# Supplementary material for: Region and cell-type resolved quantitative proteomic map of the human heart
Source: Nat Commun. 2017 Nov 13;8:1469. doi: 10.1038/s41467-017-01747-2 (PMC5684139; doi:10.1038/s41467-017-01747-2)
Supplement: Supplementary file 3 — Supplementary Data 1 [file 41467_2017_1747_MOESM3_ESM.xlsx]

## Sheet: Sheet1
Supplementary Data 1. Proteins differentially expressed across the heart regions
ANOVA Significant	ANOVA q-value	Protein IDs	Majority protein IDs	Protein names	Gene names
+	0	O14874;O14874-3;O14874-2;H3BTL2;H3BS02;H3BNP3;H3BQP2;H3BUV3	O14874;O14874-3;O14874-2;H3BTL2;H3BS02	[3-methyl-2-oxobutanoate dehydrogenase [lipoamide]] kinase, mitochondrial	BCKDK
+	0.0441226	P54922;C9JZW7	P54922	[Protein ADP-ribosylarginine] hydrolase	ADPRH
+	0	Q8NDY3;Q8NDY3-2;X6RL45	Q8NDY3;Q8NDY3-2;X6RL45	[Protein ADP-ribosylarginine] hydrolase-like protein 1	ADPRHL1
+	0	Q15118;Q15118-2;C9IYB4;C9JKT3;F8WEJ6;F8WC75	Q15118;Q15118-2	[Pyruvate dehydrogenase (acetyl-transferring)] kinase isozyme 1, mitochondrial	PDK1
+	0	Q15119;Q15119-2;D6RDN9;D6RJH7;D6R983;D6RHG2;D6RGV8	Q15119;Q15119-2;D6RDN9	[Pyruvate dehydrogenase (acetyl-transferring)] kinase isozyme 2, mitochondrial	PDK2
+	0.00164694	Q15120;Q15120-2	Q15120;Q15120-2	[Pyruvate dehydrogenase (acetyl-transferring)] kinase isozyme 3, mitochondrial	PDK3
+	0.00696738	Q16654	Q16654	[Pyruvate dehydrogenase (acetyl-transferring)] kinase isozyme 4, mitochondrial	PDK4
+	0	Q9P0J1;Q9P0J1-2;E5RIV4;E5RI96;E5RIE5	Q9P0J1;Q9P0J1-2	[Pyruvate dehydrogenase [acetyl-transferring]]-phosphatase 1, mitochondrial	PDP1
+	0.00385968	Q9BV57;Q9BV57-2;A0A0G2JQN5;H7C382	Q9BV57;Q9BV57-2	1,2-dihydroxy-3-keto-5-methylthiopentene dioxygenase	ADI1
+	0.000497095	Q04446;E9PGM4	Q04446;E9PGM4	1,4-alpha-glucan-branching enzyme	GBE1
+	4.15e-06	P61604;B8ZZL8;B8ZZ54	P61604;B8ZZL8	10 kDa heat shock protein, mitochondrial	HSPE1
+	4.87e-06	Q15029;Q15029-2;Q15029-3;K7EP67;K7EJ74;K7EIT3	Q15029;Q15029-2;Q15029-3	116 kDa U5 small nuclear ribonucleoprotein component	EFTUD2
+	0.00065448	Q92781;F8VVC7;H0YHP7	Q92781;F8VVC7	11-cis retinol dehydrogenase	RDH5
+	9.54e-05	Q9NRX4;Q9NRX4-2	Q9NRX4;Q9NRX4-2	14 kDa phosphohistidine phosphatase	PHPT1
+	3.67e-06	P31946-2	P31946-2	14-3-3 protein beta/alpha;14-3-3 protein beta/alpha, N-terminally processed	YWHAB
+	0.000561425	P62258;P62258-2;B4DJF2;I3L3T1;K7EM20;I3L0W5	P62258;P62258-2;B4DJF2;I3L3T1	14-3-3 protein epsilon	YWHAE
+	1.27e-05	Q04917;A2IDB2;F8WEB6;A2IDB1	Q04917;A2IDB2	14-3-3 protein eta	YWHAH
+	0.000675524	P61981	P61981	14-3-3 protein gamma;14-3-3 protein gamma, N-terminally processed	YWHAG
+	0.00247481	P31947;P31947-2	P31947;P31947-2	14-3-3 protein sigma	SFN
+	3.8e-06	P27348;E9PG15	P27348;E9PG15	14-3-3 protein theta	YWHAQ
+	6.24e-06	P63104;E7EX29;B0AZS6;E7ESK7;P63104-2;B7Z2E6;H0YB80;E9PD24;E7EVZ2;E5RIR4;E5RGE1	P63104;E7EX29;B0AZS6;E7ESK7;P63104-2	14-3-3 protein zeta/delta	YWHAZ
+	0.0159575	O60613;A0A087X1G7;A0A0B4J1S4;O60613-2;A0A087WXL0;A0A0B4J1T0;A8MZD0	O60613;A0A087X1G7;A0A0B4J1S4	15 kDa selenoprotein	"SEPT15"
+	0.00234962	Q7Z5P4;Q7Z5P4-2	Q7Z5P4;Q7Z5P4-2	17-beta-hydroxysteroid dehydrogenase 13	HSD17B13
+	4.87e-05	Q9C0C2;Q9C0C2-2;E9PKK0;E9PKE7	Q9C0C2;Q9C0C2-2	182 kDa tankyrase-1-binding protein	TNKS1BP1
+	0.000884339	O15120;O15120-2	O15120;O15120-2	1-acyl-sn-glycerol-3-phosphate acyltransferase beta	AGPAT2
+	3.36e-06	Q9NRZ7;Q9NRZ7-2;C9JL26;C9J184;C9JK35;C9JQX8	Q9NRZ7;Q9NRZ7-2	1-acyl-sn-glycerol-3-phosphate acyltransferase gamma	AGPAT3
+	0.00534998	Q9NQ66;Q9NQ66-2;A0A087WT80;A0A087WW73;A0A0D9SF51;A0A0D9SG17;H0YCJ2;B1AK73;A0A0D9SFE7;Q8IV92;A0A0D9SFJ4;A0A0D9SGI7	Q9NQ66;Q9NQ66-2;A0A087WT80;A0A087WW73;A0A0D9SF51;A0A0D9SG17;H0YCJ2	1-phosphatidylinositol 4,5-bisphosphate phosphodiesterase beta-1;Phosphoinositide phospholipase C	PLCB1
+	0.0328581	Q00722;Q00722-3;Q00722-2;H0YKR9;Q9BVT6	Q00722;Q00722-3;Q00722-2	1-phosphatidylinositol 4,5-bisphosphate phosphodiesterase beta-2	PLCB2
+	6.17e-06	Q01970;Q01970-2	Q01970;Q01970-2	1-phosphatidylinositol 4,5-bisphosphate phosphodiesterase beta-3	PLCB3
+	3.64e-06	Q15147-4;Q15147;Q15147-5;Q15147-2;B1AJW3;B1AJW4;B1AJW1;B1AJW2	Q15147-4;Q15147;Q15147-5;Q15147-2	1-phosphatidylinositol 4,5-bisphosphate phosphodiesterase beta-4	PLCB4
+	0	P51178	P51178	1-phosphatidylinositol 4,5-bisphosphate phosphodiesterase delta-1	PLCD1
+	0.0289722	P51178-2	P51178-2	1-phosphatidylinositol 4,5-bisphosphate phosphodiesterase delta-1	PLCD1
+	0.0211532	Q8N3E9;K7EQF2;F5GXC1;H0YGF8;H7C281	Q8N3E9	1-phosphatidylinositol 4,5-bisphosphate phosphodiesterase delta-3	PLCD3
+	0.000821297	Q9P212;Q9P212-2	Q9P212;Q9P212-2	1-phosphatidylinositol 4,5-bisphosphate phosphodiesterase epsilon-1	PLCE1
+	6.48e-06	P19174-2;P19174;V9GY63;V9GY71;V9GYH5;A0A0D9SEK2;M0QX77	P19174-2;P19174	1-phosphatidylinositol 4,5-bisphosphate phosphodiesterase gamma-1	PLCG1
+	0.0361742	P16885;A0A0A0MRF9;H3BPZ3;H3BQV5	P16885;A0A0A0MRF9	1-phosphatidylinositol 4,5-bisphosphate phosphodiesterase gamma-2;Phosphoinositide phospholipase C	PLCG2
+	5.88e-06	P09543;P09543-2;K7ERC4;C9K0L8;K7ERZ0;K7EN66	P09543;P09543-2	2,3-cyclic-nucleotide 3-phosphodiesterase	CNP
+	0	Q16698;Q16698-2;E5RFV2;E5RJG7;E5RJD2;E5RID6;H0YAW3	Q16698;Q16698-2;E5RFV2	2,4-dienoyl-CoA reductase, mitochondrial	DECR1
+	0.000312155	Q6L8Q7;F6T1Q0;Q6L8Q7-2	Q6L8Q7;F6T1Q0;Q6L8Q7-2	2,5-phosphodiesterase 12	PDE12
+	0.0267629	Q05823;Q05823-2	Q05823;Q05823-2	2-5A-dependent ribonuclease	RNASEL
+	0.000123369	O75881	O75881	25-hydroxycholesterol 7-alpha-hydroxylase	CYP7B1
+	0.0101248	P29728;A0A087X0V5;P29728-2;F8W1C5;P29728-3;F8VPI5	P29728;A0A087X0V5;P29728-2	2-5-oligoadenylate synthase 2	OAS2
+	0.00525318	Q9Y6K5;F8VS35;F8VWK9;H0YHL3	Q9Y6K5	2-5-oligoadenylate synthase 3	OAS3
+	1.09e-05	P62333;A0A087X2I1;H0YJC0;H0YJS8;H0YJX2;H0YJE9;H0YJT1	P62333;A0A087X2I1;H0YJC0	26S protease regulatory subunit 10B	PSMC6
+	0.000603263	P62191;P62191-2;G3V4X1	P62191;P62191-2	26S protease regulatory subunit 4	PSMC1
+	0	P17980;R4GNH3;E9PM69;E9PKD5;E9PMD8;E9PN50;E9PLG2	P17980;R4GNH3;E9PM69;E9PKD5;E9PMD8;E9PN50	26S protease regulatory subunit 6A	PSMC3
+	0.000670815	P43686;P43686-2	P43686;P43686-2	26S protease regulatory subunit 6B	PSMC4
+	6.25e-06	P35998;P35998-2;C9JLS9	P35998;P35998-2	26S protease regulatory subunit 7	PSMC2
+	0.000749137	P62195;P62195-2;J3QSA9;J3QQM1;J3KRP2;J3QLH6;J3QRW1;J3QSE0;J3QRR3;J3KTQ9	P62195;P62195-2;J3QSA9;J3QQM1;J3KRP2;J3QLH6	26S protease regulatory subunit 8	PSMC5
+	1.27e-05	Q99460;A0A087WW66;Q99460-2;H7BZR6;C9J9M4;H7C378;F8WCE3	Q99460;A0A087WW66;Q99460-2	26S proteasome non-ATPase regulatory subunit 1	PSMD1
+	1.12e-05	O75832;B1AJY5;B1AJY7;O75832-2;B1AJY6	O75832;B1AJY5;B1AJY7;O75832-2	26S proteasome non-ATPase regulatory subunit 10	PSMD10
+	0.000133852	O00231;O00231-2;J3QRY4;J3QS13;J3KSW3	O00231;O00231-2	26S proteasome non-ATPase regulatory subunit 11	PSMD11
+	0.00284442	O00232;O00232-2;J3KTJ5;J3KSK1	O00232;O00232-2	26S proteasome non-ATPase regulatory subunit 12	PSMD12
+	0.00030173	Q9UNM6;J3KNQ3;Q9UNM6-2;A0A087WUL9;E9PL38;H0YD73;E9PQG3;E9PPD2;F8W8J6	Q9UNM6;J3KNQ3;Q9UNM6-2;A0A087WUL9;E9PL38;H0YD73	26S proteasome non-ATPase regulatory subunit 13	PSMD13
+	0.032165	O00487;C9JW37	O00487	26S proteasome non-ATPase regulatory subunit 14	PSMD14
+	5.72e-05	Q13200;Q13200-3;Q13200-2;C9JPC0;H7C1H2;F8WBS8	Q13200;Q13200-3;Q13200-2	26S proteasome non-ATPase regulatory subunit 2	PSMD2
+	1.08e-05	O43242;O43242-2;H0YGV8;F5H8K4	O43242;O43242-2	26S proteasome non-ATPase regulatory subunit 3	PSMD3
+	0.0213383	P55036;A6PVX3;H0Y3Y9	P55036;A6PVX3	26S proteasome non-ATPase regulatory subunit 4	PSMD4
+	0.000559274	Q5VWC4;P55036-2;H7C2J9	Q5VWC4;P55036-2	26S proteasome non-ATPase regulatory subunit 4	PSMD4
+	6.41e-05	Q16401;Q16401-2;F2Z3J2;Q4VXH0	Q16401;Q16401-2	26S proteasome non-ATPase regulatory subunit 5	PSMD5
+	0.00816822	Q15008;Q15008-4;Q15008-3;Q15008-2;C9J0E9;C9J7B7;H7C531	Q15008;Q15008-4;Q15008-3;Q15008-2	26S proteasome non-ATPase regulatory subunit 6	PSMD6
+	0.00506342	P51665;H3BNT7;H3BTM8;H3BQV2	P51665;H3BNT7;H3BTM8	26S proteasome non-ATPase regulatory subunit 7	PSMD7
+	0.00882421	P48556;R4GMR5;K7EJR3;K7EJC1;K7ERW6;K7ENY6	P48556;R4GMR5;K7EJR3	26S proteasome non-ATPase regulatory subunit 8	PSMD8
+	0.00673701	O00233;J3KN29;F5H5V4;F5GX23;O00233-2;F5H7X1;O00233-3;F5H169	O00233;J3KN29;F5H5V4;F5GX23;O00233-2;F5H7X1;O00233-3	26S proteasome non-ATPase regulatory subunit 9	PSMD9
+	0.00519557	Q13442;F8WBW6	Q13442	28 kDa heat- and acid-stable phosphoprotein	PDAP1
+	5.13e-06	P82664	P82664	28S ribosomal protein S10, mitochondrial	MRPS10
+	3.59e-06	P82912;P82912-2;H0YL99;P82912-3	P82912;P82912-2;H0YL99	28S ribosomal protein S11, mitochondrial	MRPS11
+	9.42e-05	O15235	O15235	28S ribosomal protein S12, mitochondrial	MRPS12
+	1.23e-05	O60783	O60783	28S ribosomal protein S14, mitochondrial	MRPS14
+	0.00736091	P82914	P82914	28S ribosomal protein S15, mitochondrial	MRPS15
+	4.2e-05	Q9Y3D3;A6ND22;Q9Y3D3-2	Q9Y3D3;A6ND22;Q9Y3D3-2	28S ribosomal protein S16, mitochondrial	MRPS16
+	4.13e-06	I3L0E3;Q9Y2R5;E9PE17;Q03936;O75346;Q9Y2Q1;O14628;Q96JC4;Q96H40;Q9HBT8;A6NP11;O60765;Q03938;Q96JL9;Q15928;Q86XU0;B4DXR9;P0CB33;Q96LW1;Q8IYX0;Q3SXZ3;Q15929;A8MT65;Q8TB69;K7ERG6;F8WEN0;C9JUE3;C9J3R7;I3L137;K7ENX6;M0R1N1;E5RGH0;E5RGC2;M0R0I7;M0R079;M0QXZ4;F8WBQ5;M0QYA4;F5H490;E9PPF8;E9PIN4;M0R1V2;K7EJG2;E9PLW9;M0QYA6;J3KQN0;E9PN20;V9GYJ2;M0QYV6;E9PLF5;K7ENW2;K7EIP5;A0A0A0MRD3;K7ERS7;K7EL03;M0QZA6;J3K…	I3L0E3;Q9Y2R5;E9PE17	28S ribosomal protein S17, mitochondrial	hCG_1984214;MRPS17
+	0.0291409	Q5QPA5;Q9NVS2;Q9NVS2-2;Q9NVS2-3	Q5QPA5;Q9NVS2;Q9NVS2-2;Q9NVS2-3	28S ribosomal protein S18a, mitochondrial	MRPS18A
+	3.5e-06	Q9Y676;A0A0G2JIC6	Q9Y676;A0A0G2JIC6	28S ribosomal protein S18b, mitochondrial	MRPS18B
+	0.000682582	Q9Y3D5;H0YAG5;D6RCM2	Q9Y3D5;H0YAG5;D6RCM2	28S ribosomal protein S18c, mitochondrial	MRPS18C
+	0.003403	Q9Y399;Q5T8A0	Q9Y399;Q5T8A0	28S ribosomal protein S2, mitochondrial	MRPS2
+	5.63e-06	P82921;A0A075B746	P82921;A0A075B746	28S ribosomal protein S21, mitochondrial	MRPS21
+	0	P82650;G5E9W7;G5E9V5;H7C5H3;H7C5L9;H7C5F2;P82650-2;C9J5D8	P82650;G5E9W7;G5E9V5	28S ribosomal protein S22, mitochondrial	MRPS22
+	3.47e-06	Q9Y3D9	Q9Y3D9	28S ribosomal protein S23, mitochondrial	MRPS23
+	6.39e-06	Q96EL2	Q96EL2	28S ribosomal protein S24, mitochondrial	MRPS24
+	5.94e-06	P82663;E7EPW2;P82663-2;P82663-3	P82663;E7EPW2;P82663-2	28S ribosomal protein S25, mitochondrial	MRPS25
+	3.68e-05	Q9BYN8	Q9BYN8	28S ribosomal protein S26, mitochondrial	MRPS26
+	0	Q92552;Q92552-2;G5EA06;D6RH20;D6RJC7;E5RJ73	Q92552;Q92552-2;G5EA06;D6RH20	28S ribosomal protein S27, mitochondrial	MRPS27
+	0.0019788	Q9Y2Q9;H0YAT2;H7C5V3;E5RGC7;U3KQQ8;E5RFT8	Q9Y2Q9;H0YAT2;H7C5V3;E5RGC7	28S ribosomal protein S28, mitochondrial	MRPS28
+	0	P51398;P51398-2;P51398-3;V9GZ03;V9GYL9;V9GYJ9;V9GYA7;V9GZ61;V9GYC9;V9GYW1;V9GY11;V9GYJ3;V9GYF7;V9GYR8;V9GYL4	P51398;P51398-2;P51398-3;V9GZ03;V9GYL9	28S ribosomal protein S29, mitochondrial	DAP3
+	0.000602706	Q9NP92;A0A087WV52	Q9NP92;A0A087WV52	28S ribosomal protein S30, mitochondrial	MRPS30
+	0	Q92665	Q92665	28S ribosomal protein S31, mitochondrial	MRPS31
+	7.21e-06	Q9Y291;C9JBY7	Q9Y291;C9JBY7	28S ribosomal protein S33, mitochondrial	MRPS33
+	0	P82930;C9JJ19;A0A087WUZ8	P82930;C9JJ19;A0A087WUZ8	28S ribosomal protein S34, mitochondrial	MRPS34
+	0	P82673;H0YG82;P82673-2	P82673	28S ribosomal protein S35, mitochondrial	MRPS35
+	0	P82909	P82909	28S ribosomal protein S36, mitochondrial	MRPS36
+	3.84e-06	P82675;P82675-2	P82675	28S ribosomal protein S5, mitochondrial	MRPS5
+	0.00146871	P82932	P82932	28S ribosomal protein S6, mitochondrial	MRPS6
+	2.2e-05	Q9Y2R9;J3QLS3;J3QQS1;J3KSI8;J3QKW2	Q9Y2R9;J3QLS3;J3QQS1;J3KSI8;J3QKW2	28S ribosomal protein S7, mitochondrial	MRPS7
+	5.03e-06	P82933;H7BZC4	P82933	28S ribosomal protein S9, mitochondrial	MRPS9
+	0.028791	O75600;O75600-2;H7BZ75;C9IZC9;F2Z340	O75600;O75600-2	2-amino-3-ketobutyrate coenzyme A ligase, mitochondrial	GCAT
+	0.0254985	Q96SZ5	Q96SZ5	2-aminoethanethiol dioxygenase	ADO
+	0.00615335	O43598;H0Y8X4;O43598-2	O43598;H0Y8X4;O43598-2	2-deoxynucleoside 5-phosphate N-hydrolase 1	DNPH1
+	0	Q5HYK3;B4DP72;F8VVX6;F8VVW7;F8VP53;F8VVD5	Q5HYK3;B4DP72;F8VVX6	2-methoxy-6-polyprenyl-1,4-benzoquinol methylase, mitochondrial	COQ5
+	0.00592768	Q6N063;F5H890;Q6N063-3;Q6N063-2;F5H145;Q6N063-4	Q6N063;F5H890	2-oxoglutarate and iron-dependent oxygenase domain-containing protein 2	OGFOD2
+	0.0340211	Q6PK18;Q6PK18-2;J3QRG1;K7ENS7;J3QLI8	Q6PK18;Q6PK18-2;J3QRG1	2-oxoglutarate and iron-dependent oxygenase domain-containing protein 3	OGFOD3
+	0	E9PCR7;E9PDF2;Q02218-2;E9PFG7	E9PCR7;E9PDF2;Q02218-2;E9PFG7	2-oxoglutarate dehydrogenase, mitochondrial	OGDH
+	0	Q02218;A0A0D9SFS3;Q02218-3;C9J4G7	Q02218;A0A0D9SFS3	2-oxoglutarate dehydrogenase, mitochondrial	OGDH
+	3.31e-06	Q9ULD0;Q9ULD0-2;Q9ULD0-3	Q9ULD0;Q9ULD0-2;Q9ULD0-3	2-oxoglutarate dehydrogenase-like, mitochondrial	OGDHL
+	1.14e-05	P12694;F5H5P2;P12694-2;F5GXU9;M0R0C8;H0YH31	P12694;F5H5P2;P12694-2;F5GXU9;M0R0C8	2-oxoisovalerate dehydrogenase subunit alpha, mitochondrial	BCKDHA
+	5.4e-06	P21953;P21953-2	P21953	2-oxoisovalerate dehydrogenase subunit beta, mitochondrial	BCKDHB
+	0.0313623	Q8TE99;B7Z4T2;B7Z3R9;E9PDB7;Q8TE99-2	Q8TE99;B7Z4T2;B7Z3R9;E9PDB7;Q8TE99-2	2-phosphoxylose phosphatase 1	PXYLP1
+	0.00937775	Q9H2F3;I3L2H6;I3L2Q9;Q9H2F3-2	Q9H2F3;I3L2H6;I3L2Q9;Q9H2F3-2	3 beta-hydroxysteroid dehydrogenase type 7	HSD3B7
+	3.36e-06	Q9BYD6;H0Y8N7	Q9BYD6;H0Y8N7	39S ribosomal protein L1, mitochondrial	MRPL1
+	0.000258383	Q7Z7H8;Q7Z7H8-2	Q7Z7H8;Q7Z7H8-2	39S ribosomal protein L10, mitochondrial	MRPL10
+	3.58e-06	Q9Y3B7;Q9Y3B7-2;Q9Y3B7-3;E9PQB6;H0YCD5	Q9Y3B7;Q9Y3B7-2;Q9Y3B7-3	39S ribosomal protein L11, mitochondrial	MRPL11
+	5.95e-06	Q9BYD1;E5RJI7;H0YAX3	Q9BYD1;E5RJI7	39S ribosomal protein L13, mitochondrial	MRPL13
+	0.000616976	Q9P015;E5RIZ4;E5RHF4	Q9P015;E5RIZ4;E5RHF4	39S ribosomal protein L15, mitochondrial	MRPL15
+	3.35e-06	Q9NX20;E9PI14	Q9NX20	39S ribosomal protein L16, mitochondrial	MRPL16
+	5.07e-06	Q9NRX2;E9PKV2	Q9NRX2;E9PKV2	39S ribosomal protein L17, mitochondrial	MRPL17
+	7.23e-06	Q9H0U6	Q9H0U6	39S ribosomal protein L18, mitochondrial	MRPL18
+	4.27e-06	P49406;S4R3W9;S4R455;H7C2J0	P49406;S4R3W9	39S ribosomal protein L19, mitochondrial	MRPL19
+	0.000636281	Q5T653;C9IY40;C9JZW2;C9JZG7	Q5T653;C9IY40	39S ribosomal protein L2, mitochondrial	MRPL2
+	0.00115286	Q9BYC9;I3L2X1;Q9BYC9-2	Q9BYC9	39S ribosomal protein L20, mitochondrial	MRPL20
+	0	Q7Z2W9;Q7Z2W9-2;F5H7V8;H3BUY0	Q7Z2W9;Q7Z2W9-2;F5H7V8;H3BUY0	39S ribosomal protein L21, mitochondrial	MRPL21
+	4.38e-06	Q9NWU5;E7ESL0;A0A0C4DGX2;J3KQY1;Q9NWU5-2;Q9NWU5-3	Q9NWU5;E7ESL0;A0A0C4DGX2;J3KQY1;Q9NWU5-2;Q9NWU5-3	39S ribosomal protein L22, mitochondrial	MRPL22
+	0.000428477	Q16540;A6NJD9;A8MVT4;A8MYK1;H7C2P7	Q16540;A6NJD9;A8MVT4;A8MYK1;H7C2P7	39S ribosomal protein L23, mitochondrial	MRPL23
+	5.65e-06	Q96A35;X6RJ73;X6RHI2;X6RIR5	Q96A35;X6RJ73	39S ribosomal protein L24, mitochondrial	MRPL24
+	0.000513082	Q9P0M9;D6RAN8;H7C5U8;D6RE11;B3KN43	Q9P0M9;D6RAN8;H7C5U8	39S ribosomal protein L27, mitochondrial	MRPL27
+	5.38e-06	Q13084;A2IDC6;Q4TT37;A2IDC7	Q13084;A2IDC6;Q4TT37;A2IDC7	39S ribosomal protein L28, mitochondrial	MRPL28
+	5.03e-05	P09001;H0Y9G6;E7ETU7;E9PF06;D6RC14;D6RBQ5	P09001;H0Y9G6;E7ETU7;E9PF06;D6RC14	39S ribosomal protein L3, mitochondrial	MRPL3
+	0.00333752	Q8TCC3;Q8TCC3-2;Q8TCC3-3;B8ZZV5	Q8TCC3;Q8TCC3-2;Q8TCC3-3	39S ribosomal protein L30, mitochondrial	MRPL30
+	9.15e-06	Q9BYC8	Q9BYC8	39S ribosomal protein L32, mitochondrial	MRPL32
+	0.000119952	O75394	O75394	39S ribosomal protein L33, mitochondrial	MRPL33
+	5.37e-05	Q9NZE8;D3YTC1;Q9NZE8-2	Q9NZE8;D3YTC1;Q9NZE8-2	39S ribosomal protein L35, mitochondrial	MRPL35
+	4.08e-06	Q9BZE1;S4R369;A6NHR2;H0Y4J2	Q9BZE1;S4R369	39S ribosomal protein L37, mitochondrial	MRPL37
+	0	Q96DV4;Q96DV4-2	Q96DV4;Q96DV4-2	39S ribosomal protein L38, mitochondrial	MRPL38
+	1.09e-05	Q9NYK5;Q9NYK5-2;C9JG87	Q9NYK5;Q9NYK5-2;C9JG87	39S ribosomal protein L39, mitochondrial	MRPL39
+	0	Q9BYD3;K7ES61;X6RAY8;Q9BYD3-2;K7ELQ0;K7EKI4;K7ELF1;K7EJ73	Q9BYD3;K7ES61;X6RAY8;Q9BYD3-2;K7ELQ0	39S ribosomal protein L4, mitochondrial	MRPL4
+	0.00149663	Q9NQ50	Q9NQ50	39S ribosomal protein L40, mitochondrial	MRPL40
+	4.33e-06	Q8IXM3	Q8IXM3	39S ribosomal protein L41, mitochondrial	MRPL41
+	0.000117411	Q9Y6G3;S4R360;J3KPP0;S4R2Z7	Q9Y6G3;S4R360;J3KPP0;S4R2Z7	39S ribosomal protein L42, mitochondrial	MRPL42
+	3.72e-06	Q8N983;H0Y6Y8;B1AL05;Q8N983-4;Q8N983-3;Q8N983-2;Q8N983-6;Q8N983-7;H0YBU8;M0R051	Q8N983;H0Y6Y8;B1AL05;Q8N983-4;Q8N983-3;Q8N983-2;Q8N983-6;Q8N983-7;H0YBU8	39S ribosomal protein L43, mitochondrial	MRPL43
+	4.85e-06	Q9H9J2	Q9H9J2	39S ribosomal protein L44, mitochondrial	MRPL44
+	0	Q9BRJ2;A0A087X2D5;A0A0G2JMS5;A0A087WU62	Q9BRJ2;A0A087X2D5;A0A0G2JMS5;A0A087WU62	39S ribosomal protein L45, mitochondrial	MRPL45
+	5.43e-06	Q9H2W6;A0A087WT90	Q9H2W6	39S ribosomal protein L46, mitochondrial	MRPL46
+	4.06e-06	Q9HD33;Q9HD33-2	Q9HD33;Q9HD33-2	39S ribosomal protein L47, mitochondrial	MRPL47
+	5.14e-06	Q96GC5;F5H702;Q96GC5-3;F5H8D0	Q96GC5;F5H702;Q96GC5-3	39S ribosomal protein L48, mitochondrial	MRPL48
+	0	Q13405;E9PNF1;E9PI78	Q13405;E9PNF1	39S ribosomal protein L49, mitochondrial	MRPL49
+	3.76e-06	Q8N5N7;Q8N5N7-2	Q8N5N7;Q8N5N7-2	39S ribosomal protein L50, mitochondrial	MRPL50
+	0.0360672	Q86TS9;Q86TS9-3;G3V3U6;G5E9P5;Q86TS9-2	Q86TS9;Q86TS9-3;G3V3U6;G5E9P5;Q86TS9-2	39S ribosomal protein L52, mitochondrial	MRPL52
+	5.18e-06	Q96EL3;B9A051	Q96EL3	39S ribosomal protein L53, mitochondrial	MRPL53
+	0.0282761	Q6P161	Q6P161	39S ribosomal protein L54, mitochondrial	MRPL54
+	5.37e-05	Q7Z7F7;Q7Z7F7-2;X6R631;X6RIW1	Q7Z7F7;Q7Z7F7-2;X6R631	39S ribosomal protein L55, mitochondrial	MRPL55
+	1.07e-05	Q9BYD2;Q5SZR1	Q9BYD2;Q5SZR1	39S ribosomal protein L9, mitochondrial	MRPL9
+	0.0375168	Q15125;C9J719;C9JJ78	Q15125;C9J719;C9JJ78	3-beta-hydroxysteroid-Delta(8),Delta(7)-isomerase	EBP
+	0	Q99714;Q99714-2;Q5H928	Q99714;Q99714-2;Q5H928	3-hydroxyacyl-CoA dehydrogenase type-2	HSD17B10
+	5.48e-06	P46952;C9IY88;P46952-2	P46952;C9IY88;P46952-2	3-hydroxyanthranilate 3,4-dioxygenase	HAAO
+	2.02e-05	Q9BUT1;Q9BUT1-2;D6R9U8;D6RIR6;Q9BUT1-3;D6RFG2;D6R9P2;D6RBF6	Q9BUT1;Q9BUT1-2;D6R9U8;D6RIR6;Q9BUT1-3	3-hydroxybutyrate dehydrogenase type 2	BDH2
+	0	P31937;H7BZL2	P31937	3-hydroxyisobutyrate dehydrogenase, mitochondrial	HIBADH
+	0.00631872	Q6NVY1;A0A087WXI1;Q6NVY1-2;B8ZZZ0;F8W8A6;H7C1A5;H7C126;H7C400;H7BYI7	Q6NVY1;A0A087WXI1;Q6NVY1-2;B8ZZZ0	3-hydroxyisobutyryl-CoA hydrolase, mitochondrial	HIBCH
+	3.56e-06	P42765;A0A0B4J2A4	P42765;A0A0B4J2A4	3-ketoacyl-CoA thiolase, mitochondrial	ACAA2
+	0	P09110;C9JDE9;H7C131;B4DVF4;F2Z2Q6;F2Z3P7	P09110;C9JDE9;H7C131	3-ketoacyl-CoA thiolase, peroxisomal	ACAA1
+	0.000566073	Q06136;Q06136-2;K7ERC8;K7EQS7	Q06136;Q06136-2;K7ERC8;K7EQS7	3-ketodihydrosphingosine reductase	KDSR
+	0.00177495	P56937;P56937-3;P56937-2;Q5T249;F2Z2C2;Q5T248;V9GYN3	P56937;P56937-3;P56937-2	3-keto-steroid reductase	HSD17B7
+	0.00275605	P25325-2;P25325;B1AH49	P25325-2;P25325;B1AH49	3-mercaptopyruvate sulfurtransferase;Sulfurtransferase	MPST
+	5.91e-06	P51857;P51857-3;P51857-2;C9J3U1	P51857;P51857-3;P51857-2	3-oxo-5-beta-steroid 4-dehydrogenase	AKR1D1
+	0	Q9NWU1;Q9NWU1-2;C9JQQ2;C9J2G3;F8VNS3	Q9NWU1;Q9NWU1-2;C9JQQ2	3-oxoacyl-[acyl-carrier-protein] synthase, mitochondrial	OXSM
+	0.0156207	O15530;E9PER6;O15530-2;O15530-3;O15530-5;O15530-4;Q6A1A2;H3BQ10;H3BPW1	O15530;E9PER6;O15530-2;O15530-3;O15530-5;O15530-4;Q6A1A2	3-phosphoinositide-dependent protein kinase 1;Putative 3-phosphoinositide-dependent protein kinase 2	PDPK1;PDPK2P
+	0.012215	P62280;M0QZC5;M0R1H5;M0R1H6	P62280;M0QZC5	40S ribosomal protein S11	RPS11
+	0.00017063	P25398	P25398	40S ribosomal protein S12	RPS12
+	0.0018326	P62277;J3KMX5;E9PS50	P62277;J3KMX5	40S ribosomal protein S13	RPS13
+	0.000549513	P62249;M0R210;A0A087WZ27;M0R3H0;M0R1M5;Q6IPX4;M0QX76	P62249;M0R210;A0A087WZ27;M0R3H0;M0R1M5;Q6IPX4	40S ribosomal protein S16	RPS16;ZNF90
+	0.00505378	P08708;P0CW22	P08708;P0CW22	40S ribosomal protein S17;40S ribosomal protein S17-like	RPS17;RPS17L
+	0.0142965	P62269;J3JS69;A0A0G2JQH2;Q5GGW2	P62269	40S ribosomal protein S18	RPS18
+	0.00212169	P39019;M0R2L9;A0A075B6E2;M0QXK4;M0QYF7;M0R140	P39019	40S ribosomal protein S19	RPS19
+	0.00567526	P15880;H0YEN5;E9PMM9;E9PQD7;I3L404;E9PPT0;E9PM36;H3BNG3;H0YE27	P15880;H0YEN5;E9PMM9;E9PQD7;I3L404;E9PPT0;E9PM36	40S ribosomal protein S2	RPS2
+	0.000114332	P60866;P60866-2;E5RJX2;G3XAN0;E5RIP1	P60866;P60866-2;E5RJX2;G3XAN0	40S ribosomal protein S20	RPS20
+	0.000208076	P62266;D6RD47;D6RDJ2;D6RIX0;D6R9I7	P62266;D6RD47	40S ribosomal protein S23	RPS23
+	0.0428505	P62847;E7ETK0;A0A087WUS0;P62847-2;P62847-3;P62847-4	P62847;E7ETK0;A0A087WUS0;P62847-2;P62847-3;P62847-4	40S ribosomal protein S24	RPS24
+	4.02e-05	P62851	P62851	40S ribosomal protein S25	RPS25
+	0.0292054	Q71UM5;H0YMV8;C9JLI6;C9J1C5	Q71UM5;H0YMV8;C9JLI6	40S ribosomal protein S27-like;40S ribosomal protein S27	RPS27L
+	0.000531901	P62857	P62857	40S ribosomal protein S28	RPS28
+	0.00344313	P62273;P62273-2	P62273;P62273-2	40S ribosomal protein S29	RPS29
+	0.000123223	P23396;P23396-2;E9PL09;E9PPU1;H0YEU2;F2Z2S8;H0YCJ7;H0YF32;E9PSF4	P23396;P23396-2;E9PL09;E9PPU1;H0YEU2;F2Z2S8;H0YCJ7	40S ribosomal protein S3	RPS3
+	0.0125176	E9PR30;P62861;E9PM49;E9PMS9;J3KN89;P35544	E9PR30;P62861;E9PM49	40S ribosomal protein S30	FAU
+	0.0234572	P62701;A6NH36	P62701	40S ribosomal protein S4, X isoform	RPS4X
+	0.0429475	P22090;C9JEH7	P22090;C9JEH7	40S ribosomal protein S4, Y isoform 1	RPS4Y1
+	0.0284452	P46782;M0R0F0;M0R0R2;M0QZN2	P46782;M0R0F0;M0R0R2;M0QZN2	40S ribosomal protein S5;40S ribosomal protein S5, N-terminally processed	RPS5
+	0.0122705	P46781;B5MCT8;C9JM19;F2Z3C0;A8MXK4	P46781;B5MCT8;C9JM19	40S ribosomal protein S9	RPS9
+	0.00625911	P08865;C9J9K3;A0A0C4DG17;A6NE09;C9JQR9	P08865;C9J9K3;A0A0C4DG17;A6NE09	40S ribosomal protein SA	RPSA;RPSAP58
+	0.000615291	Q9BRK5;Q9BRK5-6;G3V1E2;Q9BRK5-4;H0Y3T6;Q9BRK5-2;Q9BRK5-5	Q9BRK5;Q9BRK5-6;G3V1E2;Q9BRK5-4;H0Y3T6;Q9BRK5-2	45 kDa calcium-binding protein	SDF4
+	0.000167173	P80404;H3BRN4;H3BNQ7;H3BPW8;H3BMJ9;H3BRJ1;H3BRT1	P80404;H3BRN4;H3BNQ7	4-aminobutyrate aminotransferase, mitochondrial	ABAT
+	0.0062641	P08195;F5GZS6;P08195-3;J3KPF3;P08195-2;P08195-4;H0YFS2;F5H0E2;F5GZI0;H0YFX4;F5GZR9	P08195;F5GZS6;P08195-3;J3KPF3;P08195-2;P08195-4	4F2 cell-surface antigen heavy chain	SLC3A2
+	0.00182376	P32754;A0A0B4J1R4;P32754-2	P32754;A0A0B4J1R4;P32754-2	4-hydroxyphenylpyruvate dioxygenase	HPD
+	3.81e-06	P49189;P49189-2	P49189;P49189-2	4-trimethylaminobutyraldehyde dehydrogenase	ALDH9A1
+	0.000169504	Q8TCD5;J3KRC4;J3KSX6;J3KSY6;Q8TCD5-2;J3QQX8	Q8TCD5;J3KRC4;J3KSX6;J3KSY6	5(3)-deoxyribonucleotidase, cytosolic type	NT5C
+	0.00176799	Q9H0D6;Q9H0D6-2	Q9H0D6;Q9H0D6-2	5-3 exoribonuclease 2	XRN2
+	0.000432005	Q00013;Q00013-3;A8MTH1;C9J9J4;C9JB34;A6NFY0;F8WC84;F8WDV6	Q00013;Q00013-3;A8MTH1	55 kDa erythrocyte membrane protein	MPP1
+	0.000709509	P13196;H7C4H7;H7C5B0;P13196-2	P13196	5-aminolevulinate synthase, nonspecific, mitochondrial	ALAS1
+	0.000591906	Q13131;Q13131-2;Q96E92	Q13131;Q13131-2	5-AMP-activated protein kinase catalytic subunit alpha-1	PRKAA1
+	3.93e-06	P54646;A0A087WXX9	P54646;A0A087WXX9	5-AMP-activated protein kinase catalytic subunit alpha-2	PRKAA2
+	0.00624463	Q9Y478;F5H2X8;F5H4Y8;F5H610	Q9Y478	5-AMP-activated protein kinase subunit beta-1	PRKAB1
+	0	O43741;O43741-2	O43741;O43741-2	5-AMP-activated protein kinase subunit beta-2	PRKAB2
+	2.02e-05	P54619;P54619-2;F8VYY9;P54619-3;H0YIC9;F8VVA3;F8VPF5;H0YHF8;F8VSL2;F8VRY2;F8VSH3	P54619;P54619-2;F8VYY9;P54619-3;H0YIC9	5-AMP-activated protein kinase subunit gamma-1	PRKAG1
+	0	E9PGP6;Q9UGJ0;Q9UGJ0-3;Q9UGJ0-2;C9JUG1;F8WDB5;F8WDA1	E9PGP6;Q9UGJ0;Q9UGJ0-3;Q9UGJ0-2	5-AMP-activated protein kinase subunit gamma-2	PRKAG2
+	0	Q99807;H3BP28;Q99807-2;H3BTN8;I3L1T0;H3BSZ3;H3BS11	Q99807;H3BP28;Q99807-2	5-demethoxyubiquinone hydroxylase, mitochondrial	COQ7
+	0.0254397	P49914;P49914-2;A0A0A6YYL1;H3BMB9;H3BN04	P49914;P49914-2;A0A0A6YYL1	5-formyltetrahydrofolate cyclo-ligase	MTHFS;ST20-MTHFS
+	5.38e-05	Q96CB9;Q96CB9-4;M0R1K5;Q96CB9-2;Q96CB9-3	Q96CB9;Q96CB9-4	5-methylcytosine rRNA methyltransferase NSUN4	NSUN4
+	0	P21589;P21589-2;H0Y7R7;Q96B60;H0Y3X5	P21589;P21589-2	5-nucleotidase	NT5E
+	0.00133978	Q5TFE4;Q5QPD0;H0YDA5	Q5TFE4	5-nucleotidase domain-containing protein 1	NT5DC1
+	0.000204678	Q9H857-2;Q9H857;Q9H857-3;Q9H857-4;H7C519;H7C4G8;C9J036	Q9H857-2;Q9H857;Q9H857-3;Q9H857-4	5-nucleotidase domain-containing protein 2	NT5DC2
+	5.37e-06	Q86UY8;H7C3S8;H7C193	Q86UY8	5-nucleotidase domain-containing protein 3	NT5DC3
+	0	O14841;A0A087WY99	O14841	5-oxoprolinase	OPLAH
+	0.000985757	Q8IUZ5;H7BXR0;H7BYK2;Q8IUZ5-3;Q8IUZ5-2;D6RAR0;D6RCB8;H0Y9N3;D6RD89	Q8IUZ5	5-phosphohydroxy-L-lysine phospho-lyase	PHYKPL
+	0	P10809;E7EXB4;E7ESH4;P10809-2;C9JL25;C9JL19;C9JCQ4;C9J0S9	P10809	60 kDa heat shock protein, mitochondrial	HSPD1
+	4.17e-06	G3V1Y8;Q86U10;Q86U10-3;H0YHD3;H0YHG5	G3V1Y8;Q86U10;Q86U10-3	60 kDa lysophospholipase;L-asparaginase;Platelet-activating factor acetylhydrolase	ASPG
+	5.41e-06	P10155;P10155-5;P10155-3;P10155-4;G5E9R9;P10155-2;H0Y9N5;D6RE09;D6RDN1	P10155;P10155-5;P10155-3;P10155-4	60 kDa SS-A/Ro ribonucleoprotein	TROVE2
+	0.0194107	P05388;F8VWS0;P05388-2;F8VW21;F8VU65;G3V210;Q8NHW5;F8VQY6;F8VRK7;F8VS58;F8W1K8	P05388;F8VWS0;P05388-2;F8VW21;F8VU65;G3V210;Q8NHW5;F8VQY6;F8VRK7;F8VS58	60S acidic ribosomal protein P0;60S acidic ribosomal protein P0-like	RPLP0;RPLP0P6
+	0.0222837	P05387;H0YDD8;P05386-2	P05387	60S acidic ribosomal protein P2	RPLP2
+	0.00865868	Q96D46;C9JA08;C9J0B9;C9IZW9;C9K0C2;C9IY70	Q96D46;C9JA08	60S ribosomal export protein NMD3	NMD3
+	0	P27635;X1WI28;B8A6G2;A6QRI9	P27635;X1WI28	60S ribosomal protein L10	RPL10
+	0.0133545	P62913;P62913-2;Q5VVC8;Q5VVC9	P62913;P62913-2;Q5VVC8	60S ribosomal protein L11	RPL11
+	0.0132171	P30050;P30050-2	P30050;P30050-2	60S ribosomal protein L12	RPL12
+	0.00525855	P26373;P26373-2;J3QSB4;J3KS98;H3BUK8;H3BTH3	P26373;P26373-2	60S ribosomal protein L13	RPL13
+	0.0363389	P40429;M0QYS1;Q8J015;M0QZU1;A0A096LPE0;Q6NVV1	P40429;M0QYS1;Q8J015	60S ribosomal protein L13a	RPL13A;RPL13a
+	0.00723399	P50914;E7EPB3	P50914;E7EPB3	60S ribosomal protein L14	RPL14
+	0.00011859	P61313;E7EQV9;E7ENU7;E7EX53;P61313-2;E7ERA2	P61313;E7EQV9;E7ENU7;E7EX53	60S ribosomal protein L15;Ribosomal protein L15	RPL15
+	0.000857702	P18621;A0A087WXM6;J3QQT2;J3KRX5;A0A0A6YYL6;P18621-3;J3QLC8;A0A0A0MRF8;P18621-2;J3KRB3;A0A087WWH0;J3QS96;A0A087WY81;J3KSJ0	P18621;A0A087WXM6;J3QQT2;J3KRX5;A0A0A6YYL6;P18621-3;J3QLC8;A0A0A0MRF8;P18621-2;J3KRB3;A0A087WWH0;J3QS96	60S ribosomal protein L17	RPL17;RPL17-C18orf32
+	0.00047517	Q07020;G3V203;J3QQ67;H0YHA7;Q07020-2;F8VUA6;F8VYV2;A0A075B7A0;F8VXR6	Q07020;G3V203;J3QQ67;H0YHA7;Q07020-2;F8VUA6;F8VYV2;A0A075B7A0	60S ribosomal protein L18	RPL18
+	5.38e-05	Q02543;M0R117;M0R3D6;M0R1A7;M0R0P7	Q02543;M0R117;M0R3D6;M0R1A7;M0R0P7	60S ribosomal protein L18a	RPL18A
+	0.0384346	P84098;J3QR09;J3KTE4;J3QL15	P84098;J3QR09;J3KTE4	60S ribosomal protein L19;Ribosomal protein L19	RPL19
+	0.00036794	P46778;G3V1B3;M0R181	P46778;G3V1B3;M0R181	60S ribosomal protein L21	RPL21
+	1.26e-05	P62829;J3KT29;J3KTJ3;C9JD32;B9ZVP7;J3QQT9	P62829;J3KT29;J3KTJ3;C9JD32	60S ribosomal protein L23	RPL23
+	0.00023099	P83731;C9JXB8;C9JNW5	P83731;C9JXB8;C9JNW5	60S ribosomal protein L24	RPL24
+	0.00423301	P61254;J3QRI7;J3QQQ9;J3QQV1;J3QRC4;J3KTJ8;J3KSS0	P61254;J3QRI7;J3QQQ9;J3QQV1;J3QRC4;J3KTJ8	60S ribosomal protein L26	RPL26
+	0.0340053	Q9UNX3;E5RIT6;E5RHH1;J3KS10	Q9UNX3;E5RIT6	60S ribosomal protein L26-like 1	RPL26L1
+	0.00136645	P61353;K7ELC7;K7EQQ9;K7ERY7	P61353;K7ELC7	60S ribosomal protein L27	RPL27
+	5.72e-05	P46776;E9PLL6;E9PJD9;E9PLX7;E9PKT2;H0YF34	P46776;E9PLL6;E9PJD9	60S ribosomal protein L27a	RPL27A
+	0	P39023;G5E9G0;H7C422;H7C3M2;F8WCR1	P39023;G5E9G0;H7C422;H7C3M2	60S ribosomal protein L3	RPL3
+	0.0448326	P62899;P62899-3;P62899-2;H7C2W9;C9JU56;B7Z4E3;B7Z4C8;B8ZZK4	P62899;P62899-3;P62899-2;H7C2W9;C9JU56;B7Z4E3;B7Z4C8;B8ZZK4	60S ribosomal protein L31	RPL31
+	0.00590309	P62910;D3YTB1;F8W727	P62910;D3YTB1;F8W727	60S ribosomal protein L32	RPL32
+	0.000158658	P49207	P49207	60S ribosomal protein L34	RPL34
+	4.37e-05	P42766;F2Z388	P42766;F2Z388	60S ribosomal protein L35	RPL35
+	0.0055029	P18077;C9K025;F8WBS5;F8WB72	P18077;C9K025;F8WBS5;F8WB72	60S ribosomal protein L35a	RPL35A
+	0.000806589	Q9Y3U8;J3QSB5;J3KTD3	Q9Y3U8;J3QSB5	60S ribosomal protein L36	RPL36
+	2.78e-05	Q969Q0	Q969Q0	60S ribosomal protein L36a-like	RPL36AL
+	0.000246001	P61513;C9J4Z3;M0R0A1;Q6P4E4;E9PEL3;M0R2L6;G5E9R3;A6NKH3	P61513;C9J4Z3;M0R0A1;Q6P4E4;E9PEL3;M0R2L6;G5E9R3	60S ribosomal protein L37a	RPL37A
+	0	Q92901;H3BQN3	Q92901	60S ribosomal protein L3-like	RPL3L
+	0.0100308	P36578;H3BM89;H3BTP7;H3BU31	P36578;H3BM89	60S ribosomal protein L4	RPL4
+	0.00556493	P46777;Q5T7N0;R4GNJ2	P46777	60S ribosomal protein L5	RPL5
+	0.00182429	P18124;A8MUD9;C9JIJ5;C9JZ88	P18124;A8MUD9	60S ribosomal protein L7	RPL7
+	0.00826511	P62424;Q5T8U3;Q5T8U2	P62424;Q5T8U3;Q5T8U2	60S ribosomal protein L7a	RPL7A
+	0.0325336	P62917;E9PKZ0;G3V1A1;E9PKU4;E9PP36	P62917;E9PKZ0;G3V1A1;E9PKU4	60S ribosomal protein L8	RPL8
+	0.000282913	P32969;D6RAN4;H0Y9V9;E7ESE0;H0Y9R4	P32969;D6RAN4;H0Y9V9;E7ESE0	60S ribosomal protein L9	RPL9
+	0.0269033	Q9Y221;Q9Y221-2;J3QLW7;J3QRD6;J3QRR4	Q9Y221;Q9Y221-2;J3QLW7	60S ribosome subunit biogenesis protein NIP7 homolog	NIP7
+	4.21e-06	O60825-2	O60825-2	6-phosphofructo-2-kinase/fructose-2,6-bisphosphatase 2;6-phosphofructo-2-kinase;Fructose-2,6-bisphosphatase	PFKFB2
+	9.4e-05	Q16877;Q66S35;Q16877-2;Q16877-3;C9K0D8;C9JX77;C9JJ23	Q16877;Q66S35;Q16877-2;Q16877-3;C9K0D8	6-phosphofructo-2-kinase/fructose-2,6-bisphosphatase 4;6-phosphofructo-2-kinase;Fructose-2,6-bisphosphatase	PFKFB4
+	9.11e-05	P52209;P52209-2;K7EM49;K7EPF6;K7ELN9;K7EMN2	P52209;P52209-2	6-phosphogluconate dehydrogenase, decarboxylating	PGD
+	5.27e-06	O95336;M0R261;M0R0U3;M0R1L2	O95336;M0R261;M0R0U3	6-phosphogluconolactonase	PGLS
+	0.00258687	P36639;P36639-4;P36639-3;P36639-2;C9J361	P36639;P36639-4;P36639-3;P36639-2	7,8-dihydro-8-oxoguanine triphosphatase	NUDT1
+	0	P08253;P08253-3;P08253-2;H3BS34;H3BR66;H3BV48;P09237	P08253;P08253-3;P08253-2	72 kDa type IV collagenase;PEX	MMP2
+	0	P11021	P11021	78 kDa glucose-regulated protein	HSPA5
+	0.0154404	Q969T7;Q969T7-2;C9J758;E5RH64;U3KQB1;E5RJR6	Q969T7;Q969T7-2;C9J758	7-methylguanosine phosphate-specific 5-nucleotidase	NT5C3B
+	0.0485489	Q6ZVK8;Q6ZVK8-2;A0A087WW30	Q6ZVK8;Q6ZVK8-2	8-oxo-dGDP phosphatase NUDT18	NUDT18
+	0.0494112	Q9UHI8;H7C206;E5RJR7	Q9UHI8	A disintegrin and metalloproteinase with thrombospondin motifs 1	ADAMTS1
+	0	Q76LX8;Q76LX8-3;Q76LX8-2;A0A0C4DFV8;F6V803;E7EV88;Q76LX8-4	Q76LX8;Q76LX8-3;Q76LX8-2	A disintegrin and metalloproteinase with thrombospondin motifs 13	ADAMTS13
+	0.00054934	Q8TE57;Q8TE57-2	Q8TE57;Q8TE57-2	A disintegrin and metalloproteinase with thrombospondin motifs 16	ADAMTS16
+	0.0027481	Q9UKP4	Q9UKP4	A disintegrin and metalloproteinase with thrombospondin motifs 7	ADAMTS7
+	0.00360106	Q96D53;Q96D53-2;M0R001;M0R011;M0R362;M0QZZ2;M0R3F7	Q96D53;Q96D53-2	AarF domain-containing protein kinase 4	ADCK4
+	0.00291151	O95870;A0A0G2JJD3;O95870-2;A0A0G2JI89;F2Z3H2;F2Z3G6	O95870;A0A0G2JJD3;O95870-2;A0A0G2JI89	Abhydrolase domain-containing protein 16A	ABHD16A
+	0.00595917	P08910;H3BMT2;H3BUZ6;H3BN19	P08910	Abhydrolase domain-containing protein 2	ABHD2
+	0.00437618	Q8TB40;J3KMW0;F5H6T0;Q8TB40-2	Q8TB40	Abhydrolase domain-containing protein 4	ABHD4
+	0.00455407	Q9P2A4;Q9P2A4-2;I3L3W4;I3L1X2	Q9P2A4;Q9P2A4-2	ABI gene family member 3	ABI3
+	5.6e-06	Q8IZP0;Q8IZP0-3;Q8IZP0-2;B6VEX4;A0A0A0MRT6;Q8IZP0-10;Q8IZP0-8;Q8IZP0-7;Q8IZP0-4;Q8IZP0-5;Q8IZP0-6;Q8IZP0-9;Q8IZP0-12;Q8IZP0-11	Q8IZP0;Q8IZP0-3;Q8IZP0-2;B6VEX4;A0A0A0MRT6;Q8IZP0-10;Q8IZP0-8;Q8IZP0-7;Q8IZP0-4;Q8IZP0-5;Q8IZP0-6;Q8IZP0-9;Q8IZP0-12;Q8IZP0-11	Abl interactor 1	ABI1
+	0.00523109	Q9NYB9;Q9NYB9-2;E7EW77;E7EP65;A0A0C4DG21;F8WAL6;Q9NYB9-4;E9PEZ7;B7Z836;Q9NYB9-3;H0Y6B5;H7C3Q7;F8WBL5;F8WEB9;E7EUA1;F8WAU3;F8WCD7;F8WAZ8	Q9NYB9;Q9NYB9-2;E7EW77;E7EP65;A0A0C4DG21;F8WAL6;Q9NYB9-4;E9PEZ7;B7Z836;Q9NYB9-3	Abl interactor 2	ABI2
+	0.0277712	Q96K21;H3BRF9;Q96K21-2;H3BN64;Q96K21-4;H3BRM1;H3BUW6	Q96K21;H3BRF9;Q96K21-2;H3BN64;Q96K21-4;H3BRM1	Abscission/NoCut checkpoint regulator	ZFYVE19
+	0.0150562	Q9Y4K1;Q9Y4K1-2;Q96QW7	Q9Y4K1	Absent in melanoma 1 protein	AIM1
+	0.000517931	Q86V21;Q86V21-2;Q86V21-3;E7EW25	Q86V21;Q86V21-2	Acetoacetyl-CoA synthetase	AACS
+	3.66e-06	A1L0T0;M0R026;M0QZX5;E9PJS0;M0R1B5;E9PL44;E9PNL1	A1L0T0;M0R026	Acetolactate synthase-like protein	ILVBL
+	0.00181535	P22303;P22303-4;P22303-2;P22303-3;F8WD68;F8WAR7;C9J2S3;C9JZL6;C9JD78	P22303;P22303-4;P22303-2;P22303-3;F8WD68	Acetylcholinesterase;Carboxylic ester hydrolase	ACHE
+	5.39e-06	Q9BWD1;Q9BWD1-2	Q9BWD1;Q9BWD1-2	Acetyl-CoA acetyltransferase, cytosolic	ACAT2
+	0	P24752;H0YEL7;P24752-2;E9PRQ6	P24752	Acetyl-CoA acetyltransferase, mitochondrial	ACAT1
+	0.000410631	Q13085;Q13085-4;Q13085-2;Q13085-3;Q59FY4;A0A0C4DGT1;A0A0G2JM60;A0A087WWN5;A0A087X2F8;A0A087X0W4;A0A087X126;A0A087WYK6;A0A087WVR6;A0A087WYS8	Q13085;Q13085-4;Q13085-2;Q13085-3	Acetyl-CoA carboxylase 1;Biotin carboxylase	ACACA
+	0.000228448	O00763;O00763-3;O00763-2;F8W8T8;H0YGH5;S4R3S7;A0A087WUA1;F5H5C3	O00763;O00763-3;O00763-2	Acetyl-CoA carboxylase 2;Biotin carboxylase	ACACB
+	0	Q9NUB1;Q9NUB1-2;Q9NUB1-3;Q9NUB1-4;Q5TF43	Q9NUB1;Q9NUB1-2;Q9NUB1-3;Q9NUB1-4	Acetyl-coenzyme A synthetase 2-like, mitochondrial	ACSS1
+	0.000465691	Q9NR19;Q9NR19-2;F8WCJ4;C9IYL0;B4DEH9;C9JY31;C9JXD9;C9J7L5;F8WDJ9	Q9NR19;Q9NR19-2	Acetyl-coenzyme A synthetase, cytoplasmic	ACSS2
+	0.000503694	O00400;H7C577;H7C562	O00400	Acetyl-coenzyme A transporter 1	SLC33A1
+	0	Q13510;Q13510-2;E7EMM4;Q13510-3	Q13510;Q13510-2;E7EMM4;Q13510-3	Acid ceramidase;Acid ceramidase subunit alpha;Acid ceramidase subunit beta	ASAH1
+	0.00225195	Q32M88;E7EMA9;Q32M88-2;B8ZZ60;H0YCL6;H3BM00	Q32M88;E7EMA9;Q32M88-2	Acid trehalase-like protein 1	ATHL1
+	0.0115763	P39687;H0YN26;H7BZ09;O95626;O43423	P39687;H0YN26	Acidic leucine-rich nuclear phosphoprotein 32 family member A	ANP32A
+	0.00117959	Q92688;Q92688-2	Q92688;Q92688-2	Acidic leucine-rich nuclear phosphoprotein 32 family member B	ANP32B
+	0.00278721	Q9BTT0;Q5TB19;E9PLC4;E9PPH5;Q9BTT0-2	Q9BTT0;Q5TB19;E9PLC4;E9PPH5	Acidic leucine-rich nuclear phosphoprotein 32 family member E	ANP32E
+	0	Q99798;A2A274	Q99798;A2A274	Aconitate hydratase, mitochondrial	ACO2
+	3.73e-06	Q8N556;Q8N556-2	Q8N556;Q8N556-2	Actin filament-associated protein 1	AFAP1
+	0.0112428	Q8N4X5;Q8N4X5-3;F6QUH3	Q8N4X5	Actin filament-associated protein 1-like 2	AFAP1L2
+	0	P68032	P68032	Actin, alpha cardiac muscle 1	ACTC1
+	3.46e-06	P68133;A6NL76	P68133;A6NL76	Actin, alpha skeletal muscle	ACTA1
+	3.27e-06	P62736;F6UVQ4;F6QUT6	P62736	Actin, aortic smooth muscle	ACTA2
+	1.23e-05	P60709;E7EVS6;G5E9R0	P60709	Actin, cytoplasmic 1;Actin, cytoplasmic 1, N-terminally processed	ACTB
+	0	P63261;I3L3I0;I3L1U9;I3L3R2;J3KT65	P63261;I3L3I0;I3L1U9	Actin, cytoplasmic 2;Actin, cytoplasmic 2, N-terminally processed	ACTG1
+	0	P63267;P63267-2;C9JFL5;F8WB63;B8ZZJ2;F8WCH0	P63267;P63267-2	Actin, gamma-enteric smooth muscle	ACTG2
+	0.00239064	Q6H8Q1;Q6H8Q1-9;A0A0A0MR40;Q6H8Q1-7;F5GYR0;Q6H8Q1-2;Q6H8Q1-5;Q6H8Q1-3;Q6H8Q1-8;Q6H8Q1-4;Q6H8Q1-6;D6RAL0	Q6H8Q1;Q6H8Q1-9;A0A0A0MR40;Q6H8Q1-7;F5GYR0;Q6H8Q1-2;Q6H8Q1-5;Q6H8Q1-3;Q6H8Q1-8;Q6H8Q1-4;Q6H8Q1-6;D6RAL0	Actin-binding LIM protein 2	ABLIM2
+	4.05e-06	A0A0C4DGA7;O94929;A0A0A0MRD5;O94929-4;D6RHE7	A0A0C4DGA7;O94929	Actin-binding LIM protein 3	ABLIM3
+	0.000108239	O96019;O96019-2;H7C5S0;C9JQT2	O96019;O96019-2;H7C5S0	Actin-like protein 6A	ACTL6A
+	0.00296161	Q9NZ32;V9GYX7;G3V2Q5;G3V5Y4;F6S9Y6;H0YJD9;G3V524;H0YJE8;G3V4K6	Q9NZ32;V9GYX7	Actin-related protein 10	ACTR10
+	0.000351663	P61160	P61160	Actin-related protein 2	ACTR2
+	0	P61160-2	P61160-2	Actin-related protein 2	ACTR2
+	3.65e-06	Q92747;E9PF58;Q92747-2;F8WFD3	Q92747;E9PF58;Q92747-2	Actin-related protein 2/3 complex subunit 1A	ARPC1A
+	0	O15143;C9J4Z7;F8VXW2;C9JEY1;C9JQM8;C9JFG9;C9J6C8;C9JBJ7;C9K057;C9JTT6;C9JM51;F8WEB3	O15143	Actin-related protein 2/3 complex subunit 1B	ARPC1B
+	0	O15144;H7C3F9;C9JTV5;G5E9J0;G5E9S7	O15144	Actin-related protein 2/3 complex subunit 2	ARPC2
+	4.25e-06	O15145;C9JZD1;F8VR50	O15145	Actin-related protein 2/3 complex subunit 3	ARPC3
+	0	P59998;P59998-3;F8WCF6;F8WDD7;H7C0A3;A0A0A6YYG9;P59998-4;P59998-2;R4GN08;F8WE39;F8WDW3	P59998;P59998-3;F8WCF6;F8WDD7;H7C0A3;A0A0A6YYG9;P59998-4;P59998-2	Actin-related protein 2/3 complex subunit 4	ARPC4;ARPC4-TTLL3
+	0	O15511;B1ALC0;O15511-2	O15511;B1ALC0;O15511-2	Actin-related protein 2/3 complex subunit 5	ARPC5
+	8.07e-05	Q9BPX5	Q9BPX5	Actin-related protein 2/3 complex subunit 5-like protein	ARPC5L
+	0	P61158;F8WEW2;F8WE84	P61158	Actin-related protein 3	ACTR3
+	0.014154	Q9H9F9	Q9H9F9	Actin-related protein 5	ACTR5
+	5.43e-06	Q9GZN1;F8W057;F8VP72;F8W043;F8W0Q1;F8VSD1;G3V1Y1;Q9GZN1-2;F8VRL1	Q9GZN1;F8W057;F8VP72;F8W043;F8W0Q1;F8VSD1;G3V1Y1;Q9GZN1-2	Actin-related protein 6	ACTR6
+	0.0389467	Q9H981;Q9H981-2;H0Y849;Q9H981-3;C9J7L6	Q9H981;Q9H981-2;H0Y849;Q9H981-3	Actin-related protein 8	ACTR8
+	0.00648412	P53999;D6RC37	P53999	Activated RNA polymerase II transcriptional coactivator p15	SUB1
+	0.00510813	Q15650;H0YL91;H0YLN7;H0YKD9;H0YK63	Q15650;H0YL91	Activating signal cointegrator 1	TRIP4
+	0.00537822	Q9H1I8;Q9H1I8-3;B1AH59;Q9H1I8-2;F2Z2W4;F8WAQ6;H7C3Y4	Q9H1I8;Q9H1I8-3;B1AH59	Activating signal cointegrator 1 complex subunit 2	ASCC2
+	0.000606618	Q8N3C0;Q8N3C0-4;E5RFZ0;Q8N3C0-3;J3KNJ4	Q8N3C0	Activating signal cointegrator 1 complex subunit 3	ASCC3
+	0.018868	O95433;O95433-2;G3V438;H0YJG7;H0YJU2;G3V3W9;H0YJ63	O95433;O95433-2;G3V438;H0YJG7	Activator of 90 kDa heat shock protein ATPase homolog 1	AHSA1
+	6.7e-05	Q12979;Q12979-4;Q12979-2;A0A0G2JQ41;B7Z683;I3L2P5;Q12979-3;A0A0G2JRJ1;I3L3W0;I3NI05;I3L1U8;I3L379;I3L4Y1;I3L0R7;A0A0G2JQT5;I3L2C0;A0A0G2JSE0;A0A0D9SGD7;I3L259;I3L2L3	Q12979;Q12979-4;Q12979-2;A0A0G2JQ41;B7Z683	Active breakpoint cluster region-related protein	ABR
+	0.0280804	P27037;P27037-2	P27037;P27037-2	Activin receptor type-2A	ACVR2A
+	0.0207393	Q9H2P0;E9PQK8	Q9H2P0	Activity-dependent neuroprotector homeobox protein	ADNP
+	4.91e-05	I3L505	I3L505	Acyl carrier protein	NDUFAB1
+	0	O14561;H3BNK3	O14561;H3BNK3	Acyl carrier protein, mitochondrial;Acyl carrier protein	NDUFAB1
+	0.0271578	P13798;C9JIF9;H7C393;C9JLK2;F8WEH5;H0YFE5	P13798;C9JIF9;H7C393	Acylamino-acid-releasing enzyme	APEH
+	0.0251409	Q709F0;Q709F0-2;Q709F0-3;D6RDI8;F8WEV0;H0Y9C6	Q709F0;Q709F0-2;Q709F0-3;D6RDI8;F8WEV0	Acyl-CoA dehydrogenase family member 11	ACAD11
+	0	Q9H845;H0Y8Z9;D6RCD8	Q9H845;H0Y8Z9	Acyl-CoA dehydrogenase family member 9, mitochondrial	ACAD9
+	0.0327307	O00767	O00767	Acyl-CoA desaturase	SCD
+	3.63e-06	Q96CM8;Q96CM8-3;Q96CM8-2;E9PF16;Q96CM8-4;D6RF87	Q96CM8;Q96CM8-3;Q96CM8-2;E9PF16;Q96CM8-4	Acyl-CoA synthetase family member 2, mitochondrial	ACSF2
+	3.69e-06	Q4G176;F5H5A1;F5H755;F5H362;F5H2G6;H0YGC7;F5GX20;F5H3B2;H0YH37;H0YGJ0	Q4G176;F5H5A1;F5H755;F5H362	Acyl-CoA synthetase family member 3, mitochondrial	ACSF3
+	1.22e-05	Q9H6R3;A0A0B4J1R2;Q9H6R3-2;H0YII9	Q9H6R3;A0A0B4J1R2;Q9H6R3-2	Acyl-CoA synthetase short-chain family member 3, mitochondrial	ACSS3
+	0.000962422	Q92604	Q92604	Acyl-CoA:lysophosphatidylglycerol acyltransferase 1	LPGAT1
+	5.53e-06	Q5T8D3-3;B7Z2R7;Q5T8D3-2;Q5T8D3;X6RDD7;Q5T8E0;Q8NC06;A0A087X0B8;K7EM05	Q5T8D3-3;B7Z2R7;Q5T8D3-2;Q5T8D3;X6RDD7;Q5T8E0	Acyl-CoA-binding domain-containing protein 5	ACBD5
+	0.000331848	Q9BR61	Q9BR61	Acyl-CoA-binding domain-containing protein 6	ACBD6
+	4.5e-06	P07108;P07108-6	P07108	Acyl-CoA-binding protein	DBI
+	6.48e-06	Q08AH3;F5GWL3;E7EPS5;H3BP39;I3L2Y5;I3L339;I3L438;H3BRR3;H3BQ84	Q08AH3;F5GWL3	Acyl-coenzyme A synthetase ACSM2A, mitochondrial	ACSM2A
+	0	Q86TX2;G3V4F2	Q86TX2;G3V4F2	Acyl-coenzyme A thioesterase 1	ACOT1
+	0.000226388	Q8WXI4-2;Q8WXI4	Q8WXI4-2;Q8WXI4	Acyl-coenzyme A thioesterase 11	ACOT11
+	3.32e-06	Q9NPJ3;Q9NPJ3-2	Q9NPJ3;Q9NPJ3-2	Acyl-coenzyme A thioesterase 13;Acyl-coenzyme A thioesterase 13, N-terminally processed	ACOT13
+	0.000501931	A0A087X0W7;P49753;A0A087WT95;P49753-2	A0A087X0W7;P49753;A0A087WT95;P49753-2	Acyl-coenzyme A thioesterase 2, mitochondrial	ACOT2
+	0.000612095	O14734;E9PJN0;H7C5A7;E9PRD4;Q9BR14;E9PMC4;E9PIS4;H0Y698;F6VBM3	O14734;E9PJN0;H7C5A7	Acyl-coenzyme A thioesterase 8	ACOT8
+	0	Q9Y305;Q9Y305-2;Q9Y305-3;H7C5Q2;C9J7L8	Q9Y305;Q9Y305-2;Q9Y305-3;H7C5Q2	Acyl-coenzyme A thioesterase 9, mitochondrial	ACOT9
+	0.000659917	Q9Y305-4	Q9Y305-4	Acyl-coenzyme A thioesterase 9, mitochondrial	ACOT9
+	0	Q53H12;E9PC15;E9PG39;A0A0G2JLG5;A0A0G2JLD0;Q53H12-2;F8WDD1	Q53H12;E9PC15;E9PG39;A0A0G2JLG5	Acylglycerol kinase, mitochondrial	AGK
+	0.000833568	P14621;U3KQL2;U3KPX1;U3KPX8;E9PF46;F8WA34	P14621;U3KQL2;U3KPX1;U3KPX8;E9PF46;F8WA34	Acylphosphatase-2;Acylphosphatase	ACYP2
+	0.000946598	O75608;O75608-2;B4DP64;E5RGR0	O75608;O75608-2;B4DP64;E5RGR0	Acyl-protein thioesterase 1	LYPLA1
+	0.000443279	O95372;Q5QPQ0;Q5QPQ1;Q5QPQ3;Q5QPQ2;Q5QPN9;Q5QPN5	O95372;Q5QPQ0;Q5QPQ1;Q5QPQ3;Q5QPQ2	Acyl-protein thioesterase 2	LYPLA2
+	6.17e-06	Q6P587;Q6P587-2;Q6P587-3	Q6P587;Q6P587-2;Q6P587-3	Acylpyruvase FAHD1, mitochondrial	FAHD1
+	2.02e-05	Q8N6G6;Q8N6G6-4;Q8N6G6-6;Q8N6G6-1;Q8N6G6-2;Q8N6G6-5;H0YKK1;H7BYE3;F8WEP3;A6NIB9;A2A343	Q8N6G6	ADAMTS-like protein 1	ADAMTSL1
+	0.000168629	P82987;P82987-2	P82987;P82987-2	ADAMTS-like protein 3	ADAMTSL3
+	0.0011	Q6UY14;Q6UY14-3;Q6UY14-2;A0A087WTI5	Q6UY14;Q6UY14-3;Q6UY14-2	ADAMTS-like protein 4	ADAMTSL4
+	0.0150961	X6R4H8;Q6ZMM2-2;Q6ZMM2;Q0VD77;K7ELV0;A0A087X1N9;A0A087WVY8;A0A087WZI4	X6R4H8;Q6ZMM2-2;Q6ZMM2	ADAMTS-like protein 5	ADAMTSL5
+	1.12e-05	P46108;P46108-2;I3L297	P46108;P46108-2	Adapter molecule crk	CRK
+	0.00171274	Q8NC96;F5GYH1;Q8NC96-2;F5H2U7	Q8NC96	Adaptin ear-binding coat-associated protein 1	NECAP1
+	0.0022845	Q9NVZ3;Q9NVZ3-2;F6SKB8;Q9NVZ3-3;Q9NVZ3-4;D6RAN6;D6RB24;H0Y970	Q9NVZ3;Q9NVZ3-2;F6SKB8;Q9NVZ3-3;Q9NVZ3-4	Adaptin ear-binding coat-associated protein 2	NECAP2
+	0.000282616	P07741;H3BQZ9;H3BQB1;P07741-2;H3BQF1;H3BSW3	P07741;H3BQZ9;H3BQB1;P07741-2;H3BQF1	Adenine phosphoribosyltransferase	APRT
+	0.0398842	P00813;F5GWI4;F5GXW0;F5GYD4	P00813;F5GWI4;F5GXW0	Adenosine deaminase	ADA
+	0.000814521	Q9NZK5;B4E3Q4;A0A087X0I3;Q9NZK5-2;C9IZA8;F5H7J3	Q9NZK5;B4E3Q4;A0A087X0I3;Q9NZK5-2	Adenosine deaminase CECR1	CECR1
+	5.11e-06	Q6DHV7;Q6DHV7-2;Q6DHV7-3;H3BUD6;H3BQR9	Q6DHV7;Q6DHV7-2;Q6DHV7-3	Adenosine deaminase-like protein	ADAL
+	0.0234553	P55263;P55263-2;P55263-3;P55263-4	P55263;P55263-2;P55263-3;P55263-4	Adenosine kinase	ADK
+	0.039852	P23526;P23526-2	P23526;P23526-2	Adenosylhomocysteinase	AHCY
+	0.0281491	O95622;B3KWA8;O95622-2;C9JRT8	O95622;B3KWA8;O95622-2	Adenylate cyclase type 5	ADCY5
+	0.00197927	O60503;I3NI20;I3L342	O60503	Adenylate cyclase type 9	ADCY9
+	4.14e-06	P54819;F8W1A4;P54819-2;P54819-6;P54819-5;F8VY04;P54819-4;F8VZG5;G3V213;F8VPP1	P54819;F8W1A4;P54819-2;P54819-6;P54819-5;F8VY04;P54819-4;F8VZG5	Adenylate kinase 2, mitochondrial;Adenylate kinase 2, mitochondrial, N-terminally processed;Adenylate kinase 2, mitochondrial	AK2
+	0	P27144;D3DQ64	P27144;D3DQ64	Adenylate kinase 4, mitochondrial	AK4
+	0	P00568;Q5T9B7;H0Y4J6;H0YID2	P00568;Q5T9B7;H0Y4J6	Adenylate kinase isoenzyme 1	AK1
+	0.00411599	Q9Y6K8;Q9Y6K8-3;Q9Y6K8-2;H0YEZ1	Q9Y6K8;Q9Y6K8-3	Adenylate kinase isoenzyme 5	AK5
+	0.00868752	Q9Y3D8;Q9Y3D8-2;A0A087WVD7;D6RDH4;A0A087WY94	Q9Y3D8;Q9Y3D8-2;A0A087WVD7;D6RDH4	Adenylate kinase isoenzyme 6	AK6;TAF9
+	0.00247001	P30566;A0A0A6YY92;P30566-2;A0A096LNY6;A0A096LNY5;A0A096LPA2;A0A096LNY4;A0A096LP92;A0A096LNT4;A0A096LP76;B4DEP1;A0A096LP72;V9GY96;A0A096LNT0	P30566;A0A0A6YY92;P30566-2;A0A096LNY6	Adenylosuccinate lyase	ADSL
+	5.67e-06	Q8N142;Q8N142-2;G3V5D8;G3V232;S4R2Z1;G3V2N1	Q8N142;Q8N142-2	Adenylosuccinate synthetase isozyme 1	ADSSL1
+	7.07e-06	P30520	P30520	Adenylosuccinate synthetase isozyme 2	ADSS
+	0	Q01518;Q5T0R1;Q5T0R4;Q5T0R3;Q5T0R2;Q5T0R7;Q5T0R6;Q5T0R5;Q5T0S3;Q5T0R8	Q01518	Adenylyl cyclase-associated protein 1	CAP1
+	3.96e-06	P40123;E9PDI2;A0A087WZ15;A0A087X0J3;P40123-2;B7Z385;P40123-3;F8WDB9;F8WEW0	P40123;E9PDI2;A0A087WZ15;A0A087X0J3;P40123-2;B7Z385	Adenylyl cyclase-associated protein 2;Adenylyl cyclase-associated protein	CAP2
+	0	Q8IUX7;H7C3D7;H7C1J5;H7C0W8;C9JLQ8;H7C4B5;H7C391	Q8IUX7	Adipocyte enhancer-binding protein 1	AEBP1
+	0.000283012	Q9HDC9;H0Y512;Q9HDC9-2	Q9HDC9;H0Y512;Q9HDC9-2	Adipocyte plasma membrane-associated protein	APMAP
+	8.21e-05	Q15847;Q5TBU2	Q15847	Adipogenesis regulatory factor	ADIRF
+	0.00102273	Q15848	Q15848	Adiponectin	ADIPOQ
+	0	P12235;V9GYG0	P12235;V9GYG0	ADP/ATP translocase 1	SLC25A4
+	0	P05141	P05141	ADP/ATP translocase 2;ADP/ATP translocase 2, N-terminally processed	SLC25A5
+	9.42e-05	P12236	P12236	ADP/ATP translocase 3;ADP/ATP translocase 3, N-terminally processed	SLC25A6
+	3.6e-06	Q9BRR6;Q9BRR6-2;H3BRS6;Q9BRR6-3;Q9BRR6-4;Q9BRR6-5;H3BTH4;H3BN66;H3BU35;Q9BRR6-6	Q9BRR6;Q9BRR6-2;H3BRS6;Q9BRR6-3	ADP-dependent glucokinase	ADPGK
+	0.000246088	Q9BW91;Q9BW91-2;D6RAW2;H7C386;D6R8Z6	Q9BW91;Q9BW91-2;D6RAW2;H7C386	ADP-ribose pyrophosphatase, mitochondrial	NUDT9
+	0.000222624	Q10588;A6NC48;Q10588-2;H0Y984;H0Y8G4;H0Y9Q9	Q10588;A6NC48;Q10588-2;H0Y984	ADP-ribosyl cyclase/cyclic ADP-ribose hydrolase 2	BST1
+	0.000286413	P84077;P61204;F5H423;P61204-2;F5H0C7;H0YGG7	P84077;P61204;F5H423;P61204-2	ADP-ribosylation factor 1;ADP-ribosylation factor 3	ARF1;ARF3
+	0.000901594	P18085;C9JPM4;C9JAK5;F5H1V1;F5H6T5;F8WDB3	P18085;C9JPM4;C9JAK5	ADP-ribosylation factor 4	ARF4
+	0.00058367	P84085;C9J1Z8	P84085;C9J1Z8	ADP-ribosylation factor 5	ARF5
+	0.00387037	Q9NP61;Q9NP61-2;B0QYV8;B0QYV9	Q9NP61;Q9NP61-2	ADP-ribosylation factor GTPase-activating protein 3	ARFGAP3
+	0.0210748	Q9NZ52;J3KSS7;Q9NZ52-4;Q9NZ52-2;Q9NZ52-3;J3KSG3;J3QS87;J3QRP3;B7Z1E9;J3QRS8;J3KTR5;J3KS27;J3QRK7	Q9NZ52;J3KSS7;Q9NZ52-4;Q9NZ52-2;Q9NZ52-3	ADP-ribosylation factor-binding protein GGA3	GGA3
+	0.000944822	P40616;P40616-2;F8VYN9;B4DZG7;F8VP99;F8W1Z8;F8VP63	P40616;P40616-2;F8VYN9;B4DZG7	ADP-ribosylation factor-like protein 1	ARL1
+	0.00546269	Q9NXU5;A0A087WUW9;A0A0B4J222;R4GN67	Q9NXU5;A0A087WUW9;A0A0B4J222	ADP-ribosylation factor-like protein 15	ARL15
+	0.000858978	P36404;V9GYD0;P36404-2	P36404;V9GYD0;P36404-2	ADP-ribosylation factor-like protein 2	ARL2;ARL2-SNX15
+	0.00611693	P36405	P36405	ADP-ribosylation factor-like protein 3	ARL3
+	0.0172095	Q9H0F7;Q9H0F7-2;C9IZ13;H7C5H6	Q9H0F7;Q9H0F7-2;C9IZ13	ADP-ribosylation factor-like protein 6	ARL6
+	0.012438	Q8N6S5;H7C192	Q8N6S5	ADP-ribosylation factor-like protein 6-interacting protein 6	ARL6IP6
+	0.000832864	Q96BM9;A0A087X2J2	Q96BM9	ADP-ribosylation factor-like protein 8A	ARL8A
+	0.0026879	Q9NVJ2;Q9NVJ2-2	Q9NVJ2	ADP-ribosylation factor-like protein 8B	ARL8B
+	5.94e-06	Q9UKK9;A6NFX8;A6NJU6;A6NCQ0;H0YEY4;C9JYY9	Q9UKK9;A6NFX8;A6NJU6;A6NCQ0	ADP-sugar pyrophosphatase	NUDT5
+	0.00143202	P10109	P10109	Adrenodoxin, mitochondrial	FDX1
+	3.71e-06	Q6P4F2;A0A0A0MTS8;E7EQL1;Q6P4F2-2	Q6P4F2;A0A0A0MTS8	Adrenodoxin-like protein, mitochondrial	FDX1L
+	0.000768303	Q9Y6U3;Q9Y6U3-3;F8WBX5;C9JGB6;E5RHN8;E5RHX6	Q9Y6U3;Q9Y6U3-3	Adseverin	SCIN
+	0.00257468	Q15109-3;Q15109;Q15109-4;A0A0G2JJF5;Q15109-10;Q15109-9;A0A0G2JL37;Q15109-8;Q15109-7;Q15109-6;Q15109-2;A0A0G2JL65;Q5SSZ2;Q5SSZ3;A8MS87;A0A0G2JID9;A0A0G2JJW2;A0A0G2JKB6;B5A982;Q15109-5;A0A0G2JL23;Q3L1R2;A0A0G2JL21;C0IP14	Q15109-3;Q15109;Q15109-4;A0A0G2JJF5;Q15109-10;Q15109-9;A0A0G2JL37;Q15109-8;Q15109-7;Q15109-6;Q15109-2;A0A0G2JL65;Q5SSZ2;Q5SSZ3;A8MS87;A0A0G2JID9;A0A0G2JJW2;A0A0G2JKB6	Advanced glycosylation end product-specific receptor	AGER
+	0.0117286	O75366;O75366-2;F8VVU1	O75366;O75366-2	Advillin	AVIL
+	0.0201015	Q9UHB7;Q9UHB7-2;Q9UHB7-3;C9JCE0;H7C319	Q9UHB7;Q9UHB7-2	AF4/FMR2 family member 4	AFF4
+	0.00488251	P55196-3	P55196-3	Afadin	MLLT4
+	0	P43652	P43652	Afamin	AFM
+	0	Q9Y4W6;K7EP56	Q9Y4W6	AFG3-like protein 2	AFG3L2
+	0.00271864	O43488;H3BLU7;H7C5H7	O43488;H3BLU7	Aflatoxin B1 aldehyde reductase member 2	AKR7A2
+	0.00409874	O95154	O95154	Aflatoxin B1 aldehyde reductase member 3	AKR7A3
+	0.0165308	Q6ULP2;Q6ULP2-5;Q6ULP2-2;Q6ULP2-4;B8ZZI9;Q6ULP2-3;A0A0A0MSN6	Q6ULP2;Q6ULP2-5;Q6ULP2-2;Q6ULP2-4;B8ZZI9;Q6ULP2-3	Aftiphilin	AFTPH
+	7.08e-06	A0A087X1T7;H0YM81;E7EX88;P16112;P16112-2;E7ENV9;P16112-3;Q6PID9;H0YMF1	A0A087X1T7;H0YM81;E7EX88;P16112;P16112-2;E7ENV9;P16112-3;Q6PID9	Aggrecan core protein;Aggrecan core protein 2	ACAN
+	0.0199605	Q9BSE5	Q9BSE5	Agmatinase, mitochondrial	AGMAT
+	0.000442843	O00468-6;O00468-3;O00468-7;O00468;O00468-5;O00468-4;A0A087X208;O00468-2;H0Y5U1	O00468-6;O00468-3;O00468-7;O00468;O00468-5;O00468-4;A0A087X208;O00468-2	Agrin;Agrin N-terminal 110 kDa subunit;Agrin C-terminal 110 kDa subunit;Agrin C-terminal 90 kDa fragment;Agrin C-terminal 22 kDa fragment	AGRN
+	6.51e-06	O00170;E9PMH2;V9GYQ3	O00170;E9PMH2	AH receptor-interacting protein	AIP
+	0	Q92667;Q92667-2;I3L0W0;I3L2A2;I3L2N7;I3NI36;I3L0K6;I3L364;I3L3K1	Q92667;Q92667-2	A-kinase anchor protein 1, mitochondrial	AKAP1
+	0.00120995	O43572;E7EMD6;J3QL61;J3QRM7;J3QR74	O43572;E7EMD6	A-kinase anchor protein 10, mitochondrial	AKAP10
+	4.27e-06	Q02952;Q02952-3	Q02952;Q02952-3	A-kinase anchor protein 12	AKAP12
+	5.51e-06	Q12802;Q12802-2;Q12802-4;H0YMW2;A0A087WTD7;A8MYJ1;A0A087WY36;H0YLH1;A0A087WX73;Q12802-5;A0A087X047;H0YK84	Q12802;Q12802-2;Q12802-4;H0YMW2	A-kinase anchor protein 13	AKAP13
+	0.0278203	Q02040;X6RAJ1;Q02040-2;Q02040-3	Q02040;X6RAJ1;Q02040-2;Q02040-3	A-kinase anchor protein 17A	AKAP17A
+	0.00254943	Q13023;G3V3H7;Q13023-2;G3V3B5;G3V3H2;G3V569	Q13023	A-kinase anchor protein 6	AKAP6
+	4.9e-05	Q9ULX6;Q9ULX6-2;V9GZ50;M0R1Y5;M0R010;M0QYT7	Q9ULX6;Q9ULX6-2;V9GZ50	A-kinase anchor protein 8-like	AKAP8L
+	0	Q2M3C7-2;Q2M3C7	Q2M3C7-2;Q2M3C7	A-kinase anchor protein SPHKAP	SPHKAP
+	0.0152456	Q9H8T0;Q9H8T0-2;H3BM79;H3BRV2;H3BNB8;H3BVH0	Q9H8T0;Q9H8T0-2;H3BM79	AKT-interacting protein	AKTIP
+	0.000105562	P24298	P24298	Alanine aminotransferase 1	GPT
+	0.0145823	Q9BYV1;Q9BYV1-2	Q9BYV1;Q9BYV1-2	Alanine--glyoxylate aminotransferase 2, mitochondrial	AGXT2
+	0.0136501	P49588;P49588-2;H3BPK7	P49588;P49588-2	Alanine--tRNA ligase, cytoplasmic	AARS
+	0.00204462	Q5JTZ9	Q5JTZ9	Alanine--tRNA ligase, mitochondrial	AARS2
+	0.0332522	Q9BTE6-3;Q9BTE6-2;H7C1Q7;H7C054;E9PB15;K7N7A2;C9JG77;L7N2F6;B9A003	Q9BTE6-3;Q9BTE6-2	Alanyl-tRNA editing protein Aarsd1	AARSD1
+	0.00319313	P14550;Q5T621;V9GYG2;V9GYP9	P14550	Alcohol dehydrogenase [NADP(+)]	AKR1A1
+	0.000301626	P07327	P07327	Alcohol dehydrogenase 1A	ADH1A
+	5.02e-06	P00325	P00325	Alcohol dehydrogenase 1B	ADH1B
+	0.000519975	P00326;A0A087WUC4	P00326	Alcohol dehydrogenase 1C	ADH1C
+	0.000535185	P08319;A0A0D9SFB5;P08319-2;D6R9K8;D6RIB1;H0Y9N0	P08319;A0A0D9SFB5;P08319-2;D6R9K8;D6RIB1	Alcohol dehydrogenase 4	ADH4
+	0.001037	P28332;A0A0A0MS56;P28332-2;Q8IUN7;D6RH17;D6RDN5;H0Y8U2	P28332;A0A0A0MS56;P28332-2;Q8IUN7;D6RH17	Alcohol dehydrogenase 6	ADH6
+	5.24e-06	P11766;H0YAG8;D6RFE4;D6R9G2;D6RAY0	P11766	Alcohol dehydrogenase class-3	ADH5
+	0.0144894	P47895;H0Y2X5;H0YKF9;H0YNQ3	P47895;H0Y2X5	Aldehyde dehydrogenase family 1 member A3	ALDH1A3
+	0.000130043	Q8IZ83;Q8IZ83-3;F5H4B6;M0QY06;Q8IZ83-2	Q8IZ83;Q8IZ83-3;F5H4B6	Aldehyde dehydrogenase family 16 member A1	ALDH16A1
+	0.000286513	P43353;P43353-2;A0A087X2D4;A0A087X192;Q9BUJ8;A0A087WTE0;A0A087WUF8	P43353;P43353-2	Aldehyde dehydrogenase family 3 member B1	ALDH3B1
+	0.0253753	Q9H2A2;Q9H2A2-4;Q9H2A2-2;H0YF40;Q9H2A2-3	Q9H2A2;Q9H2A2-4;Q9H2A2-2	Aldehyde dehydrogenase family 8 member A1	ALDH8A1
+	0	P30837	P30837	Aldehyde dehydrogenase X, mitochondrial	ALDH1B1
+	0.000709377	P30838;I3L3I9;A8MYB8;C9JMC5;E9PNN6;I3L4E5;I3L1H6;I3L3W9	P30838;I3L3I9;A8MYB8;C9JMC5;E9PNN6	Aldehyde dehydrogenase, dimeric NADP-preferring	ALDH3A1
+	0	P05091;F8VP50;S4R3S4	P05091	Aldehyde dehydrogenase, mitochondrial	ALDH2
+	0.000913067	P05091-2	P05091-2	Aldehyde dehydrogenase, mitochondrial	ALDH2
+	5.69e-06	Q06278;H7BXF7;H7C3Q1;C9J244	Q06278	Aldehyde oxidase	AOX1
+	0.00200048	O60218	O60218	Aldo-keto reductase family 1 member B10	AKR1B10
+	0.0127542	Q04828;A0A0A0MT30;H0Y804;A6NHU4	Q04828;A0A0A0MT30;H0Y804	Aldo-keto reductase family 1 member C1	AKR1C1
+	0	P52895;A0A0A0MSD5;B4DK69;S4R3P0;P52895-2	P52895;A0A0A0MSD5;B4DK69;S4R3P0	Aldo-keto reductase family 1 member C2	AKR1C2
+	0	P42330;A0A0A0MSS8;S4R3Z2;S4R3D5	P42330;A0A0A0MSS8;S4R3Z2	Aldo-keto reductase family 1 member C3	AKR1C3
+	0.000471582	P42330-2	P42330-2	Aldo-keto reductase family 1 member C3	AKR1C3
+	0.000795201	P17516	P17516	Aldo-keto reductase family 1 member C4	AKR1C4
+	7.65e-05	Q96C23;B8ZZ75;H7C320;H7C1B5	Q96C23;B8ZZ75	Aldose 1-epimerase	GALM
+	0.00331218	P15121;E9PCX2;E9PEF9	P15121;E9PCX2	Aldose reductase	AKR1B1
+	3.33e-05	P05186;P05186-2;B1ANL0	P05186;P05186-2	Alkaline phosphatase, tissue-nonspecific isozyme	ALPL
+	0.000228942	O00116;B8ZZ81	O00116	Alkyldihydroxyacetonephosphate synthase, peroxisomal	AGPS
+	0.0271525	P55008;Q5STX8;P55008-2;P55008-3	P55008;Q5STX8	Allograft inflammatory factor 1	AIF1
+	0.00624509	Q6UW56;Q6UW56-3;C9JA62;Q6UW56-2	Q6UW56;Q6UW56-3;C9JA62;Q6UW56-2	All-trans retinoic acid-induced differentiation factor	ATRAID
+	0.00163636	Q6NUM9;H7C3J0;Q6NUM9-2;H7BZ81;H7BZ16;H0YGU3	Q6NUM9;H7C3J0;Q6NUM9-2	All-trans-retinol 13,14-reductase	RETSAT
+	0.0187621	Q9BYC5;G3XAD2;Q9BYC5-3;Q9BYC5-2;Q9BYC5-4	Q9BYC5;G3XAD2;Q9BYC5-3	Alpha-(1,6)-fucosyltransferase	FUT8
+	0	Q8NFV4;Q8NFV4-4;Q8NFV4-6;C9J7Q4;H7BZ58;H7C396;H0YC52;Q8NFV4-3;Q8NFV4-2;Q8NFV4-5	Q8NFV4;Q8NFV4-4;Q8NFV4-6	Alpha/beta hydrolase domain-containing protein 11	ABHD11
+	0	Q96IU4;F8W9U3;B4DQI4;Q96IU4-2	Q96IU4;F8W9U3;B4DQI4	Alpha/beta hydrolase domain-containing protein 14B	ABHD14B
+	0.000299896	Q96GS6;Q96GS6-2;Q96GS6-3;K7EQ25;Q96GS6-4;K7ENJ6	Q96GS6;Q96GS6-2;Q96GS6-3	Alpha/beta hydrolase domain-containing protein 17A	ABHD17A
+	0.0121552	Q9H553;A0A0A0MTE0	Q9H553	Alpha-1,3/1,6-mannosyltransferase ALG2	ALG2
+	0.00387743	P26572;D6RF69;D6RA48;D6RBS3;D6RAK2;D6R9U2;D6RD15;D6RB69;D6RHZ8	P26572	Alpha-1,3-mannosyl-glycoprotein 2-beta-N-acetylglucosaminyltransferase	MGAT1
+	0.00139667	Q09328	Q09328	Alpha-1,6-mannosylglycoprotein 6-beta-N-acetylglucosaminyltransferase A	MGAT5
+	5.38e-06	P02763	P02763	Alpha-1-acid glycoprotein 1	ORM1
+	0	P19652	P19652	Alpha-1-acid glycoprotein 2	ORM2
+	0	P01011;G3V595;P01011-2;P01011-3	P01011;G3V595	Alpha-1-antichymotrypsin;Alpha-1-antichymotrypsin His-Pro-less	SERPINA3
+	0	P01009;P01009-2;P01009-3	P01009;P01009-2;P01009-3	Alpha-1-antitrypsin;Short peptide from AAT	SERPINA1
+	0	P04217	P04217	Alpha-1B-glycoprotein	A1BG
+	0.00129647	P04217-2	P04217-2	Alpha-1B-glycoprotein	A1BG
+	0	Q13424;Q13424-2	Q13424;Q13424-2	Alpha-1-syntrophin	SNTA1
+	7.23e-06	P08697;A0A0G2JPA8;P08697-2;C9JMH6	P08697;A0A0G2JPA8;P08697-2;C9JMH6	Alpha-2-antiplasmin	SERPINF2
+	0	P02765;C9JV77	P02765;C9JV77	Alpha-2-HS-glycoprotein;Alpha-2-HS-glycoprotein chain A;Alpha-2-HS-glycoprotein chain B	AHSG
+	0	P01023;F8W7L3;H0YFH1;F5H1E8	P01023	Alpha-2-macroglobulin	A2M
+	0.000391058	P30533;D6REW6	P30533	Alpha-2-macroglobulin receptor-associated protein	LRPAP1
+	7.53e-05	P12814;G3V2N5;G3V5M4;G3V380;D6RH00	P12814	Alpha-actinin-1	ACTN1
+	0	P12814-3	P12814-3	Alpha-actinin-1	ACTN1
+	0	P35609;F6THM6	P35609;F6THM6	Alpha-actinin-2	ACTN2
+	0.0146657	Q08043;A0A087WSZ2	Q08043;A0A087WSZ2	Alpha-actinin-3	ACTN3
+	0	O43707;O43707-2;F5GXS2;O43707-3;K7EP19	O43707;O43707-2;F5GXS2;O43707-3	Alpha-actinin-4	ACTN4
+	6.92e-06	P35611-3;P35611;E7ENY0;E7EV99;P35611-5;H0Y9H2;A0A0A0MSR2;D6RF25;D6RAH3;D6RJE2;H0YFD8;H0YG19	P35611-3;P35611;E7ENY0;E7EV99;P35611-5;H0Y9H2;A0A0A0MSR2	Alpha-adducin	ADD1
+	0.00230118	P49419-2;P49419;P49419-4;F8VS02;P49419-3;H0YHM6;F8VVF2;F8WDY6;F8WD33	P49419-2;P49419;P49419-4;F8VS02;P49419-3	Alpha-aminoadipic semialdehyde dehydrogenase	ALDH7A1
+	5.39e-06	Q9UDR5;F8WAH1;F8WE53	Q9UDR5;F8WAH1;F8WE53	Alpha-aminoadipic semialdehyde synthase, mitochondrial;Lysine ketoglutarate reductase;Saccharopine dehydrogenase	AASS
+	0.0451242	P04745;Q5T085;H7BZQ8;C9J2Z5;Q5T084;C9JWK7	P04745	Alpha-amylase 1	AMY1A
+	0	Q9UBT7;Q9UBT7-2;Q9UBT7-3;Q5JTQ9	Q9UBT7;Q9UBT7-2;Q9UBT7-3	Alpha-catulin	CTNNAL1
+	0.0191205	P61163;R4GMT0	P61163;R4GMT0	Alpha-centractin	ACTR1A
+	0	P02511;E9PR44;A0A024R3B9;E9PJL7;E9PNH7;E9PRA8;H0YCW8;E9PS12;E9PRS4	P02511;E9PR44;A0A024R3B9;E9PJL7;E9PNH7;E9PRA8	Alpha-crystallin B chain	CRYAB
+	6.3e-06	P06733;K7EM90	P06733	Alpha-enolase	ENO1
+	0.0485056	Q12800;F8VX55;F8VWL0;Q12800-3;Q9NZI6	Q12800;F8VX55;F8VWL0;Q12800-3	Alpha-globin transcription factor CP2	TFCP2
+	0.0010562	Q16352;A0A087WYG8	Q16352;A0A087WYG8	Alpha-internexin	INA
+	0.00235046	Q9BT30;M0QZI0;M0QZH2	Q9BT30	Alpha-ketoglutarate-dependent dioxygenase alkB homolog 7, mitochondrial	ALKBH7
+	0.0477159	Q9C0B1;Q9C0B1-4;Q9C0B1-2;Q9C0B1-3;F8WCB8;X6R3I0	Q9C0B1	Alpha-ketoglutarate-dependent dioxygenase FTO	FTO
+	1.25e-05	P35475;D6REB5;P35475-2;H0Y9B3;D6R9D5;D6RBD5;H0Y9R9	P35475;D6REB5;P35475-2	Alpha-L-iduronidase	IDUA
+	8.2e-05	Q16706	Q16706	Alpha-mannosidase 2	MAN2A1
+	0.00294857	Q9NTJ4;Q9NTJ4-2;Q9NTJ4-4;Q9NTJ4-3;A0A0C4DGU9;B4DH23;H3BRI3;H3BQH9;H3BMJ3;H3BUW3;H3BRV3;H3BQJ2;H3BSE5	Q9NTJ4;Q9NTJ4-2;Q9NTJ4-4;Q9NTJ4-3	Alpha-mannosidase 2C1	MAN2C1
+	0.001405	Q9UHK6;D6RB81;Q9UHK6-5;V9GZ45;V9GYP4;Q9UHK6-2;V9GYU9;Q9UHK6-4	Q9UHK6;D6RB81;Q9UHK6-5	Alpha-methylacyl-CoA racemase	AMACR
+	0.00181641	P17050	P17050	Alpha-N-acetylgalactosaminidase	NAGA
+	0.000978448	P54802;K7ENX5;K7EQH9	P54802	Alpha-N-acetylglucosaminidase;Alpha-N-acetylglucosaminidase 82 kDa form;Alpha-N-acetylglucosaminidase 77 kDa form	NAGLU
+	0	Q9NVD7;J3KNQ4;E9PS97;Q9NVD7-2	Q9NVD7;J3KNQ4	Alpha-parvin	PARVA
+	0.0231531	Q86TB3	Q86TB3	Alpha-protein kinase 2	ALPK2
+	0.000449526	Q96L96	Q96L96	Alpha-protein kinase 3	ALPK3
+	0	Q16586;Q16586-2;E9PCT8;H0Y8T1;H7C5V0	Q16586;Q16586-2;E9PCT8	Alpha-sarcoglycan	SGCA
+	0.000205539	P40222	P40222	Alpha-taxilin	TXLNA
+	0.00564754	Q9BTX7;Q5QPC2;A6PVK2	Q9BTX7;Q5QPC2	Alpha-tocopherol transfer protein-like	TTPAL
+	0.0113959	Q96Q42;Q96Q42-3;H0Y696;Q96Q42-2;J3KQ43;J3KQ33	Q96Q42	Alsin	ALS2
+	0.00078696	P19801;P19801-2;A0A087WYD8;C9J2J4;A0A087WY53;C9J0G8	P19801;P19801-2;A0A087WYD8	Amiloride-sensitive amine oxidase [copper-containing];Amine oxidase	AOC1
+	0	P21397;P21397-2	P21397;P21397-2	Amine oxidase [flavin-containing] A	MAOA
+	0	P27338	P27338	Amine oxidase [flavin-containing] B	MAOB
+	6.98e-06	Q12904;Q12904-2;D6R937	Q12904;Q12904-2	Aminoacyl tRNA synthase complex-interacting multifunctional protein 1;Endothelial monocyte-activating polypeptide 2	AIMP1
+	0.00223095	Q13155;F8W950;A8MU58;F8WCL2	Q13155;F8W950;A8MU58	Aminoacyl tRNA synthase complex-interacting multifunctional protein 2	AIMP2
+	0.00374868	Q03154;Q03154-4;Q03154-2;Q03154-3;C9JYZ0;F8WC59	Q03154;Q03154-4;Q03154-2;Q03154-3	Aminoacylase-1	ACY1
+	0.000174436	P48728;P48728-3;H0Y695;P48728-4;P48728-2;C9JXJ4	P48728;P48728-3;H0Y695;P48728-4;P48728-2;C9JXJ4	Aminomethyltransferase, mitochondrial;Aminomethyltransferase	AMT
+	0.00114301	Q9H4A4;A6NKB8;C9JMZ3;A0A087WU27;A0A087WUS4;H7C2T3	Q9H4A4;A6NKB8	Aminopeptidase B	RNPEP
+	3.5e-06	P15144;H0YKT6;H0YMC1;H0YM04;H0YLZ8	P15144	Aminopeptidase N	ANPEP
+	0.000881864	Q08117;Q08117-2;K7ELE3;K7ELQ8;K7EQH5	Q08117;Q08117-2;K7ELE3	Amino-terminal enhancer of split	AES
+	0.0369929	Q02094;A0A087WZZ4;A0A0A0MQS8	Q02094;A0A087WZZ4;A0A0A0MQS8	Ammonium transporter Rh type A	RHAG
+	6.03e-06	Q01433;Q01433-2;H0Y360;Q01433-5;Q01433-3;Q01433-4;H0YCL9;E9PJF6;E9PIJ1;H0YF16	Q01433;Q01433-2;H0Y360;Q01433-5;Q01433-3;Q01433-4	AMP deaminase 2	AMPD2
+	0.0174465	Q01432;Q01432-5;Q01432-4;Q01432-6;E9PKC5;Q01432-3;E9PIR5;E9PLK6;Q01432-2;H0YDC3;E9PPG2	Q01432;Q01432-5;Q01432-4;Q01432-6;E9PKC5;Q01432-3	AMP deaminase 3	AMPD3
+	0.026839	P49418;P49418-2;H0Y7T8	P49418;P49418-2	Amphiphysin	AMPH
+	0.000595928	Q86SJ2	Q86SJ2	Amphoterin-induced protein 2	AMIGO2
+	3.7e-05	Q96FJ0;Q96FJ0-2;B3KR00	Q96FJ0;Q96FJ0-2;B3KR00	AMSH-like protease	STAMBPL1
+	0.00068218	Q02410;Q02410-2;A0A0G2JMD7;A0A0D9SFA9	Q02410;Q02410-2;A0A0G2JMD7	Amyloid beta A4 precursor protein-binding family A member 1	APBA1
+	6.93e-06	O00213;J3KPL8;O00213-2;A0A075B7G8	O00213;J3KPL8;O00213-2;A0A075B7G8	Amyloid beta A4 precursor protein-binding family B member 1	APBB1
+	0.000181548	Q7Z5R6;Q7Z5R6-2	Q7Z5R6	Amyloid beta A4 precursor protein-binding family B member 1-interacting protein	APBB1IP
+	0.00363161	Q92870;Q92870-4;H0YAJ5;G5E9Y1;Q92870-2;H0YA92;D6RB55;H0Y9U9;Q92870-3;D6RB00;D6RGD4;D6RAJ4;D6RD19;D6RDY3;H0Y943	Q92870;Q92870-4;H0YAJ5;G5E9Y1;Q92870-2	Amyloid beta A4 precursor protein-binding family B member 2	APBB2
+	0.0029465	P05067;P05067-8;P05067-11;E9PG40;P05067-6;P05067-9;P05067-4;A0A0A0MRG2;P05067-7;P05067-5;P05067-10;P05067-3;H7C0V9;P05067-2;H7C2L2	P05067;P05067-8;P05067-11;E9PG40;P05067-6;P05067-9;P05067-4;A0A0A0MRG2;P05067-7;P05067-5;P05067-10;P05067-3;H7C0V9	Amyloid beta A4 protein;N-APP;Soluble APP-alpha;Soluble APP-beta;C99;Beta-amyloid protein 42;Beta-amyloid protein 40;C83;P3(42);P3(40);C80;Gamma-secretase C-terminal fragment 59;Gamma-secretase C-terminal fragment 57;Gamma-secretase C-terminal fragment 50;C31	APP
+	0.0361571	Q06481;Q06481-2;E9PQS3;E9PK76;E9PSC7	Q06481;Q06481-2	Amyloid-like protein 2	APLP2
+	0.00132722	Q8TCF1;Q8TCF1-4;Q8TCF1-3;E5RIS3;Q8TCF1-2;E5RK75;E5RJ74;E5RGE5;E5RI74	Q8TCF1;Q8TCF1-4;Q8TCF1-3;E5RIS3	AN1-type zinc finger protein 1	ZFAND1
+	0.000926856	Q6FI81;Q6FI81-3;H3BV90;H3BT65;H3BUG4;H3BPG7;H3BQ23;Q6FI81-2;H3BTZ8;H3BTT4	Q6FI81;Q6FI81-3;H3BV90;H3BT65;H3BUG4;H3BPG7	Anamorsin	CIAPIN1
+	0.0128187	Q9H1A4;H0Y564;F8WAS1	Q9H1A4;H0Y564	Anaphase-promoting complex subunit 1	ANAPC1
+	6.94e-06	Q9UM13;D6R9Q5;D6RD74;D6RA92;D6RB36	Q9UM13;D6R9Q5;D6RD74;D6RA92;D6RB36	Anaphase-promoting complex subunit 10	ANAPC10
+	0.0289327	Q9UJX6;Q9UJX6-2	Q9UJX6;Q9UJX6-2	Anaphase-promoting complex subunit 2	ANAPC2
+	0.0150998	Q9UJX3;Q9UJX3-2;H0YIW2;H0YIX7	Q9UJX3;Q9UJX3-2	Anaphase-promoting complex subunit 7	ANAPC7
+	0.00413062	Q9Y679;Q9Y679-2;Q9Y679-3	Q9Y679;Q9Y679-2;Q9Y679-3	Ancient ubiquitous protein 1	AUP1
+	0.0103908	Q9NVV5;Q5T2H3;Q9NVV5-3;Q9NVV5-2;Q5T2H4;A0A0A0MRA1;Q9NVV5-4;Q5THU2;Q5T2H0;Q9NVV5-6;Q9NVV5-5	Q9NVV5;Q5T2H3;Q9NVV5-3;Q9NVV5-2;Q5T2H4;A0A0A0MRA1;Q9NVV5-4;Q5THU2;Q5T2H0;Q9NVV5-6;Q9NVV5-5	Androgen-induced gene 1 protein	AIG1
+	0.00907707	Q8N302;Q8N302-3;Q8N302-2	Q8N302	Angiogenic factor with G patch and FHA domains 1	AGGF1
+	3.99e-06	P03950	P03950	Angiogenin	ANG
+	0.000744883	Q8IY63;Q8IY63-2;F8WDH4	Q8IY63;Q8IY63-2	Angiomotin-like protein 1	AMOTL1
+	0.00506717	O95841;A0A0A0MSK1	O95841	Angiopoietin-related protein 1	ANGPTL1
+	0.0144891	Q9UKU9;Q9UKU9-2	Q9UKU9;Q9UKU9-2	Angiopoietin-related protein 2	ANGPTL2
+	1.13e-05	Q9BY76;Q9BY76-2;Q9BY76-3	Q9BY76;Q9BY76-2	Angiopoietin-related protein 4	ANGPTL4
+	0	Q8NI99;K7EKF6	Q8NI99;K7EKF6	Angiopoietin-related protein 6	ANGPTL6
+	0.0280476	O43827	O43827	Angiopoietin-related protein 7	ANGPTL7
+	3.27e-06	P01019	P01019	Angiotensinogen;Angiotensin-1;Angiotensin-2;Angiotensin-3;Angiotensin-4;Angiotensin 1-9;Angiotensin 1-7;Angiotensin 1-5;Angiotensin 1-4	AGT
+	5.92e-06	P48751;P48751-3;P48751-2;F8WD49;H7C1Z2;H7C160	P48751;P48751-3;P48751-2	Anion exchange protein 3	SLC4A3
+	5.03e-06	Q9P0K7;Q9P0K7-3;Q9P0K7-2;D6RE17;D6REL2;D6R9G6;D6RF74;D6RB27;D6R9G4;D6RBY4;D6RB25	Q9P0K7;Q9P0K7-3;Q9P0K7-2	Ankycorbin	RAI14
+	0.0169435	Q9NU02	Q9NU02	Ankyrin repeat and EF-hand domain-containing protein 1	ANKEF1
+	0.0021222	Q9P2G1;C9JZ63;H7C2V2	Q9P2G1	Ankyrin repeat and IBR domain-containing protein 1	ANKIB1
+	0.00848363	Q86XL3;Q86XL3-2;Q86XL3-3;F5H1D4;F5H6J0	Q86XL3;Q86XL3-2	Ankyrin repeat and LEM domain-containing protein 2	ANKLE2
+	4.92e-05	Q8IV38;G3V0G5;F8WB95	Q8IV38;G3V0G5	Ankyrin repeat and MYND domain-containing protein 2	ANKMY2
+	0.0128265	Q92625;Q92625-2;F8VVQ4	Q92625	Ankyrin repeat and SAM domain-containing protein 1A	ANKS1A
+	0.00586601	Q9Y576;B9A047	Q9Y576;B9A047	Ankyrin repeat and SOCS box protein 1	ASB1
+	0.0040226	Q8WXK1;A0A0C4DG46	Q8WXK1	Ankyrin repeat and SOCS box protein 15	ASB15
+	0.00284206	Q9H8Y5;B8ZZS4;C9JS61;C9K022;C9JQZ3	Q9H8Y5;B8ZZS4	Ankyrin repeat and zinc finger domain-containing protein 1	ANKZF1
+	0	Q15327	Q15327	Ankyrin repeat domain-containing protein 1	ANKRD1
+	4.09e-06	Q8IZ07;H0YIN8;S4R3D2;F8W150;S4R3U2	Q8IZ07;H0YIN8	Ankyrin repeat domain-containing protein 13A	ANKRD13A
+	0.0474447	Q6P6B7;Q6P6B7-2	Q6P6B7;Q6P6B7-2	Ankyrin repeat domain-containing protein 16	ANKRD16
+	3.29e-06	Q9GZV1;A0A0A0MRN9;Q9GZV1-2;Q5T457	Q9GZV1;A0A0A0MRN9;Q9GZV1-2;Q5T457	Ankyrin repeat domain-containing protein 2	ANKRD2
+	3.38e-06	Q9UPS8;Q9UPS8-2;E7ESJ3;Q9UPS8-3	Q9UPS8;Q9UPS8-2;E7ESJ3;Q9UPS8-3	Ankyrin repeat domain-containing protein 26	ANKRD26
+	0.046561	Q96NW4;K7ELM1;K7EIH4;K7EPM2;K7EIN0;K7ENE0;V9GYL8;A0A087WX52	Q96NW4	Ankyrin repeat domain-containing protein 27	ANKRD27
+	0.0201993	Q9ULJ7;Q9ULJ7-2	Q9ULJ7;Q9ULJ7-2	Ankyrin repeat domain-containing protein 50	ANKRD50
+	3.89e-06	Q53LP3	Q53LP3	Ankyrin repeat domain-containing protein SOWAHC	SOWAHC
+	0.000195229	P16157-17;P16157-18;C9JN86;Q6PK32;P16157-22;P16157-23;P16157-19	P16157-17;P16157-18;C9JN86;Q6PK32;P16157-22;P16157-23	Ankyrin-1	ANK1
+	0.000805911	P16157-3;P16157-16;P16157-12;P16157-14;P16157;P16157-8;P16157-5;P16157-10;P16157-7;P16157-13;P16157-15;P16157-9;P16157-6;P16157-4;P16157-11;P16157-2;H0YBS0;P16157-20	P16157-3;P16157-16;P16157-12;P16157-14;P16157;P16157-8;P16157-5;P16157-10;P16157-7;P16157-13;P16157-15;P16157-9;P16157-6;P16157-4;P16157-11;P16157-2;H0YBS0	Ankyrin-1	ANK1
+	0	Q01484	Q01484	Ankyrin-2	ANK2
+	0.000118876	Q01484-5;Q01484-2;H0YAG3	Q01484-5;Q01484-2	Ankyrin-2	ANK2
+	0	Q12955;A0A087WTF3;A0A087X0B4;A0A087WY90;A0A087WVC2;H0Y951;B1AQT1;H0Y9E9;A0A087WZ26;A0A087WTE8;D6RFK6;D6RBY7;A0A087X0L3;A0A087WTP5	Q12955	Ankyrin-3	ANK3
+	9.47e-05	Q12955-4;Q12955-5;Q12955-6;A0A087WUY3;H0Y3A4;H0YA66;H0YAH5;H0Y8Z4;D6RF31	Q12955-4;Q12955-5;Q12955-6	Ankyrin-3	ANK3
+	0.0312207	E5RK69	E5RK69	Annexin	ANXA6
+	0	P04083;Q5T3N1;Q5T3N0	P04083;Q5T3N1	Annexin A1;Annexin	ANXA1
+	0	P50995;P50995-2;H0Y6E1	P50995;P50995-2	Annexin A11	ANXA11
+	0	P07355;P07355-2;H0YN42;H0YMD0;H0YMU9;H0YM50;A6NMY6;H0YKS4;H0YNP5;H0YMM1;H0YKZ7;H0YLV6;H0YKX9;H0YKL9;H0YMW4;H0YKV8;H0YMD9;H0YKN4;H0YNB8	P07355;P07355-2;H0YN42;H0YMD0;H0YMU9;H0YM50;A6NMY6;H0YKS4	Annexin A2;Annexin;Putative annexin A2-like protein	ANXA2;ANXA2P2
+	0.00166248	P12429;D6RFG5;D6RCA8;D6RAZ8	P12429;D6RFG5	Annexin A3;Annexin	ANXA3
+	0	P09525;Q6P452	P09525;Q6P452	Annexin A4;Annexin	ANXA4
+	0	P08758;D6RBL5;D6RBE9;E9PHT9;D6RCN3	P08758;D6RBL5;D6RBE9;E9PHT9	Annexin A5;Annexin	ANXA5
+	0	P08133;P08133-2;E7EMC6;E5RK63;E5RJF5;E5RI05;E5RFF0;E5RJR0;E5RIU8	P08133;P08133-2;E7EMC6	Annexin A6;Annexin	ANXA6
+	4.45e-06	P20073;P20073-2	P20073;P20073-2	Annexin A7	ANXA7
+	0.000170502	Q5XXA6;Q5XXA6-2;Q5XXA6-3;E9PP68;E9PNA7;H0YDD9;E9PS90	Q5XXA6;Q5XXA6-2;Q5XXA6-3	Anoctamin-1	ANO1
+	7.66e-05	Q9NW15;Q9NW15-5;Q9NW15-2;Q9NW15-3;Q9NW15-4;C9J670;C9IYD3;C9JQC9;C9JPY2;C9JA49;C9IZD0;C9JH90;H7C3N6	Q9NW15;Q9NW15-5;Q9NW15-2;Q9NW15-3;Q9NW15-4	Anoctamin-10	ANO10
+	0	Q4KMQ2;Q4KMQ2-3;Q4KMQ2-2;Q4KMQ2-4	Q4KMQ2;Q4KMQ2-3;Q4KMQ2-2;Q4KMQ2-4	Anoctamin-6	ANO6
+	5.35e-06	Q9H6X2;Q9H6X2-5;Q9H6X2-4;Q9H6X2-6;Q9H6X2-2;Q9H6X2-3;H0YC24	Q9H6X2;Q9H6X2-5;Q9H6X2-4;Q9H6X2-6;Q9H6X2-2;Q9H6X2-3	Anthrax toxin receptor 1	ANTXR1
+	0.00715106	P58335-4;P58335;J3KPY9;P58335-2;P58335-3;A0A0C4DG84	P58335-4;P58335;J3KPY9;P58335-2;P58335-3	Anthrax toxin receptor 2	ANTXR2
+	0.0421336	P46013;A0A087WV66;P46013-2	P46013;A0A087WV66;P46013-2	Antigen KI-67	MKI67
+	0.0473841	Q03518	Q03518	Antigen peptide transporter 1	TAP1
+	0.0105625	X5CMH5;Q03519;A0A087WYD6	X5CMH5;Q03519;A0A087WYD6	Antigen peptide transporter 2	TAP2
+	0	P01008;Q8TCE1	P01008	Antithrombin-III	SERPINC1
+	4.23e-06	Q10567;Q10567-2;C9J1E7;H7C034	Q10567;Q10567-2;C9J1E7	AP-1 complex subunit beta-1	AP1B1
+	0.00205177	O43747;O43747-2;H3BNR4;H3BR36;H3BUN9;B4DGE1;H3BN71;H3BRM7;H3BS13;H3BV30;H3BN75;H3BNN2	O43747;O43747-2	AP-1 complex subunit gamma-1	AP1G1
+	0.0284669	O75843;G3V532;G3V2V9;G3V3Z2;H0YJ08;H0YJ47	O75843	AP-1 complex subunit gamma-like 2	AP1G2
+	0.00259091	Q9BXS5;Q9BXS5-2;E7ENJ6;K7EJL1;K7EQX3;Q9Y6Q5;Q9Y6Q5-2;K7ENA7;A0A087WZX7;K7EPR4;K7EMG5;K7EK69;K7ERH5;K7EL08	Q9BXS5;Q9BXS5-2;E7ENJ6;K7EJL1	AP-1 complex subunit mu-1	AP1M1
+	0.00122997	P56377;F6SFB5;H7BZG6;H0Y673;A6NH01;A0A0D9SFP9;P56377-2	P56377;F6SFB5;H7BZG6;H0Y673;A6NH01;A0A0D9SFP9;P56377-2	AP-1 complex subunit sigma-2	AP1S2
+	1.13e-05	O95782;O95782-2	O95782;O95782-2	AP-2 complex subunit alpha-1	AP2A1
+	0	O94973;A0A0G2JS82;E9PR62;A0A0G2JRF9;A0A0G2JQA4;A0A0G2JRS3;A0A0G2JQT9;H0YEG0;E9PNC4;A0A0G2JS17;H0YDE9;E9PQP4;E9PPY8;M0R2D9;E9PPZ3;E9PS94	O94973;A0A0G2JS82	AP-2 complex subunit alpha-2	AP2A2
+	5.11e-06	P63010;P63010-2;A0A087X253;P63010-3;A0A087WU93;A0A087WZQ6;A0A087WYD1;K7ERB2;K7EN71;K7EJ01;K7EJX1;A0A087WXS3;K7EKZ5;K7EMN7	P63010;P63010-2;A0A087X253;P63010-3;A0A087WU93;A0A087WZQ6;A0A087WYD1	AP-2 complex subunit beta	AP2B1
+	0.000123271	Q96CW1;Q96CW1-2;A0A087WY71;E9PFW3;C9JJ47;C9JGT8;C9JTK4;C9JJD3;C9JPV8;H7C4C3	Q96CW1;Q96CW1-2;A0A087WY71;E9PFW3;C9JJ47	AP-2 complex subunit mu	AP2M1
+	5.9e-06	M0QYZ2;P53680;M0R0N4;X6R390;P53680-2;M0QZ21;M0R1S0	M0QYZ2;P53680;M0R0N4;X6R390;P53680-2;M0QZ21	AP-2 complex subunit sigma	AP2S1
+	5.48e-06	Q2M2I8;Q2M2I8-2;E9PG46;A0A096LP60	Q2M2I8;Q2M2I8-2;E9PG46	AP2-associated protein kinase 1	AAK1
+	0.000583152	O00203;O00203-3;H0YBD0	O00203;O00203-3	AP-3 complex subunit beta-1	AP3B1
+	0.00113269	O14617-5;O14617;O14617-4;O14617-3;A0A087WYN6;K7ELX8;K7ERW8	O14617-5;O14617;O14617-4;O14617-3	AP-3 complex subunit delta-1	AP3D1
+	0.0248808	P53677;E7ER80;P53677-2;E5RI83;E5RGF3	P53677;E7ER80;P53677-2	AP-3 complex subunit mu-2	AP3M2
+	0.00312613	Q92572;F5H459	Q92572;F5H459	AP-3 complex subunit sigma-1	AP3S1
+	0.00129716	Q96N21;I3L4S7	Q96N21	AP-4 complex accessory subunit tepsin	ENTHD2
+	0.00065509	Q9Y6B7;B1ALD0;B1ALD2;B1ALD1;Q9Y6B7-2;B1ALD3	Q9Y6B7;B1ALD0	AP-4 complex subunit beta-1;AP complex subunit beta	AP4B1
+	0.0010552	Q9UPM8;Q9UPM8-2;H0YL95;H0YK95;H0YK94	Q9UPM8;Q9UPM8-2	AP-4 complex subunit epsilon-1	AP4E1
+	0.000427582	Q9Y587;G3V3X7;Q9Y587-2;G3V4P7;G3V5J6;Q9Y587-3;Q9Y587-4	Q9Y587;G3V3X7;Q9Y587-2;G3V4P7;G3V5J6;Q9Y587-3;Q9Y587-4	AP-4 complex subunit sigma-1	AP4S1
+	0.00889908	Q9NUS5;Q5JX74;A2A2L4	Q9NUS5	AP-5 complex subunit sigma-1	AP5S1
+	0	P02647;F8W696	P02647;F8W696	Apolipoprotein A-I;Proapolipoprotein A-I;Truncated apolipoprotein A-I	APOA1
+	3.7e-06	V9GYM3;P02652;V9GYE3;V9GYG9;V9GYC1;V9GYS1	V9GYM3;P02652;V9GYE3;V9GYG9	Apolipoprotein A-II;Proapolipoprotein A-II;Truncated apolipoprotein A-II	APOA2
+	6.25e-06	P06727	P06727	Apolipoprotein A-IV	APOA4
+	0.0141385	Q6Q788	Q6Q788	Apolipoprotein A-V	APOA5
+	0.0172196	Q0VD83;Q0VD83-4;Q0VD83-3;Q0VD83-2	Q0VD83;Q0VD83-4;Q0VD83-3	Apolipoprotein B receptor	APOBR
+	0	P04114	P04114	Apolipoprotein B-100;Apolipoprotein B-48	APOB
+	6.42e-06	K7ERI9;P02654	K7ERI9;P02654	Apolipoprotein C-I;Truncated apolipoprotein C-I	APOC1
+	5.67e-06	K7ER74;P02655;Q6P163;V9GYJ8;K7EMC3	K7ER74;P02655;Q6P163	Apolipoprotein C-II;Proapolipoprotein C-II	APOC4-APOC2;APOC2
+	6.13e-06	P02656;B0YIW2	P02656;B0YIW2	Apolipoprotein C-III	APOC3
+	0.00134418	P55056	P55056	Apolipoprotein C-IV	APOC4
+	0.00199037	C9JF17;P05090;C9JX71;F8WBT9	C9JF17;P05090	Apolipoprotein D	APOD
+	0	P02649;H0Y7L5;E9PEV4;E7ERP7	P02649;H0Y7L5;E9PEV4;E7ERP7	Apolipoprotein E	APOE
+	7.16e-06	Q96LR9-2;Q96LR9	Q96LR9-2;Q96LR9	Apolipoprotein L domain-containing protein 1	APOLD1
+	0.0012968	O14791;O14791-2;B1AH96;B1AH94;B1AH95;F8WCH3	O14791;O14791-2	Apolipoprotein L1	APOL1
+	0.022477	J3KQL8;Q9BQE5;E9PM95;B0QYK8	J3KQL8;Q9BQE5;E9PM95	Apolipoprotein L2	APOL2
+	0.00419356	O95236;O95236-2;O95236-3	O95236;O95236-2	Apolipoprotein L3	APOL3
+	1.24e-05	Q9BWW8	Q9BWW8	Apolipoprotein L6	APOL6
+	0	O95445	O95445	Apolipoprotein M	APOM
+	0	Q5SRP5;O95445-2	Q5SRP5;O95445-2	Apolipoprotein M	APOM
+	0	Q9BUR5;H7C1U8;Q9BUR5-2;G3V1B6	Q9BUR5;H7C1U8;Q9BUR5-2	Apolipoprotein O	APOO
+	0.00658313	P08519;A0A087WWY0	P08519	Apolipoprotein(a)	LPA
+	0.00018148	Q9BZZ5-2;Q9BZZ5-5	Q9BZZ5-2;Q9BZZ5-5	Apoptosis inhibitor 5	API5
+	0.00417632	Q07812-2;Q07812;Q07812-8;Q07812-5;Q07812-7;I6LPK7;K4JQN1;Q07812-6;Q07812-4	Q07812-2;Q07812;Q07812-8;Q07812-5;Q07812-7;I6LPK7;K4JQN1	Apoptosis regulator BAX	BAX
+	0.0282895	P10415;P10415-2	P10415;P10415-2	Apoptosis regulator Bcl-2	BCL2
+	5.56e-06	Q9ULZ3;Q9ULZ3-2;Q9ULZ3-3;H3BP42	Q9ULZ3;Q9ULZ3-2;Q9ULZ3-3	Apoptosis-associated speck-like protein containing a CARD	PYCARD
+	0	O95831;O95831-3;O95831-2;E9PMA0;O95831-5;O95831-4;O95831-6	O95831;O95831-3;O95831-2;E9PMA0	Apoptosis-inducing factor 1, mitochondrial	AIFM1
+	0.00038835	Q9BRQ8;Q9BRQ8-2	Q9BRQ8;Q9BRQ8-2	Apoptosis-inducing factor 2	AIFM2
+	0.00538484	O14727;O14727-4;C9JLV4;O14727-5;O14727-3;O14727-2;O14727-6;F8VNZ0	O14727;O14727-4;C9JLV4;O14727-5;O14727-3;O14727-2	Apoptotic protease-activating factor 1	APAF1
+	1.1e-05	K7N7A8;P29972;P29972-4;P29972-2;P29972-3	K7N7A8;P29972;P29972-4;P29972-2;P29972-3	Aquaporin-1	AQP1
+	0.00707442	O14520;Q5T5M1;A6NL99;A0A096LNV7;A0A096LNU3;A0A096LNK2;A0A096LP64;A0A096LP23;Q5T5M0;B7Z4U2;A0A075B734	O14520;Q5T5M1;A6NL99	Aquaporin-7;Putative aquaporin-7-like protein 3	AQP7;AQP7P3
+	0.00215553	P09917;P09917-2;P09917-3;P09917-5;P09917-4;A0A087X109	P09917;P09917-2;P09917-3;P09917-5;P09917-4	Arachidonate 5-lipoxygenase	ALOX5
+	0.0197563	P20292;A0A087WW23	P20292;A0A087WW23	Arachidonate 5-lipoxygenase-activating protein	ALOX5AP
+	0.00122257	Q14161;Q14161-3;Q14161-4;Q14161-7;Q14161-6;Q14161-11;Q14161-2;F8W822	Q14161;Q14161-3;Q14161-4;Q14161-7;Q14161-6;Q14161-11;Q14161-2;F8W822	ARF GTPase-activating protein GIT2	GIT2
+	4.43e-06	P53367;P53367-3	P53367;P53367-3	Arfaptin-1	ARFIP1
+	0.000615104	P53365;A0A087X1E4;P53365-3;P53365-2;E9PRV8;E9PPY7	P53365;A0A087X1E4;P53365-3;P53365-2	Arfaptin-2	ARFIP2
+	1.1e-05	P52594;P52594-2;P52594-3;P52594-4;B8ZZY2;C9J2I0	P52594;P52594-2;P52594-3;P52594-4;B8ZZY2;C9J2I0	Arf-GAP domain and FG repeat-containing protein 1	AGFG1
+	0.0456753	O95081;A0A0C4DG34;O95081-2	O95081;A0A0C4DG34;O95081-2	Arf-GAP domain and FG repeat-containing protein 2	AGFG2
+	0.00352915	Q15057;A0A087X1H5;H7C3Q8;H7C3K3;C9J8L1	Q15057;A0A087X1H5	Arf-GAP with coiled-coil, ANK repeat and PH domain-containing protein 2	ACAP2
+	0.000400532	Q96P50;Q96P50-1;Q96P50-4	Q96P50;Q96P50-1;Q96P50-4	Arf-GAP with coiled-coil, ANK repeat and PH domain-containing protein 3	ACAP3
+	0.0210711	Q9UPQ3;Q9UPQ3-2;Q9UPQ3-3	Q9UPQ3;Q9UPQ3-2;Q9UPQ3-3	Arf-GAP with GTPase, ANK repeat and PH domain-containing protein 1	AGAP1
+	0.00432653	Q96P48;Q96P48-3;Q96P48-1;E7EU13;Q96P48-2;Q96P48-4;Q96P48-7;A0A0A0MSJ2;Q96P48-5;F8WBT0;F5GWN4;F5GWQ2;H0YGD1	Q96P48;Q96P48-3;Q96P48-1;E7EU13;Q96P48-2;Q96P48-4;Q96P48-7;A0A0A0MSJ2;Q96P48-5	Arf-GAP with Rho-GAP domain, ANK repeat and PH domain-containing protein 1	ARAP1
+	0.000709302	Q9ULH1;A0A0A0MRE5;Q9ULH1-2;H0YBF7;H0YBM4;E5RHD7	Q9ULH1;A0A0A0MRE5;Q9ULH1-2;H0YBF7	Arf-GAP with SH3 domain, ANK repeat and PH domain-containing protein 1	ASAP1
+	0.000292479	O43150	O43150	Arf-GAP with SH3 domain, ANK repeat and PH domain-containing protein 2	ASAP2
+	0.00267745	P05089;P05089-2;P05089-3	P05089;P05089-2;P05089-3	Arginase-1	ARG1
+	0.000497416	Q9P2R6;B1AKN3;Q9P2R6-2;H7BYW9;K7EIE3	Q9P2R6;B1AKN3;Q9P2R6-2;H7BYW9	Arginine-glutamic acid dipeptide repeats protein	RERE
+	0.000682006	P54136;E5RJM9;E5RH09	P54136	Arginine--tRNA ligase, cytoplasmic	RARS
+	5.03e-05	P04424;P04424-2;P04424-3;F8W943	P04424;P04424-2;P04424-3;F8W943	Argininosuccinate lyase	ASL
+	0.0191684	P00966;Q5T6L6;Q5T6L5	P00966	Argininosuccinate synthase	ASS1
+	0.000474862	F5GXE4;O95260-2;B4E107;Q5SQQ1	F5GXE4;O95260-2;B4E107	Arginyl-tRNA--protein transferase 1	ATE1
+	1.09e-05	O00192;C9JJX6;E9PDC3;O00192-2	O00192;C9JJX6;E9PDC3;O00192-2	Armadillo repeat protein deleted in velo-cardio-facial syndrome	ARVCF
+	0.000517812	Q9NVT9;E5RJ86;E5RHK3;E9PR92;Q9NVT9-2	Q9NVT9;E5RJ86	Armadillo repeat-containing protein 1	ARMC1
+	0.0168814	Q8N2F6;Q8N2F6-3;H7BXQ8;C9J5N7;H7C2M7	Q8N2F6;Q8N2F6-3;H7BXQ8;C9J5N7;H7C2M7	Armadillo repeat-containing protein 10	ARMC10
+	0.00197057	Q96C12;J3KQ26;Q96C12-2;H3BS74;Q96C12-4;Q96C12-3	Q96C12;J3KQ26;Q96C12-2;H3BS74;Q96C12-4	Armadillo repeat-containing protein 5	ARMC5
+	0.00422803	Q6NXE6;Q6NXE6-2;B4E1N1;F5H4P3;F5GWV0;H0YH65;H0YGL0;F5H052;F5H2X2;F5H2K4;F5H3X1;H0YGQ5;F5GZP0;F5H6J3;F5H7V0	Q6NXE6;Q6NXE6-2;B4E1N1;F5H4P3	Armadillo repeat-containing protein 6	ARMC6
+	0.00305481	Q8IUR7;Q8IUR7-7;Q8IUR7-2;Q8IUR7-8;Q8IUR7-3;B7Z637;G5E9V6;Q8IUR7-6;C9J2I1;G5E9V7;C9JAA7;C9JBY2;C9J8P8;H7C4J4;H7C5B7;C9J625;H7C5H2	Q8IUR7;Q8IUR7-7;Q8IUR7-2;Q8IUR7-8;Q8IUR7-3;B7Z637;G5E9V6;Q8IUR7-6	Armadillo repeat-containing protein 8	ARMC8
+	5.05e-06	Q9P291;A0A087WTL2	Q9P291;A0A087WTL2	Armadillo repeat-containing X-linked protein 1	ARMCX1
+	7.38e-05	Q7L311;Q5H9E0;Q5H9E1;Q5H9D8;A0A0B4J1X4	Q7L311	Armadillo repeat-containing X-linked protein 2	ARMCX2
+	0.0328473	Q9UH62;H3BV87;H3BM63	Q9UH62	Armadillo repeat-containing X-linked protein 3	ARMCX3
+	5.87e-06	A0A0A6YYH1;Q7Z6K5-2;Q7Z6K5;H0YMP5;H0YL85;H0YL03;H0YMK0;P59780;H0YLX6;H0YN38;P59780-2	A0A0A6YYH1;Q7Z6K5-2;Q7Z6K5	Arpin	C15orf38-AP3S2;ARPIN
+	5.4e-06	Q9HBK9;A0A087WVD4;Q9HBK9-2	Q9HBK9;A0A087WVD4;Q9HBK9-2	Arsenite methyltransferase	AS3MT
+	0.0177456	P22760;C9K0E9	P22760	Arylacetamide deacetylase	AADAC
+	0.0212563	P15848;P15848-2	P15848;P15848-2	Arylsulfatase B	ARSB
+	0.017758	P51689;P51689-3;P51689-2	P51689;P51689-3	Arylsulfatase D	ARSD
+	1.09e-05	F5H324;P51690;F5GYY5	F5H324;P51690;F5GYY5	Arylsulfatase E	ARSE
+	0.0209892	Q5FYB0;D6RGC1	Q5FYB0;D6RGC1	Arylsulfatase J	ARSJ
+	0.0396553	Q9BVC5;C9J4K0;Q9BVC5-2	Q9BVC5;C9J4K0;Q9BVC5-2	Ashwin	C2orf49
+	0.00215275	P07307;P07307-3;P07307-2	P07307;P07307-3;P07307-2	Asialoglycoprotein receptor 2	ASGR2
+	0.000238827	Q9NWL6;C9IYZ1	Q9NWL6;C9IYZ1	Asparagine synthetase domain-containing protein 1	ASNSD1
+	0.000972477	O43776;K7EIU7;O43776-2;K7EJ19;K7EQ35;K7EPK2;K7EMQ6	O43776	Asparagine--tRNA ligase, cytoplasmic	NARS
+	0	P17174;P17174-2	P17174;P17174-2	Aspartate aminotransferase, cytoplasmic	GOT1
+	0	P00505;P00505-2	P00505;P00505-2	Aspartate aminotransferase, mitochondrial	GOT2
+	4.4e-06	Q6PI48	Q6PI48	Aspartate--tRNA ligase, mitochondrial	DARS2
+	1.09e-05	P45381;I3L0T3;I3L4M0	P45381	Aspartoacylase	ASPA
+	0.00381978	Q9ULA0;E7ETB3;E7EMB6;F8WAN0	Q9ULA0;E7ETB3;E7EMB6	Aspartyl aminopeptidase	DNPEP
+	7.13e-06	Q12797;Q12797-10;A0A087WW51;E5RHK2;A0A087WUJ2;E5RJL3;E5RG56;Q12797-9;Q12797-6;Q12797-5;Q12797-8;Q12797-2	Q12797;Q12797-10	Aspartyl/asparaginyl beta-hydroxylase	ASPH
+	0.000205614	Q12797-3;Q12797-4	Q12797-3;Q12797-4	Aspartyl/asparaginyl beta-hydroxylase	ASPH
+	0	Q9BXN1;Q5TBF2	Q9BXN1	Asporin	ASPN
+	0	Q15121;Q15121-2;B1AKZ5	Q15121;Q15121-2;B1AKZ5	Astrocytic phosphoprotein PEA-15	PEA15
+	0.00280579	P54253	P54253	Ataxin-1	ATXN1
+	2.39e-05	Q9UBB4;Q9UBB4-2	Q9UBB4;Q9UBB4-2	Ataxin-10	ATXN10
+	0.000456323	Q99700;Q99700-4;H0YH87;V9GY86;Q99700-2;F8VQP2;Q99700-5;F8VRK6;F8W0B5;F8VVY6;S4R3J6;F8VZC1	Q99700;Q99700-4;H0YH87;V9GY86;Q99700-2;F8VQP2;Q99700-5	Ataxin-2	ATXN2
+	0.000230907	Q8WWM7;Q8WWM7-8;Q8WWM7-5;Q8WWM7-4;Q8WWM7-2;Q8WWM7-3;Q8WWM7-7;H3BSK9;H3BSQ5;H3BUE3;H3BRB0;A0A0C4DGL7	Q8WWM7;Q8WWM7-8;Q8WWM7-5;Q8WWM7-4;Q8WWM7-2;Q8WWM7-3;Q8WWM7-7	Ataxin-2-like protein	ATXN2L
+	0.0207931	Q6SPF0;E9PIW9;F8WDT5	Q6SPF0;E9PIW9	Atherin	SAMD1
+	0.0201946	Q5TGY3	Q5TGY3	AT-hook DNA-binding motif-containing protein 1	AHDC1
+	0.000449673	Q8WXF7;Q8WXF7-2;G3V5T4;H0YJ65;G3V4Y8;G3V321;H0YJA7	Q8WXF7;Q8WXF7-2	Atlastin-1	ATL1
+	0.0233158	Q8NHH9;Q8NHH9-5;Q8NHH9-2;Q8NHH9-4;Q8NHH9-3;B5MCN0;H7C3A2;C9JQQ5;C9JC25	Q8NHH9;Q8NHH9-5;Q8NHH9-2;Q8NHH9-4;Q8NHH9-3;B5MCN0	Atlastin-2	ATL2
+	0	Q6DD88;F5GWF8	Q6DD88	Atlastin-3	ATL3
+	0	P24539;Q5QNZ2	P24539;Q5QNZ2	ATP synthase F(0) complex subunit B1, mitochondrial	ATP5F1
+	4.31e-06	Q5TC12;I3L448;A8MRA7;Q5TC12-2;H0YD21;H0YDD6;H0YCA6	Q5TC12;I3L448;A8MRA7;Q5TC12-2;H0YD21	ATP synthase mitochondrial F1 complex assembly factor 1	ATPAF1
+	4.91e-06	Q8N5M1;C9J2Q2;K7ELC1	Q8N5M1;C9J2Q2	ATP synthase mitochondrial F1 complex assembly factor 2	ATPAF2
+	0	P03928	P03928	ATP synthase protein 8	MT-ATP8
+	5.73e-06	P00846	P00846	ATP synthase subunit a	MT-ATP6
+	0	P25705;P25705-3;K7ENJ4;K7ERX7;K7ESA0;K7EM08;K7EKV9;A0A0A0MTS3	P25705;P25705-3	ATP synthase subunit alpha, mitochondrial	ATP5A1
+	0.0143688	P25705-2;K7EK77;K7EJP1;K7EQH4	P25705-2	ATP synthase subunit alpha, mitochondrial	ATP5A1
+	0	P06576;H0YH81	P06576;H0YH81	ATP synthase subunit beta, mitochondrial;ATP synthase subunit beta	ATP5B
+	0	O75947;O75947-2;F5H608	O75947;O75947-2	ATP synthase subunit d, mitochondrial	ATP5H
+	0	P30049;A0A087WTL3	P30049	ATP synthase subunit delta, mitochondrial	ATP5D
+	0	P56385	P56385	ATP synthase subunit e, mitochondrial	ATP5I
+	5.22e-06	P56381	P56381	ATP synthase subunit epsilon, mitochondrial	ATP5E
+	0.000671006	P56134;P56134-3	P56134;P56134-3	ATP synthase subunit f, mitochondrial	ATP5J2
+	0	O75964;E9PN17	O75964;E9PN17	ATP synthase subunit g, mitochondrial	ATP5L
+	0	P36542-2	P36542-2	ATP synthase subunit gamma, mitochondrial	ATP5C1
+	0	P48047;H7C0C1;H7C086;H7C068	P48047;H7C0C1	ATP synthase subunit O, mitochondrial	ATP5O
+	5.57e-06	Q99766;Q99766-3;Q99766-2	Q99766	ATP synthase subunit s, mitochondrial	ATP5S
+	0	P18859;P18859-2;A8MUH2	P18859;P18859-2;A8MUH2	ATP synthase-coupling factor 6, mitochondrial	ATP5J
+	0.0145326	O43681;A0A087WXS7;K7ERW9	O43681;A0A087WXS7	ATPase ASNA1	ASNA1
+	0	Q8NBU5;Q8NBU5-2	Q8NBU5;Q8NBU5-2	ATPase family AAA domain-containing protein 1	ATAD1
+	0.00360833	Q6PL18;A0A0B4J211;Q6PL18-2	Q6PL18	ATPase family AAA domain-containing protein 2	ATAD2
+	0	Q9NVI7-2;Q9NVI7;H0Y2W2;Q9NVI7-3;Q5SV16;Q5T9A4-2	Q9NVI7-2;Q9NVI7;H0Y2W2;Q9NVI7-3	ATPase family AAA domain-containing protein 3A	ATAD3A
+	0.000240172	Q9UII2;A0A0B4J230;Q9UII2-3;Q9UII2-2	Q9UII2	ATPase inhibitor, mitochondrial	ATPIF1
+	0.0352697	Q96S55;Q96S55-2;Q96S55-3;Q96S55-4	Q96S55;Q96S55-2;Q96S55-3;Q96S55-4	ATPase WRNIP1	WRNIP1
+	0.0273147	Q9BZC7;Q9BZC7-3;J3QSS3;A0A087WXK5;Q9BZC7-2;H0Y8D6;H0Y8C9;E9PGB2;H0Y8E3	Q9BZC7;Q9BZC7-3;J3QSS3;A0A087WXK5;Q9BZC7-2;H0Y8D6	ATP-binding cassette sub-family A member 2	ABCA2
+	5.02e-06	Q99758;H0Y3H2;Q99758-2	Q99758;H0Y3H2	ATP-binding cassette sub-family A member 3	ABCA3
+	0.00498822	Q8WWZ7;K7EPM3;Q8WWZ7-2;A0A075B778;Q6N017;K7EJW6;Q8WWZ7-3;K7EKS9;K7EMV2;K7ENF9	Q8WWZ7;K7EPM3;Q8WWZ7-2	ATP-binding cassette sub-family A member 5	ABCA5
+	0.000518095	Q8N139;Q8N139-2;Q8N139-3	Q8N139	ATP-binding cassette sub-family A member 6	ABCA6
+	4.32e-06	O94911-3;A0A0A0MSU4;O94911;A0A075B774;O94911-2;Q49AI9;K7ELK9	O94911-3;A0A0A0MSU4;O94911	ATP-binding cassette sub-family A member 8	ABCA8
+	0.0278377	Q8IUA7;H0Y4U7;Q8IUA7-4;Q8IUA7-3;Q8IUA7-2;Q8IUA7-5	Q8IUA7;H0Y4U7;Q8IUA7-4;Q8IUA7-3	ATP-binding cassette sub-family A member 9	ABCA9
+	0.000594878	Q9NRK6	Q9NRK6	ATP-binding cassette sub-family B member 10, mitochondrial	ABCB10
+	0.00125444	Q9NP58;Q9NP58-4;H7BXK9	Q9NP58;Q9NP58-4;H7BXK9	ATP-binding cassette sub-family B member 6, mitochondrial	ABCB6
+	0	O75027;O75027-2;B4DGL8;A0A087WW65;O75027-3;E9PJR8;E9PNQ5	O75027;O75027-2;B4DGL8;A0A087WW65;O75027-3	ATP-binding cassette sub-family B member 7, mitochondrial	ABCB7
+	0.000930207	Q9NUT2;Q9NUT2-5;Q9NUT2-4;Q9NUT2-2;Q9NUT2-3;C9JYI3;C9JTY4;H7C5K9	Q9NUT2;Q9NUT2-5;Q9NUT2-4;Q9NUT2-2;Q9NUT2-3	ATP-binding cassette sub-family B member 8, mitochondrial	ABCB8
+	0.00574146	O60706;O60706-2;H0YFV4	O60706;O60706-2;H0YFV4	ATP-binding cassette sub-family C member 9	ABCC9
+	0.00330016	P33897	P33897	ATP-binding cassette sub-family D member 1	ABCD1
+	0.00495643	Q9UBJ2	Q9UBJ2	ATP-binding cassette sub-family D member 2	ABCD2
+	3.83e-05	P28288;P28288-2;P28288-3	P28288;P28288-2	ATP-binding cassette sub-family D member 3	ABCD3
+	5e-06	P61221;D6R9I9;D6RGF4;H0Y990	P61221;D6R9I9	ATP-binding cassette sub-family E member 1	ABCE1
+	0.0185109	Q8NE71;Q8NE71-2;H0YGW7;Q5STZ8;A0A0G2JIC2;F5GYK6	Q8NE71;Q8NE71-2;H0YGW7	ATP-binding cassette sub-family F member 1	ABCF1
+	0.000665874	Q9UG63;Q9UG63-2;C9JHK9;C9JZV3	Q9UG63;Q9UG63-2;C9JHK9;C9JZV3	ATP-binding cassette sub-family F member 2	ABCF2
+	0.00164282	Q9NUQ8;Q9NUQ8-2;F8WCU6	Q9NUQ8;Q9NUQ8-2	ATP-binding cassette sub-family F member 3	ABCF3
+	9.66e-05	P53396;K7ESG8;K7EIE7	P53396	ATP-citrate synthase	ACLY
+	0.00390568	Q8IW45;Q8IW45-2;Q8IW45-4;Q8IW45-3	Q8IW45;Q8IW45-2;Q8IW45-4	ATP-dependent (S)-NAD(P)H-hydrate dehydratase	CARKD
+	3.62e-06	P17858;P17858-2;F8WEU2	P17858;P17858-2	ATP-dependent 6-phosphofructokinase, liver type	PFKL
+	0	P08237;P08237-2;F8VNX2;F8VZQ1;F8VX13;F8VSL1;F8VW30;F8VP00;F8VZI0;F8W1J8;F8VSF7;F8VTQ3;H0YHB8;F8VZ53;F8VSF5	P08237;P08237-2	ATP-dependent 6-phosphofructokinase, muscle type	PFKM
+	3.65e-06	Q01813;Q01813-2;B1APP6;B1APP8;Q5VSR5;H0Y757;V9GYV7;V9GY25;H0Y3Y3	Q01813;Q01813-2	ATP-dependent 6-phosphofructokinase, platelet type	PFKP
+	5.19e-06	O76031;H0YM48;H0YK07	O76031	ATP-dependent Clp protease ATP-binding subunit clpX-like, mitochondrial	CLPX
+	0.00212875	Q16740;M0R208;M0QYV5	Q16740;M0R208	ATP-dependent Clp protease proteolytic subunit, mitochondrial;ATP-dependent Clp protease proteolytic subunit	CLPP
+	3.56e-06	P46063;F8WA66;F8WD97;F5H2L2;F5H4P4;F5H3W0;F5GYB7	P46063	ATP-dependent DNA helicase Q1	RECQL
+	0.000736203	O94762;O94762-4;O94762-3;J3KTQ2;O94762-2;J3QLU0;J3KSL7	O94762;O94762-4;O94762-3;J3KTQ2;O94762-2	ATP-dependent DNA helicase Q5	RECQL5
+	0.00102405	Q08211;Q08211-2	Q08211	ATP-dependent RNA helicase A	DHX9
+	4.12e-06	Q92499;F1T0B3;A0A087X2G1;Q92499-3;Q92499-2	Q92499;F1T0B3;A0A087X2G1;Q92499-3;Q92499-2	ATP-dependent RNA helicase DDX1	DDX1
+	0.000595745	Q9NVP1;H7C452	Q9NVP1	ATP-dependent RNA helicase DDX18	DDX18
+	0.0204786	F6QDS0;I3L352;Q9NUU7-2;H3BTX1;H0YD26	F6QDS0;I3L352;Q9NUU7-2	ATP-dependent RNA helicase DDX19A	DDX19A
+	0.00695583	Q9GZR7;G3V529;Q9GZR7-2;F5GYL3;A0A087WXU8	Q9GZR7;G3V529;Q9GZR7-2;F5GYL3;A0A087WXU8	ATP-dependent RNA helicase DDX24	DDX24
+	2.01e-05	O00571;A0A0D9SFB3;A0A0D9SG12;A0A0D9SF53;O00571-2;B4DLA0;A0A087WX09;A0A087WVZ1	O00571;A0A0D9SFB3;A0A0D9SG12;A0A0D9SF53;O00571-2	ATP-dependent RNA helicase DDX3X	DDX3X
+	9.5e-05	O15523;O15523-3;C9J8G5	O15523	ATP-dependent RNA helicase DDX3Y	DDX3Y
+	0.0213405	Q86XP3;Q86XP3-2;A0A0A0MSJ0;J3QRI2;J3KTK9;J3KRE3	Q86XP3;Q86XP3-2;A0A0A0MSJ0	ATP-dependent RNA helicase DDX42	DDX42
+	0.0189764	Q9BQ39;S4R3V4;S4R3G6	Q9BQ39	ATP-dependent RNA helicase DDX50	DDX50
+	0.00124749	Q9H2U1;Q9H2U1-2;Q9H2U1-3;E7EWK3;H7C5F5;A0A0G2JQU7;H7C514;A0A0G2JRP3	Q9H2U1;Q9H2U1-2;Q9H2U1-3;E7EWK3	ATP-dependent RNA helicase DHX36	DHX36
+	4.49e-06	Q8IYB8;B1AR60	Q8IYB8	ATP-dependent RNA helicase SUPV3L1, mitochondrial	SUPV3L1
+	1.23e-05	Q96TA2;Q96TA2-3;Q96TA2-2;Q96I63;R4GNA5;Q5T8D1;Q5T8D2	Q96TA2;Q96TA2-3;Q96TA2-2;Q96I63	ATP-dependent zinc metalloprotease YME1L1	YME1L1
+	7.05e-06	P16066;O75343	P16066	Atrial natriuretic peptide receptor 1	NPR1
+	0.0023676	Q9Y5Q5;A0A087X1D5;J3KR88;J3KR90;E7EQE7;Q9Y5Q5-2;J3KR83	Q9Y5Q5;A0A087X1D5;J3KR88;J3KR90;E7EQE7;Q9Y5Q5-2;J3KR83	Atrial natriuretic peptide-converting enzyme;Atrial natriuretic peptide-converting enzyme, N-terminal propeptide;Atrial natriuretic peptide-converting enzyme, activated protease fragment;Atrial natriuretic peptide-converting enzyme, 180 kDa soluble fragment;Atrial natriuretic peptide-converting enzyme, 160 kDa soluble fragment;Atrial natriuretic peptide-converting enzyme, 100 kDa soluble fragment	CORIN
+	0.000881506	O14497;O14497-2;O14497-3;H0Y488;A0A087WUV6;H0YEW5;H0YCU6	O14497;O14497-2;O14497-3;H0Y488	AT-rich interactive domain-containing protein 1A	ARID1A
+	0.00412376	Q8NFD5;Q8NFD5-3;H0Y7H8;Q8NFD5-2;Q8NFD5-4;H0Y2R3;H0Y3S9	Q8NFD5;Q8NFD5-3;H0Y7H8;Q8NFD5-2;Q8NFD5-4	AT-rich interactive domain-containing protein 1B	ARID1B
+	0.0298739	Q4LE39;Q4LE39-2;Q4LE39-3;X6RCR8;Q4LE39-4;H7C5R6;H0Y7Y8	Q4LE39;Q4LE39-2;Q4LE39-3;X6RCR8	AT-rich interactive domain-containing protein 4B	ARID4B
+	0.00715439	Q8WXE1;Q8WXE1-2;Q8WXE1-5;Q8WXE1-3;F8WE08;C9IZM8	Q8WXE1;Q8WXE1-2;Q8WXE1-5;Q8WXE1-3	ATR-interacting protein	ATRIP
+	7.25e-06	O75882;O75882-2;O75882-3	O75882;O75882-2;O75882-3	Attractin	ATRN
+	0.00778152	Q16570;Q16570-2	Q16570;Q16570-2	Atypical chemokine receptor 1	ACKR1
+	0	Q8NI60;Q8NI60-3;Q8NI60-2	Q8NI60;Q8NI60-3	Atypical kinase ADCK3, mitochondrial	ADCK3
+	0.0419057	O75143;O75143-2;O75143-5;O75143-3;O75143-4;J9JIF6;E9PPR2;H0YEM7;J3KRU6;H0YCL5;J3QLH7;J3QR16;J3KST9;J3QR83;J3QRL1	O75143;O75143-2;O75143-5;O75143-3;O75143-4;J9JIF6	Autophagy-related protein 13	ATG13
+	0.0133776	E7EVC7;Q676U5-2;Q676U5-5;C9J1B2;C9JAY7;C9JK97;C9J8C6	E7EVC7;Q676U5-2;Q676U5-5	Autophagy-related protein 16-1	ATG16L1
+	0.0144881	Q2TAZ0;Q2TAZ0-3;H7C3T2;Q2TAZ0-4	Q2TAZ0;Q2TAZ0-3;H7C3T2	Autophagy-related protein 2 homolog A	ATG2A
+	0.0113724	Q7Z3C6;Q7Z3C6-2;H7C152;H7C1G6;C9JXG2;C9JX27;C9JD65;C9IYZ9;C9JKV7;C9JDK4;C9JFV2;F2Z3I6	Q7Z3C6;Q7Z3C6-2	Autophagy-related protein 9A	ATG9A
+	0.000821964	Q96BJ3;Q96BJ3-3;Q96BJ3-2	Q96BJ3;Q96BJ3-3	Axin interactor, dorsalization-associated protein	AIDA
+	0.0398429	O15169;O15169-2;H0Y830	O15169;O15169-2	Axin-1	AXIN1
+	4.3e-06	Q9UPM9;H7C3B7;A8MTX4;A0A0B4J223;A8MYG7;Q9UPM9-2	Q9UPM9;H7C3B7;A8MTX4;A0A0B4J223;A8MYG7;Q9UPM9-2	B9 domain-containing protein 1	B9D1
+	0.0458095	P17213;H0Y738	P17213;H0Y738	Bactericidal permeability-increasing protein	BPI
+	0.00546382	Q13075;A0A0G2JS53;A0A0G2JQE0;A0A0G2JNC7;E7EQW0;B7ZLE8;Q13075-2;H0YAX2;E5RJA3;REV__B4E1N1;REV__Q6NXE6-2;REV__Q6NXE6	Q13075;A0A0G2JS53;A0A0G2JQE0;A0A0G2JNC7;E7EQW0;B7ZLE8;Q13075-2	Baculoviral IAP repeat-containing protein 1	NAIP
+	0.0212493	Q13490;E9PMH5;A0A087X2B2;Q13490-2;E9PIW1;H0YDY3;E9PI77;E9PNM6;E9PQZ9	Q13490;E9PMH5;A0A087X2B2;Q13490-2	Baculoviral IAP repeat-containing protein 2	BIRC2
+	0.00294785	Q9NR09;H7C3P0;H7C094;REV__Q96C03;REV__Q96C03-3	Q9NR09	Baculoviral IAP repeat-containing protein 6	BIRC6
+	9.45e-05	Q99933;J3QTA2;Q99933-4;Q99933-3;Q99933-2;C9JYK5;F1LLU6	Q99933;J3QTA2;Q99933-4;Q99933-3;Q99933-2	BAG family molecular chaperone regulator 1	BAG1
+	0.00292142	O95816;O95816-2	O95816;O95816-2	BAG family molecular chaperone regulator 2	BAG2
+	4.31e-06	O95817;C9JFK9	O95817;C9JFK9	BAG family molecular chaperone regulator 3	BAG3
+	7.16e-06	Q9UL15;Q9UL15-2;G3V274	Q9UL15;Q9UL15-2	BAG family molecular chaperone regulator 5	BAG5
+	0.000326923	P02730;A0A0A0MS98	P02730;A0A0A0MS98	Band 3 anion transport protein	SLC4A1
+	6.37e-06	Q9H4G0-2	Q9H4G0-2	Band 4.1-like protein 1	EPB41L1
+	0	O43491;O43491-2;Q6R5J7;E9PQD2;E9PRG1;E9PIG0;E9PQN0;E9PJP4	O43491;O43491-2	Band 4.1-like protein 2	EPB41L2
+	5.45e-06	A0A0A0MRA8;Q9Y2J2-4;J3KT37;J3QS55;J3KS70;J3QKY2;J3KRD1;J3QKK4;J3QR33;J3QRQ6;J3QLU5;J3QS83	A0A0A0MRA8;Q9Y2J2-4	Band 4.1-like protein 3;Band 4.1-like protein 3, N-terminally processed	EPB41L3
+	0.0186335	Q9Y2J2-2;Q9Y2J2-3;B2RB02	Q9Y2J2-2;Q9Y2J2-3;B2RB02	Band 4.1-like protein 3;Band 4.1-like protein 3, N-terminally processed	EPB41L3
+	0.0405959	Q8NFJ9;Q8NFJ9-2;Q8NFJ9-3;E7EQH1;E9PR55;E9PMB7	Q8NFJ9;Q8NFJ9-2;Q8NFJ9-3;E7EQH1	Bardet-Biedl syndrome 1 protein	BBS1
+	0.000332075	Q9BXC9;H3BRL0;H3BQ79;H3BNS7;J3QLW0;J3QKP7	Q9BXC9;H3BRL0	Bardet-Biedl syndrome 2 protein	BBS2
+	0.000529709	O75531;E9PJJ8	O75531	Barrier-to-autointegration factor;Barrier-to-autointegration factor, N-terminally processed	BANF1
+	5.71e-05	P50895;A0A087WXM8;K7ENU8	P50895;A0A087WXM8;K7ENU8	Basal cell adhesion molecule	BCAM
+	0	P98160;Q5SZJ1;Q5SZI9;Q5SZJ2;A0A0A0MRS3;H0Y5A9;Q5SZI5	P98160	Basement membrane-specific heparan sulfate proteoglycan core protein;Endorepellin;LG3 peptide	HSPG2
+	0.00167577	Q7L1Q6;Q7L1Q6-4;Q7L1Q6-3;Q7L1Q6-2;C9IZ80;C9JFN4;C9J188;C9JWF5;C9JV57;H0Y503	Q7L1Q6;Q7L1Q6-4;Q7L1Q6-3;Q7L1Q6-2;C9IZ80	Basic leucine zipper and W2 domain-containing protein 1	BZW1
+	0	Q9Y6E2;E7ETZ4;Q75MG1;E7EMS9;C9JF98;Q9Y6E2-2;E9PFE3;F8WDX8	Q9Y6E2;E7ETZ4;Q75MG1;E7EMS9	Basic leucine zipper and W2 domain-containing protein 2	BZW2
+	0	P35613;P35613-2;P35613-4;A0A087WUV8;A0A087X2B5;I3L192	P35613;P35613-2;P35613-4;A0A087WUV8;A0A087X2B5;I3L192	Basigin	BSG
+	0.0384696	O95086;Q2TA70;B4DFF3;H3BQ48;B4DMY6	O95086;Q2TA70;B4DFF3;H3BQ48	Battenin	CLN3
+	0.0314625	O95999;A0A087WWW9	O95999;A0A087WWW9	B-cell lymphoma/leukemia 10	BCL10
+	3.68e-05	Q9UHQ4;Q9UHQ4-2;C9JTE9;H7C5E2;B7Z2L0;C9IYK6;H0Y7N8;F8WB99;C9JGJ9;C9JP06;F8WDG1	Q9UHQ4;Q9UHQ4-2;C9JTE9;H7C5E2;B7Z2L0;C9IYK6;H0Y7N8	B-cell receptor-associated protein 29	BCAP29
+	0.00069611	P51572-2;P51572;C9JSP1;C9JQ75;C9J0M4;C9JMD7;C9JM14	P51572-2;P51572;C9JSP1;C9JQ75;C9J0M4;C9JMD7	B-cell receptor-associated protein 31	BCAP31
+	4.96e-06	Q96LW7-2	Q96LW7-2	Bcl10-interacting CARD protein	C9orf89
+	0.000589839	Q16611;A0A0A0MRG8;Q16611-2	Q16611;A0A0A0MRG8;Q16611-2	Bcl-2 homologous antagonist/killer	BAK1
+	0.0316111	Q92934;F5H3B1;F5H1R6;F5GYS3;A8MXU7	Q92934	Bcl2-associated agonist of cell death	BAD
+	4.91e-05	Q9NYF8;Q9NYF8-2;Q9NYF8-4;H0YF14	Q9NYF8;Q9NYF8-2;Q9NYF8-4	Bcl-2-associated transcription factor 1	BCLAF1
+	0.0201355	Q9BXH1;Q9BXH1-2	Q9BXH1;Q9BXH1-2	Bcl-2-binding component 3	BBC3
+	0.000897217	Q07817;Q5QP56;Q9H1R6;Q5TE64;Q07817-3;Q07817-2;Q5QP59	Q07817;Q5QP56;Q9H1R6;Q5TE64;Q07817-3;Q07817-2	Bcl-2-like protein 1	BCL2L1
+	0.000636034	Q9HB09;A0A087WSV0;I6LJZ7;Q9HB09-3;M0QZM6;M0R1Z8;I6LJZ9	Q9HB09;A0A087WSV0;I6LJZ7;Q9HB09-3;M0QZM6	Bcl-2-like protein 12	BCL2L12
+	0	Q9BXK5;A0A087WX97;A0A087WTL4;Q9BXK5-4;Q9BXK5-2;E9PDD6;F2Z2C3;A0A087WW80;A0A0A0MR90;F6VJB4	Q9BXK5;A0A087WX97;A0A087WTL4;Q9BXK5-4	Bcl-2-like protein 13	BCL2L13
+	0.0131704	Q92843-2;Q86U42;Q86U42-2;B4DEH8;G3V4T2;Q92843;G3V5A9;G3V4B7;G3V3G8;G3V3B7;H0YJH9;A6NDY0;H0YJC7;A6NDY0-2;A6NDY0-4	Q92843-2;Q86U42;Q86U42-2	Bcl-2-like protein 2;Polyadenylate-binding protein 2	BCL2L2;PABPN1
+	0.000665476	Q9UMX3	Q9UMX3	Bcl-2-related ovarian killer protein	BOK
+	0.00208671	A0A075B6Q3;Q5H9F3-3;Q5H9F3;Q5H9F3-2;H7C4B2;H7C231;H7BZ37;H7C2V9;A6NE70	A0A075B6Q3;Q5H9F3-3;Q5H9F3;Q5H9F3-2	BCL-6 corepressor-like protein 1	BCORL1
+	0.0390108	Q16620;Q16620-6;Q16620-4;Q16620-7;Q16620-2;Q16620-3;Q16620-5	Q16620;Q16620-6;Q16620-4	BDNF/NT-3 growth factors receptor	NTRK2
+	0.028253	Q6ZNE5;Q6ZNE5-2	Q6ZNE5;Q6ZNE5-2	Beclin 1-associated autophagy-related key regulator	ATG14
+	0.00805383	Q14457;E7EV84;K7ELY9;K7ER46;K7EN35;K7EMA2;K7EQQ7;K7EKK2	Q14457;E7EV84;K7ELY9	Beclin-1	BECN1
+	0.0236832	Q9NYM9;H7BXT7;A0A0C4DH16;B8ZZS0;E9PQJ6;E9PHY4	Q9NYM9;H7BXT7;A0A0C4DH16;B8ZZS0;E9PQJ6;E9PHY4	BET1-like protein	BET1L
+	0	Q9BYV7;Q9BYV7-4;Q9BYV7-2;Q9BYV7-6;Q9BYV7-5;H0YCN8;V9GYA9;E9PS89;H0YCL7	Q9BYV7;Q9BYV7-4;Q9BYV7-2;Q9BYV7-6;Q9BYV7-5;H0YCN8	Beta,beta-carotene 9,10-oxygenase	BCO2
+	9.21e-06	Q6Y288	Q6Y288	Beta-1,3-glucosyltransferase	B3GALTL
+	0.0132159	Q8NES3;Q8NES3-3;Q8NES3-4;A0A087X191;Q8NES3-2	Q8NES3;Q8NES3-3;Q8NES3-4;A0A087X191;Q8NES3-2	Beta-1,3-N-acetylglucosaminyltransferase lunatic fringe	LFNG
+	0.0037228	O60513;C9J3R8;E7ETS9;C9J4S5;C9J5S0;C9JA31;C9JE00	O60513;C9J3R8;E7ETS9	Beta-1,4-galactosyltransferase 4;N-acetyllactosamine synthase;Lactotriaosylceramide beta-1,4-galactosyltransferase	B4GALT4
+	0.0196176	O43286	O43286	Beta-1,4-galactosyltransferase 5	B4GALT5
+	1.13e-05	Q13884;Q13884-2;E5RIX7	Q13884;Q13884-2	Beta-1-syntrophin	SNTB1
+	0.000174502	P02749;J3QRN2;J3KS17;J3QLI0	P02749	Beta-2-glycoprotein 1	APOH
+	5.57e-06	P61769;H0YL18	P61769;H0YL18	Beta-2-microglobulin;Beta-2-microglobulin form pI 5.3;Beta-2-microglobulin	B2M
+	0	Q13425;Q13425-2;H0YCS0;A0A0G2JM75;J3KT21;H7BY41	Q13425	Beta-2-syntrophin	SNTB2
+	6.18e-06	Q562R1	Q562R1	Beta-actin-like protein 2	ACTBL2
+	0.0187624	P35612;P35612-4;P35612-3;P35612-2;P35612-8;P35612-9;P35612-5;P35612-6;C9JTM0;C9J080;C9J299;P35612-7	P35612;P35612-4;P35612-3;P35612-2;P35612-8;P35612-9	Beta-adducin	ADD2
+	0.00385088	P25098;E9PRV7;Q8N433	P25098	Beta-adrenergic receptor kinase 1	ADRBK1
+	0.000203439	Q96KN2;J3KRP0	Q96KN2;J3KRP0	Beta-Ala-His dipeptidase	CNDP1
+	0.0481922	P49407-2;H0YET9	P49407-2	Beta-arrestin-1	ARRB1
+	0.00465777	Q9NSA3	Q9NSA3	Beta-catenin-interacting protein 1	CTNNBIP1
+	0.0320898	P42025	P42025	Beta-centractin	ACTR1B
+	4.53e-06	P13929;P13929-2;P13929-3;E5RGZ4;K7EPM1;K7EKN2;K7EP84;E5RJH5	P13929;P13929-2;P13929-3;E5RGZ4	Beta-enolase;Enolase	ENO3
+	0.000881375	P16278;P16278-3;E7EQ29;P16278-2;C9JF15;C9J4G9;F8WF40;C9JWX1	P16278;P16278-3;E7EQ29;P16278-2	Beta-galactosidase	GLB1
+	0.000668051	P15907;P15907-2;C9JH16;H7C472;C9JVK7	P15907;P15907-2	Beta-galactoside alpha-2,6-sialyltransferase 1	ST6GAL1
+	0.000611247	P08236;P08236-3;P08236-2;F8WBK6;F2Z3L6	P08236;P08236-3;P08236-2	Beta-glucuronidase	GUSB
+	0.00424838	P06865;H3BP20;H3BS10;H3BTD4;H3BU85;A0A087WUJ7;P06865-2;H3BRP6;A0A087WTY2;H3BVH8;H3BT62;H3BQ04	P06865;H3BP20;H3BS10;H3BTD4	Beta-hexosaminidase subunit alpha;Beta-hexosaminidase	HEXA
+	0.000205464	P07686;Q5URX0;H0YA83;H0Y9B6;H0Y9M3;D6REQ8	P07686;Q5URX0	Beta-hexosaminidase subunit beta;Beta-hexosaminidase subunit beta chain B;Beta-hexosaminidase subunit beta chain A	HEXB
+	0.000762999	Q93088;E5RJH0	Q93088;E5RJH0	Betaine--homocysteine S-methyltransferase 1	BHMT
+	0.000924925	Q53H82	Q53H82	Beta-lactamase-like protein 2	LACTB2
+	0.000946797	O00462;E9PFW2	O00462;E9PFW2	Beta-mannosidase	MANBA
+	0.00158412	Q9HBI1;Q9HBI1-3;Q9HBI1-2;A0A087WZB5;B0QYP8	Q9HBI1;Q9HBI1-3;Q9HBI1-2;A0A087WZB5	Beta-parvin	PARVB
+	3.31e-06	Q16585;Q16585-2;H0YA15;H0Y8J3	Q16585;Q16585-2	Beta-sarcoglycan	SGCB
+	0.00587136	Q9H115;A0A087WZQ7;Q9H115-2;Q9H115-3	Q9H115;A0A087WZQ7;Q9H115-2;Q9H115-3	Beta-soluble NSF attachment protein	NAPB
+	6.22e-06	Q16143;G4Y816	Q16143;G4Y816	Beta-synuclein	SNCB
+	0.000128982	Q8N3L3;H7BY59	Q8N3L3	Beta-taxilin	TXLNB
+	0.000123174	Q9UBR1;Q6AHZ8;F8WC94	Q9UBR1	Beta-ureidopropionase	UPB1
+	0.000123662	P55957;P55957-2;P55957-4;B2ZP78;P55957-3	P55957;P55957-2;P55957-4	BH3-interacting domain death agonist;BH3-interacting domain death agonist p15;BH3-interacting domain death agonist p13;BH3-interacting domain death agonist p11	BID
+	0.000699211	O43252	O43252	Bifunctional 3-phosphoadenosine 5-phosphosulfate synthase 1;Sulfate adenylyltransferase;Adenylyl-sulfate kinase	PAPSS1
+	0.000165779	O95340;O95340-2	O95340;O95340-2	Bifunctional 3-phosphoadenosine 5-phosphosulfate synthase 2;Sulfate adenylyltransferase;Adenylyl-sulfate kinase	PAPSS2
+	5.8e-05	Q6NYC1;B2WTI3;B2WTI4;K7EJU9;Q6NYC1-2;Q6NYC1-3	Q6NYC1;B2WTI3;B2WTI4;K7EJU9;Q6NYC1-2;Q6NYC1-3	Bifunctional arginine demethylase and lysyl-hydroxylase JMJD6	JMJD6
+	9.66e-05	Q13057;Q13057-2;K7EN91;K7EQ60;K7ES73;K7EP09;K7ESK6	Q13057;Q13057-2	Bifunctional coenzyme A synthase;Phosphopantetheine adenylyltransferase;Dephospho-CoA kinase	COASY
+	0.0202319	P34913;E5RFU2;P34913-2;P34913-3;E5RFH6;H0YAW7;E5RI53	P34913;E5RFU2;P34913-2;P34913-3;E5RFH6	Bifunctional epoxide hydrolase 2;Cytosolic epoxide hydrolase 2;Lipid-phosphate phosphatase	EPHX2
+	0.00125996	P07814;V9GYZ6;V9GZ76	P07814;V9GYZ6	Bifunctional glutamate/proline--tRNA ligase;Glutamate--tRNA ligase;Proline--tRNA ligase	EPRS
+	0.0117437	P52848;E7EVJ3;P52848-2;E5RG58	P52848;E7EVJ3	Bifunctional heparan sulfate N-deacetylase/N-sulfotransferase 1;Heparan sulfate N-deacetylase 1;Heparan sulfate N-sulfotransferase 1	NDST1
+	0.00354004	P52849;S4R438;P52849-2	P52849;S4R438;P52849-2	Bifunctional heparan sulfate N-deacetylase/N-sulfotransferase 2;Heparan sulfate N-deacetylase 2;Heparan sulfate N-sulfotransferase 2	NDST2
+	0.00014214	Q8IUF8;Q8IUF8-4;Q8IUF8-2;H0Y9L8;Q8IUF8-3;D6RCB6	Q8IUF8;Q8IUF8-4;Q8IUF8-2	Bifunctional lysine-specific demethylase and histidyl-hydroxylase MINA	MINA
+	0.000794286	Q9H6W3;Q9H6W3-2	Q9H6W3;Q9H6W3-2	Bifunctional lysine-specific demethylase and histidyl-hydroxylase NO66	NO66
+	0.0242146	P13995;P13995-2;B8ZZU9	P13995;P13995-2;B8ZZU9	Bifunctional methylenetetrahydrofolate dehydrogenase/cyclohydrolase, mitochondrial;NAD-dependent methylenetetrahydrofolate dehydrogenase;Methenyltetrahydrofolate cyclohydrolase	MTHFD2
+	0.0414297	Q96T60;M0QYH2;A0A0D9SFL2;Q96T60-2;M0R3C8;M0QYI1;A0A0D9SEV0;M0R000;A0A0D9SFD6;M0QX49;M0R097	Q96T60;M0QYH2;A0A0D9SFL2;Q96T60-2;M0R3C8;M0QYI1	Bifunctional polynucleotide phosphatase/kinase;Polynucleotide 3-phosphatase;Polynucleotide 5-hydroxyl-kinase	PNKP
+	0	P21810	P21810	Biglycan	BGN
+	0.000556946	Q14032	Q14032	Bile acid-CoA:amino acid N-acyltransferase	BAAT
+	0.000618005	Q06520	Q06520	Bile salt sulfotransferase	SULT2A1
+	0.0193789	P53004;C9J1E1	P53004	Biliverdin reductase A	BLVRA
+	0.00185176	P78537;P78537-2;G8JLQ3;A0A087WSV2;F8W036;F8VP73;F8W099;F8W606	P78537;P78537-2;G8JLQ3;A0A087WSV2;F8W036;F8VP73	Biogenesis of lysosome-related organelles complex 1 subunit 1	BLOC1S1
+	0.00103095	Q6QNY0;K7EN58	Q6QNY0;K7EN58	Biogenesis of lysosome-related organelles complex 1 subunit 3	BLOC1S3
+	0.023228	Q9NUP1	Q9NUP1	Biogenesis of lysosome-related organelles complex 1 subunit 4	BLOC1S4
+	0.000197947	Q8TDH9;H3BN57;G5E931;Q8TDH9-2;Q8TDH9-3;A0A0D9SEU2;A0A0A0MTN6	Q8TDH9;H3BN57;G5E931;Q8TDH9-2;Q8TDH9-3	Biogenesis of lysosome-related organelles complex 1 subunit 5	BLOC1S5;BLOC1S5-TXNDC5
+	0.00154874	Q9UL45;H3BST1;H3BNE3;H3BR42;H3BPR6;H3BRA4;H3BU57;H3BN13;Q9UL45-2	Q9UL45;H3BST1;H3BNE3;H3BR42	Biogenesis of lysosome-related organelles complex 1 subunit 6	BLOC1S6
+	0.0306755	Q96IK1;Q96IK1-2;C9JNZ5;H7C5I4;Q8IYS8	Q96IK1;Q96IK1-2	Biorientation of chromosomes in cell division protein 1	BOD1
+	6.5e-06	P43251;P43251-4;P43251-3;P43251-2;C9JSN9	P43251;P43251-4;P43251-3;P43251-2;C9JSN9	Biotinidase	BTD
+	0.0153686	P50747;C9JCQ9;C9JD75;A0A0C4DG27	P50747	Biotin--protein ligase;Biotin--[methylmalonyl-CoA-carboxytransferase] ligase;Biotin--[propionyl-CoA-carboxylase [ATP-hydrolyzing]] ligase;Biotin--[methylcrotonoyl-CoA-carboxylase] ligase;Biotin--[acetyl-CoA-carboxylase] ligase	HLCS
+	5.98e-06	P49789;E9PBZ0;A0A0A0MRB0	P49789	Bis(5-adenosyl)-triphosphatase	FHIT
+	6.54e-05	Q9Y6X5	Q9Y6X5	Bis(5-adenosyl)-triphosphatase ENPP4	ENPP4
+	0.00942589	P07738;C9JH23	P07738	Bisphosphoglycerate mutase	BPGM
+	0.0110704	Q13867;K7ESE8;K7ES02;J3KSD8;J3KS79;K7ENH5	Q13867;K7ESE8;K7ES02;J3KSD8	Bleomycin hydrolase	BLMH
+	4.94e-06	Q8NE79	Q8NE79	Blood vessel epicardial substance	BVES
+	0.001252	Q9NSY1;H0Y9P1;Q9NSY1-2;Q9NSY1-3;K4DI97	Q9NSY1;H0Y9P1;Q9NSY1-2;Q9NSY1-3	BMP-2-inducible protein kinase	BMP2K
+	0.00336785	Q8N8U9	Q8N8U9	BMP-binding endothelial regulator protein	BMPER
+	0.0297996	Q9Y3E2	Q9Y3E2	BolA-like protein 1	BOLA1
+	0.000355134	Q9H3K6	Q9H3K6	BolA-like protein 2	BOLA2
+	0.000384538	Q53S33	Q53S33	BolA-like protein 3	BOLA3
+	0.00021496	Q6UWU4;Q6UWU4-2;Q5TDC5	Q6UWU4;Q6UWU4-2;Q5TDC5	Bombesin receptor-activated protein C6orf89	C6orf89
+	0.00323358	P13727;P13727-2	P13727;P13727-2	Bone marrow proteoglycan;Eosinophil granule major basic protein	PRG2
+	0.0184975	Q10589;Q10589-2	Q10589;Q10589-2	Bone marrow stromal antigen 2	BST2
+	0.000176647	O95393	O95393	Bone morphogenetic protein 10	BMP10
+	1.42e-05	P80723;P80723-2;U3KQP0	P80723;P80723-2	Brain acid soluble protein 1	BASP1
+	0.00030833	O95415;F5GXW6	O95415;F5GXW6	Brain protein I3	BRI3
+	0.000685512	P54687-5	P54687-5	Branched-chain-amino-acid aminotransferase, cytosolic	BCAT1
+	0	O15382;M0QXF9;B3KSI3;O15382-2	O15382;M0QXF9;B3KSI3;O15382-2	Branched-chain-amino-acid aminotransferase, mitochondrial;Branched-chain-amino-acid aminotransferase	BCAT2
+	0.000415257	Q9NXR7;Q9NXR7-4;Q9NXR7-3;Q9NXR7-1;F8W733;C9J2G0;A0A075B7D2	Q9NXR7;Q9NXR7-4;Q9NXR7-3;Q9NXR7-1;F8W733	BRCA1-A complex subunit BRE	BRE
+	0.0224334	P11274;P11274-2;H0Y554;A9UF01	P11274;P11274-2	Breakpoint cluster region protein	BCR
+	0.0187777	O75815;O75815-3;O75815-2	O75815;O75815-3;O75815-2	Breast cancer anti-estrogen resistance protein 3	BCAR3
+	0.0176235	Q5PSV4;Q5PSV4-2;H0YHD0	Q5PSV4;Q5PSV4-2;H0YHD0	Breast cancer metastasis-suppressor 1-like protein	BRMS1L
+	0.0272991	Q9Y6D6;E5RIF2;E5RHL7;E5RJN9;E5RHZ1	Q9Y6D6;E5RIF2	Brefeldin A-inhibited guanine nucleotide-exchange protein 1	ARFGEF1
+	0.0178894	Q9Y6D5	Q9Y6D5	Brefeldin A-inhibited guanine nucleotide-exchange protein 2	ARFGEF2
+	0.00024359	Q5TH69	Q5TH69	Brefeldin A-inhibited guanine nucleotide-exchange protein 3	ARFGEF3
+	0.0034026	Q8WY22	Q8WY22	BRI3-binding protein	BRI3BP
+	0	Q9UBW5;F5H0W4;A0A087X188;S4R418;A0A0A0MT10;Q9UBW5-2	Q9UBW5;F5H0W4;A0A087X188;S4R418;A0A0A0MT10;Q9UBW5-2	Bridging integrator 2	BIN2
+	0.0309571	Q9NQY0;H7BYV6;Q9NQY0-2;E5RHU4;E5RJI6	Q9NQY0;H7BYV6;Q9NQY0-2	Bridging integrator 3	BIN3
+	0.0172201	Q9NWV8;M0R0I0;J3KQS6;M0R3F4;M0R2A4;M0R2K3;M0R193;M0R2I2;M0QXG9;Q9NWV8-3;Q9NWV8-2;M0QYV1;M0QY17;M0QZ44;M0R3H9	Q9NWV8;M0R0I0;J3KQS6;M0R3F4;M0R2A4;M0R2K3;M0R193;M0R2I2	BRISC and BRCA1-A complex member 1	BABAM1
+	0.00159941	Q15018	Q15018	BRISC complex subunit Abro1	FAM175B
+	0.00050816	Q5VW32;Q5VW32-2;F5GXQ0;Q5VW33	Q5VW32;Q5VW32-2;F5GXQ0	BRO1 domain-containing protein BROX	BROX
+	0.00391447	O95696;O95696-2;J3KQ61	O95696;O95696-2;J3KQ61	Bromodomain-containing protein 1	BRD1
+	0.000668249	P25440;H0Y6K2;A0A0G2JK44;P25440-2;P25440-3;P25440-4;U3KQA6;A0A0G2JHL0;A0A0G2JHN8;E9PIQ3;H0YDJ7;U3KPW0;H0Y799;E9PKQ9	P25440;H0Y6K2;A0A0G2JK44;P25440-2;P25440-3;P25440-4;U3KQA6;A0A0G2JHL0	Bromodomain-containing protein 2	BRD2
+	0.00749273	Q15059;Q15059-2;A9J571	Q15059;Q15059-2	Bromodomain-containing protein 3	BRD3
+	0.0314234	O60885;O60885-2;O60885-3;M0QZD9;M0R0H4;M0QYW0	O60885;O60885-2;O60885-3;M0QZD9	Bromodomain-containing protein 4	BRD4
+	0.0362209	Q9H0E9;Q9H0E9-2;H7C179;B5MCW3;H7C127;Q9H0E9-4;H7C128;Q9H0E9-3;H0YAH7;F8WBH2;H7C2P4;C9JV05;H0YA84;F8WDX5;D6RID0;F8WCS7;H7C026	Q9H0E9;Q9H0E9-2;H7C179;B5MCW3;H7C127;Q9H0E9-4;H7C128;Q9H0E9-3	Bromodomain-containing protein 8	BRD8
+	0.00224787	Q9NW68;Q9NW68-7;Q9NW68-3;Q9NW68-2;Q9NW68-8;Q9NW68-9;Q9NW68-4;E9PS77;Q9NW68-5;E9PQA7;F8W6C6;E9PNA9;Q9NW68-6	Q9NW68;Q9NW68-7;Q9NW68-3;Q9NW68-2;Q9NW68-8;Q9NW68-9;Q9NW68-4	BSD domain-containing protein 1	BSDC1
+	5.46e-06	Q9H3F6;F5GWA4;Q9H3F6-2;F5H497;F5GWK6;F5H268;B3KVY5;F5H6V0;Q9H3F6-3;F5GY15;F8W8I7	Q9H3F6;F5GWA4;Q9H3F6-2	BTB/POZ domain-containing adapter for CUL3-mediated RhoA degradation protein 3	KCTD10
+	0.00154913	Q9BSF8;B7Z503;Q9BSF8-2;E9PKU9	Q9BSF8;B7Z503;Q9BSF8-2	BTB/POZ domain-containing protein 10	BTBD10
+	5.78e-05	Q96CX2;Q6ZWB6	Q96CX2	BTB/POZ domain-containing protein KCTD12	KCTD12
+	3.33e-06	Q4G0X4;E9PRT1;E9PJJ5;E9PMS5;E9PK99	Q4G0X4;E9PRT1;E9PJJ5;E9PMS5	BTB/POZ domain-containing protein KCTD21	KCTD21
+	0.000725485	Q8WVF5	Q8WVF5	BTB/POZ domain-containing protein KCTD4	KCTD4
+	0.0438886	Q9NXV2;H3BSS5	Q9NXV2;H3BSS5	BTB/POZ domain-containing protein KCTD5	KCTD5
+	0.00508954	Q96MP8;Q96MP8-2	Q96MP8;Q96MP8-2	BTB/POZ domain-containing protein KCTD7	KCTD7
+	0.04603	Q7L273;K7ENB5;K7EQN1	Q7L273	BTB/POZ domain-containing protein KCTD9	KCTD9
+	0.0123873	O43670-2	O43670-2	BUB3-interacting and GLEBS motif-containing protein ZNF207	ZNF207
+	0.000657518	O00481;O00481-4;O00481-2;O00481-3	O00481;O00481-4;O00481-2;O00481-3	Butyrophilin subfamily 3 member A1	BTN3A1
+	0.0287106	Q6UXG8;Q6UXG8-3;B7Z4Y8;Q6UXG8-2	Q6UXG8;Q6UXG8-3	Butyrophilin-like protein 9	BTNL9
+	0.0460942	Q96EU7	Q96EU7	C1GALT1-specific chaperone 1	C1GALT1C1
+	6.98e-06	P11586	P11586	C-1-tetrahydrofolate synthase, cytoplasmic;Methylenetetrahydrofolate dehydrogenase;Methenyltetrahydrofolate cyclohydrolase;Formyltetrahydrofolate synthetase;C-1-tetrahydrofolate synthase, cytoplasmic, N-terminally processed	MTHFD1
+	0.0132512	Q9Y426;Q9Y426-2;Q9Y426-3;H7BZB0	Q9Y426;Q9Y426-2;Q9Y426-3	C2 domain-containing protein 2	C2CD2
+	0.02131	Q86YS7-3;Q86YS7;Q86YS7-2;Q86YS7-4;Q86YS7-5;H0YFE9;H0YFC4;H0YGU7	Q86YS7-3;Q86YS7;Q86YS7-2;Q86YS7-4;Q86YS7-5	C2 domain-containing protein 5	C2CD5
+	0.000590347	Q16581	Q16581	C3a anaphylatoxin chemotactic receptor	C3AR1
+	3.54e-06	P04003;A6PVY5;F2Z2V7	P04003	C4b-binding protein alpha chain	C4BPA
+	7.01e-06	P20851;P20851-2;Q5VVQ7	P20851;P20851-2	C4b-binding protein beta chain	C4BPB
+	0.00038783	O75844	O75844	CAAX prenyl protease 1 homolog	ZMPSTE24
+	4.86e-05	P27708;F8VPD4;H7C2E4;H7C3Z5	P27708;F8VPD4	CAD protein;Glutamine-dependent carbamoyl-phosphate synthase;Aspartate carbamoyltransferase;Dihydroorotase	CAD
+	0.0139779	Q9HCU4	Q9HCU4	Cadherin EGF LAG seven-pass G-type receptor 2	CELSR2
+	0.00038848	P12830;A0A087WX17;A0A087WU43;A0A087WXI5;P12830-2;H3BNC6;H3BVI7;J3QKP1	P12830;A0A087WX17;A0A087WU43;A0A087WXI5;P12830-2;H3BNC6;H3BVI7	Cadherin-1;E-Cad/CTF1;E-Cad/CTF2;E-Cad/CTF3	CDH1
+	0.000695143	P55287;H3BUU9;P55287-2;H3BQH2;H3BP26;A0A087X227;H3BSM4;H3BPQ2	P55287;H3BUU9;P55287-2	Cadherin-11	CDH11
+	0.000514031	P55290-4;P55290;A0A0A0MTR1;A0A087X0X6;P55290-5;P55290-3;P55290-2;A0A087WZG7	P55290-4;P55290;A0A0A0MTR1;A0A087X0X6;P55290-5	Cadherin-13	CDH13
+	7.51e-05	Q9H159	Q9H159	Cadherin-19	CDH19
+	0	P19022;P19022-2;C9J8J8;C9J126;C9JMH2	P19022;P19022-2	Cadherin-2	CDH2
+	2.76e-05	P33151;P33151-2;I3L1J2;H3BPG1;B4DTR2;H3BR64	P33151;P33151-2;I3L1J2	Cadherin-5	CDH5
+	7.03e-05	Q99653;H0YNG9;H0YKE7;F5GX29;H0YLY7;H0YLX1	Q99653;H0YNG9;H0YKE7;F5GX29	Calcineurin B homologous protein 1	CHP1
+	2.01e-05	Q96BS2;Q96BS2-3;Q96BS2-2;E9PQ58;H0YIX4	Q96BS2;Q96BS2-3;Q96BS2-2	Calcineurin B homologous protein 3	TESC
+	0.000168055	F6U1T9;P63098;D3YTA9;Q96LZ3	F6U1T9;P63098;D3YTA9	Calcineurin subunit B type 1	PPP3R1
+	0.0173984	Q8IWX8;J3QK89	Q8IWX8;J3QK89	Calcium homeostasis endoplasmic reticulum protein	CHERP
+	5.3e-06	Q9HA72;Q9HA72-3;Q9HA72-2	Q9HA72	Calcium homeostasis modulator protein 2	CALHM2
+	1.28e-05	Q8NE86;Q8NE86-3;Q8NE86-2;S4R468	Q8NE86;Q8NE86-3;Q8NE86-2;S4R468	Calcium uniporter protein, mitochondrial	MCU
+	0.0481109	Q9NWR8	Q9NWR8	Calcium uniporter regulatory subunit MCUb, mitochondrial	CCDC109B
+	0.000496766	Q8IYU8;A0A0A0MTD5	Q8IYU8	Calcium uptake protein 2, mitochondrial	MICU2
+	0.0334453	Q86XE3;H0YAN7	Q86XE3;H0YAN7	Calcium uptake protein 3, mitochondrial	MICU3
+	7.14e-06	Q14123;Q14123-2;A0A0A0MS69;Q14123-3;F8W905	Q14123;Q14123-2;A0A0A0MS69;Q14123-3	Calcium/calmodulin-dependent 3,5-cyclic nucleotide phosphodiesterase 1C	PDE1C
+	0.000283817	Q96RR4;Q96RR4-3;Q96RR4-2;Q96RR4-7;Q96RR4-6;Q96RR4-5;Q96RR4-4;F5GZ00;F5H4I7	Q96RR4;Q96RR4-3;Q96RR4-2;Q96RR4-7;Q96RR4-6;Q96RR4-5;Q96RR4-4;F5GZ00	Calcium/calmodulin-dependent protein kinase kinase 2	CAMKK2
+	5.03e-06	Q14012;H7C071;C9JES6	Q14012	Calcium/calmodulin-dependent protein kinase type 1	CAMK1
+	0.0261498	Q6P2M8-5;Q6P2M8;Q6P2M8-3;Q6P2M8-6;Q6P2M8-2;C9JB09;C9JJ18;H7BZQ5	Q6P2M8-5;Q6P2M8;Q6P2M8-3;Q6P2M8-6;Q6P2M8-2;C9JB09;C9JJ18	Calcium/calmodulin-dependent protein kinase type 1B	PNCK
+	0.000612382	Q8IU85;Q8IU85-2;A0A087WUR6	Q8IU85;Q8IU85-2;A0A087WUR6	Calcium/calmodulin-dependent protein kinase type 1D	CAMK1D
+	0.000123467	Q9UQM7;Q9UQM7-2;D6RFJ0	Q9UQM7;Q9UQM7-2	Calcium/calmodulin-dependent protein kinase type II subunit alpha	CAMK2A
+	0	Q13554;Q13554-8;Q13554-5;Q13554-2;Q13554-4;Q13554-3;Q13554-7;Q13554-6;H7BXS4;H7BZC6;E9PBE8;E7EQE4;E7ETC9;E7ERS6	Q13554;Q13554-8;Q13554-5;Q13554-2;Q13554-4;Q13554-3;Q13554-7;Q13554-6	Calcium/calmodulin-dependent protein kinase type II subunit beta	CAMK2B
+	0	Q13557-6;Q13557;D6R938;Q13557-10;Q13557-11;Q13557-3;Q13557-8;Q13557-4;Q13557-12;Q13557-9;Q13557-5	Q13557-6;Q13557;D6R938;Q13557-10;Q13557-11;Q13557-3;Q13557-8;Q13557-4;Q13557-12;Q13557-9;Q13557-5	Calcium/calmodulin-dependent protein kinase type II subunit delta	CAMK2D
+	0	Q13555-6;A0A0A0MS52;Q13555;Q13555-5;Q13555-2;A0A0A0MT11;Q13555-4;Q13555-8;Q13555-9;Q8WU40;H0Y6G2	Q13555-6;A0A0A0MS52;Q13555;Q13555-5;Q13555-2;A0A0A0MT11;Q13555-4;Q13555-8;Q13555-9;Q8WU40;H0Y6G2	Calcium/calmodulin-dependent protein kinase type II subunit gamma	CAMK2G
+	0	Q12791-2;H0Y382;Q5SVK0;A0A0A0MRR0;H0Y379;Q5SVJ7;Q12791-5;S4R2X4;A0A0A0MSE6	Q12791-2;H0Y382;Q5SVK0;A0A0A0MRR0;H0Y379;Q5SVJ7;Q12791-5;S4R2X4;A0A0A0MSE6	Calcium-activated potassium channel subunit alpha-1	KCNMA1
+	0.0001835	Q16558;Q16558-2	Q16558;Q16558-2	Calcium-activated potassium channel subunit beta-1	KCNMB1
+	0.0410154	Q9P1Z2;Q9P1Z2-3;Q9P1Z2-4;F8VRQ9;F8VQE3;F8W0X2;F8VWP8;F8VPN1;F8VUB3;F8VZI3;F8VXS2;H3BRW8	Q9P1Z2;Q9P1Z2-3;Q9P1Z2-4	Calcium-binding and coiled-coil domain-containing protein 1	CALCOCO1
+	0.000647642	Q13137-4;Q13137;Q13137-3;Q13137-5;Q13137-2;D6REB0;D6RJE7;D6RF70;I3L493;D6RBI4;I3L4E1;H0Y9G3;H0YBP4	Q13137-4;Q13137;Q13137-3;Q13137-5;Q13137-2;D6REB0	Calcium-binding and coiled-coil domain-containing protein 2	CALCOCO2
+	0	O75746;O75746-2;F8W9J0;H0YFB2;B4DGK6	O75746;O75746-2	Calcium-binding mitochondrial carrier protein Aralar1	SLC25A12
+	0	Q9UJS0;Q9UJS0-2;R4GN64	Q9UJS0;Q9UJS0-2	Calcium-binding mitochondrial carrier protein Aralar2	SLC25A13
+	0.00023622	Q6NUK1;Q6NUK1-2;J3KN42;H3BMI3	Q6NUK1;Q6NUK1-2	Calcium-binding mitochondrial carrier protein SCaMC-1	SLC25A24
+	0.0127534	Q6KCM7-3;Q6KCM7-2;Q6KCM7;Q6KCM7-4;Q6KCM7-5;Q6KCM7-6	Q6KCM7-3;Q6KCM7-2;Q6KCM7;Q6KCM7-4;Q6KCM7-5;Q6KCM7-6	Calcium-binding mitochondrial carrier protein SCaMC-2	SLC25A25
+	0.00136105	Q9Y376;A0A087X0K1	Q9Y376;A0A087X0K1	Calcium-binding protein 39	CAB39
+	0	Q9H9S4;Q5TAW7;B7ZBJ4;B7ZBJ5;B7ZBJ6;B7ZBJ7	Q9H9S4;Q5TAW7;B7ZBJ4	Calcium-binding protein 39-like	CAB39L
+	0.000501769	Q9ULU8;F1T0E5;Q9ULU8-3;Q9ULU8-4;Q9ULU8-2;Q9ULU8-5;H7C538;A0A0C4DGY2;H7C4K9;H0YFP0;H7C4P2	Q9ULU8;F1T0E5;Q9ULU8-3;Q9ULU8-4;Q9ULU8-2	Calcium-dependent secretion activator 1	CADPS
+	0.0482064	Q9NP80;Q9NP80-3;A0A0C4DG51;Q9NP80-2;C9JAX4;C9J9W9	Q9NP80;Q9NP80-3;A0A0C4DG51;Q9NP80-2	Calcium-independent phospholipase A2-gamma	PNPLA8
+	2.76e-05	Q9Y2V2;H3BSW7;H3BUY4;H3BPY5;H3BNU9;H3BTK3;I3L3X8	Q9Y2V2;H3BSW7;H3BUY4;H3BPY5;H3BNU9;H3BTK3;I3L3X8	Calcium-regulated heat stable protein 1	CARHSP1
+	0.00649407	Q9HB71;Q9HB71-3;Q9HB71-2;B2ZWH1	Q9HB71;Q9HB71-3	Calcyclin-binding protein	CACYBP
+	3.14e-05	Q13938;K7EL21;Q13938-3;K7ES72	Q13938;K7EL21;Q13938-3;K7ES72	Calcyphosin	CAPS
+	0.0249304	Q05682-3;E7EX44;Q05682-6;Q05682-2	Q05682-3;E7EX44;Q05682-6;Q05682-2	Caldesmon	CALD1
+	0	Q05682;C9JEK3;C9JE79;F8WE61;Q0VF49;Q0VF49-2	Q05682	Caldesmon	CALD1
+	0.0113898	Q96CP7;Q96CP7-2;K7ELX5;K7ESD9	Q96CP7;Q96CP7-2;K7ELX5	Calfacilitin	TLCD1
+	0	O14967;O14967-2;D6RAZ4	O14967;O14967-2	Calmegin	CLGN
+	0.00132688	Q96JQ2;G3V3D8;G3V4C0	Q96JQ2	Calmin	CLMN
+	1.09e-05	P62158;H0Y7A7;E7ETZ0;E7EMB3;M0QZ52;F8WBR5;G3V479	P62158;H0Y7A7;E7ETZ0;E7EMB3	Calmodulin	CALM1;CALM2
+	0.000540813	Q08AD1-2	Q08AD1-2	Calmodulin-regulated spectrin-associated protein 2	CAMSAP2
+	3.73e-06	P27824;P27824-2;P27824-3;D6RGY2;H0Y9Q7;D6RDP7;D6RB85;D6RFL1;D6RAU8;H0Y9H1;D6RAQ8;D6RHJ3;D6RD16;D6RG29	P27824;P27824-2;P27824-3	Calnexin	CANX
+	0	P04632;A0A0C4DGQ5;K7ELJ7;K7EKD8;K7EM73;A0A075B7C0;U3KQE2;K7EIV0;K7ES78;K7EMQ1;Q96L46	P04632;A0A0C4DGQ5;K7ELJ7;K7EKD8;K7EM73;A0A075B7C0;U3KQE2;K7EIV0	Calpain small subunit 1	CAPNS1
+	1.12e-05	P07384;E9PRM1;E9PQB3;E9PL37;E9PJJ3;E9PLC9;E9PMC6;E9PJA6;E9PSA6;E9PLX0;E9PIA9	P07384	Calpain-1 catalytic subunit	CAPN1
+	0	P17655;P17655-2;O14815;C9JWY7;E7ESS6;O14815-2	P17655;P17655-2	Calpain-2 catalytic subunit	CAPN2
+	0.000871111	P20807;F8W8F5;P20807-2;P20807-3;H3BSA2;H3BMH1;P20807-4	P20807;F8W8F5;P20807-2;P20807-3	Calpain-3	CAPN3
+	0	O15484;E7EV01;A0A087X0C8;K7EP62;E9PS73	O15484;E7EV01;A0A087X0C8	Calpain-5	CAPN5
+	0.00912101	Q9Y6W3;H7C1B7;H7C0F1	Q9Y6W3	Calpain-7	CAPN7
+	0	P20810-6;P20810-7;P20810-10;A0A0C4DGB5;P20810-9;P20810;P20810-5;E7ES10;E7EVY3;B7Z574;P20810-8;P20810-4;P20810-2;E9PCH5;E9PDE4;P20810-3;H0Y7F0;H0Y9H6;A0A0A0MR45;E7EQA0;H0YD33;F8W7E0;H0YA91;E9PSG1;H0Y944;A0A0C4DGD1;D6RGF7;D6RBR1;E7EN75;E7EQK6;D6RBZ8	P20810-6;P20810-7;P20810-10;A0A0C4DGB5;P20810-9;P20810;P20810-5;E7ES10;E7EVY3;B7Z574;P20810-8;P20810-4;P20810-2;E9PCH5;E9PDE4;P20810-3;H0Y7F0;H0Y9H6;A0A0A0MR45;E7EQA0;H0YD33	Calpastatin	CAST
+	0	P51911;P51911-2;B7Z7E1;K7ERK4;K7EQ72;K7ER02;K7ENC5;K7ERM8	P51911;P51911-2;B7Z7E1	Calponin-1;Calponin	CNN1
+	3.39e-06	Q99439;B4DDF4;B4DUT8;A0A087X271;A0A087X1X5;H3BVI6;Q99439-2;K7ES69;H3BQH0;U3KPS3;A0A087WV51	Q99439;B4DDF4;B4DUT8;A0A087X271;A0A087X1X5;H3BVI6;Q99439-2	Calponin-2;Calponin	CNN2
+	0	Q15417;Q15417-3	Q15417;Q15417-3	Calponin-3	CNN3
+	0.0159696	Q15417-2;E9PDU6	Q15417-2;E9PDU6	Calponin-3;Calponin	CNN3
+	1.08e-05	P27797;K7EJB9;K7EL50	P27797;K7EJB9	Calreticulin	CALR
+	4.19e-05	P22676;H3BN14;A6NER6;H3BMN5	P22676;H3BN14;A6NER6;H3BMN5	Calretinin	CALB2
+	0.000687427	P31415	P31415	Calsequestrin-1	CASQ1
+	0	O14958;O14958-2	O14958;O14958-2	Calsequestrin-2	CASQ2
+	4.48e-06	O94985;O94985-2;Q5SR54	O94985;O94985-2;Q5SR54	Calsyntenin-1;Soluble Alc-alpha;CTF1-alpha	CLSTN1
+	0.000494498	O43852;O43852-3;O43852-6;O43852-5;O43852-15;H0Y875;O43852-10;O43852-9;O43852-13;O43852-14;O43852-11;O43852-12	O43852;O43852-3;O43852-6;O43852-5;O43852-15;H0Y875;O43852-10;O43852-9	Calumenin	CALU
+	0.00463684	O43852-4;O43852-2;O43852-8;O43852-7	O43852-4;O43852-2;O43852-8	Calumenin	CALU
+	0.00259958	Q9Y233;Q9Y233-2	Q9Y233;Q9Y233-2	cAMP and cAMP-inhibited cGMP 3,5-cyclic phosphodiesterase 10A	PDE10A
+	0.00171064	P17612;P17612-2;K7ERP6;Q15136;K7ENJ5;K7EMV1	P17612;P17612-2;K7ERP6;Q15136	cAMP-dependent protein kinase catalytic subunit alpha	PRKACA;KIN27
+	1.26e-05	P22694-2	P22694-2	cAMP-dependent protein kinase catalytic subunit beta	PRKACB
+	0.0299222	P22612	P22612	cAMP-dependent protein kinase catalytic subunit gamma	PRKACG
+	0.00844522	P61925	P61925	cAMP-dependent protein kinase inhibitor alpha	PKIA
+	0.0176343	Q9Y2B9;Q5H937	Q9Y2B9;Q5H937	cAMP-dependent protein kinase inhibitor gamma	PKIG
+	0	P10644;P10644-2;K7EPB2;K7EIE5;K7EID3;K7EJ40;K7EK41;K7EMZ6;K7EMU2;K7EM13;K7EPR5;K7EQK3;X6RAV4	P10644;P10644-2;K7EPB2	cAMP-dependent protein kinase type I-alpha regulatory subunit;cAMP-dependent protein kinase type I-alpha regulatory subunit, N-terminally processed	PRKAR1A
+	0.00721076	P31321;C9JSK5;C9IZL8;C9J4C2	P31321;C9JSK5	cAMP-dependent protein kinase type I-beta regulatory subunit	PRKAR1B
+	0.00198941	P13861;P13861-2;H7C330;H7C1L0;H7C4A9;C9J830	P13861;P13861-2	cAMP-dependent protein kinase type II-alpha regulatory subunit	PRKAR2A
+	0.00147843	P31323	P31323	cAMP-dependent protein kinase type II-beta regulatory subunit	PRKAR2B
+	0.0419139	P56211;H3BMD8;P56211-2;H3BQ52;H3BTD3	P56211;H3BMD8;P56211-2;H3BQ52;H3BTD3	cAMP-regulated phosphoprotein 19	ARPP19
+	0.000118637	Q08493;Q08493-3;Q08493-2;O76104;Q32MM7;V9GYN0;B7Z6T1	Q08493;Q08493-3;Q08493-2;O76104;Q32MM7;V9GYN0	cAMP-specific 3,5-cyclic phosphodiesterase 4C	PDE4C
+	0.00185475	Q08499-11;D6RAQ0;D6RIG1	Q08499-11	cAMP-specific 3,5-cyclic phosphodiesterase 4D	PDE4D
+	0.0167529	O15438;O15438-4;O15438-2;H0Y8Q6;O15438-5	O15438;O15438-4;O15438-2	Canalicular multispecific organic anion transporter 2	ABCC3
+	0.0115051	Q9BSD7;Q5TDF0	Q9BSD7;Q5TDF0	Cancer-related nucleoside-triphosphatase	NTPCR
+	5.02e-05	P30622;P30622-1;F5H6A0;F5H1T5;F5H270;F5H367	P30622;P30622-1;F5H6A0	CAP-Gly domain-containing linker protein 1	CLIP1
+	0.00127614	Q9UDT6;H7C4L6	Q9UDT6	CAP-Gly domain-containing linker protein 2	CLIP2
+	0.00025952	Q8N3C7;Q8N3C7-3;Q8N3C7-2;B5MCH3;G3XAK3;Q8N3C7-4;E9PBB1;E7EW06	Q8N3C7;Q8N3C7-3;Q8N3C7-2;B5MCH3;G3XAK3	CAP-Gly domain-containing linker protein 4	CLIP4
+	0.0361023	Q8N1G2;Q5T7F5;H0YCQ1;H0Y4T0	Q8N1G2	Cap-specific mRNA (nucleoside-2-O-)-methyltransferase 1	CMTR1
+	0.000840864	Q6JBY9;B7ZKW8;F6T4W9;Q6JBY9-2	Q6JBY9;B7ZKW8	CapZ-interacting protein	RCSD1
+	6.92e-06	P31327;P31327-3;P31327-2;Q5R211;E7EWJ3;C9JTA4	P31327;P31327-3;P31327-2	Carbamoyl-phosphate synthase [ammonia], mitochondrial	CPS1
+	0.040958	Q8NET6;A0A087WU70;Q8NET6-2	Q8NET6;A0A087WU70;Q8NET6-2	Carbohydrate sulfotransferase 13	CHST13
+	0.000794521	Q8NCH0;H0YN65	Q8NCH0;H0YN65	Carbohydrate sulfotransferase 14	CHST14
+	0.0376432	Q7LFX5	Q7LFX5	Carbohydrate sulfotransferase 15	CHST15
+	0.0113401	Q9GZX3	Q9GZX3	Carbohydrate sulfotransferase 6	CHST6
+	0.000122465	P00915;E5RHP7;E5RH81;E5RFE7;E5RG43;H0YBE2;E5RFL2;E5RJI8;E5RGU8;E5RII2;E5RJF6;E5RG81;E5RHS7	P00915;E5RHP7;E5RH81;E5RFE7;E5RG43;H0YBE2	Carbonic anhydrase 1	CA1
+	0.0014758	Q8N1Q1	Q8N1Q1	Carbonic anhydrase 13	CA13
+	0.000333561	Q9ULX7;U3KPU6	Q9ULX7;U3KPU6	Carbonic anhydrase 14	CA14
+	0.000583851	P00918;E5RID5;E5RK37	P00918	Carbonic anhydrase 2	CA2
+	0	P07451;E5RHI4	P07451	Carbonic anhydrase 3	CA3
+	0	P22748;K7EKY5;K7EIH9;P22748-2;K7ENI8	P22748;K7EKY5	Carbonic anhydrase 4	CA4
+	3.42e-06	Q9Y2D0;C9JA11;C9IZP3	Q9Y2D0	Carbonic anhydrase 5B, mitochondrial	CA5B
+	3.34e-06	P16152	P16152	Carbonyl reductase [NADPH] 1	CBR1
+	0	O75828	O75828	Carbonyl reductase [NADPH] 3	CBR3
+	1.13e-05	Q8N4T8;Q8N4T8-2;H0Y962;D6RAV8;D6RJF4;D6RGF2	Q8N4T8;Q8N4T8-2;H0Y962	Carbonyl reductase family member 4	CBR4
+	0.00245493	Q96DG6	Q96DG6	Carboxymethylenebutenolidase homolog	CMBL
+	0.00408931	P15085;C9JUF9;C9JUZ4;S4R433;C9JQ63	P15085;C9JUF9;C9JUZ4	Carboxypeptidase A1	CPA1
+	0.000665676	P48052;J3QT58	P48052	Carboxypeptidase A2	CPA2
+	0.0258789	P15086;C9JUX7;C9J5C4;C9JXS3	P15086	Carboxypeptidase B	CPB1
+	0	Q96IY4;A0A087WSY5;Q96IY4-2	Q96IY4;A0A087WSY5;Q96IY4-2	Carboxypeptidase B2	CPB2
+	0.000799772	P16870;P16870-2;D6RF88;C9JE88;D6R930;H0YAM0	P16870;P16870-2	Carboxypeptidase E	CPE
+	0.00431477	P14384;F8W111;F8VVI6;H0YHN7	P14384;F8W111	Carboxypeptidase M	CPM
+	0	P15169;B1AP58	P15169	Carboxypeptidase N catalytic chain	CPN1
+	0	P22792	P22792	Carboxypeptidase N subunit 2	CPN2
+	3.26e-06	Q9Y646;E5RJA8;E5RH35;E5RJZ7;E5RJP8;H0YBB7	Q9Y646	Carboxypeptidase Q	CPQ
+	0.0420036	Q66K79-3;Q66K79-2;Q66K79	Q66K79-3;Q66K79-2;Q66K79	Carboxypeptidase Z	CPZ
+	0.0294681	P31997;A0A087X2E2	P31997;A0A087X2E2	Carcinoembryonic antigen-related cell adhesion molecule 8	CEACAM8
+	6.05e-06	P26678	P26678	Cardiac phospholamban	PLN
+	0	Q8N3K9	Q8N3K9	Cardiomyopathy-associated protein 5	CMYA5
+	0.00720965	Q16619;Q16619-2	Q16619;Q16619-2	Cardiotrophin-1	CTF1
+	0	P43155;P43155-2;P43155-3;H0Y4Z7;B7ZBP5;A6PVN3	P43155;P43155-2;P43155-3	Carnitine O-acetyltransferase	CRAT
+	0.00516056	Q8TCG5;Q8TCG5-3;Q8TCG5-2;M0R2H6;M0R1F9;M0R115;M0QZ13	Q8TCG5;Q8TCG5-3;Q8TCG5-2	Carnitine O-palmitoyltransferase 1, brain isoform	CPT1C
+	4.3e-06	P50416;P50416-2;H3BP22;H3BUV7;H3BUJ0	P50416;P50416-2	Carnitine O-palmitoyltransferase 1, liver isoform	CPT1A
+	0	Q92523;Q92523-3;H7C0S1;C9J7C3	Q92523;Q92523-3	Carnitine O-palmitoyltransferase 1, muscle isoform	CPT1B
+	6.13e-06	P23786	P23786	Carnitine O-palmitoyltransferase 2, mitochondrial	CPT2
+	0.00984082	A5YM72-4;A5YM72-5;A5YM72-3;A5YM72;A5YM72-2	A5YM72-4;A5YM72-5;A5YM72-3;A5YM72	Carnosine synthase 1	CARNS1
+	0	Q9NQ79;A0A0C4DFP6;Q9NQ79-3;Q9NQ79-2;Q5T4F6	Q9NQ79;A0A0C4DFP6;Q9NQ79-3;Q9NQ79-2;Q5T4F6	Cartilage acidic protein 1	CRTAC1
+	7.02e-06	O75339	O75339	Cartilage intermediate layer protein 1;Cartilage intermediate layer protein 1 C1;Cartilage intermediate layer protein 1 C2	CILP
+	1.08e-05	Q8IUL8;K7EPJ4	Q8IUL8;K7EPJ4	Cartilage intermediate layer protein 2;Cartilage intermediate layer protein 2 C1;Cartilage intermediate layer protein 2 C2	CILP2
+	0	G3XAP6;P49747-2;P49747	G3XAP6;P49747-2;P49747	Cartilage oligomeric matrix protein	COMP
+	0.035586	O75718;C9JP16	O75718;C9JP16	Cartilage-associated protein	CRTAP
+	7.37e-05	P48729;P48729-2;P48729-3;Q8N752;H0Y9X2;U3KQK7;U3KPX3;U3KQ83;E5RG27;D6RGE5	P48729;P48729-2;P48729-3;Q8N752;H0Y9X2	Casein kinase I isoform alpha;Casein kinase I isoform alpha-like	CSNK1A1;CSNK1A1L
+	0.00445004	P48730-2;P48730;H7BYT1;B0QY36;J3QQI9;H0Y2N6;B4DLF1;J3KRM8	P48730-2;P48730;H7BYT1;B0QY36	Casein kinase I isoform delta	CSNK1D;CSNK1E
+	0.0114762	U3KQB3;Q9HCP0;Q9HCP0-2;U3KQN9;U3KQA5	U3KQB3;Q9HCP0;Q9HCP0-2;U3KQN9;U3KQA5	Casein kinase I isoform gamma-1	CSNK1G1
+	0.000649655	Q9Y6M4-4;Q9Y6M4-3;Q9Y6M4;Q9Y6M4-2;Q9Y6M4-6;Q9Y6M4-5;H0YBN6	Q9Y6M4-4;Q9Y6M4-3;Q9Y6M4;Q9Y6M4-2;Q9Y6M4-6;Q9Y6M4-5	Casein kinase I isoform gamma-3	CSNK1G3
+	2.77e-05	P19784;H3BSA1;H3BV19;H3BNI9	P19784;H3BSA1	Casein kinase II subunit alpha	CSNK2A2
+	0.0222343	P68400;E7EU96;Q5U5J2;Q8NEV1;P68400-2;V9GYA2;V9GY80;A0A087WY74;V9GYW6	P68400;E7EU96;Q5U5J2;Q8NEV1;P68400-2	Casein kinase II subunit alpha;Casein kinase II subunit alpha 3	CSNK2A1;CSNK2A3
+	0.0146212	P67870;Q5SRQ6;Q5SRQ3;N0E472;A0A0G2JM12;N0E644;A0A0G2JM58	P67870;Q5SRQ6;Q5SRQ3;N0E472;A0A0G2JM12	Casein kinase II subunit beta	CSNK2B;CSNK2B-LY6G5B-1181;CSNK2B-LY6G5B--991
+	0.00138022	Q9H078-2;Q9H078-3;Q9H078-5;F5GX99;F5H7A5	Q9H078-2;Q9H078-3;Q9H078-5;F5GX99	Caseinolytic peptidase B protein homolog	CLPB
+	0.0037941	Q9H8G2;Q9H8G2-2	Q9H8G2;Q9H8G2-2	Caspase activity and apoptosis inhibitor 1	CAAP1
+	0.00146935	Q9BX69;A0A0B4J1T5	Q9BX69	Caspase recruitment domain-containing protein 6	CARD6
+	0.000508323	Q9H257;Q9H257-3;Q9H257-2	Q9H257;Q9H257-3;Q9H257-2	Caspase recruitment domain-containing protein 9	CARD9
+	0.000514978	Q92851-4;Q92851;Q92851-6;Q92851-3	Q92851-4;Q92851;Q92851-6;Q92851-3	Caspase-10;Caspase-10 subunit p23/17;Caspase-10 subunit p12	CASP10
+	0.00670588	P49662;P49662-2;A0A087WZP8;E9PMT1;P51878;P51878-3;P51878-6;P51878-2;P51878-5;H0YD34;H7C0P5	P49662;P49662-2;A0A087WZP8	Caspase-4;Caspase-4 subunit 1;Caspase-4 subunit 2;Caspase	CASP4
+	0.00130092	P55212;D6RHU3;P55212-2;D6RBM3	P55212;D6RHU3	Caspase-6;Caspase-6 subunit p18;Caspase-6 subunit p11	CASP6
+	0.00782316	P55210;P55210-3;Q5SVL2	P55210;P55210-3;Q5SVL2	Caspase-7;Caspase-7 subunit p20;Caspase-7 subunit p11	CASP7
+	5.29e-06	Q9BXW7;Q9BXW7-2;A8MYZ9	Q9BXW7;Q9BXW7-2	Cat eye syndrome critical region protein 5	CECR5
+	0	P04040	P04040	Catalase	CAT
+	0.00051341	P21964;P21964-2;E7EMS6;E7EUU8;F8WBW9;H7BZ45	P21964;P21964-2;E7EMS6;E7EUU8	Catechol O-methyltransferase	COMT
+	5.75e-06	Q86VU5;R4GNF4	Q86VU5;R4GNF4	Catechol O-methyltransferase domain-containing protein 1	COMTD1
+	0	P35221;P35221-2;G3XAM7;P35221-3;E5RIB1;E5RJ41;E5RG03;E5RGY7;E5RGY6;E5RHV7;E5RJP7;E5RGD2;E5RJL0;E5RFM5;E5RIE0;H0YBB8;E5RFK9;E5RFG3;E5RFM3;A0A087WZL6;E5RGU3;E5RHJ5;E5RJZ2;E5RGG4;E5RJ43;E5RGS1;E5RIT8;B9A010	P35221;P35221-2;G3XAM7;P35221-3	Catenin alpha-1	CTNNA1
+	0.0156449	P26232;P26232-2;P26232-5;P26232-3;A0A0A0MRI5;P26232-4;P26232-6;A0A0A0MTJ6;C9IZ88;C9J144	P26232;P26232-2;P26232-5;P26232-3;A0A0A0MRI5;P26232-4;P26232-6	Catenin alpha-2	CTNNA2
+	0	Q9UI47;Q9UI47-2;Q5SW23;V9GYW4	Q9UI47	Catenin alpha-3	CTNNA3
+	0	P35222;B4DGU4;E7EMJ5;P35222-2;E9PDF9;E7EV28;C9IZ65	P35222;B4DGU4	Catenin beta-1	CTNNB1
+	7.04e-06	O60716-3;O60716;C9JZR2;O60716-5;O60716-2;O60716-11;O60716-13;O60716-9;O60716-19;O60716-10;O60716-21;O60716-17;O60716-18;O60716-27;O60716-29;O60716-25;O60716-26;E9PKY0;H0YC95;E9PKL1	O60716-3;O60716;C9JZR2;O60716-5;O60716-2;O60716-11;O60716-13;O60716-9;O60716-19;O60716-10;O60716-21;O60716-17;O60716-18;O60716-27;O60716-29;O60716-25;O60716-26	Catenin delta-1	CTNND1
+	0.00846977	Q9UQB3;Q9UQB3-2;E7EPC8;E9PHB5;B4DRK2;D6RC65;D6RBA8;D6RF55;D6R9A8	Q9UQB3;Q9UQB3-2;E7EPC8;E9PHB5;B4DRK2	Catenin delta-2	CTNND2
+	0.022292	P49913;J3KNB4	P49913;J3KNB4	Cathelicidin antimicrobial peptide;Antibacterial protein FALL-39;Antibacterial protein LL-37	CAMP
+	0.0159703	P07858;E9PKQ7;E9PNL5;E9PHZ5;E9PLY3;E9PSG5;E9PQM1;E9PJ67;E9PCB3;E9PR54;R4GMQ5;E9PS78;E9PIS1;E9PL32;E9PKX0	P07858	Cathepsin B;Cathepsin B light chain;Cathepsin B heavy chain	CTSB
+	5.66e-06	P07339;C9JH19;F8WD96;H7C469;H7C1V0;F8W787	P07339;C9JH19;F8WD96	Cathepsin D;Cathepsin D light chain;Cathepsin D heavy chain	CTSD
+	0.045616	P08311	P08311	Cathepsin G	CTSG
+	0.00423555	P43235	P43235	Cathepsin K	CTSK
+	0.00575632	P07711;Q5T8F0	P07711;Q5T8F0	Cathepsin L1;Cathepsin L1 heavy chain;Cathepsin L1 light chain	CTSL
+	0.00995244	P25774;P25774-2;U3KPS4;U3KQE7	P25774;P25774-2;U3KPS4	Cathepsin S	CTSS
+	0.00148434	P20645;F5GX30;H0YF90;F5GXE0;H0YGE9;F5GXU0;F5H883;F5H4U1;H0YGT2	P20645;F5GX30;H0YF90	Cation-dependent mannose-6-phosphate receptor	M6PR
+	0.000682783	P11717;S4R328	P11717	Cation-independent mannose-6-phosphate receptor	IGF2R
+	5.49e-06	Q03135	Q03135	Caveolin-1	CAV1
+	0.000204828	P51636-2	P51636-2	Caveolin-2	CAV2
+	0.0389471	P51636;E9PCT3;P51636-3	P51636;E9PCT3;P51636-3	Caveolin-2;Caveolin	CAV2
+	1.28e-05	P56539	P56539	Caveolin-3	CAV3
+	0.0240971	O43310;K7EK08;K7EPK6;K7EQS5;K7EQS9	O43310	CBP80/20-dependent translation initiation factor	CTIF
+	0.00209237	O43310-2	O43310-2	CBP80/20-dependent translation initiation factor	CTIF
+	1.22e-05	Q16627;Q16627-2;A0A087X089;A0A0B4J2G5	Q16627;Q16627-2;A0A087X089	C-C motif chemokine 14;HCC-1(3-74);HCC-1(4-74);HCC-1(9-74);C-C motif chemokine	CCL14
+	0.00588332	P55774	P55774	C-C motif chemokine 18;CCL18(1-68);CCL18(3-69);CCL18(4-69)	CCL18
+	0.000597843	O00585;Q5VZ73	O00585;Q5VZ73	C-C motif chemokine 21	CCL21
+	0.00077937	A0A087WUE5;O15467	A0A087WUE5;O15467	C-C motif chemokine;C-C motif chemokine 16	CCL16
+	0.0286808	Q03701;A0A087X1N2;C9J9W7	Q03701;A0A087X1N2	CCAAT/enhancer-binding protein zeta	CEBPZ
+	5.38e-05	A5YKK6;A5YKK6-4;H3BMZ2;B5MDN3;H3BVC9;H3BNB1;H3BR89;H3BMH0;H3BTH2;H3BT18;H3BU44	A5YKK6;A5YKK6-4	CCR4-NOT transcription complex subunit 1	CNOT1
+	0.047801	Q9H9A5;Q9H9A5-6;Q9H9A5-2;Q9H9A5-3;Q9H9A5-4;E9PCN5;Q9H9A5-5;H7C1X9;H7C0K1	Q9H9A5;Q9H9A5-6;Q9H9A5-2;Q9H9A5-3;Q9H9A5-4;E9PCN5;Q9H9A5-5	CCR4-NOT transcription complex subunit 10	CNOT10
+	0.0301062	Q9UKZ1;H7C0C7	Q9UKZ1	CCR4-NOT transcription complex subunit 11	CNOT11
+	0.00401827	Q9NZN8;F8VV52;Q9NZN8-4;Q9NZN8-5;F8VP97;Q9NZN8-2;F8VRS8;F8W145;F8VVY1;F8VUB4;F8VX63;F8VQD8;F8VQF4;A0A087X050;Q9NZN8-3;F8VWH8;H0YI11;H0YH84;F8VVD4;F8VRJ3	Q9NZN8;F8VV52;Q9NZN8-4;Q9NZN8-5;F8VP97;Q9NZN8-2;F8VRS8;F8W145	CCR4-NOT transcription complex subunit 2	CNOT2
+	0.00572899	Q96LI5;H0Y9Z5;H0Y9C1;Q96LI5-2;D6RGK9;H0YA76	Q96LI5;H0Y9Z5;H0Y9C1;Q96LI5-2;D6RGK9	CCR4-NOT transcription complex subunit 6-like	CNOT6L
+	0.0203289	Q9UIV1;Q9UIV1-2;E5RGH2;H0YAV9;E5RJE0;E5RHV9;E5RGA8;H0YBT3	Q9UIV1;Q9UIV1-2	CCR4-NOT transcription complex subunit 7	CNOT7
+	0.000435097	Q6YHK3;Q6YHK3-4;Q6YHK3-2;Q6YHK3-3	Q6YHK3;Q6YHK3-4;Q6YHK3-2	CD109 antigen	CD109
+	0.00106504	P48509;E9PMR4;E9PRJ3;K4DIB7;E9PP93;E9PK37;E9PJE8;E9PSA1;E9PJC8;E9PLZ6	P48509;E9PMR4;E9PRJ3	CD151 antigen;Tetraspanin	CD151
+	3.67e-05	Q13740-2;Q13740;F5GXJ9;H7C543;Q13740-4;Q13740-3	Q13740-2;Q13740;F5GXJ9;H7C543	CD166 antigen	ALCAM
+	0.00119938	Q99467	Q99467	CD180 antigen	CD180
+	0.0333956	Q9NNX6;Q9NNX6-6;Q9NNX6-7;Q9NNX6-10;M0QZG5;Q9NNX6-3;Q9NNX6-11;Q9NNX6-2;Q9NNX6-5;M0R0P0;Q9NNX6-12;Q9NNX6-8;X6RB12;Q9NNX6-4;Q9NNX6-9	Q9NNX6;Q9NNX6-6;Q9NNX6-7;Q9NNX6-10;M0QZG5;Q9NNX6-3;Q9NNX6-11;Q9NNX6-2;Q9NNX6-5;M0R0P0;Q9NNX6-12;Q9NNX6-8	CD209 antigen	CD209
+	0.000123125	Q5ZPR3;A0A0C4DGH0;Q5ZPR3-4;Q5ZPR3-3;Q5ZPR3-2;H0YL10;H0YK40;H0YLT8;H0YN85;H0YN29	Q5ZPR3;A0A0C4DGH0;Q5ZPR3-4;Q5ZPR3-3;Q5ZPR3-2;H0YL10	CD276 antigen	CD276
+	0.0190463	Q9Y5K6	Q9Y5K6	CD2-associated protein	CD2AP
+	0	P16070-12;P16070-14;P16070-13;P16070-8;P16070;P16070-18;P16070-11;P16070-10;P16070-16;P16070-17;P16070-6;P16070-4;P16070-3;P16070-7;P16070-5;H0YD13;H0Y2P0;H0YE40;H0Y5E4;P16070-15;H0YDW7;H0YCV9;P16070-9;H0YDX6;J3KN83;E9PKC6;H0YD17;Q86UZ1;P16070-19;H0YD90;H0YEV3;H0YEU1	P16070-12;P16070-14;P16070-13;P16070-8;P16070;P16070-18;P16070-11;P16070-10;P16070-16;P16070-17;P16070-6;P16070-4;P16070-3;P16070-7;P16070-5;H0YD13;H0Y2P0;H0YE40;H0Y5E4;P16070-15	CD44 antigen	CD44
+	0.000551508	O43866	O43866	CD5 antigen-like	CD5L
+	0.000171622	P13987;E9PNW4;E9PR17;H0YET2;E9PI80	P13987;E9PNW4;E9PR17	CD59 glycoprotein	CD59
+	0.00250641	P08962;F8W022;F8VWK8;P08962-2;F8VV56;P08962-3;F8VNT9;F8VX62	P08962;F8W022;F8VWK8;P08962-2;F8VV56;P08962-3;F8VNT9	CD63 antigen;Tetraspanin	CD63
+	0.0066006	P32970;P32970-2	P32970;P32970-2	CD70 antigen	CD70
+	9.52e-05	P60033;E9PRJ8;H0YDL9;H0YDJ9;A6NMH8;E9PJK1;E9PIF1;H0YEE2;E9PQV4	P60033;E9PRJ8;H0YDL9;H0YDJ9;A6NMH8;E9PJK1;E9PIF1	CD81 antigen;Tetraspanin	CD81
+	4.13e-06	P21926;A6NNI4;G8JLH6;A0A087WZG3;A0A087WU13;F5GXT1	P21926;A6NNI4;G8JLH6;A0A087WZG3;A0A087WU13	CD9 antigen;Tetraspanin	CD9
+	3.51e-06	P48960;P48960-2;P48960-3	P48960;P48960-2;P48960-3	CD97 antigen;CD97 antigen subunit alpha;CD97 antigen subunit beta	CD97
+	0.0136597	P14209;A8MQT7;P14209-2;P14209-3	P14209;A8MQT7;P14209-2;P14209-3	CD99 antigen	CD99
+	0.00864501	Q00587;Q00587-2;B0QYC7;B0QYC8;B0QYC6	Q00587;Q00587-2	Cdc42 effector protein 1	CDC42EP1
+	0.0257349	O14613	O14613	Cdc42 effector protein 2	CDC42EP2
+	8.83e-05	Q9UKI2;C9JEZ4	Q9UKI2;C9JEZ4	Cdc42 effector protein 3	CDC42EP3
+	1.28e-05	Q9H3Q1;Q9H3Q1-2;J3KRZ9;J3QQS6;J3QR93	Q9H3Q1;Q9H3Q1-2;J3KRZ9	Cdc42 effector protein 4	CDC42EP4
+	0.000756757	Q6NZY7	Q6NZY7	Cdc42 effector protein 5	CDC42EP5
+	0.000300208	Q15642;M0R2H7;Q15642-5;M0R070	Q15642;M0R2H7;Q15642-5	Cdc42-interacting protein 4	TRIP10
+	0.018989	Q15642-2;Q15642-3;W4VSQ9;Q15642-4;M0R0F9	Q15642-2;Q15642-3;W4VSQ9;Q15642-4;M0R0F9	Cdc42-interacting protein 4	TRIP10
+	0	Q9NZ45	Q9NZ45	CDGSH iron-sulfur domain-containing protein 1	CISD1
+	0.00939839	Q8N5K1;I3L1N9	Q8N5K1	CDGSH iron-sulfur domain-containing protein 2	CISD2
+	0.000549858	P0C7P0	P0C7P0	CDGSH iron-sulfur domain-containing protein 3, mitochondrial	CISD3
+	0.00450533	Q86Y37;Q86Y37-4;Q86Y37-2	Q86Y37;Q86Y37-4;Q86Y37-2	CDK2-associated and cullin domain-containing protein 1	CACUL1
+	0.00574003	Q96JB5;Q96JB5-4;Q96JB5-2;J3QQY1;Q96JB5-3;J3QRM1;J3QS62;J3QL86;J3KRK4;J3KS63;J3KRI2;J3QL95;J3KTA5	Q96JB5;Q96JB5-4;Q96JB5-2;J3QQY1;Q96JB5-3	CDK5 regulatory subunit-associated protein 3	CDK5RAP3
+	0.0182984	Q8N3J6;Q8N3J6-4;Q8N3J6-5;Q8N3J6-2;Q8N3J6-3	Q8N3J6;Q8N3J6-4;Q8N3J6-5;Q8N3J6-2;Q8N3J6-3	Cell adhesion molecule 2	CADM2
+	0	Q8N126;Q8N126-2;Q8N126-3;A0A0C4DG09	Q8N126;Q8N126-2;Q8N126-3;A0A0C4DG09	Cell adhesion molecule 3	CADM3
+	0.00210713	Q8NFZ8	Q8NFZ8	Cell adhesion molecule 4	CADM4
+	0.00455334	Q9ULG6-5;Q9ULG6;Q9ULG6-2;Q9ULG6-4;Q9ULG6-3;H3BN32;H3BV63;H3BPP4;H3BNE2	Q9ULG6-5;Q9ULG6;Q9ULG6-2;Q9ULG6-4	Cell cycle progression protein 1	CCPG1
+	0.0149989	Q9NQS1;H0YKR0	Q9NQS1	Cell death regulator Aven	AVEN
+	0.0130955	Q92600;Q92600-2;Q92600-3;H7C0W0;F8WBZ6	Q92600;Q92600-2;Q92600-3	Cell differentiation protein RCD1 homolog	RQCD1
+	0.00195266	P60953;Q5JYX0	P60953;Q5JYX0	Cell division control protein 42 homolog	CDC42
+	0.000503856	Q99459	Q99459	Cell division cycle 5-like protein	CDC5L
+	0.0185091	Q9NX58;D6RDJ1	Q9NX58	Cell growth-regulating nucleolar protein	LYAR
+	0	P43121	P43121	Cell surface glycoprotein MUC18	MCAM
+	0.0226489	P62633;P62633-2;P62633-7;P62633-3;P62633-5;P62633-6	P62633;P62633-2;P62633-7;P62633-3;P62633-5;P62633-6	Cellular nucleic acid-binding protein	CNBP
+	0.000593827	P29762;B5MCB5	P29762	Cellular retinoic acid-binding protein 1	CRABP1
+	0.00783574	P29373;Q5SYZ4	P29373;Q5SYZ4	Cellular retinoic acid-binding protein 2	CRABP2
+	0.0337977	P41208;Q12798	P41208	Centrin-2	CETN2
+	0.00114151	O15182;E5RK82;E5RJF8;E5RFM2;H0YBL5;E5RH67	O15182;E5RK82;E5RJF8;E5RFM2	Centrin-3	CETN3
+	0.00331503	Q7Z7K6-3;Q7Z7K6;Q7Z7K6-2	Q7Z7K6-3;Q7Z7K6;Q7Z7K6-2	Centromere protein V	CENPV
+	0.00105598	O43264;O43264-2;F5H3C1	O43264;O43264-2	Centromere/kinetochore protein zw10 homolog	ZW10
+	0.0332791	Q96M02;A0A0A0MSX2;Q96M02-2;Q5T025;S4R3Q7;S4R3N7;H7C3F8	Q96M02;A0A0A0MSX2;Q96M02-2;Q5T025	Centrosomal protein C10orf90	C10orf90
+	0.0049328	Q8N8E3;F5GYE8;J3QQV3;J3QSA5;Q8N8E3-2	Q8N8E3;F5GYE8;J3QQV3	Centrosomal protein of 112 kDa	CEP112
+	0.000175281	Q6ZU80;Q6ZU80-1;H0YJE3;Q6ZU80-3;Q86TS1;H0YIZ9;G3V3F4;H0YJD7	Q6ZU80;Q6ZU80-1;H0YJE3	Centrosomal protein of 128 kDa	CEP128
+	0.000971953	Q5SW79;E5RFU8;E5RJT5;E5RIH6	Q5SW79	Centrosomal protein of 170 kDa	CEP170
+	0.0466421	Q9Y4F5;Q9Y4F5-2;J3KQR7;Q9Y4F5-3;REV__E5RG94;REV__E5RIF4;REV__E5RHE9;REV__E5RG13;REV__E5RI82;REV__E5RIP7;REV__P29218-2;REV__E5RGY4;REV__H0YBL1	Q9Y4F5;Q9Y4F5-2;J3KQR7;Q9Y4F5-3	Centrosomal protein of 170 kDa protein B	CEP170B
+	0.0134983	Q8TEP8-3;A0A0A0MR42;K7ENP4;H0Y966;Q8TEP8;K7EPA2;K7ELX0;H0Y9P3;Q8TEP8-2	Q8TEP8-3;A0A0A0MR42;K7ENP4;H0Y966;Q8TEP8	Centrosomal protein of 192 kDa	CEP192
+	0.0100395	O15078;J3KNF5;O15078-2;A0A0A0MS86;F8VS29;S4R322;F8W0V9;F8W097	O15078;J3KNF5;O15078-2	Centrosomal protein of 290 kDa	CEP290
+	0.0481475	Q9BYV8;Q9BYV8-2;Q9BYV8-5;C9JCX6;C9JXA0;Q9BYV8-3;C9J9X8;F8WF85;C9J6R3;C9IZ34;F8WAV3;Q9BYV8-4	Q9BYV8;Q9BYV8-2;Q9BYV8-5	Centrosomal protein of 41 kDa	CEP41
+	0.00100348	Q9C0F1;Q9C0F1-2;D6RGX6;D6RBX1;D6RC25	Q9C0F1;Q9C0F1-2	Centrosomal protein of 44 kDa	CEP44
+	0.00116641	Q96MT8;Q96MT8-3;Q96MT8-2;Q96MT8-4;D6RAY6;H0Y900;H0YAE6;D6R9Q4;H0YAL1	Q96MT8;Q96MT8-3;Q96MT8-2;Q96MT8-4	Centrosomal protein of 63 kDa	CEP63
+	0.0488605	Q8NHQ1;C9J966;Q8NHQ1-2;Q8NHQ1-5;Q8NHQ1-4;C9J710;Q8NHQ1-3;C9JZ04;B7Z2D2	Q8NHQ1;C9J966;Q8NHQ1-2;Q8NHQ1-5;Q8NHQ1-4;C9J710;Q8NHQ1-3	Centrosomal protein of 70 kDa	CEP70
+	0.0274063	Q8IW35;E9PG22;Q8IW35-2;H7C4Y5;F8WF91	Q8IW35;E9PG22;Q8IW35-2	Centrosomal protein of 97 kDa	CEP97
+	0.0378344	Q5VT06;H0Y7F7;Q5T2X4;H0Y6Q4;H0YD38;E9PIK0	Q5VT06;H0Y7F7	Centrosome-associated protein 350	CEP350
+	0.00329459	Q6ZMG9;Q6ZMG9-2	Q6ZMG9;Q6ZMG9-2	Ceramide synthase 6	CERS6
+	9.55e-05	Q5TA50;J3KST3	Q5TA50	Ceramide-1-phosphate transfer protein	CPTP
+	0.000180395	A0A0A0MT72;Q9BSQ5;Q9BSQ5-2;C9JUH3;Q9BSQ5-4;Q9BSQ5-3;E9PEC4	A0A0A0MT72;Q9BSQ5;Q9BSQ5-2;C9JUH3;Q9BSQ5-4;Q9BSQ5-3;E9PEC4	Cerebral cavernous malformations 2 protein	CCM2
+	0.000708684	Q9NUG4;Q9NUG4-3;Q9NUG4-2	Q9NUG4;Q9NUG4-3;Q9NUG4-2	Cerebral cavernous malformations 2 protein-like	CCM2L
+	0.00115569	Q49AH0;Q49AH0-2	Q49AH0;Q49AH0-2	Cerebral dopamine neurotrophic factor	CDNF
+	3.88e-06	O75503;A0A024R644;A0A087WZY0	O75503;A0A024R644;A0A087WZY0	Ceroid-lipofuscinosis neuronal protein 5	CLN5
+	0	P00450	P00450	Ceruloplasmin	CP
+	0.0193313	Q13976;A0A0A0MSB3;Q13976-3;B1ALS0	Q13976;A0A0A0MSB3;Q13976-3	cGMP-dependent protein kinase 1	PRKG1
+	0	Q13976-2	Q13976-2	cGMP-dependent protein kinase 1	PRKG1
+	0.000938554	Q13237;Q13237-2;B7ZA25	Q13237;Q13237-2	cGMP-dependent protein kinase 2	PRKG2
+	1.23e-05	Q14432	Q14432	cGMP-inhibited 3,5-cyclic phosphodiesterase A	PDE3A
+	0	O76074;O76074-2;G5E9C5;C9JGT3	O76074;O76074-2;G5E9C5	cGMP-specific 3,5-cyclic phosphodiesterase	PDE5A
+	0.00141532	Q7LBR1	Q7LBR1	Charged multivesicular body protein 1b	CHMP1B
+	0.00183216	O43633;M0R1L7;M0R1T5;M0QXX8	O43633;M0R1L7;M0R1T5	Charged multivesicular body protein 2a	CHMP2A
+	0.00296665	Q9UQN3;Q9UQN3-2;A0A087WW88;C9J0A7	Q9UQN3;Q9UQN3-2;A0A087WW88;C9J0A7	Charged multivesicular body protein 2b	CHMP2B
+	0.00593872	Q9Y3E7;Q9Y3E7-2;Q9Y3E7-4	Q9Y3E7;Q9Y3E7-2;Q9Y3E7-4	Charged multivesicular body protein 3	CHMP3
+	0.000377231	Q9BY43;Q9BY43-2;H0YIN6	Q9BY43;Q9BY43-2	Charged multivesicular body protein 4a	CHMP4A
+	0.000832911	Q9H444	Q9H444	Charged multivesicular body protein 4b	CHMP4B
+	1.28e-05	Q9NZZ3;Q9NZZ3-2	Q9NZZ3;Q9NZZ3-2	Charged multivesicular body protein 5	CHMP5
+	0.000157794	Q8WUX9;E5RJI3;E5RIU9;Q8WUX9-2;E5RFR8	Q8WUX9	Charged multivesicular body protein 7	CHMP7
+	0.00117101	Q99788;Q99788-2	Q99788;Q99788-2	Chemokine-like receptor 1	CMKLR1
+	0.000708273	Q9BWS9;Q9BWS9-2;Q9BWS9-3;E9PPA0;E9PI70;E9PIP0;E9PRL3;E9PPH0;H0YC89;E9PKF1;H0YCC4;H0YDL6;H0YEA3	Q9BWS9;Q9BWS9-2;Q9BWS9-3;E9PPA0	Chitinase domain-containing protein 1	CHID1
+	0.000470435	P36222;H0Y3U8	P36222	Chitinase-3-like protein 1	CHI3L1
+	0.0278209	Q9BT22;Q9BT22-2;K7EID2;K7EPU3;Q6GMV1;K7EQK1;A0A087WZJ8	Q9BT22;Q9BT22-2;K7EID2	Chitobiosyldiphosphodolichol beta-mannosyltransferase	ALG1
+	0.000282814	Q96S66;Q96S66-2;Q96S66-3;Q96S66-4;Q5T1P5	Q96S66;Q96S66-2;Q96S66-3;Q96S66-4	Chloride channel CLIC-like protein 1	CLCC1
+	0.000102606	O00299	O00299	Chloride intracellular channel protein 1	CLIC1
+	6.42e-05	O15247;A6PVS0	O15247;A6PVS0	Chloride intracellular channel protein 2	CLIC2
+	0.00302163	O95833	O95833	Chloride intracellular channel protein 3	CLIC3
+	4.49e-06	Q9Y696	Q9Y696	Chloride intracellular channel protein 4	CLIC4
+	1.14e-05	Q9NZA1-2;Q9NZA1-3	Q9NZA1-2;Q9NZA1-3	Chloride intracellular channel protein 5	CLIC5
+	0.0192384	Q96NY7;Q96NY7-2	Q96NY7;Q96NY7-2	Chloride intracellular channel protein 6	CLIC6
+	0.0235055	P51797;P51797-6;P51797-5;P51797-4;P51797-2;P51797-3;Q5SNW4	P51797;P51797-6;P51797-5	Chloride transport protein 6	CLCN6
+	0.00260487	P11597;H3BRJ9;P11597-2	P11597;H3BRJ9;P11597-2	Cholesteryl ester transfer protein	CETP
+	6.7e-05	Q8NE62;C9J7D8;C9JYW4	Q8NE62	Choline dehydrogenase, mitochondrial	CHDH
+	3.67e-05	Q8WWI5;Q8WWI5-3;Q8WWI5-2	Q8WWI5;Q8WWI5-3;Q8WWI5-2	Choline transporter-like protein 1	SLC44A1
+	0.00760204	Q8IWA5-2;K7ESP7	Q8IWA5-2	Choline transporter-like protein 2	SLC44A2
+	0.000287609	P49585;C9JEJ2;C9J050;H7C1T3;C9J2E1;H7BZN1;C9JPY0;C9JVS0;F8WAZ5;F8WBU2;F2Z2B1	P49585;C9JEJ2;C9J050;H7C1T3	Choline-phosphate cytidylyltransferase A	PCYT1A
+	0.000118732	Q8WUD6;F8W1B3;Q8WUD6-2	Q8WUD6;F8W1B3;Q8WUD6-2	Cholinephosphotransferase 1	CHPT1
+	3.49e-06	P06276;F8WF14;F8WEX7;H0Y885;H7C4Y0	P06276;F8WF14;F8WEX7	Cholinesterase;Carboxylic ester hydrolase	BCHE
+	0.000130094	O15335	O15335	Chondroadherin	CHAD
+	0.00124045	Q9P2E5;G5E9W2;Q9P2E5-2;H7C5L5;C9JZF7	Q9P2E5;G5E9W2;Q9P2E5-2	Chondroitin sulfate glucuronyltransferase	CHPF2
+	0	Q6UVK1	Q6UVK1	Chondroitin sulfate proteoglycan 4	CSPG4
+	0.0029678	Q8IZ52;F8W6H2	Q8IZ52	Chondroitin sulfate synthase 2	CHPF
+	0.0144828	Q70JA7	Q70JA7	Chondroitin sulfate synthase 3	CHSY3
+	6.91e-06	Q9H2X0;E7ESX1;Q9H2X0-5;Q9H2X0-4;Q9H2X0-2;Q9H2X0-3	Q9H2X0;E7ESX1;Q9H2X0-5	Chordin	CHRD
+	0.00725627	Q9BU40;Q9BU40-4;Q9BU40-2;Q9BU40-6;Q9BU40-5;Q9BU40-3	Q9BU40;Q9BU40-4;Q9BU40-2;Q9BU40-6;Q9BU40-5;Q9BU40-3	Chordin-like protein 1	CHRDL1
+	0.033846	Q9Y3Y2;X6R700;Q9Y3Y2-4;Q9Y3Y2-3;A0A087X1B7;Q5T7Y7	Q9Y3Y2;X6R700;Q9Y3Y2-4;Q9Y3Y2-3;A0A087X1B7;Q5T7Y7	Chromatin target of PRMT1 protein	CHTOP
+	0.00157494	P83916;J3KS05;B5MD17;K7ELA4;C9JWS9	P83916;J3KS05;B5MD17;K7ELA4	Chromobox protein homolog 1	CBX1
+	0.00355032	P45973;F8VNY3	P45973	Chromobox protein homolog 5	CBX5
+	0.0127288	O95503;B0QXZ6	O95503;B0QXZ6	Chromobox protein homolog 6	CBX6
+	0.000673759	O14646;O14646-2;H0Y8V4	O14646;O14646-2	Chromodomain-helicase-DNA-binding protein 1	CHD1
+	0.000195301	A0A0C4DGG9;Q14839-2;Q14839;F5GWX5;F5H6N4;F5H596	A0A0C4DGG9;Q14839-2;Q14839;F5GWX5	Chromodomain-helicase-DNA-binding protein 4	CHD4
+	0.03406	O95239;O95239-2	O95239;O95239-2	Chromosome-associated kinesin KIF4A	KIF4A
+	0.0305091	P23946;P23946-2	P23946;P23946-2	Chymase	CMA1
+	3.83e-05	P08217;P08218	P08217	Chymotrypsin-like elastase family member 2A	CELA2A
+	9.52e-05	P09093;B1AQ52	P09093	Chymotrypsin-like elastase family member 3A	CELA3A
+	0.000121212	Q6GPI1;P17538;H3BMY1;J3QKZ2;H3BTQ4;H3BP92	Q6GPI1;P17538;H3BMY1;J3QKZ2	Chymotrypsinogen B2;Chymotrypsin B2 chain A;Chymotrypsin B2 chain B;Chymotrypsin B2 chain C;Chymotrypsinogen B;Chymotrypsin B chain A;Chymotrypsin B chain B;Chymotrypsin B chain C	CTRB2;CTRB1
+	0.00509434	Q9Y6A4;H3BPA3	Q9Y6A4	Cilia- and flagella-associated protein 20	CFAP20
+	0.000556391	P26992;Q5T8H6	P26992;Q5T8H6	Ciliary neurotrophic factor receptor subunit alpha	CNTFR
+	0.00444359	Q0VF96;Q0VF96-2	Q0VF96	Cingulin-like protein 1	CGNL1
+	0.0229432	Q969X6;H3BSH7;Q969X6-3;Q969X6-2;H3BPD7;H3BRM8;I3L4T9;J3KSI1;J3KTR0;J3KSE6	Q969X6;H3BSH7;Q969X6-3;Q969X6-2	Cirhin	CIRH1A
+	6.19e-06	Q8N0X4;Q8N0X4-2;Q5JVC2;Q5JVC0;Q5JVC1;Q5JVB9;REV__J3QL73	Q8N0X4;Q8N0X4-2	Citrate lyase subunit beta-like protein, mitochondrial	CLYBL
+	0	O75390;B4DJV2;A0A0C4DGI3;F8W4S1;H0YIC4;F8VPA1;F8VTT8;F8VRI6;F8VPF9;F8W1S4;F8VRP1;F8VX68;F8VR34;F8VZK9;F8W642;F8W0J2	O75390;B4DJV2;A0A0C4DGI3	Citrate synthase, mitochondrial;Citrate synthase	CS
+	0.00436013	O60271;O60271-3;H0YBE9;D6RHI8;H0YBS5;H0Y981	O60271;O60271-3	C-Jun-amino-terminal kinase-interacting protein 4	SPAG9
+	5.13e-06	C9JAI6;Q96DZ9-4;Q96DZ9-5;Q96DZ9-3;Q96DZ9-6;Q96DZ9-2;Q96DZ9	C9JAI6;Q96DZ9-4;Q96DZ9-5;Q96DZ9-3;Q96DZ9-6;Q96DZ9-2;Q96DZ9	CKLF-like MARVEL transmembrane domain-containing protein 5	CMTM5
+	0.00458938	Q96FZ5;F8WDZ3;Q96FZ5-2	Q96FZ5;F8WDZ3;Q96FZ5-2	CKLF-like MARVEL transmembrane domain-containing protein 7	CMTM7
+	0.0121647	O60641;E9PDG8;O60641-4;E5RGY9;O60641-3;E5RFC6;E5RK51;E5RIJ5;E5RFU0;E5RHK9;E5RJY3;E5RK53;E5RGP8;H0YBT2;O60641-2	O60641;E9PDG8;O60641-4;E5RGY9;O60641-3	Clathrin coat assembly protein AP180	SNAP91
+	3.32e-06	Q00610;A0A087WVQ6;Q00610-2;J3KS13;K7EJJ5;J3KSQ2;J3KRF5;J3QL20;A0A087WV74;F5H5N6	Q00610;A0A087WVQ6;Q00610-2	Clathrin heavy chain 1;Clathrin heavy chain	CLTC
+	9.53e-05	Q14677-3;Q14677-2	Q14677-3;Q14677-2	Clathrin interactor 1	CLINT1
+	0.00107778	P09496-2;P09496-5	P09496-2;P09496-5	Clathrin light chain A	CLTA
+	4.92e-06	P09497-2	P09497-2	Clathrin light chain B	CLTB
+	0.000637734	O75508;B4DFI2	O75508;B4DFI2	Claudin-11;Claudin	CLDN11
+	0.0135455	Q10570;A0A087X101;E9PIM1;A0A087WTV4	Q10570	Cleavage and polyadenylation specificity factor subunit 1	CPSF1
+	0.0196548	Q9UKF6;G5E9W3;C9JZH6	Q9UKF6;G5E9W3	Cleavage and polyadenylation specificity factor subunit 3	CPSF3
+	0.030058	O95639;O95639-2;O95639-3;C9JEV9;B7Z7B0;C9K0K2;H7C419;H7C016;F8WEL7	O95639;O95639-2;O95639-3;C9JEV9;B7Z7B0	Cleavage and polyadenylation specificity factor subunit 4	CPSF4
+	0.030014	O43809;H3BND3;H3BV41	O43809;H3BND3;H3BV41	Cleavage and polyadenylation specificity factor subunit 5	NUDT21
+	0.0052847	Q05048;A0A0A0MSZ9;A3KFI9;A0A087WV92	Q05048;A0A0A0MSZ9	Cleavage stimulation factor subunit 1	CSTF1
+	0.00315121	P33240;E9PID8;E7EWR4;P33240-2;A0A0A0MT56	P33240;E9PID8;E7EWR4;P33240-2	Cleavage stimulation factor subunit 2	CSTF2
+	0.0404799	Q12996;E9PLP8;Q12996-2;E9PJ06;H0YE74;Q12996-3	Q12996	Cleavage stimulation factor subunit 3	CSTF3
+	0.00101419	Q96KA5;Q96KA5-2	Q96KA5;Q96KA5-2	Cleft lip and palate transmembrane protein 1-like protein	CLPTM1L
+	0.0437675	Q7Z460;C9J151;C9JP76	Q7Z460	CLIP-associating protein 1	CLASP1
+	3.27e-06	Q7Z460-4;Q7Z460-3;Q7Z460-2;F8WA11;Q7Z460-5;H0Y5T1	Q7Z460-4;Q7Z460-3;Q7Z460-2;F8WA11;Q7Z460-5;H0Y5T1	CLIP-associating protein 1	CLASP1
+	0.0252544	E3W994;O75122;J3KR49;B3KR06;O75122-2;D6RBU8;C9J668;H7C4X8;H7C5M8;H7C4M5	E3W994;O75122;J3KR49	CLIP-associating protein 2	CLASP2
+	0.0305273	E7ERI8;E7EW49;O75122-3	E7ERI8;E7EW49;O75122-3	CLIP-associating protein 2	CLASP2
+	1.09e-05	O75153;I3L318;I3L3A3;I3L350	O75153	Clustered mitochondria protein homolog	CLUH
+	0	P10909;P10909-4;P10909-5;P10909-2;H0YLK8;H0YC35;E7ERK6;E7ETB4;E5RJZ5;H0YAS8;E5RGB0;E5RH61;E5RG36	P10909;P10909-4;P10909-5;P10909-2;H0YLK8;H0YC35	Clusterin;Clusterin beta chain;Clusterin alpha chain;Clusterin	CLU
+	0.003865	Q96AJ1;I3L121;I3L3S9;J3KNW5;Q96AJ1-2;I3L1J4	Q96AJ1;I3L121;I3L3S9;J3KNW5;Q96AJ1-2;I3L1J4	Clusterin-associated protein 1	CLUAP1
+	0.0275307	Q9UGN4;J3QKQ4;Q9UGN4-3;Q9UGN4-2;Q9UGN4-4	Q9UGN4;J3QKQ4;Q9UGN4-3;Q9UGN4-2;Q9UGN4-4	CMRF35-like molecule 8	CD300A
+	0	Q6UXG3;Q6UXG3-5;Q6UXG3-4;Q6UXG3-2;Q6UXG3-3;K7EL06	Q6UXG3;Q6UXG3-5;Q6UXG3-4;Q6UXG3-2;Q6UXG3-3	CMRF35-like molecule 9	CD300LG
+	0.010852	Q99417;A0A087WV05;A0A0D9SEI7	Q99417;A0A087WV05	C-Myc-binding protein	MYCBP
+	6.25e-06	Q14019;H3BT58	Q14019;H3BT58	Coactosin-like protein	COTL1
+	6.27e-06	P00740;P00740-2	P00740;P00740-2	Coagulation factor IX;Coagulation factor IXa light chain;Coagulation factor IXa heavy chain	F9
+	5.52e-06	P12259;A0A0A0MRJ7	P12259;A0A0A0MRJ7	Coagulation factor V;Coagulation factor V heavy chain;Coagulation factor V light chain	F5
+	0.000612195	P08709;F5H8B0;P08709-2	P08709;F5H8B0;P08709-2	Coagulation factor VII;Factor VII light chain;Factor VII heavy chain	F7
+	0.0118265	P00451;B1B0G9;B1B0G8;P00451-2	P00451	Coagulation factor VIII;Factor VIIIa heavy chain, 200 kDa isoform;Factor VIIIa heavy chain, 92 kDa isoform;Factor VIII B chain;Factor VIIIa light chain	F8
+	0.000101059	P00742;Q5JVE8;B7ZBK1;F8WBM7	P00742	Coagulation factor X;Factor X light chain;Factor X heavy chain;Activated factor Xa heavy chain	F10
+	0	P03951;P03951-2;X6R3B1;D6RB32;H0Y596	P03951;P03951-2	Coagulation factor XI;Coagulation factor XIa heavy chain;Coagulation factor XIa light chain	F11
+	0	P00748	P00748	Coagulation factor XII;Coagulation factor XIIa heavy chain;Beta-factor XIIa part 1;Coagulation factor XIIa light chain	F12
+	4.01e-06	P00488;Q9NQP5;A6PVK5;H0Y796;H0Y4W5	P00488	Coagulation factor XIII A chain	F13A1
+	6.32e-06	P05160	P05160	Coagulation factor XIII B chain	F13B
+	0.000275378	P53621;P53621-2	P53621;P53621-2	Coatomer subunit alpha;Xenin;Proxenin	COPA
+	6.43e-05	P53618;E9PP73	P53618;E9PP73	Coatomer subunit beta	COPB1
+	5.9e-06	P35606;H0YAC7;H0Y938;D6R997	P35606	Coatomer subunit beta	COPB2
+	0.000970842	P48444;Q6P1Q5;E9PK34	P48444	Coatomer subunit delta	ARCN1
+	3.39e-06	O14579;A0A087X0I4;O14579-3	O14579;A0A087X0I4;O14579-3	Coatomer subunit epsilon	COPE
+	7.15e-06	Q9Y678;H0Y8X7;D6RG17;H0Y8G2	Q9Y678	Coatomer subunit gamma-1	COPG1
+	0.000904252	Q9UBF2;Q9UBF2-2	Q9UBF2;Q9UBF2-2	Coatomer subunit gamma-2	COPG2
+	0.00446266	P61923;P61923-4;F8VVA7;F8VYZ4;P61923-5;F8W651;F8VXR1;P61923-3;F8VXB1;F8W156;F8VYK5;F8VUC5;P61923-2	P61923;P61923-4;F8VVA7;F8VYZ4;P61923-5;F8W651;F8VXR1;P61923-3;F8VXB1;F8W156	Coatomer subunit zeta-1	COPZ1
+	0.000794067	Q9P299;J3KRJ9;J3QLS7	Q9P299;J3KRJ9	Coatomer subunit zeta-2	COPZ2
+	0.000841101	Q96EY8;S4R3P5;F5H4Z7;A0A087X114;S4R3Z1;F5H079	Q96EY8;S4R3P5;F5H4Z7	Cob(I)yrinic acid a,c-diamide adenosyltransferase, mitochondrial	MMAB
+	0.0117452	Q8IUF1;Q9BRT8;C9J3G2;Q9BRT8-2;Q9BRT8-3;A0A087X140;F2Z2T4;A0A087WTC0;F8WEG4;A0A087WZQ3;F8WEU0;Q9BRT8-4;A0A0B4J1T6	Q8IUF1;Q9BRT8;C9J3G2;Q9BRT8-2;Q9BRT8-3;A0A087X140;F2Z2T4	COBW domain-containing protein 2;COBW domain-containing protein 1	CBWD2;CBWD1
+	0.000420146	Q16568	Q16568	Cocaine- and amphetamine-regulated transcript protein;CART(1-39);CART(42-89)	CARTPT
+	4.98e-06	O00748;A0A024R6X1;O00748-2;J3QSC0;J3QLP1;A0A0C4DGH1;Q5XG92-2	O00748;A0A024R6X1;O00748-2;J3QSC0	Cocaine esterase;Carboxylic ester hydrolase	CES2
+	0	Q96MF6;Q96MF6-3;Q96MF6-2;H0YHF1;H0YHW3	Q96MF6;Q96MF6-3;Q96MF6-2;H0YHF1	Coenzyme Q-binding protein COQ10 homolog A, mitochondrial	COQ10A
+	3.81e-06	Q9H8M1;B8ZZV9;Q9H8M1-2;B8ZZX2	Q9H8M1;B8ZZV9;Q9H8M1-2;B8ZZX2	Coenzyme Q-binding protein COQ10 homolog B, mitochondrial	COQ10B
+	3.96e-06	P23528;G3V1A4;E9PP50;E9PK25;E9PQB7;E9PLJ3;E9PS23	P23528;G3V1A4;E9PP50;E9PK25;E9PQB7;E9PLJ3;E9PS23	Cofilin-1	CFL1
+	1.28e-05	Q9Y281;Q9Y281-3;F8WDN3;G3V2U0	Q9Y281;Q9Y281-3	Cofilin-2	CFL2
+	0.00372557	Q8WVM7;Q8WVM7-2;Q68DW7;H7C595;C9JJQ0;F8WF82;F8WCB3	Q8WVM7;Q8WVM7-2;Q68DW7	Cohesin subunit SA-1	STAG1;DKFZp781D1416
+	0.00111059	Q6P1N0;Q6P1N0-2;K7EMP1;K7EJY5	Q6P1N0;Q6P1N0-2	Coiled-coil and C2 domain-containing protein 1A	CC2D1A
+	0.00183807	Q5T0F9-2;Q5T0F9;H7C1U3;H0Y517;Q5T0F9-3;Q5T0F9-4;Q5T0F9-5	Q5T0F9-2;Q5T0F9;H7C1U3;H0Y517;Q5T0F9-3	Coiled-coil and C2 domain-containing protein 1B	CC2D1B
+	0.033272	Q96A19	Q96A19	Coiled-coil domain-containing protein 102A	CCDC102A
+	0	Q68D86;Q68D86-2;J3QLG6;J3KRG3;J3QL62;J3KRT2;A0A0C4DH19	Q68D86;Q68D86-2;J3QLG6	Coiled-coil domain-containing protein 102B	CCDC102B
+	0.0120706	Q96NT0;F8WCZ3;B8ZZ99;Q96NT0-2	Q96NT0;F8WCZ3;B8ZZ99	Coiled-coil domain-containing protein 115	CCDC115
+	3.37e-06	Q5T0U0;Q5T0U0-2	Q5T0U0;Q5T0U0-2	Coiled-coil domain-containing protein 122	CCDC122
+	3.76e-06	Q96BQ5;D6R9R2	Q96BQ5	Coiled-coil domain-containing protein 127	CCDC127
+	0.00392321	P13994;K7ES43;K7ELI4;K7EJZ6	P13994	Coiled-coil domain-containing protein 130	CCDC130
+	0.00384197	Q96JG6;Q96JG6-3;H0Y7Q2;H7BZP1;Q96JG6-2;C9JA29;F8WDT1;F2Z3F0	Q96JG6;Q96JG6-3	Coiled-coil domain-containing protein 132	CCDC132
+	0.000947111	Q9H6E4;B0QY51	Q9H6E4;B0QY51	Coiled-coil domain-containing protein 134	CCDC134
+	0	Q6ZP82;Q6ZP82-2;E7ERF0;A0A0A6YYF7;C9JR62;B8ZZB3	Q6ZP82;Q6ZP82-2;E7ERF0;A0A0A6YYF7;C9JR62;B8ZZB3	Coiled-coil domain-containing protein 141	CCDC141
+	0.00179946	Q9P0B6	Q9P0B6	Coiled-coil domain-containing protein 167	CCDC167
+	0.000331962	O60826	O60826	Coiled-coil domain-containing protein 22	CCDC22
+	0.0248527	Q86WR0;G3V121;B7Z2L8;Q86WR0-2;Q0VGD4	Q86WR0;G3V121;B7Z2L8	Coiled-coil domain-containing protein 25	CCDC25
+	0.000227584	Q9BQI4;Q9BQI4-2	Q9BQI4;Q9BQI4-2	Coiled-coil domain-containing protein 3	CCDC3
+	0.0189864	Q96MW1;Q86WV7;Q96MW1-2;K7ER24	Q96MW1;Q86WV7;Q96MW1-2	Coiled-coil domain-containing protein 43	CCDC43
+	0.000482178	Q96A33;Q96A33-2;A0A087WYW6;J3QR89	Q96A33;Q96A33-2	Coiled-coil domain-containing protein 47	CCDC47
+	0.00677101	Q8IVM0;Q8IVM0-2	Q8IVM0;Q8IVM0-2	Coiled-coil domain-containing protein 50	CCDC50
+	0.0122002	Q96ER9;Q96ER9-2;C9JSW8;C9JPZ8	Q96ER9;Q96ER9-2	Coiled-coil domain-containing protein 51	CCDC51
+	0.000818362	Q4VC31;C9JQ41;H7C525;C9JBU9	Q4VC31;C9JQ41;H7C525	Coiled-coil domain-containing protein 58	CCDC58
+	7.8e-05	Q16204	Q16204	Coiled-coil domain-containing protein 6	CCDC6
+	0.00519532	Q9Y6R9;Q9Y6R9-2;M0QYL5;M0QY15	Q9Y6R9;Q9Y6R9-2	Coiled-coil domain-containing protein 61	CCDC61
+	0.00552184	Q8N9Z2	Q8N9Z2	Coiled-coil domain-containing protein 71L	CCDC71L
+	0.000243763	Q9H0W5	Q9H0W5	Coiled-coil domain-containing protein 8	CCDC8
+	0	Q76M96;Q76M96-2;H7C5K4;C9J8I6;Q76M96-3	Q76M96;Q76M96-2	Coiled-coil domain-containing protein 80	CCDC80
+	0.0198527	A6NKD9;G3V5D5;G3V2D7;G3V4C8;H0YJY5	A6NKD9	Coiled-coil domain-containing protein 85C	CCDC85C
+	6.1e-05	Q9Y3X0;M0QYB4;M0QZR0;M0R2W0	Q9Y3X0	Coiled-coil domain-containing protein 9	CCDC9
+	5.54e-06	Q9GZT6;Q9GZT6-2;H0YF06;Q9GZT6-3	Q9GZT6;Q9GZT6-2;H0YF06;Q9GZT6-3	Coiled-coil domain-containing protein 90B, mitochondrial	CCDC90B
+	0.00736303	Q9Y6H1;Q5T1J5	Q9Y6H1;Q5T1J5	Coiled-coil-helix-coiled-coil-helix domain-containing protein 2;Putative coiled-coil-helix-coiled-coil-helix domain-containing protein CHCHD2P9, mitochondrial	CHCHD2;CHCHD2P9
+	3.28e-06	Q9BUK0;J3KPV1;Q9BUK0-2;Q9BUK0-4;E5RJ08;E5RHM5;E5RFN2;E5RII1	Q9BUK0;J3KPV1;Q9BUK0-2;Q9BUK0-4	Coiled-coil-helix-coiled-coil-helix domain-containing protein 7	CHCHD7
+	0.0473212	P38432	P38432	Coilin	COIL
+	0.000147579	Q9Y534;H7C4E7	Q9Y534;H7C4E7	Cold shock domain-containing protein C2	CSDC2
+	5.47e-06	O75534;O75534-2;E9PLT0;E9PNG3;E9PLD4;E9PKN4;E9PJK7	O75534;O75534-2;E9PLT0	Cold shock domain-containing protein E1	CSDE1
+	0	P02452;I3L3H7;CON__Q862S4	P02452	Collagen alpha-1(I) chain	COL1A1
+	0.000158537	P02458;P02458-1;P02458-3	P02458;P02458-1	Collagen alpha-1(II) chain;Collagen alpha-1(II) chain;Chondrocalcin	COL2A1
+	0	P02461;P02461-2;H7C435	P02461;P02461-2	Collagen alpha-1(III) chain	COL3A1
+	0	P02462;P02462-2;F5H5K0;A0A087WTY5	P02462;P02462-2	Collagen alpha-1(IV) chain;Arresten	COL4A1
+	0	P20908	P20908	Collagen alpha-1(V) chain	COL5A1
+	0	P12109;A0A087X0S5	P12109;A0A087X0S5	Collagen alpha-1(VI) chain	COL6A1
+	0.00139798	Q02388;Q02388-2	Q02388;Q02388-2	Collagen alpha-1(VII) chain	COL7A1
+	0.00435771	P27658;A0A087WZI0;C9JTN9	P27658	Collagen alpha-1(VIII) chain;Vastatin	COL8A1
+	7.24e-06	P12107;P12107-2;P12107-4;P12107-3;C9JMN2;H7C381	P12107;P12107-2;P12107-4;P12107-3	Collagen alpha-1(XI) chain	COL11A1
+	0	Q99715;D6RGG3;Q99715-4;A0A087X0A8;Q99715-2;H0Y4P7	Q99715;D6RGG3;Q99715-4;A0A087X0A8;Q99715-2	Collagen alpha-1(XII) chain	COL12A1
+	0	Q05707;Q05707-3;A0A0A0MQT7;Q4G0W3;H0YBB2;J3QT75	Q05707;Q05707-3	Collagen alpha-1(XIV) chain	COL14A1
+	4.46e-06	P39059;A0A087X0K0	P39059;A0A087X0K0	Collagen alpha-1(XV) chain;Restin;Restin-2;Restin-3;Restin-4	COL15A1
+	3.78e-06	Q07092;Q07092-2;A6NCT7;H7C3F0;H7BY97	Q07092;Q07092-2	Collagen alpha-1(XVI) chain	COL16A1
+	0	P39060;P39060-2;P39060-1;H7BXV5;H7C457	P39060;P39060-2;P39060-1;H7BXV5	Collagen alpha-1(XVIII) chain;Endostatin	COL18A1
+	5.7e-06	Q96P44;F5GZK2;Q96P44-3;Q96P44-2;H0Y4C9;A6PVD9	Q96P44;F5GZK2;Q96P44-3	Collagen alpha-1(XXI) chain	COL21A1
+	8.97e-05	Q96A83;Q96A83-2	Q96A83;Q96A83-2	Collagen alpha-1(XXVI) chain	COL26A1
+	0.000913317	Q2UY09;Q2UY09-2;Q2UY09-3;H7C3P2;H7BZU0;A0A0C4DG72	Q2UY09;Q2UY09-2	Collagen alpha-1(XXVIII) chain	COL28A1
+	0	P08123;A0A087WTA8	P08123;A0A087WTA8	Collagen alpha-2(I) chain	COL1A2
+	3.44e-06	P08572;A2A352	P08572	Collagen alpha-2(IV) chain;Canstatin	COL4A2
+	1.22e-05	P05997;A0A087WYX9	P05997;A0A087WYX9	Collagen alpha-2(V) chain	COL5A2
+	0	P12110;P12110-3;H7C0M5;C9JH44	P12110;P12110-3	Collagen alpha-2(VI) chain	COL6A2
+	0.00262564	P12110-2	P12110-2	Collagen alpha-2(VI) chain	COL6A2
+	0.000101183	P25067;E9PP49;Q4VAQ0	P25067;E9PP49;Q4VAQ0	Collagen alpha-2(VIII) chain	COL8A2
+	7.01e-06	H0YIS1;Q4VXY6;A0A0G2JL35;A0A0C4DFS1;P13942;P13942-8;P13942-6;P13942-7;P13942-4;P13942-5;P13942-2;P13942-3;A2AAS7;A0A0G2JI07;P13942-9	H0YIS1;Q4VXY6;A0A0G2JL35;A0A0C4DFS1;P13942;P13942-8;P13942-6;P13942-7;P13942-4;P13942-5;P13942-2;P13942-3	Collagen alpha-2(XI) chain	COL11A2
+	2.77e-05	Q01955;Q01955-2;Q01955-4;Q01955-3;Q01955-5	Q01955;Q01955-2	Collagen alpha-3(IV) chain;Tumstatin	COL4A3
+	5.18e-06	E7ENL6;P12111-4	E7ENL6;P12111-4	Collagen alpha-3(VI) chain	COL6A3
+	0	P12111;P12111-2;P12111-5;P12111-3;I3L392	P12111;P12111-2	Collagen alpha-3(VI) chain	COL6A3
+	0.00217249	P53420	P53420	Collagen alpha-4(IV) chain	COL4A4
+	0	A6NMZ7;A6NMZ7-2;H0Y940;H0YA33	A6NMZ7;A6NMZ7-2	Collagen alpha-6(VI) chain	COL6A6
+	0.000174567	Q96CG8;Q96CG8-3;Q96CG8-2;E5RK99	Q96CG8;Q96CG8-3;Q96CG8-2	Collagen triple helix repeat-containing protein 1	CTHRC1
+	0.031307	Q9Y5P4-3;Q9Y5P4;Q9Y5P4-2;A0A0A0MRE4;H0Y9J1	Q9Y5P4-3;Q9Y5P4;Q9Y5P4-2	Collagen type IV alpha-3-binding protein	COL4A3BP
+	9.44e-05	Q9Y6Z7	Q9Y6Z7	Collectin-10	COLEC10
+	0.000438608	Q9BWP8;Q9BWP8-9;Q9BWP8-8;Q9BWP8-7;Q9BWP8-6;Q9BWP8-5;Q9BWP8-4;Q9BWP8-3;Q9BWP8-2;Q9BWP8-10	Q9BWP8;Q9BWP8-9;Q9BWP8-8;Q9BWP8-7;Q9BWP8-6;Q9BWP8-5;Q9BWP8-4;Q9BWP8-3;Q9BWP8-2;Q9BWP8-10	Collectin-11	COLEC11
+	0.0320396	P23508;P23508-2;D6REY2;A0A096LNU0;A0A096LPB3	P23508;P23508-2;D6REY2;A0A096LNU0	Colorectal mutant cancer protein	MCC
+	0.000556565	Q8N668;Q8N668-2;E9PE85;H7C377;H0Y7J4;H7C169	Q8N668;Q8N668-2	COMM domain-containing protein 1	COMMD1
+	0.000833615	Q86X83;Q86X83-2;F8WBW1	Q86X83;Q86X83-2;F8WBW1	COMM domain-containing protein 2	COMMD2
+	0.0296949	Q9UBI1;H0Y6Z9;H0Y4W0;H0Y4E5;R4GN06;R4GNF2;Q5T8Z1	Q9UBI1;H0Y6Z9;H0Y4W0	COMM domain-containing protein 3	COMMD3
+	0.0289746	Q7Z4G1;Q7Z4G1-2;B0QZ40	Q7Z4G1;Q7Z4G1-2;B0QZ40	COMM domain-containing protein 6	COMMD6
+	0.000168565	Q9NX08	Q9NX08	COMM domain-containing protein 8	COMMD8
+	0.0258053	Q9P000;Q9P000-2;E9PJ95	Q9P000;Q9P000-2	COMM domain-containing protein 9	COMMD9
+	0	P02745;X6RLJ0	P02745;X6RLJ0	Complement C1q subcomponent subunit A	C1QA
+	0	P02746;D6R934;A0A0A0MSV6;D6RGJ1	P02746;D6R934;A0A0A0MSV6	Complement C1q subcomponent subunit B	C1QB
+	0	P02747	P02747	Complement C1q subcomponent subunit C	C1QC
+	0.00022853	Q9BXJ1;Q9BXJ1-2;A0A0C4DFP7	Q9BXJ1;Q9BXJ1-2;A0A0C4DFP7	Complement C1q tumor necrosis factor-related protein 1	C1QTNF1
+	0.000535016	Q9BXJ5	Q9BXJ5	Complement C1q tumor necrosis factor-related protein 2	C1QTNF2
+	0.000258749	Q9BXJ4;E9PGA6;Q9BXJ4-2;Q9BXJ4-3	Q9BXJ4;E9PGA6;Q9BXJ4-2;Q9BXJ4-3	Complement C1q tumor necrosis factor-related protein 3	C1QTNF3;C1QTNF3-AMACR
+	0.00216825	Q9BXJ0	Q9BXJ0	Complement C1q tumor necrosis factor-related protein 5	C1QTNF5
+	5.29e-06	Q9BXJ2;Q9BXJ2-2;J3KPK0;A0A0A0MS83	Q9BXJ2;Q9BXJ2-2	Complement C1q tumor necrosis factor-related protein 7	C1QTNF7
+	0	B4DPQ0;P00736;F5H2D0;F5H1V0;F5H6Y3;F5H3N3;F5H3A3;F5H1N6;F5GWL0	B4DPQ0;P00736;F5H2D0	Complement C1r subcomponent;Complement C1r subcomponent heavy chain;Complement C1r subcomponent light chain	C1R
+	2.02e-05	Q9NZP8;F5GWF3;F5H7C8;F5H6S5;H0YFL7;F5H2Z5	Q9NZP8;F5GWF3	Complement C1r subcomponent-like protein	C1RL
+	0	P09871;F8WCZ6;A0A087X232;H0Y5D1;F5H7T4;B5MCV4	P09871;F8WCZ6;A0A087X232	Complement C1s subcomponent;Complement C1s subcomponent heavy chain;Complement C1s subcomponent light chain	C1S
+	0	P06681;A0A0G2JL69;P06681-3;P06681-2;A0A0G2JIE7;H0Y3H6;B4DQI1;E9PDZ0;A0A0G2JK28;Q8N6L6;H0Y868;A0A0G2JI59;C9JYQ5;A2ABG0	P06681;A0A0G2JL69;P06681-3;P06681-2;A0A0G2JIE7;H0Y3H6;B4DQI1;E9PDZ0;A0A0G2JK28	Complement C2;Complement C2b fragment;Complement C2a fragment	C2
+	0	P01024;M0QYC8;M0QXZ3;M0R0Q9;O95568	P01024	Complement C3;Complement C3 beta chain;C3-beta-c;Complement C3 alpha chain;C3a anaphylatoxin;Acylation stimulating protein;Complement C3b alpha chain;Complement C3c alpha chain fragment 1;Complement C3dg fragment;Complement C3g fragment;Complement C3d fragment;Complement C3f fragment;Complement C3c alpha chain fragment 2	C3
+	0	P0C0L4;P0C0L4-2	P0C0L4;P0C0L4-2	Complement C4-A;Complement C4 beta chain;Complement C4-A alpha chain;C4a anaphylatoxin;C4b-A;C4d-A;Complement C4 gamma chain	C4A
+	0	P0C0L5;F5GXS0	P0C0L5;F5GXS0	Complement C4-B;Complement C4 beta chain;Complement C4-B alpha chain;C4a anaphylatoxin;C4b-B;C4d-B;Complement C4 gamma chain	C4B
+	0	P01031	P01031	Complement C5;Complement C5 beta chain;Complement C5 alpha chain;C5a anaphylatoxin;Complement C5 alpha chain	C5
+	0	Q07021;I3L3Q7;I3L3B0	Q07021;I3L3Q7;I3L3B0	Complement component 1 Q subcomponent-binding protein, mitochondrial	C1QBP
+	0.00106765	Q9NPY3	Q9NPY3	Complement component C1q receptor	CD93
+	0	P13671;C9JC72	P13671	Complement component C6	C6
+	0	P10643	P10643	Complement component C7	C7
+	0	P07357	P07357	Complement component C8 alpha chain	C8A
+	0	P07358	P07358	Complement component C8 beta chain	C8B
+	0	P07360;Q5SQ08	P07360;Q5SQ08	Complement component C8 gamma chain	C8G
+	0	P02748	P02748	Complement component C9;Complement component C9a;Complement component C9b	C9
+	0.0236	P08174-2;B1AP13;P08174-5;P08174;H7BY55;P08174-4;P08174-3;P08174-6;P08174-7;H3BLV0;B1AP15	P08174-2;B1AP13;P08174-5;P08174;H7BY55;P08174-4;P08174-3;P08174-6;P08174-7;H3BLV0	Complement decay-accelerating factor	CD55
+	0	B4E1Z4;P00751;A0A0G2JH38;H7C5H1;P00751-2;C9JRT3;A0A0G2JHM4;A0A0G2JJ82;F2Z3N2;H7C526;F8WCJ9;A0A0G2JJM0	B4E1Z4;P00751	Complement factor B;Complement factor B Ba fragment;Complement factor B Bb fragment	CFB
+	0	P00746;K7ERG9	P00746;K7ERG9	Complement factor D	CFD
+	0	P08603;P08603-2	P08603	Complement factor H	CFH
+	0	Q03591;B1AKG0	Q03591;B1AKG0	Complement factor H-related protein 1	CFHR1
+	0.00314538	Q02985;Q02985-2;A0A087WYK9;Q6NSD3;V9GYX2;A0A0C4DH21;Q92496-3	Q02985;Q02985-2;A0A087WYK9;Q6NSD3	Complement factor H-related protein 3	CFHR3
+	6.24e-06	Q9BXR6	Q9BXR6	Complement factor H-related protein 5	CFHR5
+	0	P05156;G3XAM2;E7ETH0;A0A087X0I2;D6R9Z8	P05156;G3XAM2;E7ETH0;A0A087X0I2	Complement factor I;Complement factor I heavy chain;Complement factor I light chain	CFI
+	0	Q9NPL8;C9JU35;G3XA94;C9JR82;H7C5U1;F8WAU6;F8WB00;F8WC42	Q9NPL8;C9JU35;G3XA94	Complex I assembly factor TIMMDC1, mitochondrial	TIMMDC1
+	4.36e-06	Q8IUX1;Q8IUX1-4;Q8IUX1-5;Q8IUX1-2;E9PKZ9;E9PJQ6;E9PKZ7;H0YD74;Q8IUX1-3;H0YEG5	Q8IUX1;Q8IUX1-4;Q8IUX1-5;Q8IUX1-2	Complex I assembly factor TMEM126B, mitochondrial	TMEM126B
+	3.57e-06	Q9Y375;H0YL22;H0YNN4;H0YNB7	Q9Y375;H0YL22;H0YNN4;H0YNB7	Complex I intermediate-associated protein 30, mitochondrial	NDUFAF1
+	0	Q5U5X0;D6R994	Q5U5X0;D6R994	Complex III assembly factor LYRM7	LYRM7
+	0.0207313	P42695;G3V1A9;E9PKK4	P42695;G3V1A9	Condensin-2 complex subunit D3	NCAPD3
+	0.0123916	P29279;P29279-2	P29279;P29279-2	Connective tissue growth factor	CTGF
+	0.00897383	Q8WXI2;Q8WXI2-5;Q8WXI2-2;Q8WXI2-4	Q8WXI2;Q8WXI2-5;Q8WXI2-2;Q8WXI2-4	Connector enhancer of kinase suppressor of ras 2	CNKSR2
+	0.0191559	Q8WTW3;A0A087WVI0;E9PBL8;J3QKY9;J3KRP4;J3QLT5;J3KSY3	Q8WTW3;A0A087WVI0;E9PBL8	Conserved oligomeric Golgi complex subunit 1	COG1
+	0.00804683	Q14746;Q14746-2;B7Z2Y2;V9GY21;REV__Q6SZW1-2;REV__Q6SZW1	Q14746;Q14746-2;B7Z2Y2	Conserved oligomeric Golgi complex subunit 2	COG2
+	0.0165559	Q96JB2;Q96JB2-2;A0A087WYY9;A0A087WTH9	Q96JB2	Conserved oligomeric Golgi complex subunit 3	COG3
+	0.0331419	Q9H9E3;J3KNI1;A0A0A0MS45;Q9H9E3-3;Q9H9E3-2;J3KRB5;H3BMV9;H3BSD2;E9PRT5;H3BQB2;J3QLW1	Q9H9E3;J3KNI1;A0A0A0MS45;Q9H9E3-3	Conserved oligomeric Golgi complex subunit 4	COG4
+	0.0153348	Q9Y2V7;Q9Y2V7-2;H0YGX8	Q9Y2V7;Q9Y2V7-2	Conserved oligomeric Golgi complex subunit 6	COG6
+	0.0203302	P83436	P83436	Conserved oligomeric Golgi complex subunit 7	COG7
+	0.000794981	Q96MW5;H3BQV3;H3BSH5;A0A087X1T3;H3BMQ9;J3QRV3	Q96MW5;H3BQV3	Conserved oligomeric Golgi complex subunit 8	COG8
+	0.00333737	Q9NZB2;Q9NZB2-6;Q9NZB2-4;A0A0C4DG79;Q9NZB2-5;A0A0C4DH52;Q5T035	Q9NZB2;Q9NZB2-6;Q9NZB2-4;A0A0C4DG79;Q9NZB2-5	Constitutive coactivator of PPAR-gamma-like protein 1	FAM120A
+	6.42e-05	Q9NX05;F8W881;Q9NX05-2	Q9NX05;F8W881	Constitutive coactivator of PPAR-gamma-like protein 2	FAM120C
+	9.17e-06	Q12860;Q12860-2;Q12860-3;F8VUI9;H0YIJ1;F8VQW3;F8VX96;F8VUI8	Q12860;Q12860-2	Contactin-1	CNTN1
+	0.021073	Q9P232	Q9P232	Contactin-3	CNTN3
+	4.44e-06	Q8IWV2;Q8IWV2-4;Q8IWV2-2;F8WD58;H0Y8U1	Q8IWV2;Q8IWV2-4	Contactin-4	CNTN4
+	0.0100224	P78357;K7EMM9	P78357;K7EMM9	Contactin-associated protein 1	CNTNAP1
+	0.0172374	Q9BZ76;A6NC89;Q9BZ76-2;B1AMA2;Q96NU0;A0A087WUH3;A0A087X119;B1AM99;A0A087WZ03;F2Z2X6;A0A087WXL9;F2Z2X5;A0A087WUG9;Q96NU0-2;Q96NU0-3;Q96NU0-4;A0A087X0T4	Q9BZ76;A6NC89;Q9BZ76-2;B1AMA2;Q96NU0;A0A087WUH3;A0A087X119;B1AM99;A0A087WZ03;F2Z2X6;A0A087WXL9;F2Z2X5;A0A087WUG9;Q96NU0-2	Contactin-associated protein-like 3;Contactin-associated protein-like 3B	CNTNAP3;CNTNAP3B
+	0.000688361	Q13098;C9JFE4;Q13098-5;Q13098-7;Q13098-6;J3KSA5;J3QLT0;J3KRJ4;J3QS88;J3KTB0;J3QS84;J3QLE8;J3QL53;J3KRE8;J3QQX0	Q13098;C9JFE4;Q13098-5;Q13098-7;Q13098-6;J3KSA5	COP9 signalosome complex subunit 1	GPS1
+	0.0382973	P61201;P61201-2;B4DIH5;H0YKU5;H0YM03;H0YMC2	P61201;P61201-2;B4DIH5;H0YKU5	COP9 signalosome complex subunit 2	COPS2
+	0.000459785	Q9UNS2;Q9UNS2-2;H7C3P9;C9JLV5;J3QKR0;J3KTQ1;K7ES36;J3QL22;J3QS85;K7ELN6	Q9UNS2;Q9UNS2-2;H7C3P9;C9JLV5	COP9 signalosome complex subunit 3	COPS3
+	0.000671403	Q9BT78;D6RFN0;D6RAX7;Q9BT78-2;D6RD63;D6REK7	Q9BT78;D6RFN0;D6RAX7;Q9BT78-2;D6RD63	COP9 signalosome complex subunit 4	COPS4
+	0.000387701	Q92905;E5RHH5;E5RHF2;E5RFS1;E5RG35;E5RK55	Q92905	COP9 signalosome complex subunit 5	COPS5
+	1.08e-05	Q9UBW8;F5GYF7;F5H248;F5H7C6;F5H4U8;F5H4Z0;F5H3M6;G3XAP1;F5GXT7	Q9UBW8;F5GYF7;F5H248;F5H7C6	COP9 signalosome complex subunit 7a	COPS7A
+	0.00246943	Q9H9Q2;J3KQ34;Q9H9Q2-3;A0A087X1P5;J3KQ41;Q9H9Q2-2;J3QT95;J3QT73;J3KQV6;J3QT67;J3QT66;J3QT69;J3QT50;J3QT43	Q9H9Q2;J3KQ34;Q9H9Q2-3;A0A087X1P5;J3KQ41;Q9H9Q2-2;J3QT95;J3QT73	COP9 signalosome complex subunit 7b	COPS7B
+	0.000121019	Q99627;E9PGT6;Q99627-2;H7C3S9;F8WEF2	Q99627;E9PGT6;Q99627-2;H7C3S9	COP9 signalosome complex subunit 8	COPS8
+	3.48e-06	Q99829;F2Z2V0;B0QZ18;A6PVH9;E7ENH5;Q5JX58;Q5JX59;Q5JX60;Q5JX45;Q5JX56;Q5JX55;Q5JX61;Q5JX52;Q5JX54;Q5JX57;E7EV27;H0Y524;Q5JX53	Q99829;F2Z2V0;B0QZ18;A6PVH9;E7ENH5;Q5JX58;Q5JX59;Q5JX60;Q5JX45	Copine-1	CPNE1
+	0.0025248	Q96FN4;Q96FN4-2;H3BUC8;H3BPR8;H3BQQ3	Q96FN4;Q96FN4-2	Copine-2	CPNE2
+	5.38e-06	O75131;A0A087WYQ3;H0YB26;E5RHZ0;A0A087WXR6;A0A087WUS8;E5RFT7	O75131;A0A087WYQ3	Copine-3	CPNE3
+	0.000706569	Q9HCH3;Q9HCH3-2;Q8IYJ1;A0A087WX62;Q8IYJ1-2	Q9HCH3	Copine-5	CPNE5
+	0.00347166	Q86YQ8;E7ENV7;Q86YQ8-2	Q86YQ8;E7ENV7	Copine-8	CPNE8
+	0.00066726	J3KNF4;O14618;E9PP76;E9PK03	J3KNF4;O14618;E9PP76	Copper chaperone for superoxide dismutase;Superoxide dismutase [Cu-Zn]	CCS
+	0.0354784	Q9NTM9;Q5TCZ7;A0A0B4J226	Q9NTM9;Q5TCZ7;A0A0B4J226	Copper homeostasis protein cutC homolog	CUTC
+	0.02753	O00244;E5RIM7;E5RGN3	O00244;E5RIM7;E5RGN3	Copper transport protein ATOX1	ATOX1
+	0.000411413	Q53SF7;Q53SF7-3;A0A0D9SG04;Q53SF7-4;Q53SF7-2;A0A0B4J1Z0;H7C1G2;C9J8C4;C9JAU3;C9J5Y6;C9JK90;C9JWZ0;F8WEK0;Q53SF7-5	Q53SF7;Q53SF7-3;A0A0D9SG04;Q53SF7-4;Q53SF7-2	Cordon-bleu protein-like 1	COBLL1
+	1.29e-05	O75367-2	O75367-2	Core histone macro-H2A.1	H2AFY
+	9.49e-05	O75367;O75367-3;B4DJC3;D6RCF2	O75367;O75367-3;B4DJC3	Core histone macro-H2A.1;Histone H2A	H2AFY
+	0.00834924	Q13951-2;H3BSC0;J3KTD8	Q13951-2;H3BSC0	Core-binding factor subunit beta	CBFB
+	6.54e-05	Q15517;Q2L6G8;G8JLG2	Q15517;Q2L6G8;G8JLG2	Corneodesmosin	CDSN
+	0	J3KSS5;Q6QEF8-4;J3QRV4;K7ERF4	J3KSS5;Q6QEF8-4	Coronin;Coronin-6	CORO6
+	0.000332763	A0A0A6YYL4;P57737-3;P57737;P57737-4;P57737-2;Q9Y3D7;I3L0X9;I3L3T0;I3L442;I3L2Y6;I3L426;I3L359;I3L1M1;I3NI06;I3L212;I3L1G9;A0A0B4J298;I3L351;I3L0X8	A0A0A6YYL4;P57737-3;P57737;P57737-4;P57737-2	Coronin;Coronin-7	CORO7-PAM16;CORO7
+	0.00627613	P31146;H3BRY3;H3BTU6;H3BRJ0;H3BNA2;H3BU76;H3BSL1	P31146;H3BRY3;H3BTU6	Coronin-1A;Coronin	CORO1A
+	0	Q9BR76;A0A087WW53;F5H390;F5H0D2	Q9BR76	Coronin-1B	CORO1B
+	0	Q9ULV4;Q9ULV4-2;Q9ULV4-3;F8W1H8;F8VUX3;F8VSA4;F8VRE9;F8VTT6;F8VVB7	Q9ULV4;Q9ULV4-2;Q9ULV4-3	Coronin-1C	CORO1C
+	0.0363351	Q9UQ03;Q9UQ03-2	Q9UQ03;Q9UQ03-2	Coronin-2B	CORO2B
+	5.31e-06	Q6QEF8-5	Q6QEF8-5	Coronin-6	CORO6
+	0.0297776	P28845;A0A0A0MQV1;A0A087WU76	P28845;A0A0A0MQV1	Corticosteroid 11-beta-dehydrogenase isozyme 1	HSD11B1
+	0	P08185;G3V350;G3V4V7	P08185	Corticosteroid-binding globulin	SERPINA6
+	0.0197371	Q9P1F3;Q5SZC9	Q9P1F3	Costars family protein ABRACL	ABRACL
+	0.000434068	P24468;P24468-3;P24468-2	P24468;P24468-3;P24468-2	COUP transcription factor 2	NR2F2
+	5.96e-06	Q9NRP2;H3BPP2;H3BN28;H3BP68;H3BQQ1	Q9NRP2;H3BPP2	COX assembly mitochondrial protein 2 homolog	CMC2
+	5.18e-06	Q7Z7K0;H7C3D8	Q7Z7K0;H7C3D8	COX assembly mitochondrial protein homolog	CMC1
+	0.000655698	P78310;P78310-2;P78310-6;P78310-7;P78310-4;P78310-3	P78310;P78310-2;P78310-6;P78310-7	Coxsackievirus and adenovirus receptor	CXADR
+	5.67e-06	P12277;G3V4N7;G3V461;G3V2I1	P12277;G3V4N7	Creatine kinase B-type	CKB
+	0	P06732	P06732	Creatine kinase M-type;Creatine kinase M-type, N-terminally processed	CKM
+	0	P17540;D6R998	P17540	Creatine kinase S-type, mitochondrial	CKMT2
+	0.000186184	P12532;P12532-2;F8WCN3;C9JSQ1;C9J8F6;C9JT96;C9J6W7;C9J995;C9JJX8	P12532;P12532-2;F8WCN3;C9JSQ1	Creatine kinase U-type, mitochondrial	CKMT1A;CKMT1B
+	0.0135397	Q92793;Q92793-2;I3L466;I3L0Q1;I3L3I5	Q92793;Q92793-2	CREB-binding protein	CREBBP
+	0.00533444	Q53ET0;H0YDQ8;Q5T4K5	Q53ET0;H0YDQ8	CREB-regulated transcription coactivator 2	CRTC2
+	0.000833145	Q6UUV7;Q6UUV7-3;H0YK33;H0YK64	Q6UUV7;Q6UUV7-3	CREB-regulated transcription coactivator 3	CRTC3
+	0.0013614	P46109	P46109	Crk-like protein	CRKL
+	0.0141858	Q9BZJ0;Q5JY65;Q9BZJ0-3;Q9BZJ0-2;A0A0C4DGD7;Q9BZJ0-4	Q9BZJ0;Q5JY65;Q9BZJ0-3;Q9BZJ0-2	Crooked neck-like protein 1	CRNKL1
+	0.0161265	O94886;X6RI56;Q2HIZ8	O94886	CSC1-like protein 1	TMEM63A
+	0.0127947	Q5T3F8;Q5T3F8-3;E9PNG1	Q5T3F8;Q5T3F8-3	CSC1-like protein 2	TMEM63B
+	0.0131226	O15320-4;O15320;G3V599;O15320-3;O15320-10;O15320-5;O15320-8;O15320-6;O15320-2;O15320-7;O15320-9;G3V5K6;G3V3C4	O15320-4;O15320;G3V599;O15320-3;O15320-10;O15320-5;O15320-8;O15320-6;O15320-2;O15320-7;O15320-9	cTAGE family member 5	CTAGE5
+	7.2e-06	P56545;P56545-2;Q5SQP8;A0A087WYL1	P56545;P56545-2;Q5SQP8	C-terminal-binding protein 2	CTBP2
+	0	P17812;P17812-2	P17812;P17812-2	CTP synthase 1	CTPS1
+	1.28e-05	Q9NRF8;H0Y5S6	Q9NRF8	CTP synthase 2	CTPS2
+	3.85e-06	Q9Y240;A0A0A6YY95;V9H0X6;M0R081	Q9Y240;A0A0A6YY95;V9H0X6;M0R081	C-type lectin domain family 11 member A	CLEC11A
+	0.0183784	Q86T13	Q86T13	C-type lectin domain family 14 member A	CLEC14A
+	0.0053594	A5D8T8;Q8NCF0;A0A087X0Q5;F8W692;F5H550;Q6UXF7;H3BUD1;A0A087WTX4;A0A087X0N6;A0A087WT46;Q8NCF0-2;H3BSF2;A0A087WU79;A0A087WUU6;Q6UXF7-2	A5D8T8;Q8NCF0;A0A087X0Q5;F8W692;F5H550;Q6UXF7;H3BUD1;A0A087WTX4;A0A087X0N6;A0A087WT46;Q8NCF0-2	C-type lectin domain family 18 member A;C-type lectin domain family 18 member C;C-type lectin domain family 18 member B	CLEC18A;CLEC18C;CLEC18B
+	0	Q9UBG0;E7EME3;J3QQZ6;J3KRF1	Q9UBG0	C-type mannose receptor 2	MRC2
+	0.0210719	Q9H5V8;Q9H5V8-2;Q9H5V8-3	Q9H5V8;Q9H5V8-2	CUB domain-containing protein 1	CDCP1
+	0.00659976	Q9NWM3;Q9NWM3-2;J3QLQ8;J3KT42	Q9NWM3;Q9NWM3-2;J3QLQ8	CUE domain-containing protein 1	CUEDC1
+	0.0189452	Q9H467	Q9H467	CUE domain-containing protein 2	CUEDC2
+	0.0291903	Q92879-4;G5EA30;Q92879;Q92879-2;Q92879-3;Q92879-6;Q92879-5;E9PSH0;E9PKU1;E9PQK4;F5H0D8;E9PKA1;F5H4Y5;F5H3J7	Q92879-4;G5EA30;Q92879;Q92879-2;Q92879-3;Q92879-6;Q92879-5;E9PSH0;E9PKU1	CUGBP Elav-like family member 1	CELF1
+	7.81e-05	Q13616;A0A0C4DGX4	Q13616;A0A0C4DGX4	Cullin-1	CUL1
+	0.00554323	Q13617;A0A0A0MTN0;Q13617-2;Q5T2B5;Q5T2B7	Q13617;A0A0A0MTN0;Q13617-2;Q5T2B5	Cullin-2	CUL2
+	0.000320716	Q13618;Q13618-2;Q13618-3;H7C1L6;H7C399;A0A087X1R9	Q13618;Q13618-2;Q13618-3	Cullin-3	CUL3
+	5.46e-06	Q13619;A0A0A0MR50;Q13619-2;A0A087WWN2	Q13619;A0A0A0MR50;Q13619-2	Cullin-4A	CUL4A
+	0.000671801	K4DI93;Q13620-1;Q13620;Q13620-3;A6NE76	K4DI93;Q13620-1;Q13620;Q13620-3	Cullin-4B	CUL4B
+	0	Q93034;H0YCA0;E9PP19	Q93034	Cullin-5	CUL5
+	0.0100467	Q8IWT3;E9PEZ1;Q8IWT3-3;H0Y8H9;H0YA00	Q8IWT3;E9PEZ1;Q8IWT3-3	Cullin-9	CUL9
+	0	Q86VP6;Q86VP6-2;A0A0C4DGH5;H0YH27;Q86VP6-3;F5H6I6	Q86VP6;Q86VP6-2;A0A0C4DGH5	Cullin-associated NEDD8-dissociated protein 1	CAND1
+	0	O75155;O75155-2;F8WBB8;C9JH00;Q96NL1	O75155;O75155-2	Cullin-associated NEDD8-dissociated protein 2	CAND2
+	9.56e-05	P56277	P56277	Cx9C motif-containing protein 4	CMC4
+	0.000543738	Q9H6B4	Q9H6B4	CXADR-like membrane protein	CLMP
+	0.000824894	Q9H2A7	Q9H2A7	C-X-C motif chemokine 16	CXCL16
+	0.0086677	P15336;P15336-5;B8ZZU6;E9PBF9;P15336-4;E9PEK8;H7C2N6;P15336-3;P15336-7;C9JCI8;F5H629;P15336-2;P15336-6;P15336-8	P15336;P15336-5;B8ZZU6;E9PBF9;P15336-4;E9PEK8;H7C2N6;P15336-3;P15336-7	Cyclic AMP-dependent transcription factor ATF-2	ATF2
+	1.25e-05	P17544-2;P17544-6;P17544-4;P17544;P17544-3;K7ELQ4;K7ESA4;P17544-5	P17544-2;P17544-6;P17544-4;P17544;P17544-3;K7ELQ4	Cyclic AMP-dependent transcription factor ATF-7	ATF7
+	0.0032316	P06493;A0A024QZP7;A0A087WZZ9;E5RIU6;P06493-2	P06493;A0A024QZP7;A0A087WZZ9;E5RIU6;P06493-2	Cyclin-dependent kinase 1	CDK1;CDC2
+	0.00273184	Q00536;Q00536-2;Q00536-3;A0A087WZU2;E5RGN0;H0YAZ9;H0YBX5;E5RJM2;E5RIY8;E5RIU4;H0YC36;H0YC60	Q00536;Q00536-2;Q00536-3;A0A087WZU2;E5RGN0;H0YAZ9	Cyclin-dependent kinase 16	CDK16
+	5.83e-05	Q00537;Q00537-2;F5H6Z0;F8VQZ9;F8VZY6;F8W1S5;F8VUX2	Q00537;Q00537-2;F5H6Z0	Cyclin-dependent kinase 17	CDK17
+	8.67e-05	Q07002-3;A0A0A0MSJ6;D6R9B0;D6RGH0	Q07002-3;A0A0A0MSJ6	Cyclin-dependent kinase 18	CDK18
+	0.0025523	P24941;G3V5T9;P24941-2;E7ESI2;G3V317;K7EJ83	P24941;G3V5T9;P24941-2;E7ESI2	Cyclin-dependent kinase 2	CDK2
+	0.0225159	Q9BW66;H0YN33;Q9BW66-3;H0YKY0;Q9BW66-2	Q9BW66;H0YN33;Q9BW66-3;H0YKY0;Q9BW66-2	Cyclin-dependent kinase 2-interacting protein	CINP
+	0.0281741	P11802;F8VYH9;F8VTV8;F8VWX7;F8VZ51;P11802-2;F8VZZ0;F8W1L8;Q96BE9;F8VYY1;F8VXD2;F8VZ13	P11802;F8VYH9;F8VTV8;F8VWX7;F8VZ51;P11802-2	Cyclin-dependent kinase 4	CDK4
+	0.00300638	Q00534	Q00534	Cyclin-dependent kinase 6	CDK6
+	0.00340363	P50750;P50750-2;X6RE90	P50750;P50750-2	Cyclin-dependent kinase 9	CDK9
+	0.032833	P46527;E7ES52;H7C2T1	P46527;E7ES52	Cyclin-dependent kinase inhibitor 1B	CDKN1B
+	0.000108108	O76039-2	O76039-2	Cyclin-dependent kinase-like 5	CDKL5
+	0.0418367	Q00535;Q00535-2	Q00535;Q00535-2	Cyclin-dependent-like kinase 5	CDK5
+	0.0497634	O14976;O14976-2;A0A087X1U9;H0Y8H5;D6RAW3;D6RE78;D6RC24;D6RAQ7;D6RF16;H0Y9M4	O14976;O14976-2	Cyclin-G-associated kinase	GAK
+	0.00770063	Q9UK58;C9JPL0;Q9UK58-4;Q9UK58-5;H7C4G1	Q9UK58;C9JPL0;Q9UK58-4;Q9UK58-5	Cyclin-L1	CCNL1
+	0.0186167	Q96S94;A0A0C4DGC4;F2Z3J5;Q96S94-2;Q96S94-3;J3QSH2;A0A0A0MSF3;J3KRL1;C9J148	Q96S94;A0A0C4DGC4;F2Z3J5;Q96S94-2;Q96S94-3	Cyclin-L2	CCNL2
+	0.0129364	Q8ND76;Q8ND76-2;Q8ND76-3;R4GN48;R4GNF3;Q5T2Q4	Q8ND76;Q8ND76-2;Q8ND76-3	Cyclin-Y	CCNY
+	0.012611	P35520;P35520-2;C9JMA6;H7C2H4;H7C1W6;H7C2W0	P35520;P35520-2	Cystathionine beta-synthase	CBS
+	0.002125	P32929;P32929-3;P32929-2	P32929;P32929-3;P32929-2	Cystathionine gamma-lyase	CTH
+	0.0259083	P01040;C9J0E4	P01040;C9J0E4	Cystatin-A;Cystatin-A, N-terminally processed	CSTA
+	3.66e-06	P04080	P04080	Cystatin-B	CSTB
+	0	P21291;E9PS42	P21291;E9PS42	Cysteine and glycine-rich protein 1	CSRP1
+	0	Q16527;F8VQR7;F8VW96	Q16527;F8VQR7;F8VW96	Cysteine and glycine-rich protein 2	CSRP2
+	0	P50461	P50461	Cysteine and glycine-rich protein 3	CSRP3
+	0.0240938	Q9UHD1;Q9UHD1-2;E9PPQ5;E9PHZ2;E9PIZ4;E9PSD5;E9PL00	Q9UHD1;Q9UHD1-2;E9PPQ5	Cysteine and histidine-rich domain-containing protein 1	CHORDC1
+	0	Q9Y697;Q9Y697-2;Q9Y697-3;F2Z2E7;A2A2M1;F8WB23;Q8WV90;F8WER8;H7C0I5;H0YGN5	Q9Y697;Q9Y697-2;Q9Y697-3;F2Z2E7	Cysteine desulfurase, mitochondrial	NFS1
+	0.00056804	Q16878	Q16878	Cysteine dioxygenase type 1	CDO1
+	0.000825325	Q9Y4P1;Q9Y4P1-6;Q9Y4P1-2;Q9Y4P1-4;C9JIK8;C9JQ72;H7C2A6;Q9Y4P1-3;H0Y2Y0;F2Z2K8;C9J3C0;C9JVD5;C9J1C1	Q9Y4P1;Q9Y4P1-6;Q9Y4P1-2;Q9Y4P1-4;C9JIK8;C9JQ72	Cysteine protease ATG4B	ATG4B
+	1.09e-05	Q9Y600;J3KPG9;Q9Y600-3;Q9Y600-2	Q9Y600;J3KPG9;Q9Y600-3;Q9Y600-2	Cysteine sulfinic acid decarboxylase	CSAD
+	0.0144794	Q9H1C7	Q9H1C7	Cysteine-rich and transmembrane domain-containing protein 1	CYSTM1
+	0.00235156	P50238;K4DIB9;H3BRQ4	P50238;K4DIB9;H3BRQ4	Cysteine-rich protein 1	CRIP1
+	0.000104023	P52943-2	P52943-2	Cysteine-rich protein 2	CRIP2
+	0.000115895	P54108;J3KPA1;P54108-2;P54108-3;I3L0A1	P54108;J3KPA1;P54108-2;P54108-3;I3L0A1	Cysteine-rich secretory protein 3	CRISP3
+	0.0470009	Q9H336;B7Z8V9;Q9H336-2;E5RJS4	Q9H336;B7Z8V9;Q9H336-2	Cysteine-rich secretory protein LCCL domain-containing 1	CRISPLD1
+	0.00713057	Q9H0B8;H3BTI0;Q9H0B8-2;Q9H0B8-3;H3BSZ9;J3QKP2	Q9H0B8;H3BTI0;Q9H0B8-2;Q9H0B8-3	Cysteine-rich secretory protein LCCL domain-containing 2	CRISPLD2
+	3.29e-06	Q96HD1;F8WBY3	Q96HD1	Cysteine-rich with EGF-like domain protein 1	CRELD1
+	3.42e-06	P49589-3;P49589;E9PLP0	P49589-3;P49589	Cysteine--tRNA ligase, cytoplasmic	CARS
+	0.00188719	Q717R9	Q717R9	Cystin-1	CYS1
+	3.67e-05	P00156	P00156	Cytochrome b	MT-CYB
+	5.55e-06	Q53TN4;Q53TN4-3;C9JML1	Q53TN4;Q53TN4-3	Cytochrome b reductase 1	CYBRD1
+	1.28e-05	P04839;Q5H9D4;Q9Y5S8-2;Q9Y5S8-3	P04839	Cytochrome b-245 heavy chain	CYBB
+	0.0427791	P13498;H3BR52;H3BPX1	P13498	Cytochrome b-245 light chain	CYBA
+	0.00020539	P00167;P00167-2;P00167-3;J3KNC7	P00167;P00167-2;P00167-3	Cytochrome b5	CYB5A
+	0.000745098	J3KNF8;O43169;H3BUX2;D6RFH4;J3QR91	J3KNF8;O43169;H3BUX2;D6RFH4	Cytochrome b5 type B	CYB5B
+	0.0235361	O14569;U3KQU4	O14569;U3KQU4	Cytochrome b561 domain-containing protein 2	CYB561D2
+	0	P31930	P31930	Cytochrome b-c1 complex subunit 1, mitochondrial	UQCRC1
+	3.82e-06	O14957	O14957	Cytochrome b-c1 complex subunit 10	UQCR11
+	0	P22695;H3BRG4;H3BSJ9;H3BP04;H3BUE4;H3BUI9;A0A087WVZ4	P22695;H3BRG4;H3BSJ9	Cytochrome b-c1 complex subunit 2, mitochondrial	UQCRC2
+	0	P07919;A0A096LP55;A0A087X2B9;A0A087WTF2	P07919;A0A096LP55	Cytochrome b-c1 complex subunit 6, mitochondrial;Cytochrome b-c1 complex subunit 6	UQCRH;UQCRHL
+	0	P14927;B7Z2R2;P14927-2	P14927;B7Z2R2;P14927-2	Cytochrome b-c1 complex subunit 7	UQCRB
+	0	O14949	O14949	Cytochrome b-c1 complex subunit 8	UQCRQ
+	3.85e-06	Q9UDW1;Q9UDW1-2	Q9UDW1;Q9UDW1-2	Cytochrome b-c1 complex subunit 9	UQCR10
+	0	P47985;P0C7P4	P47985;P0C7P4	Cytochrome b-c1 complex subunit Rieske, mitochondrial;Cytochrome b-c1 complex subunit 11;Putative cytochrome b-c1 complex subunit Rieske-like protein 1	UQCRFS1;UQCRFS1P1
+	0	P99999;C9JFR7	P99999;C9JFR7	Cytochrome c	CYCS
+	5.97e-06	Q9GZY4;C9JA07;C9J6J1	Q9GZY4;C9JA07	Cytochrome c oxidase assembly factor 1 homolog	COA1
+	0	Q9Y2R0;K7EPV0	Q9Y2R0;K7EPV0	Cytochrome c oxidase assembly factor 3 homolog, mitochondrial	COA3
+	0.0261502	Q9NYJ1;Q9NYJ1-2	Q9NYJ1;Q9NYJ1-2	Cytochrome c oxidase assembly factor 4 homolog, mitochondrial	COA4
+	0.00198892	Q86WW8;B9A057	Q86WW8;B9A057	Cytochrome c oxidase assembly factor 5	COA5
+	0	Q5JTJ3;Q5JTJ3-2;X6R5Z6;Q5JTJ3-3	Q5JTJ3;Q5JTJ3-2;X6R5Z6;Q5JTJ3-3	Cytochrome c oxidase assembly factor 6 homolog	COA6
+	0.0040953	Q96BR5	Q96BR5	Cytochrome c oxidase assembly factor 7	COA7
+	4.05e-06	Q9Y6N1;B4DI26;Q9Y6N1-2;I3L4E7	Q9Y6N1;B4DI26;Q9Y6N1-2	Cytochrome c oxidase assembly protein COX11, mitochondrial	COX11
+	0.0257971	Q96I36	Q96I36	Cytochrome c oxidase assembly protein COX14	COX14
+	4.93e-05	Q7KZN9;Q7KZN9-2	Q7KZN9;Q7KZN9-2	Cytochrome c oxidase assembly protein COX15 homolog	COX15
+	0.030919	Q49B96;F8WEL9	Q49B96	Cytochrome c oxidase assembly protein COX19	COX19
+	3.61e-06	Q14061;H7C4E5;C9J8T6	Q14061;H7C4E5;C9J8T6	Cytochrome c oxidase copper chaperone	COX17
+	0	Q5RI15;Q5RI15-2	Q5RI15;Q5RI15-2	Cytochrome c oxidase protein 20 homolog	COX20
+	0	P00395	P00395	Cytochrome c oxidase subunit 1	MT-CO1
+	0	P00403	P00403	Cytochrome c oxidase subunit 2	MT-CO2
+	3.14e-05	P00414	P00414	Cytochrome c oxidase subunit 3	MT-CO3
+	0	P13073;H3BN72;H3BNV9;Q86WV2;H3BPG0;H3BNI5	P13073;H3BN72;H3BNV9;Q86WV2;H3BPG0	Cytochrome c oxidase subunit 4 isoform 1, mitochondrial	COX4I1
+	0	P20674;H3BRM5;H3BV69	P20674;H3BRM5;H3BV69	Cytochrome c oxidase subunit 5A, mitochondrial	COX5A
+	0	P10606	P10606	Cytochrome c oxidase subunit 5B, mitochondrial	COX5B
+	0.000158597	P12074	P12074	Cytochrome c oxidase subunit 6A1, mitochondrial	COX6A1
+	0	Q02221	Q02221	Cytochrome c oxidase subunit 6A2, mitochondrial	COX6A2
+	0	P14854;K7EQD3	P14854	Cytochrome c oxidase subunit 6B1	COX6B1
+	0	P09669	P09669	Cytochrome c oxidase subunit 6C	COX6C
+	0	P24310;K7ER11	P24310;K7ER11	Cytochrome c oxidase subunit 7A1, mitochondrial	COX7A1
+	0	P14406;H0UI06;D6R9C3;D6RIE3;D6RGV5	P14406;H0UI06;D6R9C3;D6RIE3;D6RGV5	Cytochrome c oxidase subunit 7A2, mitochondrial	COX7A2
+	0	O14548;E5RJZ1;H0YBD2;E5RFH8	O14548;E5RJZ1;H0YBD2	Cytochrome c oxidase subunit 7A-related protein, mitochondrial	COX7A2L
+	5.17e-06	P24311	P24311	Cytochrome c oxidase subunit 7B, mitochondrial	COX7B
+	0.000141975	P15954;D6R9Z7	P15954;D6R9Z7	Cytochrome c oxidase subunit 7C, mitochondrial	COX7C
+	1.28e-05	P10176;U3KQK5	P10176;U3KQK5	Cytochrome c oxidase subunit 8A, mitochondrial	COX8A
+	0	O00483	O00483	Cytochrome c oxidase subunit NDUFA4	NDUFA4
+	0	P08574	P08574	Cytochrome c1, heme protein, mitochondrial	CYC1
+	0.000449379	P53701	P53701	Cytochrome c-type heme lyase	HCCS
+	0.0179767	Q16678;A0A087WW26;A0A087WUQ7	Q16678	Cytochrome P450 1B1	CYP1B1
+	6.16e-06	Q6UW02;E9PHG5;Q6UW02-2;C9J8K7;F8WBE2	Q6UW02;E9PHG5;Q6UW02-2;C9J8K7	Cytochrome P450 20A1	CYP20A1
+	0.0078232	P11509;Q16696;A0A087WTI7	P11509;Q16696;A0A087WTI7	Cytochrome P450 2A6;Cytochrome P450 2A13	CYP2A6;CYP2A13
+	0.000856823	P11712;P11712-2	P11712	Cytochrome P450 2C9	CYP2C9
+	0.0040521	P51589	P51589	Cytochrome P450 2J2	CYP2J2
+	0.0144378	Q6ZWL3;Q6ZWL3-2	Q6ZWL3;Q6ZWL3-2	Cytochrome P450 4V2	CYP4V2
+	0.000296451	Q8N118;Q8N118-3;Q8N118-2	Q8N118;Q8N118-3;Q8N118-2	Cytochrome P450 4X1	CYP4X1
+	4.41e-06	Q8WWM9;K7EMC7;K7EIM9	Q8WWM9;K7EMC7	Cytoglobin	CYGB
+	0.0126663	Q15438;Q15438-2;Q15438-3;K7ERV8;K7ENH6;K7EKA2	Q15438;Q15438-2;Q15438-3	Cytohesin-1	CYTH1
+	0.00089697	O43739;O43739-2	O43739;O43739-2	Cytohesin-3	CYTH3
+	0.0241895	P32927;Q6NSJ8;P32927-2;B0QY07	P32927;Q6NSJ8;P32927-2	Cytokine receptor common subunit beta	CSF2RB
+	0.0100011	O75462;M0QZL6	O75462;M0QZL6	Cytokine receptor-like factor 1	CRLF1
+	0.0382552	Q9NRR1;H0Y8Q4;H0Y9X7	Q9NRR1	Cytokine-like protein 1	CYTL1
+	0.0021227	P21399;F5H2R8;F5H143	P21399	Cytoplasmic aconitate hydratase	ACO1
+	0.00461447	Q14204;H0YJ21	Q14204	Cytoplasmic dynein 1 heavy chain 1	DYNC1H1
+	0.00372563	O14576-2;O14576;O14576-3;O14576-4;O14576-5;A0A0A0MTG2;C9J3E7;E5RJ75;E5RFE1	O14576-2;O14576;O14576-3;O14576-4;O14576-5;A0A0A0MTG2	Cytoplasmic dynein 1 intermediate chain 1	DYNC1I1
+	0.00569484	Q13409-3;Q13409-2;Q13409;Q13409-7;E7EQL5;E7EV09;E7EQU2;E7ESD3;E7EMU4;E7ETL8;E7ET01;E9PGG1;E7EUM4;E7ERR6;E7ERH4;E7EU01	Q13409-3;Q13409-2;Q13409;Q13409-7;E7EQL5;E7EV09	Cytoplasmic dynein 1 intermediate chain 2	DYNC1I2
+	0.00978989	Q9Y6G9;E9PHI6;C9JGM7	Q9Y6G9;E9PHI6	Cytoplasmic dynein 1 light intermediate chain 1	DYNC1LI1
+	0	O43237;O43237-2;B4E2E0;J3KRI4;H3BUM4;J3KRZ2;J3KSD2	O43237;O43237-2	Cytoplasmic dynein 1 light intermediate chain 2	DYNC1LI2
+	0.000252303	Q8NCM8;Q8NCM8-2;Q8NCM8-3;H0YDE0;H0YEX1	Q8NCM8;Q8NCM8-2	Cytoplasmic dynein 2 heavy chain 1	DYNC2H1
+	0.00267775	Q8TCX1;Q8TCX1-3;H7BYC8;E5RJK4;E5RFM8;Q8TCX1-5;Q8TCX1-4	Q8TCX1;Q8TCX1-3;H7BYC8	Cytoplasmic dynein 2 light intermediate chain 1	DYNC2LI1
+	3.77e-06	Q7L576;Q7L576-2;Q7L576-3;H0YL50	Q7L576;Q7L576-2	Cytoplasmic FMR1-interacting protein 1	CYFIP1
+	0.0323736	E7EVJ5;Q96F07-2;Q96F07;H7C229;E7EW33;A0A087WWZ1;A0A087WTQ3;A0A087WVE1;A0A087WZL7	E7EVJ5;Q96F07-2;Q96F07;H7C229;E7EW33	Cytoplasmic FMR1-interacting protein 2	CYFIP2
+	0.0440533	Q8NE35-2;Q8NE35	Q8NE35-2;Q8NE35	Cytoplasmic polyadenylation element-binding protein 3	CPEB3
+	0.00017561	Q17RY0;B7ZLQ8;Q17RY0-2;E5RJM0;E5RFP2;Q17RY0-3;H0YBG1	Q17RY0;B7ZLQ8;Q17RY0-2;E5RJM0;E5RFP2;Q17RY0-3	Cytoplasmic polyadenylation element-binding protein 4	CPEB4
+	0.0198383	O43639;E7EPF5;E9PEE2;E7ERP6	O43639	Cytoplasmic protein NCK2	NCK2
+	0.0154399	Q2VPK5;H3BSW6;Q2VPK5-3;Q2VPK5-5;H3BPG4	Q2VPK5;H3BSW6;Q2VPK5-3;Q2VPK5-5	Cytoplasmic tRNA 2-thiolation protein 2	CTU2
+	3.7e-05	Q07065	Q07065	Cytoskeleton-associated protein 4	CKAP4
+	7.18e-06	Q14008;Q14008-2;Q14008-3;H0YDX5;E9PQH5;H0YEK7;H0YCF6	Q14008;Q14008-2;Q14008-3	Cytoskeleton-associated protein 5	CKAP5
+	0.00172199	P28838;P28838-2;H0Y9Q1;H0Y983	P28838;P28838-2	Cytosol aminopeptidase	LAP3
+	0.00122711	O75891;O75891-3;O75891-2;O75891-4;C9IZ36;C9JYZ6;C9JY00;D6RFJ7;F2Z324;F8WC34	O75891;O75891-3;O75891-2	Cytosolic 10-formyltetrahydrofolate dehydrogenase	ALDH1L1
+	0.000713457	Q9BXI3;H7BZQ4	Q9BXI3	Cytosolic 5-nucleotidase 1A	NT5C1A
+	0.00038861	Q9H0P0-1;B9A035	Q9H0P0-1;B9A035	Cytosolic 5-nucleotidase 3A	NT5C3A
+	0.0062627	O00154-4;O00154-2;O00154-3	O00154-4;O00154-2;O00154-3	Cytosolic acyl coenzyme A thioester hydrolase	ACOT7
+	0.0114831	Q9UPW5;J3KNS1;Q9UPW5-2;Q9UPW5-3	Q9UPW5;J3KNS1;Q9UPW5-2;Q9UPW5-3	Cytosolic carboxypeptidase 1	AGTPBP1
+	1.26e-05	P53384;P53384-2;I3L3A0;I3L531;I3L518	P53384;P53384-2	Cytosolic Fe-S cluster assembly factor NUBP1	NUBP1
+	0.00669576	Q9Y5Y2;H3BQR2;H3BNF0;H3BNS4;H3BRE1;B7Z6P0;H3BRK5;H3BMW1	Q9Y5Y2;H3BQR2;H3BNF0;H3BNS4	Cytosolic Fe-S cluster assembly factor NUBP2	NUBP2
+	0.0433597	Q96KP4;Q96KP4-2;J3QKT2;J3KSV5;A0A087WYZ1;J3QKQ0;J3QRD0;J3QR27;J3QLU1;J3QL02;A0A087WVS2;J3KRD5;J3QQN6;J3QRA8;J3QRH4;J3KSS4;J3QRP4;J3KRJ8	Q96KP4;Q96KP4-2	Cytosolic non-specific dipeptidase	CNDP2
+	0.00157615	Q9UP65;Q9UP65-3;Q9UP65-2;M0QZB1;M0R339;M0QY18;M0R3I9	Q9UP65;Q9UP65-3;Q9UP65-2;M0QZB1	Cytosolic phospholipase A2 gamma	PLA2G4C
+	1.29e-05	P47712	P47712	Cytosolic phospholipase A2;Phospholipase A2;Lysophospholipase	PLA2G4A
+	0.000859375	P49902;P49902-2;Q5JUV4;Q5JUV3;Q5JUV6;H0YHR8;REV__M0QX83;S4R3E7;S4R3A6;REV__Q17RW3	P49902;P49902-2;Q5JUV4	Cytosolic purine 5-nucleotidase	NT5C2
+	0.000888398	Q69YQ0;Q69YQ0-2;F8WAN1;C9J8U1;C9JLY8	Q69YQ0;Q69YQ0-2;F8WAN1;C9J8U1	Cytospin-A	SPECC1L;SPECC1L-ADORA2A
+	0	Q5M775;Q5M775-4;Q5M775-2;Q5M775-3;Q5M775-5;J3KSG2;J3QQM0;J3KRN9;J3QS22;J3KTI9;J3QRQ9;J3KTH6	Q5M775;Q5M775-4;Q5M775-2;Q5M775-3;Q5M775-5;J3KSG2	Cytospin-B	SPECC1
+	0	Q8N465;B5MCV2;G5E9E8;Q8N465-2;Q8N465-3;H7C0N1;F8WCF9;H7BZ32;H7C021;H7C290;H7C3L2	Q8N465;B5MCV2;G5E9E8;Q8N465-2;Q8N465-3	D-2-hydroxyglutarate dehydrogenase, mitochondrial	D2HGDH
+	1.12e-05	O43175;Q5SZU1	O43175;Q5SZU1	D-3-phosphoglycerate dehydrogenase	PHGDH
+	4.92e-06	P14920;F8VV35;A0A0B4J250;F8W152;A0A0B4J257;F8VVT2	P14920;F8VV35;A0A0B4J250;F8W152	D-amino-acid oxidase	DAO
+	0.00315594	Q96B18;A0A0C4DFP1;G5E9H6	Q96B18;A0A0C4DFP1	Dapper homolog 3	DACT3
+	0.0267797	Q99489;Q99489-4;Q99489-2;Q99489-3	Q99489;Q99489-4;Q99489-2;Q99489-3	D-aspartate oxidase	DDO
+	0.00229446	Q96EP5;K7EQ02;K7EQ55;K7EK33;Q96EP5-2	Q96EP5;K7EQ02;K7EQ55;K7EK33;Q96EP5-2	DAZ-associated protein 1	DAZAP1
+	0	Q02338;E9PCG9;C9K0G7;A0A0G2JRH6;C9JM78;C9JQ90;A0A0G2JRX6;H7C2W1;C9JEB9	Q02338;E9PCG9;C9K0G7	D-beta-hydroxybutyrate dehydrogenase, mitochondrial	BDH1
+	0.0131228	Q6UVY6;Q6UVY6-2;A6PVS1	Q6UVY6;Q6UVY6-2	DBH-like monooxygenase protein 1	MOXD1
+	0.00570946	Q5BKZ1;A0A0A0MRN4;Q5BKZ1-2;E2QRN4	Q5BKZ1;A0A0A0MRN4	DBIRD complex subunit ZNF326	ZNF326
+	0.000118495	Q9UKG1;C9JAB0;C9K0C4	Q9UKG1	DCC-interacting protein 13-alpha	APPL1
+	0.0213511	Q8NEU8;Q8NEU8-2;H0YH86;F8VXB0;F8VWV2;F8VS86;F8VR68	Q8NEU8;Q8NEU8-2	DCC-interacting protein 13-beta	APPL2
+	0.0379501	Q96GG9;C9JVE2;C9J8R4;C9JRU6;C9J0B2;C9JUW4;F8WC32	Q96GG9;C9JVE2;C9J8R4	DCN1-like protein 1;DCN1-like protein	DCUN1D1
+	5.79e-05	Q6PH85;H7C216;Q6PH85-2;C9JAV2;C9JRE2;A0A0C4DFQ9;C9J2J1	Q6PH85;H7C216;Q6PH85-2;C9JAV2	DCN1-like protein 2;DCN1-like protein	DCUN1D2
+	5.34e-06	Q9BTE7;E9PM04;E9PQV9;E9PLH8;E9PM78;H0YD80;E9PLS2	Q9BTE7;E9PM04	DCN1-like protein 5;DCN1-like protein	DCUN1D5
+	0.000108152	Q9H773;H3BSA6;H3BPN2	Q9H773	dCTP pyrophosphatase 1	DCTPP1
+	0.000517766	Q58WW2-3;Q58WW2-4;Q58WW2-2	Q58WW2-3;Q58WW2-4;Q58WW2-2	DDB1- and CUL4-associated factor 6	DCAF6
+	0.000122563	P61962;A0A087WWI6;P61962-2	P61962;A0A087WWI6	DDB1- and CUL4-associated factor 7	DCAF7
+	0.000292581	G3V3G9;Q5TAQ9;V9GY54;Q5TAQ9-2;Q5TAQ8;V9GZ39;Q5TAQ7;Q5TAQ5;V9GYQ9;A6NGE4;Q5TAQ6;V9GY98	G3V3G9;Q5TAQ9;V9GY54	DDB1- and CUL4-associated factor 8	DCAF8
+	0.00434779	P30046;A6NHG4;B5MC82;P30046-2;J3KQ18;H7C342	P30046;A6NHG4;B5MC82;P30046-2;J3KQ18	D-dopachrome decarboxylase;D-dopachrome decarboxylase-like protein	DDT;DDTL
+	0.000495632	P78560;F8VV49;F5H7C2;F8VVY5;P78560-2	P78560	Death domain-containing protein CRADD	CRADD
+	3.82e-06	P51397;B4DQ75	P51397	Death-associated protein 1	DAP
+	0.00036819	Q9UIK4;A0A0A6YYK9;Q9UIK4-2;H0YKW8;H0YMK1	Q9UIK4;A0A0A6YYK9;Q9UIK4-2	Death-associated protein kinase 2	DAPK2
+	0	O43293;O43293-2;M0R0D0;M0QYW5;M0QYY8	O43293	Death-associated protein kinase 3	DAPK3
+	0	P07585;P07585-2;P07585-3;F8VNV6;P07585-4;H0YIH3;H0YI87	P07585;P07585-2	Decorin	DCN
+	0.00378155	Q96BY6;Q96BY6-3;Q96BY6-2;H7C0I3;H0YFC5;F8WE73	Q96BY6;Q96BY6-3	Dedicator of cytokinesis protein 10	DOCK10
+	3.86e-06	Q5JSL3;A6NIW2	Q5JSL3;A6NIW2	Dedicator of cytokinesis protein 11	DOCK11
+	0.00449467	Q92608;E7ERW7;E5RFJ0;F6S220;Q92608-2	Q92608;E7ERW7;E5RFJ0	Dedicator of cytokinesis protein 2	DOCK2
+	0.0294376	Q8N1I0-3;Q8N1I0-2;H0Y599;H0Y7H7;C9JDB3	Q8N1I0-3;Q8N1I0-2;H0Y599;H0Y7H7	Dedicator of cytokinesis protein 4	DOCK4
+	3.34e-06	Q9H7D0;H0Y7N4;Q9H7D0-2;H0YB14;B9A015	Q9H7D0;H0Y7N4	Dedicator of cytokinesis protein 5	DOCK5
+	0.000609361	Q96N67;Q96N67-5;Q96N67-6;Q96N67-3;Q96N67-2;Q96N67-4;H0Y7L2;A0A0C4DGY6;Q96N67-7	Q96N67;Q96N67-5;Q96N67-6;Q96N67-3;Q96N67-2;Q96N67-4;H0Y7L2	Dedicator of cytokinesis protein 7	DOCK7
+	0.0216573	Q8NF50;Q8NF50-4;Q8NF50-3;Q8NF50-2;A2A369;E9PDJ4;C9J613;C9J7A3	Q8NF50;Q8NF50-4;Q8NF50-3;Q8NF50-2;A2A369	Dedicator of cytokinesis protein 8	DOCK8
+	0.000158839	Q9BZ29-4;H0Y3S1;H7BZ79;Q5JUD3	Q9BZ29-4	Dedicator of cytokinesis protein 9	DOCK9
+	0.000825558	Q96E22	Q96E22	Dehydrodolichyl diphosphate syntase complex subunit NUS1	NUS1
+	5.85e-05	Q96LJ7;H0YNC2	Q96LJ7;H0YNC2	Dehydrogenase/reductase SDR family member 1	DHRS1
+	0.00324583	Q6UWP2;Q6UWP2-2;A0A087WZN3;A0A087X0R1;A0A087WYV4	Q6UWP2;Q6UWP2-2;A0A087WZN3	Dehydrogenase/reductase SDR family member 11	DHRS11
+	3.85e-06	Q9BTZ2;Q9BTZ2-4;Q9BTZ2-8;Q9BTZ2-5;Q9BTZ2-2;F5GWZ1;Q9BTZ2-3;Q9BTZ2-7;A0A087WXI8;H0YLE1;H0YKN3;F6TD35;Q9BTZ2-6;H0YNP7	Q9BTZ2;Q9BTZ2-4;Q9BTZ2-8;Q9BTZ2-5;Q9BTZ2-2	Dehydrogenase/reductase SDR family member 4	DHRS4
+	4.9e-05	Q9Y394;A0A087X0Z7;H0YJ66;Q9Y394-2;H0YJE4;H0YJR8;G3V5J0	Q9Y394;A0A087X0Z7;H0YJ66;Q9Y394-2;H0YJE4	Dehydrogenase/reductase SDR family member 7	DHRS7
+	6.08e-06	Q6IAN0;A0A0C4DGQ8;J3KRS1;J3QKT1;J3QLJ8;J3QLK1	Q6IAN0;A0A0C4DGQ8	Dehydrogenase/reductase SDR family member 7B	DHRS7B
+	0	A6NNS2-2;A6NNS2;I3NI52	A6NNS2-2;A6NNS2;I3NI52	Dehydrogenase/reductase SDR family member 7C	DHRS7C
+	0.000913567	Q8NDZ4;E7ET39;Q8NDZ4-2;C9JY09	Q8NDZ4;E7ET39;Q8NDZ4-2	Deleted in autism protein 1	C3orf58
+	0.00166461	O76062;O76062-2;E9PLS9;E9PLL1;E9PRQ1;E9PS09;E9PLI3;E9PQZ7;E9PP79;H0YEN6;E9PS18;E9PK81;H0YDY5;E9PQ50;H0YCI8	O76062;O76062-2;E9PLS9;E9PLL1;E9PRQ1;E9PS09;E9PLI3	Delta(14)-sterol reductase	TM7SF2
+	0.0282978	Q15392;Q3LIE7;Q15392-2;H7C4B7	Q15392;Q3LIE7;Q15392-2	Delta(24)-sterol reductase	DHCR24;Nbla03646
+	0	Q13011;M0R248;M0QZW4;M0QXS7;M0R280;M0R1A2	Q13011;M0R248	Delta(3,5)-Delta(2,4)-dienoyl-CoA isomerase, mitochondrial	ECH1
+	0	P30038;P30038-2;P30038-3;Q5TF55	P30038;P30038-2;P30038-3	Delta-1-pyrroline-5-carboxylate dehydrogenase, mitochondrial	ALDH4A1
+	7.9e-05	P54886;P54886-2	P54886;P54886-2	Delta-1-pyrroline-5-carboxylate synthase;Glutamate 5-kinase;Gamma-glutamyl phosphate reductase	ALDH18A1
+	0.00215041	P13716;B7ZBK6	P13716	Delta-aminolevulinic acid dehydratase	ALAD
+	0	Q92629	Q92629	Delta-sarcoglycan	SGCD
+	0.00080636	Q92629-2;Q92629-3;E5RI34	Q92629-2;Q92629-3	Delta-sarcoglycan	SGCD
+	0.000579963	Q08495;Q08495-2;Q08495-4;Q08495-3;E5RGQ0;E5RFK4;E5RJC0;E5RGQ7;E5RJ61;A0A087WT94;E5RFK6;A0A087WUC0	Q08495;Q08495-2;Q08495-4;Q08495-3;E5RGQ0;E5RFK4	Dematin	DMTN
+	0.0409019	Q8TEH3;Q8TEH3-6;A0A0A0MS49;Q8TEH3-7;Q8TEH3-2;Q8TEH3-3;A0A0A0MS48;Q8TEH3-4;Q8TEH3-5	Q8TEH3;Q8TEH3-6;A0A0A0MS49;Q8TEH3-7;Q8TEH3-2;Q8TEH3-3	DENN domain-containing protein 1A	DENND1A
+	0.000652278	Q9ULE3;F8WAT8;Q9ULE3-2;C9IY76;H7C5K8	Q9ULE3;F8WAT8;Q9ULE3-2	DENN domain-containing protein 2A	DENND2A
+	0.000156322	R4GN35;Q5VZ89-2;X6RAE7;Q5VZ89-3;X6R5W5;Q5VZ89-4;R4GMN2;A0A0A0MRX3	R4GN35;Q5VZ89-2;X6RAE7	DENN domain-containing protein 4C	DENND4C
+	0.00197878	Q6ZUT9;Q6ZUT9-2;G3V1S3;Q6ZUT9-4;H0YGE5;Q6ZUT9-3	Q6ZUT9;Q6ZUT9-2;G3V1S3	DENN domain-containing protein 5B	DENND5B
+	0.00171583	O43583;F8VVL1	O43583;F8VVL1	Density-regulated protein	DENR
+	0.00332929	P27707;D6RFG8;D6RCP9;D6RG38	P27707;D6RFG8	Deoxycytidine kinase	DCK
+	0.0271942	P32321;P32321-2;D6RBJ9;D6RC36;D6R9S0;D6RBN2;D6RAR9;D6RAD7	P32321;P32321-2;D6RBJ9	Deoxycytidylate deaminase	DCTD
+	0	Q9Y3Z3;Q9Y3Z3-2;Q9Y3Z3-4;Q9Y3Z3-3	Q9Y3Z3;Q9Y3Z3-2;Q9Y3Z3-4;Q9Y3Z3-3	Deoxynucleoside triphosphate triphosphohydrolase SAMHD1	SAMHD1
+	0.00993683	Q5QJE6;J3KP30;E9PRB3	Q5QJE6;J3KP30	Deoxynucleotidyltransferase terminal-interacting protein 2	DNTTIP2
+	0.0481858	O00115;O00115-2;K7ENE5	O00115;O00115-2;K7ENE5	Deoxyribonuclease-2-alpha	DNASE2
+	0.000107977	Q9Y315;E9PPM8;G3V158;E9PML7;E9PMH9;E9PPK3;E9PJ44;E9PJB9	Q9Y315;E9PPM8;G3V158;E9PML7	Deoxyribose-phosphate aldolase	DERA
+	5.15e-06	P33316;H0YNW5;H0YKC5;A0A0C4DGL3;H0YKI0;H0YMP1	P33316;H0YNW5;H0YKC5;A0A0C4DGL3;H0YKI0	Deoxyuridine 5-triphosphate nucleotidohydrolase, mitochondrial	DUT
+	0.0196141	P33316-2;H0YNJ9;H0YMM5	P33316-2;H0YNJ9;H0YMM5	Deoxyuridine 5-triphosphate nucleotidohydrolase, mitochondrial	DUT
+	1.24e-05	Q8TB45;Q8TB45-2	Q8TB45;Q8TB45-2	DEP domain-containing mTOR-interacting protein	DEPTOR
+	0.041565	O75140;O75140-1;O75140-4;O75140-9;O75140-8;O75140-3;O75140-5;H0Y770;O75140-7;O75140-6;O75140-2;C9JGS4;H7C1T0	O75140;O75140-1;O75140-4;O75140-9;O75140-8;O75140-3;O75140-5;H0Y770;O75140-7;O75140-6	DEP domain-containing protein 5	DEPDC5
+	0.00210093	Q8WVC6;K7ESP4;Q8WVC6-2	Q8WVC6;K7ESP4;Q8WVC6-2	Dephospho-CoA kinase domain-containing protein	DCAKD
+	0.0181115	Q9GZP9;I3L1T3;I3L1S8;I3L0R8;I3L3R8;I3L4W7;K7EQE8;I3L1W3;Q96Q80-5;Q96Q80-4;Q96Q80-3;Q96Q80;Q96Q80-2	Q9GZP9;I3L1T3	Derlin-2	DERL2
+	0	Q07507	Q07507	Dermatopontin	DPT
+	0.00103067	P81605;P81605-2	P81605;P81605-2	Dermcidin;Survival-promoting peptide;DCD-1	DCD
+	0	P17661	P17661	Desmin	DES
+	1.27e-05	Q02487	Q02487	Desmocollin-2	DSC2
+	0	Q14126;J3KSI6	Q14126	Desmoglein-2	DSG2
+	0	P15924;P15924-3;P15924-2	P15924;P15924-3;P15924-2	Desmoplakin	DSP
+	0	P60981;P60981-2;F6RFD5	P60981;P60981-2;F6RFD5	Destrin	DSTN
+	0.000512919	Q6ICB0	Q6ICB0	Desumoylating isopeptidase 1	DESI1
+	4.07e-06	Q9Y295;H0YI06;F8WEE0	Q9Y295	Developmentally-regulated GTP-binding protein 1	DRG1
+	0.0152297	P55039;A8MZF9;J3QRI9;J3KRL5;J3QR71;J3QL90;J3QKV7;J3QLF3	P55039;A8MZF9	Developmentally-regulated GTP-binding protein 2	DRG2
+	0.000352782	Q9NR28;Q9NR28-2;A0A024RBT2;Q9NR28-3;F5H796;F5GXT8;F5GX50;F5GYH3;H7BZK7;F5H0Q4;H7BZQ7	Q9NR28;Q9NR28-2;A0A024RBT2;Q9NR28-3;F5H796;F5GXT8	Diablo homolog, mitochondrial	DIABLO
+	1.1e-05	P23743;G3V4E1;P23743-3;F8W1H7;C9JM35;F8W1M3;H0YJH4;P23743-2;G3V327;F8VNZ9;G3V4I3;H0YJE7;F8VWX8;G3V312	P23743;G3V4E1	Diacylglycerol kinase alpha;Diacylglycerol kinase	DGKA
+	0.000247159	Q9Y6T7;B5MCD5;B5MBY2;Q9Y6T7-2	Q9Y6T7;B5MCD5;B5MBY2;Q9Y6T7-2	Diacylglycerol kinase beta;Diacylglycerol kinase	DGKB
+	0.00727424	P49619;P49619-3;P49619-2;H7C0L0	P49619;P49619-3;P49619-2	Diacylglycerol kinase gamma	DGKG
+	4.26e-06	Q13574;Q13574-6;Q13574-2;Q13574-4;Q13574-5;E9PNL8;E9PNZ3;H0YDN6;E9PFX6	Q13574;Q13574-6;Q13574-2;Q13574-4;Q13574-5;E9PNL8	Diacylglycerol kinase zeta;Diacylglycerol kinase	DGKZ
+	0.00323844	O75907;A0A0A0MR74	O75907;A0A0A0MR74	Diacylglycerol O-acyltransferase 1	DGAT1
+	0.000204753	Q9UBU2;D6RGF1;D6RCC2	Q9UBU2;D6RGF1;D6RCC2	Dickkopf-related protein 2	DKK2
+	5.87e-05	Q9UBP4;F6SYF8;E9PKW6;E9PKK9;E9PHY3	Q9UBP4;F6SYF8	Dickkopf-related protein 3	DKK3
+	0.0113136	Q68CQ4;H7C2R4	Q68CQ4	Digestive organ expansion factor homolog	DIEXF
+	0	P09622;E9PEX6;P09622-2;F8WDM5;F2Z2E3;F8WDY5	P09622;E9PEX6;P09622-2	Dihydrolipoyl dehydrogenase, mitochondrial;Dihydrolipoyl dehydrogenase	DLD
+	0	P10515;H0YDD4;E9PEJ4	P10515;H0YDD4;E9PEJ4	Dihydrolipoyllysine-residue acetyltransferase component of pyruvate dehydrogenase complex, mitochondrial;Acetyltransferase component of pyruvate dehydrogenase complex	DLAT
+	0	P36957;P36957-2;Q86SW4;H0YJF9;G3V3F0;G3V5M3	P36957;P36957-2;Q86SW4	Dihydrolipoyllysine-residue succinyltransferase component of 2-oxoglutarate dehydrogenase complex, mitochondrial	DLST
+	4.02e-06	Q02127;I3NI32;J3QRQ3;I3L449;J3QRJ4	Q02127;I3NI32	Dihydroorotate dehydrogenase (quinone), mitochondrial	DHODH
+	0.00395467	Q14117;H0YEV7	Q14117	Dihydropyrimidinase	DPYS
+	0.00178071	Q14194;Q14194-2;E9PD68	Q14194;Q14194-2;E9PD68	Dihydropyrimidinase-related protein 1	CRMP1
+	0	Q16555;E5RFU4	Q16555	Dihydropyrimidinase-related protein 2	DPYSL2
+	0	Q14195-2;Q14195;H0YBT4;D6RF19;H0YB87	Q14195-2;Q14195	Dihydropyrimidinase-related protein 3	DPYSL3
+	0.000808402	Q12882;Q12882-2	Q12882	Dihydropyrimidine dehydrogenase [NADP(+)]	DPYD
+	3.6e-06	Q8WVM0	Q8WVM0	Dimethyladenosine transferase 1, mitochondrial	TFB1M
+	6.7e-05	Q9H5Q4	Q9H5Q4	Dimethyladenosine transferase 2, mitochondrial	TFB2M
+	0.0449303	P31512	P31512	Dimethylaniline monooxygenase [N-oxide-forming] 4	FMO4
+	1.09e-05	Q9UI17;Q8TCC6;Q9UI17-2;E5RG50;E5RK15	Q9UI17;Q8TCC6	Dimethylglycine dehydrogenase, mitochondrial	DMGDH
+	9.4e-05	Q01459	Q01459	Di-N-acetylchitobiase	CTBS
+	3.37e-06	Q9H4A9;I3L4H3;J3KSU4;I3L348;J3QLL2;B3KS59;Q9H4A9-2	Q9H4A9;I3L4H3;J3KSU4;I3L348;J3QLL2;B3KS59;Q9H4A9-2	Dipeptidase 2;Dipeptidase	DPEP2
+	0.000896476	P42658;E9PF59;E9PDL2;P42658-2	P42658;E9PF59;E9PDL2;P42658-2	Dipeptidyl aminopeptidase-like protein 6	DPP6
+	5.31e-06	P53634;H0YCY8;P53634-2;P53634-3	P53634	Dipeptidyl peptidase 1;Dipeptidyl peptidase 1 exclusion domain chain;Dipeptidyl peptidase 1 heavy chain;Dipeptidyl peptidase 1 light chain	CTSC
+	0.00924056	Q9NY33;G3V1D3;G3V180;Q9NY33-4;Q9NY33-2;E9PQ14;E9PPK9;E9PKK8;E9PNX5;E9PQF2	Q9NY33;G3V1D3;G3V180;Q9NY33-4	Dipeptidyl peptidase 3	DPP3
+	0.046757	P27487;F8WE17	P27487	Dipeptidyl peptidase 4;Dipeptidyl peptidase 4 membrane form;Dipeptidyl peptidase 4 soluble form	DPP4
+	0.0152921	Q9NZJ9;F8VRL4;F8VRR0;A0A0C4DGJ4	Q9NZJ9;F8VRL4;F8VRR0;A0A0C4DGJ4	Diphosphoinositol polyphosphate phosphohydrolase 2	NUDT4
+	0.00363169	P53602;H3BP35;H3BQ47;A0A087WV85;H3BRZ1;H3BVC4	P53602;H3BP35	Diphosphomevalonate decarboxylase	MVD
+	0.00231609	Q7L8W6;H0YNH5;H0YND7	Q7L8W6;H0YNH5;H0YND7	Diphthine--ammonia ligase	DPH6
+	0.00211281	Q8IYB7;Q8IYB7-2;Q8IYB7-3;H7C440;Q8IYB7-4;Q8IYB7-5;C9JGP4;H7C036	Q8IYB7;Q8IYB7-2;Q8IYB7-3;H7C440	DIS3-like exonuclease 2	DIS3L2
+	0.0117053	P98082;P98082-3;P98082-2;D6RFF7;D6RIA5;D6REB1;D6RGZ1	P98082;P98082-3;P98082-2	Disabled homolog 2	DAB2
+	9.4e-05	Q16832;H0Y570;Q5T241;Q5T245;Q5T244	Q16832	Discoidin domain-containing receptor 2	DDR2
+	0.00898942	Q8N8Z6;Q8N8Z6-2;H0Y4G4	Q8N8Z6;Q8N8Z6-2	Discoidin, CUB and LCCL domain-containing protein 1	DCBLD1
+	0.0201959	Q96PD2;Q96PD2-2;C9JIW6	Q96PD2;Q96PD2-2	Discoidin, CUB and LCCL domain-containing protein 2	DCBLD2
+	8.97e-05	Q9Y2E4;E7EPU2;Q9Y2E4-2;H0Y5A8;H0Y7Q3	Q9Y2E4;E7EPU2	Disco-interacting protein 2 homolog C	DIP2C
+	0.000292377	Q9Y4D1;Q9Y4D1-2;Q9Y4D1-3;G3V275	Q9Y4D1;Q9Y4D1-2;Q9Y4D1-3	Disheveled-associated activator of morphogenesis 1	DAAM1
+	3.6e-06	Q86T65;Q86T65-4;F2Z2Q2	Q86T65;Q86T65-4	Disheveled-associated activator of morphogenesis 2	DAAM2
+	0.0346751	O75078;B4DKD2;K7EKA8;O75078-2	O75078;B4DKD2;K7EKA8;O75078-2	Disintegrin and metalloproteinase domain-containing protein 11	ADAM11
+	0.000415119	Q13444;Q13444-2;Q13444-12;Q13444-5;Q13444-4;Q13444-3;Q13444-10;Q13444-9;Q13444-8;Q13444-7;Q13444-6;Q13444-11;Q13444-13	Q13444;Q13444-2;Q13444-12;Q13444-5;Q13444-4;Q13444-3;Q13444-10;Q13444-9;Q13444-8;Q13444-7;Q13444-6;Q13444-11;Q13444-13	Disintegrin and metalloproteinase domain-containing protein 15	ADAM15
+	0.00107546	P78536;P78536-2;E7EUI5;A6H8L4	P78536;P78536-2	Disintegrin and metalloproteinase domain-containing protein 17	ADAM17
+	0.0339204	Q9P0K1;Q9P0K1-2;F8WAD8;Q9P0K1-4;Q9P0K1-3;Q9P0K1-5;E7EPF1	Q9P0K1;Q9P0K1-2;F8WAD8;Q9P0K1-4;Q9P0K1-3;Q9P0K1-5	Disintegrin and metalloproteinase domain-containing protein 22	ADAM22
+	0.0439665	O75077;E7EWD3;O75077-3;O75077-2	O75077;E7EWD3;O75077-3;O75077-2	Disintegrin and metalloproteinase domain-containing protein 23	ADAM23
+	0.0114571	Q13443;A0AVL1;Q13443-2;F8WC54;C9J6H5;C9JPM3	Q13443;A0AVL1;Q13443-2;F8WC54	Disintegrin and metalloproteinase domain-containing protein 9	ADAM9
+	6.15e-06	Q12959-2;A0A0C4DFT3;Q12959-4;Q12959;Q12959-5;Q12959-3;Q12959-6;Q12959-7;Q12959-8;Q12959-9;E7EQD7;B4E2H8;H7C166;C9IYP1;C9JCP6;A8MUT6;C9JUA9;C9J110;F2Z2L0	Q12959-2;A0A0C4DFT3;Q12959-4;Q12959;Q12959-5;Q12959-3;Q12959-6;Q12959-7;Q12959-8;Q12959-9;E7EQD7	Disks large homolog 1	DLG1
+	5.87e-05	Q92796;Q92796-2;Q5JUW8;Q92796-3	Q92796;Q92796-2;Q5JUW8;Q92796-3	Disks large homolog 3	DLG3
+	0.0013023	Q9Y2H0;Q9Y2H0-3;Q9Y2H0-1;A0A0B4J2C2;F8WF49;A0A087X246;A0A087WWE6	Q9Y2H0;Q9Y2H0-3;Q9Y2H0-1;A0A0B4J2C2;F8WF49	Disks large-associated protein 4	DLGAP4
+	0.047126	F5H269;Q9Y485;E7EMZ0	F5H269;Q9Y485	DmX-like protein 1	DMXL1
+	0.000635842	P26358;P26358-2;P26358-3;K7EJL0;K7ENQ6;K7EMU8;K7EIZ6;K7ELB1;K7EP77;K7ERQ1	P26358;P26358-2;P26358-3	DNA (cytosine-5)-methyltransferase 1	DNMT1
+	0.00231554	Q16531;F5GY55;Q16531-2;F5H2L3;F5GWI0;F5GZY8;F5GZ34;F8WF81;F5H4N9;F5H581;F5H6C5;F5H238;F5H775;F5GYG8;F5H198;F5H7A0	Q16531;F5GY55	DNA damage-binding protein 1	DDB1
+	0.00022013	Q92466;Q92466-4;A0A087X0X5;Q92466-2;Q92466-5;A0A087WYT8;A0A087WW71;Q92466-3;A0A087WV56	Q92466;Q92466-4	DNA damage-binding protein 2	DDB2
+	1.14e-05	Q6UX65	Q6UX65	DNA damage-regulated autophagy modulator protein 2	DRAM2
+	0.00763672	P07992;P07992-4;P07992-3;K7ES46;P07992-2;K7EP14;K7ER89;K7EJW9;K7ER60;K7EK97	P07992;P07992-4;P07992-3;K7ES46;P07992-2;K7EP14;K7ER89	DNA excision repair protein ERCC-1	ERCC1
+	0.0354839	Q2NKX8;B5MDQ0	Q2NKX8;B5MDQ0	DNA excision repair protein ERCC-6-like	ERCC6L
+	0.0144712	O00273;K7ERT1	O00273	DNA fragmentation factor subunit alpha	DFFA
+	0.0331473	P49916;P49916-3;P49916-4;P49916-2;K7ERZ5;K7EQB6;K7ENR9;K7EJR4;K7ELY6	P49916;P49916-3;P49916-4;P49916-2;K7ERZ5	DNA ligase 3	LIG3
+	0.00768013	Q9NPF5;Q5TG40;Q5TG38;Q5TG39;Q5TG36;Q5TG37	Q9NPF5;Q5TG40;Q5TG38;Q5TG39	DNA methyltransferase 1-associated protein 1	DMAP1
+	0.0485936	P20585	P20585	DNA mismatch repair protein Msh3	MSH3
+	0.0210014	P09884;A0A087WU64;A6NMQ1	P09884;A0A087WU64;A6NMQ1	DNA polymerase alpha catalytic subunit;DNA polymerase	POLA1
+	0.0115187	P06746;H0YBJ0;E5RHZ4	P06746;H0YBJ0	DNA polymerase beta	POLB
+	0.00378516	P28340;M0R2B7;M0QZR8;M0QXE6;M0QXQ2;M0QZB4;M0R3H8	P28340;M0R2B7;M0QZR8	DNA polymerase delta catalytic subunit;DNA polymerase	POLD1
+	0.0323205	Q9NRF9	Q9NRF9	DNA polymerase epsilon subunit 3	POLE3
+	0.00740709	Q9UNA4;J3KSW2;X6R2I3;J3KQ09;J3KRG0;J3QR36;J3KRS8;J3QQZ8	Q9UNA4;J3KSW2;X6R2I3;J3KQ09;J3KRG0	DNA polymerase iota	POLI
+	7.74e-05	Q9UHN1;J3KRM2;J3QRU9	Q9UHN1	DNA polymerase subunit gamma-2, mitochondrial	POLG2
+	0.00121347	P49643;P49643-2;A0A096LP51	P49643	DNA primase large subunit	PRIM2
+	0.0379504	P49642;F8VNY2;F8VSB2;H0YIP2	P49642;F8VNY2;F8VSB2	DNA primase small subunit;DNA primase	PRIM1
+	5.34e-06	Q01831;Q01831-2;E7EUB5;Q01831-3	Q01831;Q01831-2	DNA repair protein complementing XP-C cells	XPC
+	0.000535939	Q92878;Q92878-2;Q92878-3;E7EN38;E7ESD9;E9PM98;H7C0P8;C9JNH8;H7C0V2;REV__Q5TEA6	Q92878;Q92878-2;Q92878-3	DNA repair protein RAD50	RAD50
+	0.0021118	P33992;B1AHB1;B1AHA9;B1AHB2	P33992;B1AHB1	DNA replication licensing factor MCM5;DNA helicase	MCM5
+	0.000459486	P33993;P33993-3;P33993-2;C9J8M6	P33993;P33993-3;P33993-2	DNA replication licensing factor MCM7	MCM7
+	0.0130648	P11387;H0YBR3;H0YAR3;H0YC03;E5RGE7;E5RGR4;E5RFE3;E5RGR2	P11387	DNA topoisomerase 1	TOP1
+	0.00278693	Q02880;Q02880-2;E9PCY5	Q02880;Q02880-2;E9PCY5	DNA topoisomerase 2-beta;DNA topoisomerase 2	TOP2B
+	0.000556043	Q92547;H0Y8I7	Q92547	DNA topoisomerase 2-binding protein 1	TOPBP1
+	0.0139431	O95985;O95985-3;O95985-2;H0Y6W0;H7C4B0;C9JEI7;C9JKE2;C9JT00;F2Z2A5;C9JEQ1;C9J9X4;C9JF56;C9JTQ7;C9JHR0	O95985;O95985-3;O95985-2;H0Y6W0	DNA topoisomerase 3-beta-1;DNA topoisomerase	TOP3B
+	0.0298571	P27695;G3V3M6;G3V3C7;A0A0C4DGK8;G3V5M0;G3V359	P27695;G3V3M6;G3V3C7	DNA-(apurinic or apyrimidinic site) lyase;DNA-(apurinic or apyrimidinic site) lyase, mitochondrial	APEX1
+	0.0436446	P29372;P29372-5;P29372-4;P29372-2;A2IDA3	P29372;P29372-5;P29372-4;P29372-2;A2IDA3	DNA-3-methyladenine glycosylase	MPG
+	0.0140666	P48382;F8W689;P48382-2;A0A0A0MSQ2;F6UE82;A0A0A0MSM9;F6X9D6;F6R6G4;H0Y4B4;F6S3S0;A0A0A0MT34;F8WDU3;F8WFE4;F2Z2G0	P48382;F8W689;P48382-2;A0A0A0MSQ2	DNA-binding protein RFX5	RFX5
+	0.0173301	O95602;B9ZVN9	O95602;B9ZVN9	DNA-directed RNA polymerase I subunit RPA1;DNA-directed RNA polymerase	POLR1A
+	0.000111156	Q9H9Y6;Q9H9Y6-3;Q9H9Y6-2;Q9H9Y6-5;Q9H9Y6-4;C9JS83;C9JJG2;F8WDS4;F8WAK7;F8WBB9;F8WCS3	Q9H9Y6;Q9H9Y6-3;Q9H9Y6-2;Q9H9Y6-5;Q9H9Y6-4	DNA-directed RNA polymerase I subunit RPA2	POLR1B
+	0.00734464	Q6EEV4;Q6EEV4-2	Q6EEV4;Q6EEV4-2	DNA-directed RNA polymerase II subunit GRINL1A, isoforms 4/5	POLR2M
+	0.0488545	P0CAP2;P0CAP2-3;Q9BZD3;P0CAP2-2;E9PP13	P0CAP2;P0CAP2-3;Q9BZD3;P0CAP2-2	DNA-directed RNA polymerase II subunit GRINL1A;Putative GRINL1B complex locus protein 2	POLR2M;GCOM2
+	0.0152473	P24928;A0A0C4DGZ0;A0A087WWE2;P24928-2	P24928;A0A0C4DGZ0;A0A087WWE2	DNA-directed RNA polymerase II subunit RPB1;DNA-directed RNA polymerase	POLR2A
+	0.0158554	P52435;A0A0B4J2F8;F6S314;E2QRJ6;Q9GZM3;Q9H1A7;A6NFM0;F8WF84	P52435;A0A0B4J2F8;F6S314;E2QRJ6;Q9GZM3;Q9H1A7;A6NFM0;F8WF84	DNA-directed RNA polymerase II subunit RPB11-a;DNA-directed RNA polymerase II subunit RPB11-b1;DNA-directed RNA polymerase II subunit RPB11-b2	POLR2J;POLR2J3;POLR2J2
+	0.00387752	P19387;H3BRR2	P19387	DNA-directed RNA polymerase II subunit RPB3	POLR2C
+	0.0475634	O15514;E9PB93;E9PHV4	O15514;E9PB93;E9PHV4	DNA-directed RNA polymerase II subunit RPB4	POLR2D
+	0.0242976	P62487;E9PIU7;E9PKH3	P62487	DNA-directed RNA polymerase II subunit RPB7	POLR2G
+	0.0101161	Q9NW08;Q9NW08-2	Q9NW08;Q9NW08-2	DNA-directed RNA polymerase III subunit RPC2	POLR3B
+	0.00645169	P05423;E5RHT4	P05423	DNA-directed RNA polymerase III subunit RPC4	POLR3D
+	0.0184513	Q9Y2S0	Q9Y2S0	DNA-directed RNA polymerases I and III subunit RPAC2	POLR1D
+	0.0190122	P62875	P62875	DNA-directed RNA polymerases I, II, and III subunit RPABC5	POLR2L
+	0.000708479	P31689;P31689-2	P31689;P31689-2	DnaJ homolog subfamily A member 1	DNAJA1
+	5.69e-06	O60884;A0A087WT48;I3L320	O60884	DnaJ homolog subfamily A member 2	DNAJA2
+	0	Q96EY1;Q96EY1-2;Q96EY1-3;I3L1T6	Q96EY1;Q96EY1-2	DnaJ homolog subfamily A member 3, mitochondrial	DNAJA3
+	0.000329444	Q8WW22;Q8WW22-2;Q8WW22-3;F5H170;C9JDE6;F8WF76;F5GWV1;F5H300	Q8WW22;Q8WW22-2;Q8WW22-3;F5H170	DnaJ homolog subfamily A member 4	DNAJA4
+	0.000983324	P25685;P25685-2;M0R080;M0QYT3;M0QXK0;M0R1D6;M0QZD0;M0R128	P25685;P25685-2;M0R080	DnaJ homolog subfamily B member 1	DNAJB1
+	0.00463796	Q9UBS4;H7C2Y5	Q9UBS4	DnaJ homolog subfamily B member 11	DNAJB11
+	0.0196933	P25686;P25686-2;C9JRD2;C9JXB9;C9J1G2;E7ETU0;C9JX00	P25686;P25686-2;C9JRD2;C9JXB9	DnaJ homolog subfamily B member 2	DNAJB2
+	4.85e-06	Q9UDY4;C9JUL4	Q9UDY4;C9JUL4	DnaJ homolog subfamily B member 4	DNAJB4
+	1.29e-05	O75953;O75953-4;O75953-5;H0YFL9;H0YH04;Q5T657;H7C5W0;H0Y4S1	O75953;O75953-4;O75953-5;H0YFL9;H0YH04	DnaJ homolog subfamily B member 5	DNAJB5
+	0.00609536	O75190;C9J2C4;O75190-4;E9PH18;C9J2P2;C9JDX6;F8WCZ4;C9JDR7;C9JB42;C9JN01;Q8NHS0	O75190;C9J2C4;O75190-4;E9PH18;C9J2P2	DnaJ homolog subfamily B member 6	DNAJB6
+	0	O75190-3	O75190-3	DnaJ homolog subfamily B member 6	DNAJB6
+	0.00078373	Q96KC8;Q5T1X2	Q96KC8	DnaJ homolog subfamily C member 1	DNAJC1
+	0.00102592	Q8IXB1;Q8IXB1-2;Q8IXB1-3;E7EP04;A0A087WXH7;H7C1G0	Q8IXB1;Q8IXB1-2	DnaJ homolog subfamily C member 10	DNAJC10
+	4.48e-06	Q9NVH1;Q9NVH1-3;Q9NVH1-2;B1AK20;Q5TH61	Q9NVH1;Q9NVH1-3;Q9NVH1-2	DnaJ homolog subfamily C member 11	DNAJC11
+	0.000122125	O75165;H0Y8Q2;H0YA63	O75165	DnaJ homolog subfamily C member 13	DNAJC13
+	0.000745313	Q9NVM6;S4R343;H0YLQ7;H0YK99	Q9NVM6	DnaJ homolog subfamily C member 17	DNAJC17
+	0.0439143	Q5F1R6;Q5F1R6-3;Q5F1R6-2	Q5F1R6;Q5F1R6-3;Q5F1R6-2	DnaJ homolog subfamily C member 21	DNAJC21
+	0.00435264	Q9H1X3;Q9H1X3-2	Q9H1X3;Q9H1X3-2	DnaJ homolog subfamily C member 25	DNAJC25
+	0.0008307	Q13217;X6R9L0	Q13217;X6R9L0	DnaJ homolog subfamily C member 3	DNAJC3
+	0.000708758	Q96LL9	Q96LL9	DnaJ homolog subfamily C member 30	DNAJC30
+	0.0121663	Q9H3Z4;Q9H3Z4-2	Q9H3Z4;Q9H3Z4-2	DnaJ homolog subfamily C member 5	DNAJC5
+	3.15e-05	Q99615;Q99615-2;K7ESP1;K7EPP7;K7ER44;K7EJV7;K7EJL5;K7EN19;K7ELJ8;K7EJE9;K7EK03;K7EJ24;K7EQ73	Q99615;Q99615-2;K7ESP1;K7EPP7	DnaJ homolog subfamily C member 7	DNAJC7
+	0.0029304	Q5SXM8;Q5SXM7	Q5SXM8	DNL-type zinc finger protein	DNLZ
+	0.0100778	Q99704;Q99704-3;Q99704-2;H7C093	Q99704;Q99704-3	Docking protein 1	DOK1
+	0.00488739	Q08477;A0A087WUF0	Q08477;A0A087WUF0	Docosahexaenoic acid omega-hydroxylase CYP4F3	CYP4F3
+	0.0417125	Q86YN1;A0A0A6YYB0;Q86YN1-2	Q86YN1;A0A0A6YYB0;Q86YN1-2	Dolichyldiphosphatase 1	DOLPP1
+	0.00399478	P39656;A0A0C4DGS1;P39656-3;P39656-2;U3KQ84	P39656;A0A0C4DGS1;P39656-3;P39656-2	Dolichyl-diphosphooligosaccharide--protein glycosyltransferase 48 kDa subunit	DDOST
+	0.00525965	P04843;B7Z4L4;F8WF32	P04843;B7Z4L4	Dolichyl-diphosphooligosaccharide--protein glycosyltransferase subunit 1	RPN1
+	0.00451096	P04844-2;P04844;Q5JYR3;H0Y5M1	P04844-2;P04844	Dolichyl-diphosphooligosaccharide--protein glycosyltransferase subunit 2	RPN2
+	0.00303005	P61803;F5GXX5;F5H895;A0A0B4J239	P61803;F5GXX5	Dolichyl-diphosphooligosaccharide--protein glycosyltransferase subunit DAD1	DAD1
+	0.000187385	P46977;P46977-2;H0YET6;A0A0C4DH80;E9PN73;E9PI32	P46977;P46977-2	Dolichyl-diphosphooligosaccharide--protein glycosyltransferase subunit STT3A	STT3A
+	9.43e-05	Q8TCJ2	Q8TCJ2	Dolichyl-diphosphooligosaccharide--protein glycosyltransferase subunit STT3B	STT3B
+	0.0354788	Q9Y673;Q9Y673-2	Q9Y673;Q9Y673-2	Dolichyl-phosphate beta-glucosyltransferase	ALG5
+	0.0226798	Q92685;H7C0X4;C9J7S5;Q92685-2;F8WF93;H7BZZ2;F8WE30	Q92685;H7C0X4;C9J7S5;Q92685-2	Dol-P-Man:Man(5)GlcNAc(2)-PP-Dol alpha-1,3-mannosyltransferase	ALG3
+	0.000907499	Q9BV10;H7C4I6	Q9BV10	Dol-P-Man:Man(7)GlcNAc(2)-PP-Dol alpha-1,6-mannosyltransferase	ALG12
+	0.00432065	P09172;Q5T382	P09172	Dopamine beta-hydroxylase;Soluble dopamine beta-hydroxylase	DBH
+	0.000622114	P49959;P49959-3;F8W7U8;P49959-2;F5GXT0;F5H742;F5H256	P49959;P49959-3;F8W7U8;P49959-2	Double-strand break repair protein MRE11A	MRE11A
+	0.0162352	O60216;E5RFV8;E5RIN7;E5RJW1;E5RJK5;E5RFZ5;E5RI01;E5RG18	O60216	Double-strand-break repair protein rad21 homolog	RAD21
+	5.78e-06	O95793-3;Q5JW28	O95793-3	Double-stranded RNA-binding protein Staufen homolog 1	STAU1
+	1.23e-05	Q9NUL3;E9PH62;A0A0A0MTC5;Q9NUL3-2;A0A0A0MTD1;F8VPI7;E7EPX0;E7EVJ4;Q9NUL3-8;Q9NUL3-3;A0A0A0MTC4;Q9NUL3-6;E5RJN7;Q9NUL3-4;E7EVI1;G5EA18;E5RJ67;E5RFK1;E5RGT3;Q9NUL3-5;E5RGQ5	Q9NUL3;E9PH62;A0A0A0MTC5;Q9NUL3-2;A0A0A0MTD1;F8VPI7;E7EPX0;E7EVJ4;Q9NUL3-8;Q9NUL3-3;A0A0A0MTC4;Q9NUL3-6;E5RJN7;Q9NUL3-4;E7EVI1;G5EA18	Double-stranded RNA-binding protein Staufen homolog 2	STAU2
+	9.42e-05	P55265;P55265-4;P55265-5	P55265;P55265-4;P55265-5	Double-stranded RNA-specific adenosine deaminase	ADAR
+	0.0145379	P78563;P78563-5;P78563-3;A0A0A0MSG8	P78563;P78563-5;P78563-3	Double-stranded RNA-specific editase 1	ADARB1
+	0.00622339	P78563-2;P78563-4;P78563-6	P78563-2;P78563-4;P78563-6	Double-stranded RNA-specific editase 1	ADARB1
+	0	Q16643-3;Q16643;Q16643-2;D6RFI1;D6R9Q9	Q16643-3;Q16643;Q16643-2	Drebrin	DBN1
+	0	Q9UJU6;H0Y5J4;Q9UJU6-5;F8WBG8;F8WC20;F8WBB2;F8WFE1;F2Z2V3;F8WB73;F8WCK3;F2Z3E3;H7C111	Q9UJU6;H0Y5J4;Q9UJU6-5	Drebrin-like protein	DBNL
+	0.013498	Q02750;Q02750-2;H3BRW9	Q02750;Q02750-2	Dual specificity mitogen-activated protein kinase kinase 1	MAP2K1
+	0.013835	P36507;G5E9C7;M0R1B6	P36507;G5E9C7	Dual specificity mitogen-activated protein kinase kinase 2	MAP2K2
+	0.00309012	P46734;P46734-2;P46734-3;E9PRZ0;J3QR49;J3KRV4;K7ELM6	P46734;P46734-2;P46734-3	Dual specificity mitogen-activated protein kinase kinase 3	MAP2K3
+	0.00288231	P45985;P45985-2;R4GN37	P45985;P45985-2	Dual specificity mitogen-activated protein kinase kinase 4	MAP2K4
+	0.00110076	P52564;P52564-2;K7EIW3;A0A0A0MRF7	P52564;P52564-2	Dual specificity mitogen-activated protein kinase kinase 6	MAP2K6
+	0.0141536	O14733-3;O14733;O14733-4;O14733-2	O14733-3;O14733;O14733-4;O14733-2	Dual specificity mitogen-activated protein kinase kinase 7	MAP2K7
+	2.01e-05	Q4G0W2;H7C234	Q4G0W2;H7C234	Dual specificity phosphatase 28	DUSP28
+	0.0269126	Q9HAZ1;B7ZL31;A0A087WX74	Q9HAZ1;B7ZL31;A0A087WX74	Dual specificity protein kinase CLK4	CLK4
+	0.0152624	Q9UNI6;V9GY92;V9GYV5	Q9UNI6	Dual specificity protein phosphatase 12	DUSP12
+	0.0194249	Q9UII6;U3KQA1;U3KQ82;Q9UII6-4;E9PSD4;U3KQG1	Q9UII6;U3KQA1;U3KQ82;Q9UII6-4;E9PSD4;U3KQG1	Dual specificity protein phosphatase 13 isoform B	DUSP13
+	0.0352176	O95147	O95147	Dual specificity protein phosphatase 14	DUSP14
+	0.0291641	Q8WTR2;Q8WTR2-2	Q8WTR2;Q8WTR2-2	Dual specificity protein phosphatase 19	DUSP19
+	0.00117886	Q9BVJ7	Q9BVJ7	Dual specificity protein phosphatase 23	DUSP23
+	0.000134165	P51452;K7ES89;K7ELG5;K7EPK5	P51452;K7ES89	Dual specificity protein phosphatase 3	DUSP3
+	0.0105396	Q13627;Q13627-4;Q13627-2;Q13627-3;Q13627-5;E7EMI5;Q76N25	Q13627;Q13627-4;Q13627-2;Q13627-3;Q13627-5	Dual specificity tyrosine-phosphorylation-regulated kinase 1A	DYRK1A
+	0.0409692	Q7RTS9;Q7RTS9-2;J3QR81;J3KRG4;J3QQT7;J3KSU8;J3KSF9;J3QSE7;J3QRF2	Q7RTS9;Q7RTS9-2	Dymeclin	DYM
+	0.0320942	Q13561;Q13561-3;Q13561-2;F8W1I6;H0YI98;F8VW18;F8VRV7;F8W0U6	Q13561;Q13561-3;Q13561-2;F8W1I6;H0YI98;F8VW18	Dynactin subunit 2	DCTN2
+	6.06e-06	Q9UJW0;Q9UJW0-3;Q9UJW0-2;H9KVE0;E5RI97;E5RK21;E5RGG1	Q9UJW0;Q9UJW0-3;Q9UJW0-2	Dynactin subunit 4	DCTN4
+	0.00236721	O00399;E5RK00;E5RFU3;E5RIK5;E5RGW9	O00399;E5RK00	Dynactin subunit 6	DCTN6
+	0.00444995	Q05193;Q05193-3;A0A0D9SFB1;Q05193-5;Q05193-2;A0A0D9SFE4	Q05193;Q05193-3;A0A0D9SFB1;Q05193-5;Q05193-2;A0A0D9SFE4	Dynamin-1	DNM1
+	0	O00429-2;O00429-4;O00429-8;G8JLD5	O00429-2;O00429-4;O00429-8;G8JLD5	Dynamin-1-like protein	DNM1L
+	0.000728745	P50570;K7EPK9;H7C5U0	P50570	Dynamin-2	DNM2
+	0.000122174	P50570-4	P50570-4	Dynamin-2	DNM2
+	0	Q6XZF7;Q6XZF7-2;Q5SVK9	Q6XZF7;Q6XZF7-2	Dynamin-binding protein	DNMBP
+	0	O60313-2;E5KLJ5;O60313;E5KLJ6;E5KLK1;E5KLJ9;H7C141;H7C321;C9JMB8;C9JY58;H7C3G2;A8MXB6	O60313-2;E5KLJ5;O60313;E5KLJ6;E5KLK1;E5KLJ9	Dynamin-like 120 kDa protein, mitochondrial;Dynamin-like 120 kDa protein, form S1	OPA1
+	0.000986022	Q86Y56;Q86Y56-2;H0Y650;E9PGY2;Q86Y56-3;H7C3B1	Q86Y56;Q86Y56-2;H0Y650	Dynein assembly factor 5, axonemal	DNAAF5
+	0.00010837	P63167;F8VXL2;F8VRV5;F8VXI7	P63167	Dynein light chain 1, cytoplasmic	DYNLL1
+	0	Q96FJ2	Q96FJ2	Dynein light chain 2, cytoplasmic	DYNLL2
+	0.0221279	Q9NP97;B1AKR6;H3BNG9;Q7Z4M1;Q9NP97-2	Q9NP97;B1AKR6	Dynein light chain roadblock-type 1	DYNLRB1
+	0.000236474	P63172;Q5VTU3	P63172;Q5VTU3	Dynein light chain Tctex-type 1	DYNLT1
+	0.000669039	P51808;A6NGJ0;F2Z328	P51808;A6NGJ0;F2Z328	Dynein light chain Tctex-type 3	DYNLT3
+	0.00155295	Q96EV8;Q96EV8-2;D6RCT8;A6NFV8;D6RID1;A0A087WYP9;Q96EV8-3;D6RJC6;D6RAX1;D6RAR7	Q96EV8;Q96EV8-2;D6RCT8;A6NFV8;D6RID1;A0A087WYP9;Q96EV8-3	Dysbindin	DTNBP1
+	0	O75923-8;O75923-11;O75923-14;O75923-10;O75923-13;O75923-9;O75923-12	O75923-8;O75923-11;O75923-14;O75923-10;O75923-13;O75923-9;O75923-12	Dysferlin	DYSF
+	0.0053771	Q8IZA0;E7EN73;Q8IZA0-2;C9J519;Q8IZA0-3;B1AN15;H0Y4S8;C9JQ56;C9JVB2;B4DYG9	Q8IZA0;E7EN73;Q8IZA0-2;C9J519;Q8IZA0-3	Dyslexia-associated protein KIAA0319-like protein	KIAA0319L
+	0.00132687	Q03001;F8W9J4;E7ERU0;Q03001-9	Q03001;F8W9J4;E7ERU0	Dystonin	DST
+	4.52e-06	Q9Y4J8-15	Q9Y4J8-15	Dystrobrevin alpha	DTNA
+	0.0143099	O60941;E7EVB6;O60941-7;E9PEY4;O60941-4;O60941-2;O60941-6;O60941-5;F8W9U0;E9PE76;E7ES64;F8WD22	O60941;E7EVB6;O60941-7;E9PEY4;O60941-4;O60941-2;O60941-6;O60941-5	Dystrobrevin beta;Dystrobrevin	DTNB
+	6.35e-06	Q14118;C9JYS1;C9J196;C9JQL4	Q14118	Dystroglycan;Alpha-dystroglycan;Beta-dystroglycan	DAG1
+	0	P11532;A0A075B6G3;P11532-4;E9PDN5;P11532-3;P11532-2	P11532;A0A075B6G3;P11532-4;E9PDN5;P11532-3;P11532-2	Dystrophin	DMD
+	0.00391443	Q9C0C9;K7ES11;K7EQ12	Q9C0C9;K7ES11	E2/E3 hybrid ubiquitin-protein ligase UBE2O	UBE2O
+	0.00061313	Q56P03;G3V2W9;A0A087X060	Q56P03;G3V2W9;A0A087X060	E2F-associated phosphoprotein	EAPP
+	0.030398	Q96MF7;E5RFJ1;E5RIM1;A0A087WTZ8;E5RHW9;H0YB96;E5RK09;E5RG00	Q96MF7;E5RFJ1;E5RIM1;A0A087WTZ8;E5RHW9	E3 SUMO-protein ligase NSE2	NSMCE2
+	0.0185668	O75925;O75925-2;H3BSI8;O75925-3;B4DGW0	O75925;O75925-2;H3BSI8;O75925-3	E3 SUMO-protein ligase PIAS1	PIAS1
+	0.000506898	P49792;H0YBN8;F8WBP7	P49792	E3 SUMO-protein ligase RanBP2	RANBP2
+	5.81e-06	Q14258	Q14258	E3 ubiquitin/ISG15 ligase TRIM25	TRIM25
+	0.00908972	Q9Y4X5;H3BNB9;A0A087WT96;H3BSK4	Q9Y4X5	E3 ubiquitin-protein ligase ARIH1	ARIH1
+	0.000332991	O95376;C9JZ71;C9JCL4;F8WCS4;C9JBC5	O95376	E3 ubiquitin-protein ligase ARIH2	ARIH2
+	0.0138168	O75150;H3BP71;O75150-3;A0A087WTK2;H3BS50;H3BQ99;H3BUL6;I3L332	O75150;H3BP71;O75150-3	E3 ubiquitin-protein ligase BRE1B	RNF40
+	0.00186408	P22681	P22681	E3 ubiquitin-protein ligase CBL	CBL
+	4.97e-06	Q13191;B5MC15;Q13191-2;Q13191-3;Q68CY2;E9PHA9;C9JU85;C9JRB3;Q9ULV8	Q13191;B5MC15;Q13191-2;Q13191-3	E3 ubiquitin-protein ligase CBL-B	CBLB
+	0	Q96EP1;Q96EP1-2;Q96EP1-4;Q96EP1-3;Q96EP1-5;F5GWH4;A0A096P6K8;F5H375;F5H829	Q96EP1;Q96EP1-2;Q96EP1-4;Q96EP1-3;Q96EP1-5;F5GWH4	E3 ubiquitin-protein ligase CHFR	CHFR
+	8.51e-05	Q9UNE7;Q9UNE7-2;H3BS86;H3BTA3	Q9UNE7;Q9UNE7-2;H3BS86;H3BTA3	E3 ubiquitin-protein ligase CHIP	STUB1
+	0.00302119	Q8TDB6;Q8TDB6-2	Q8TDB6	E3 ubiquitin-protein ligase DTX3L	DTX3L
+	0.0257451	Q75N03;Q75N03-2;C9J2P9;C9K074;F8WEM5	Q75N03;Q75N03-2;C9J2P9	E3 ubiquitin-protein ligase Hakai	CBLL1
+	0.00261478	Q9ULT8;A0A087X2H1;G3V4V5;H0YJD4;A0A087WVU6	Q9ULT8;A0A087X2H1	E3 ubiquitin-protein ligase HECTD1	HECTD1
+	0.0333927	O95714;A0A0G2JPS8;H3BUQ1	O95714	E3 ubiquitin-protein ligase HERC2	HERC2
+	0.000460638	Q7Z6Z7;Q7Z6Z7-3;Q7Z6Z7-2;H0Y659;A0A087X146;Q5H963	Q7Z6Z7;Q7Z6Z7-3;Q7Z6Z7-2	E3 ubiquitin-protein ligase HUWE1	HUWE1
+	0.00177713	Q96J02;Q96J02-2;Q96J02-3;H0YBS9;H0YBA4	Q96J02;Q96J02-2;Q96J02-3	E3 ubiquitin-protein ligase Itchy homolog	ITCH
+	0.000654894	Q6UWE0;Q6UWE0-2;Q6UWE0-3	Q6UWE0;Q6UWE0-2	E3 ubiquitin-protein ligase LRSAM1	LRSAM1
+	0.0194206	Q9NX47	Q9NX47	E3 ubiquitin-protein ligase MARCH5	"MARCH5"
+	0.0150077	Q86YT6	Q86YT6	E3 ubiquitin-protein ligase MIB1	MIB1
+	0.00124013	Q96AX9;E9PD12;Q96AX9-4;Q96AX9-2;Q96AX9-12;Q96AX9-11;Q96AX9-14;D6RAZ0;Q96AX9-10;Q96AX9-8;Q96AX9-7;Q96AX9-3;Q96AX9-13;F2Z2L2;Q96AX9-6;Q96AX9-5;H0YAM8;Q96AX9-9;D6RED3;J3QR95;D6RFJ2;D6RE96;J3QLE0;D6R9Q6	Q96AX9;E9PD12;Q96AX9-4;Q96AX9-2;Q96AX9-12;Q96AX9-11;Q96AX9-14;D6RAZ0;Q96AX9-10;Q96AX9-8;Q96AX9-7;Q96AX9-3;Q96AX9-13;F2Z2L2;Q96AX9-6;Q96AX9-5;H0YAM8;Q96AX9-9	E3 ubiquitin-protein ligase MIB2	MIB2
+	0	O15344;O15344-2;C9J453	O15344;O15344-2;C9J453	E3 ubiquitin-protein ligase Midline-1	MID1
+	0.0218376	O75592;O75592-2;H7C3U4;A0A0C4DGY7;A0A087WY34	O75592;O75592-2	E3 ubiquitin-protein ligase MYCBP2	MYCBP2
+	1.1e-05	P46934-4;H0Y8H4;H0Y9L1	P46934-4	E3 ubiquitin-protein ligase NEDD4	NEDD4
+	0.00148371	Q96PU5;Q96PU5-5;Q96PU5-3;Q96PU5-2;Q96PU5-6;Q96PU5-7;Q96PU5-9;Q96PU5-4;K7ERN1;K7ENS6;K7EQC5;K7EN51	Q96PU5;Q96PU5-5;Q96PU5-3;Q96PU5-2;Q96PU5-6;Q96PU5-7;Q96PU5-9;Q96PU5-4;K7ERN1	E3 ubiquitin-protein ligase NEDD4-like	NEDD4L
+	0.00235934	O60260;B1AKC3;O60260-5;O60260-2;O60260-8;O60260-7;O60260-6;A0A087WX46;A0A087X1E2;A0A087X0Z9;O60260-3;O60260-4	O60260;B1AKC3;O60260-5;O60260-2;O60260-8;O60260-7;O60260-6	E3 ubiquitin-protein ligase parkin	PARK2
+	0.0205528	Q9UPQ7;E7ENB6;C9JWE6;Q9UPQ7-3;Q9UPQ7-2	Q9UPQ7;E7ENB6;C9JWE6;Q9UPQ7-3	E3 ubiquitin-protein ligase PDZRN3	PDZRN3
+	0.021427	O43164;O43164-2	O43164;O43164-2	E3 ubiquitin-protein ligase Praja-2	PJA2
+	0.0332988	P62877	P62877	E3 ubiquitin-protein ligase RBX1;E3 ubiquitin-protein ligase RBX1, N-terminally processed	RBX1
+	0.000214804	Q06587;Q06587-2	Q06587;Q06587-2	E3 ubiquitin-protein ligase RING1	RING1
+	0.013337	Q9Y508;A0A096LNV3;A0A096LP02;Q9Y508-2;A0A096LNT1;A0A096LNN8;A0A096LPF9	Q9Y508;A0A096LNV3;A0A096LP02;Q9Y508-2	E3 ubiquitin-protein ligase RNF114	RNF114
+	0.00065066	Q5XPI4;Q5XPI4-2;C9JS59;C9J266;C9JI97;F8WB91;C9JN91;H7C3U1	Q5XPI4;Q5XPI4-2;C9JS59;C9J266	E3 ubiquitin-protein ligase RNF123	RNF123
+	0.0129647	Q8IUD6;Q8IUD6-3;J3QS68;Q8IUD6-2;H7C3H8	Q8IUD6;Q8IUD6-3;J3QS68;Q8IUD6-2	E3 ubiquitin-protein ligase RNF135	RNF135
+	3.65e-05	Q9UBS8;Q9UBS8-2;D6RA38;E7EP22;D6RDU6;D6RBU3;D6R996;D6R988;D6RBK4;D6RAS4	Q9UBS8;Q9UBS8-2;D6RA38;E7EP22	E3 ubiquitin-protein ligase RNF14	RNF14
+	0.0048137	Q9P0P0;C9J1C6	Q9P0P0;C9J1C6	E3 ubiquitin-protein ligase RNF181	RNF181
+	0.0245095	A0A0A0MTR7;Q63HN8;A0A0A0MTC1;Q63HN8-4;Q63HN8-5;Q63HN8-6;I3L3H9	A0A0A0MTR7;Q63HN8;A0A0A0MTC1;Q63HN8-4	E3 ubiquitin-protein ligase RNF213	RNF213
+	0.017788	Q5VTB9;Q5VTB9-3;Q5TDE7;Q5TDE8	Q5VTB9;Q5VTB9-3;Q5TDE7;Q5TDE8	E3 ubiquitin-protein ligase RNF220	RNF220
+	0.0368188	Q96BH1	Q96BH1	E3 ubiquitin-protein ligase RNF25	RNF25
+	7.03e-06	Q96EP0;H0YKX0;Q96EP0-3;A0A0B4J293;Q96EP0-2;H0YM13;H0YMG8;H0YKI4;H0YNJ0;H0YMG4;H0YM83;H0YMN0;H0YNT1	Q96EP0;H0YKX0;Q96EP0-3;A0A0B4J293	E3 ubiquitin-protein ligase RNF31	RNF31
+	0.00135803	Q86TM6;Q86TM6-2;Q86TM6-3;E9PMA1;E9PK19;H0YCR6;E9PN88	Q86TM6;Q86TM6-2;Q86TM6-3;E9PMA1;E9PK19	E3 ubiquitin-protein ligase synoviolin	SYVN1
+	0.0429377	Q6Q0C0;Q6Q0C0-2;H3BR17	Q6Q0C0;Q6Q0C0-2	E3 ubiquitin-protein ligase TRAF7	TRAF7
+	0.0006289	P19474;P19474-2;H0YDP8	P19474;P19474-2	E3 ubiquitin-protein ligase TRIM21	TRIM21
+	0.00243308	P36406;P36406-3;P36406-2;D6RBN4	P36406;P36406-3;P36406-2	E3 ubiquitin-protein ligase TRIM23	TRIM23
+	0.000144671	Q13049;Q5JVY0	Q13049	E3 ubiquitin-protein ligase TRIM32	TRIM32
+	0.000433037	Q9NQ86;E9PBG3;Q9NQ86-4	Q9NQ86;E9PBG3;Q9NQ86-4	E3 ubiquitin-protein ligase TRIM36	TRIM36
+	6.95e-06	O00635	O00635	E3 ubiquitin-protein ligase TRIM38	TRIM38
+	0.00110439	Q9C037;Q9C037-2;Q9C037-3;H7C0Q6	Q9C037;Q9C037-2;Q9C037-3	E3 ubiquitin-protein ligase TRIM4	TRIM4
+	0.00112067	Q9BRZ2;C9JI91;Q9BRZ2-2;Q9BRZ2-3;A0A0D9SF19	Q9BRZ2	E3 ubiquitin-protein ligase TRIM56	TRIM56
+	4e-06	Q969Q1;Q969Q1-2;REV__Q86UU0-3;REV__Q86UU0-4;REV__A0A087WZX0;REV__Q86UU0-2;REV__Q86UU0	Q969Q1;Q969Q1-2	E3 ubiquitin-protein ligase TRIM63	TRIM63
+	0.00110352	Q14669-2;Q14669-4;H7C2Y1;C9JLJ5;C9JSX9;F8W9P3;H7C1L9	Q14669-2;Q14669-4	E3 ubiquitin-protein ligase TRIP12	TRIP12
+	0.0453345	Q14669-3;Q14669;G5E9G6;C9JLD7	Q14669-3;Q14669	E3 ubiquitin-protein ligase TRIP12	TRIP12
+	0.000158961	Q8IWV7;A0A087WTJ9;Q8IWV7-2;A0A0C4DGM0;H3BUC4;H3BUZ4;H3BS20;H3BNQ6;H3BQF8	Q8IWV7;A0A087WTJ9	E3 ubiquitin-protein ligase UBR1	UBR1
+	0.0204995	Q6ZT12-4;Q6ZT12;H0Y3K2;Q6ZT12-2;H7BZD8;H7C481;Q6ZT12-3;F8WEB7	Q6ZT12-4;Q6ZT12	E3 ubiquitin-protein ligase UBR3	UBR3
+	0.0176128	Q5T4S7;Q5T4S7-3;Q5T4S7-2;Q5T4S7-4;Q5T4S7-5;A0A0A0MSW0;X6RE05;Q5T4S7-6;Q5TBN9	Q5T4S7;Q5T4S7-3;Q5T4S7-2;Q5T4S7-4	E3 ubiquitin-protein ligase UBR4	UBR4
+	0.0294181	Q96PU4;Q96PU4-2;A0A0A0MSQ3;B1AL33	Q96PU4;Q96PU4-2	E3 ubiquitin-protein ligase UHRF2	UHRF2
+	0.0217696	Q96JP5;A0A0A6YYC7;Q96JP5-2;H3BTR0;H0YCH4	Q96JP5;A0A0A6YYC7;Q96JP5-2;H3BTR0	E3 ubiquitin-protein ligase ZFP91	ZFP91;ZFP91-CNTF
+	2.2e-05	Q15075	Q15075	Early endosome antigen 1	EEA1
+	4.55e-05	P18146;P11161;Q06889;Q06889-2;P11161-2	P18146	Early growth response protein 1	EGR1
+	8.82e-05	O00423;O00423-3;F8W717;G3V3N9;G3V500;G3V4U5;G3V5C8;G3V497;G3V4H6;G3V538;H0YJK4;H0YJY3;G3V3J1;H0YJD8	O00423;O00423-3;F8W717	Echinoderm microtubule-associated protein-like 1	EML1
+	0.000107013	O95834-3;O95834;O95834-2	O95834-3;O95834;O95834-2	Echinoderm microtubule-associated protein-like 2	EML2
+	0.000590895	Q32P44;B7WPE2;Q32P44-2;H0Y3M3;G3V195;G3V1D0;H7C355;C9J6V3;E9PJV5;E9PSB4;Q32P44-3	Q32P44;B7WPE2;Q32P44-2;H0Y3M3;G3V195;G3V1D0	Echinoderm microtubule-associated protein-like 3	EML3
+	0	Q9HC35;B5MBZ0;Q9HC35-2	Q9HC35;B5MBZ0;Q9HC35-2	Echinoderm microtubule-associated protein-like 4	EML4
+	0.000514814	O60447;O60447-2	O60447;O60447-2	Ecotropic viral integration site 5 protein homolog	EVI5
+	0	Q13508;Q13508-2;Q13508-3;E7ESB3;E7ER42;E7EX61;E9PGR5	Q13508;Q13508-2;Q13508-3;E7ESB3	Ecto-ADP-ribosyltransferase 3;NAD(P)(+)--arginine ADP-ribosyltransferase	ART3
+	0.000397201	Q93070;Q3KZ30	Q93070	Ecto-ADP-ribosyltransferase 4	ART4
+	6.69e-05	P49961;P49961-2;P49961-6;P49961-5;P49961-4;P49961-3;R4GMQ9	P49961;P49961-2;P49961-6;P49961-5;P49961-4;P49961-3	Ectonucleoside triphosphate diphosphohydrolase 1	ENTPD1
+	0.00208908	Q9Y5L3;Q9Y5L3-2;Q9Y5L3-3	Q9Y5L3;Q9Y5L3-2;Q9Y5L3-3	Ectonucleoside triphosphate diphosphohydrolase 2	ENTPD2
+	0.0472057	O75356;G3V4I0;G3V450;G3V3Y0;H0YJH1	O75356;G3V4I0;G3V450	Ectonucleoside triphosphate diphosphohydrolase 5	ENTPD5
+	0	P22413;E9PE72	P22413	Ectonucleotide pyrophosphatase/phosphodiesterase family member 1;Alkaline phosphodiesterase I;Nucleotide pyrophosphatase	ENPP1
+	3.69e-06	Q13822;Q13822-3;E7EUF1;Q13822-2;E5RIA2	Q13822;Q13822-3;E7EUF1;Q13822-2;E5RIA2	Ectonucleotide pyrophosphatase/phosphodiesterase family member 2	ENPP2
+	0.0334949	Q6UWR7;D6R9P1	Q6UWR7;D6R9P1	Ectonucleotide pyrophosphatase/phosphodiesterase family member 6	ENPP6
+	0.000657322	Q5VUJ9-3;Q5VUJ9-2	Q5VUJ9-3;Q5VUJ9-2	EF-hand calcium-binding domain-containing protein 2	EFCAB2
+	0	Q9BUP0;H7C0I0;A0A087X1Z2;Q9BUP0-2;Q8WYH2;C9JTV4	Q9BUP0;H7C0I0	EF-hand domain-containing protein D1	EFHD1
+	5.73e-06	Q96C19;H0Y4Y4	Q96C19;H0Y4Y4	EF-hand domain-containing protein D2	EFHD2
+	0.000168437	Q5NDL2;Q5NDL2-3;F5H225;Q5NDL2-2;C9JQM7;C9J4G5	Q5NDL2;Q5NDL2-3;F5H225;Q5NDL2-2	EGF domain-specific O-linked N-acetylglucosamine transferase	EOGT
+	0	Q12805;Q12805-2;Q12805-4;Q12805-3;Q12805-5;Q580Q6;C9JUM4;C9JQX7;C9J4J8;C9JPZ9	Q12805;Q12805-2;Q12805-4;Q12805-3;Q12805-5	EGF-containing fibulin-like extracellular matrix protein 1	EFEMP1
+	0	O95967;E9PRU1;H0YET5;H0YCR9;E9PI47;H0YCB5;E9PRQ8;E9PKA3	O95967;E9PRU1;H0YET5	EGF-containing fibulin-like extracellular matrix protein 2	EFEMP2
+	3.72e-06	O43854;O43854-2	O43854;O43854-2	EGF-like repeat and discoidin I-like domain-containing protein 3	EDIL3
+	0.0420828	Q9GZT9;Q9GZT9-2;Q9GZT9-3	Q9GZT9;Q9GZT9-2;Q9GZT9-3	Egl nine homolog 1	EGLN1
+	0.00584035	Q8NDI1;Q8NDI1-3;Q8NDI1-2;B5MC86;C9IYU2;H7BZ98;H7C1E6;C9JEP1;H7C0Q4;C9J268;C9K0H9	Q8NDI1;Q8NDI1-3;Q8NDI1-2	EH domain-binding protein 1	EHBP1
+	0.000118542	Q8N3D4;E9PIH6;H0YDZ9;E9PSB0	Q8N3D4	EH domain-binding protein 1-like protein 1	EHBP1L1
+	0	Q9H4M9;A0A024R571;C9JC03;C9J2Z4;C9JIJ3;C9IZH1;C9JDQ8	Q9H4M9;A0A024R571;C9JC03	EH domain-containing protein 1	EHD1
+	0	Q9NZN4;Q9NZN4-2	Q9NZN4;Q9NZN4-2	EH domain-containing protein 2	EHD2
+	0.000648031	Q9NZN3;A0A0C4DH83;Q9NZN3-2	Q9NZN3;A0A0C4DH83	EH domain-containing protein 3	EHD3
+	0	Q9H223;A0A087WUA5	Q9H223;A0A087WUA5	EH domain-containing protein 4	EHD4
+	0.042941	Q14657	Q14657	EKC/KEOPS complex subunit LAGE3	LAGE3
+	0.00423057	Q9Y3C4;Q9Y3C4-3;Q9Y3C4-2	Q9Y3C4;Q9Y3C4-3;Q9Y3C4-2	EKC/KEOPS complex subunit TPRKB	TPRKB
+	5.15e-06	P15502-4;P15502;F8WAH6;P15502-9;E7EN65;P15502-2;P15502-1;E7ENM0;P15502-13;P15502-10;P15502-7;P15502-6;B3KRT8;E7ENW7;E7EWS8;E7EN51;E9PGX4	P15502-4;P15502;F8WAH6;P15502-9;E7EN65;P15502-2;P15502-1;E7ENM0;P15502-13;P15502-10;P15502-7;P15502-6;B3KRT8	Elastin	ELN
+	0.00806238	Q15717;Q15717-2;M0QZR9;M0R055	Q15717;Q15717-2;M0QZR9	ELAV-like protein 1	ELAVL1
+	0	P13804;P13804-2;H0YLU7;H0YK49;H0YNX6;H0YL12;H0YL83;H0YM12;J3KN60	P13804;P13804-2;H0YLU7;H0YK49;H0YNX6;H0YL12	Electron transfer flavoprotein subunit alpha, mitochondrial	ETFA
+	0	P38117;P38117-2;M0QY67	P38117;P38117-2;M0QY67	Electron transfer flavoprotein subunit beta	ETFB
+	0	Q16134;Q16134-3	Q16134;Q16134-3	Electron transfer flavoprotein-ubiquinone oxidoreductase, mitochondrial	ETFDH
+	7.52e-05	X6RLX0;Q8IUD2;G8JLD3;Q8IUD2-3;Q8IUD2-2;X6RM00;Q8IUD2-4;Q8IUD2-5;K7EPD6;K7EP25;K7EIZ7;K7EKH8	X6RLX0;Q8IUD2;G8JLD3;Q8IUD2-3;Q8IUD2-2;X6RM00;Q8IUD2-4;Q8IUD2-5	ELKS/Rab6-interacting/CAST family member 1	ERC1
+	0.00145912	Q6PJG2;A0A0A0MSU2;H7C1L3;C9JYU7	Q6PJG2;A0A0A0MSU2	ELM2 and SANT domain-containing protein 1	ELMSAN1
+	0	P68104;Q5VTE0;A0A087WVQ9;P68104-2;A0A087WV01;Q5JR01;A6PW80	P68104;Q5VTE0;A0A087WVQ9;P68104-2;A0A087WV01	Elongation factor 1-alpha 1;Putative elongation factor 1-alpha-like 3;Elongation factor 1-alpha	EEF1A1;EEF1A1P5
+	3.87e-06	Q05639	Q05639	Elongation factor 1-alpha 2	EEF1A2
+	5.09e-06	P24534;C9JZW3;F2Z2G2;F8WF65	P24534	Elongation factor 1-beta	EEF1B2
+	0.0194081	P29692;E9PQZ1	P29692;E9PQZ1	Elongation factor 1-delta	EEF1D
+	0.00211236	P29692-3;E9PL71;E9PN91	P29692-3;E9PL71	Elongation factor 1-delta	EEF1D
+	0.000644384	P26641;P26641-2	P26641;P26641-2	Elongation factor 1-gamma	EEF1G
+	1.14e-05	P13639;M0R0I6	P13639	Elongation factor 2	EEF2
+	0	Q96RP9;C9IZ01;C9JA25;H7C5M4	Q96RP9;C9IZ01	Elongation factor G, mitochondrial	GFM1
+	3.63e-06	P43897;C9JT21;C9JG32;F8VPA7;F8VS27;P43897-4;P43897-3;F8WCK2	P43897;C9JT21	Elongation factor Ts, mitochondrial;Elongation factor Ts	TSFM
+	0.00199134	Q7Z2Z2;Q7Z2Z2-2;H0YK75;H0YKI9	Q7Z2Z2;Q7Z2Z2-2	Elongation factor Tu GTP-binding domain-containing protein 1	EFTUD1
+	0	P49411;H3BNU3	P49411	Elongation factor Tu, mitochondrial	TUFM
+	0.025417	Q9NYP7;Q9NYP7-2;A0A0A0MTI6;Q9NYP7-3	Q9NYP7;Q9NYP7-2;A0A0A0MTI6	Elongation of very long chain fatty acids protein 5;Elongation of very long chain fatty acids protein	ELOVL5
+	0.0306964	O95163;F5H2T0;H0YDF3	O95163;F5H2T0	Elongator complex protein 1	IKBKAP
+	0.0305726	Q6IA86;Q6IA86-3;Q6IA86-6;Q6IA86-5;Q6IA86-2;Q6IA86-4;Q6IA86-7;K7ER35;F5GYE9;F5GWY6;F5GX79	Q6IA86;Q6IA86-3;Q6IA86-6;Q6IA86-5;Q6IA86-2;Q6IA86-4;Q6IA86-7	Elongator complex protein 2	ELP2
+	0.0481074	Q96FZ2;E7EMP6;D6R9T3;D6RGK7;D6RAZ3;D6RAI0	Q96FZ2;E7EMP6;D6R9T3	Embryonic stem cell-specific 5-hydroxymethylcytosine-binding protein	HMCES
+	0.000938487	P50402;Q5HY57;F8WEQ1	P50402;Q5HY57	Emerin	EMD
+	0.0154426	Q96A84-3;B0QYK4;Q96A84-2;Q96A84;B0QYK2;B0QYK3;B0QYK5	Q96A84-3;B0QYK4;Q96A84-2;Q96A84;B0QYK2;B0QYK3;B0QYK5	EMI domain-containing protein 1	EMID1
+	0	A0A0C4DFX3;Q9Y6C2	A0A0C4DFX3;Q9Y6C2	EMILIN-1	EMILIN1
+	9.2e-06	Q9BXX0	Q9BXX0	EMILIN-2	EMILIN2
+	0	Q9NT22;Q9NT22-2	Q9NT22	EMILIN-3	EMILIN3
+	5.88e-05	P17813;P17813-2	P17813;P17813-2	Endoglin	ENG
+	0.0208261	Q9ULC0;Q9ULC0-3;Q9ULC0-2	Q9ULC0;Q9ULC0-3;Q9ULC0-2	Endomucin	EMCN
+	0	O94919	O94919	Endonuclease domain-containing 1 protein	ENDOD1
+	0.000648421	Q14249	Q14249	Endonuclease G, mitochondrial	ENDOG
+	0.0313499	P78549;P78549-3;P78549-2;H3BRL9;H3BPD5	P78549;P78549-3;P78549-2;H3BRL9;H3BPD5	Endonuclease III-like protein 1	NTHL1
+	0.000502092	Q99961;Q99961-3;Q99961-2;M0R0I3;M0QYE0;M0R2K6	Q99961;Q99961-3;Q99961-2;M0R0I3;M0QYE0	Endophilin-A2	SH3GL1
+	0	Q9NR46;B7ZC38;Q9NR46-2;B7ZC39;F8WFB9;G5E9J1;H7C1Z6	Q9NR46;B7ZC38;Q9NR46-2;B7ZC39	Endophilin-B2	SH3GLB2
+	0.0295332	Q9NZ08-2;Q9NZ08;H0Y9X5;D6RAL9	Q9NZ08-2;Q9NZ08	Endoplasmic reticulum aminopeptidase 1	ERAP1
+	0.000796354	Q96DZ1;Q96DZ1-3;Q96DZ1-2	Q96DZ1;Q96DZ1-3;Q96DZ1-2	Endoplasmic reticulum lectin 1	ERLEC1
+	0.00440154	Q9UKM7;H0YG20;H0YGV7;H0YIU0;H0YI64;H0YGQ1	Q9UKM7;H0YG20;H0YGV7	Endoplasmic reticulum mannosyl-oligosaccharide 1,2-alpha-mannosidase;alpha-1,2-Mannosidase	MAN1B1
+	0.000226551	Q7Z2K6;E7ER77;A0A0C4DGF0;Q7Z2K6-2	Q7Z2K6;E7ER77	Endoplasmic reticulum metallopeptidase 1	ERMP1
+	4.51e-06	P30040;F8VY02;F8W1G0;P30040-2	P30040;F8VY02	Endoplasmic reticulum resident protein 29	ERP29
+	0.0109737	Q9BS26	Q9BS26	Endoplasmic reticulum resident protein 44	ERP44
+	0.000180261	Q969X5;Q969X5-2;F2Z3Q5;F2Z2U2;Q969X5-3	Q969X5;Q969X5-2	Endoplasmic reticulum-Golgi intermediate compartment protein 1	ERGIC1
+	0.000591218	P14625;Q96GW1;H0YIV0;F8W026;F8VPC7	P14625	Endoplasmin	HSP90B1
+	9.12e-05	Q96AP7;F8WDW9;C9JIE7;Q96AP7-2	Q96AP7;F8WDW9	Endothelial cell-selective adhesion molecule	ESAM
+	0.0102315	Q19T08	Q19T08	Endothelial cell-specific chemotaxis regulator	ECSCR
+	0.00292833	Q9UNN8	Q9UNN8	Endothelial protein C receptor	PROCR
+	0	P42892;P42892-3;P42892-4;B4DKB2;E9PJG1;E9PHZ1;E9PN99	P42892;P42892-3;P42892-4;B4DKB2	Endothelin-converting enzyme 1	ECE1
+	0.00556842	Q92556;Q92556-3;Q92556-2;H7C0S6;C9JIW2;C9IZR8;H7C3P3;C9JB20;H7C0N5;C9J5X3	Q92556;Q92556-3	Engulfment and cell motility protein 1	ELMO1
+	5.81e-05	Q96JJ3;Q5JVZ5;Q96JJ3-3;H0YCM7;Q5JW01;Q5JVZ8;Q5JVZ4	Q96JJ3;Q5JVZ5;Q96JJ3-3;H0YCM7	Engulfment and cell motility protein 2	ELMO2
+	0.00857209	Q9UHY7;D6RA00;A0A0C4DGY8;A0A087WTH0;Q9UHY7-2	Q9UHY7;D6RA00;A0A0C4DGY8;A0A087WTH0;Q9UHY7-2	Enolase-phosphatase E1	ENOPH1
+	0	P42126;Q96DC0;P42126-2;H3BS70	P42126;Q96DC0;P42126-2;H3BS70	Enoyl-CoA delta isomerase 1, mitochondrial	ECI1;DCI
+	0	O75521;A0A0C4DGA2;O75521-2;F1LLU7;F8WAW4;C9JB63;F8W6J1	O75521;A0A0C4DGA2;O75521-2;F1LLU7	Enoyl-CoA delta isomerase 2, mitochondrial	ECI2
+	5.78e-06	Q86YB7;Q86YB7-2;F6RJU0;F5GWU3	Q86YB7;Q86YB7-2;F6RJU0;F5GWU3	Enoyl-CoA hydratase domain-containing protein 2, mitochondrial	ECHDC2
+	0.000891832	Q96DC8;Q5W0J6;Q96DC8-2;Q5W0J8	Q96DC8;Q5W0J6;Q96DC8-2	Enoyl-CoA hydratase domain-containing protein 3, mitochondrial	ECHDC3
+	0	P30084	P30084	Enoyl-CoA hydratase, mitochondrial	ECHS1
+	0.000652865	Q14244;Q14244-4;A0A087WZ40;Q14244-5;Q14244-3;Q14244-2;Q14244-6;Q14244-7	Q14244;Q14244-4;A0A087WZ40;Q14244-5;Q14244-3;Q14244-2;Q14244-6;Q14244-7	Ensconsin	MAP7
[truncated: 4,809 more rows]
