# Supplementary material for: Region and cell-type resolved quantitative proteomic map of the human heart
Source: Nat Commun. 2017 Nov 13;8:1469. doi: 10.1038/s41467-017-01747-2 (PMC5684139; doi:10.1038/s41467-017-01747-2)
Supplement: Supplementary file 4 — Supplementary Data 2 [file 41467_2017_1747_MOESM4_ESM.xlsx]

## Sheet: Cavities
Supplementary Data 2. Differentially expressed proteins in the three heart areas
Gene set enrichment analysis and enriched gene ontology terms of proteins significantly upregulated in cavities based on unsupervised hierarchical clustering
Gene names			Gene set enrichment analysis
TMEM120A			Overlap Results
CES2
BAG6			Collection(s):	C1, C2, C3, C4, C5, C6, C7, H
PECAM1			# overlaps shown:	100
MRPS21			# genesets in collections:	17779
TNNI1			# genes in comparison (n):	1631
GYPA			# genes in universe (N):	45956
GPX1
RASIP1			Gene Set Name	# Genes in Gene Set (K)	Description	# Genes in Overlap (k)	k/K	p-value	FDR q-value			Cluster ID	Type	Name	P value	Enrichment	Total	In cluster	Cluster size	Ben. Ho. FDR
SYN2			GO_MITOCHONDRION	1633	A semiautonomous, self replicating organelle that occurs in varying numbers, shapes, and sizes in the cytoplasm of virtually all eukaryotic cells. It is notably the site of tissue respiration.	689	0.4219	0	0			6770	Keywords	Mitochondrion	1.4052e-232	2.8884	817	632	1823	9.2602e-230
SEPW1			GO_MITOCHONDRIAL_ENVELOPE	691	The double lipid bilayer enclosing the mitochondrion and separating its contents from the cell cytoplasm; includes the intermembrane space.	358	0.5181	0	0			6770	GOCC name	mitochondrial part	5.7232e-189	2.8866	683	528	1823	6.7648e-186
NDUFA10			GO_MITOCHONDRIAL_PART	953	Any constituent part of a mitochondrion, a semiautonomous, self replicating organelle that occurs in varying numbers, shapes, and sizes in the cytoplasm of virtually all eukaryotic cells. It is notably the site of tissue respiration.	513	0.5383	0	0			6770	Keywords	Transitpeptide	3.5552e-167	3.2087	455	391	1823	1.1714e-164
ASNA1			GO_ORGANELLE_INNER_MEMBRANE	525	The inner, i.e. lumen-facing, lipid bilayer of an organelle envelope; usually highly selective to most ions and metabolites.	306	0.5829	1.37e-306	6.09e-303			6770	GOCC slim name	mitochondrion	3.978e-145	2.4228	880	571	1823	5.8079e-143
SDHB			MOOTHA_HUMAN_MITODB_6_2002	429	Mitochondrial genes; based on literature and sequence annotation resources and converted to Affymetrix HG-U133A probe sets.	275	0.641	1.63e-291	5.79e-288			6770	GOCC name	mitochondrion	3.978e-145	2.4228	880	571	1823	2.351e-142
APOOL			GO_ENVELOPE	1090	A multilayered structure surrounding all or part of a cell; encompasses one or more lipid bilayers, and may include a cell wall layer; also includes the space between layers.	392	0.3596	2.08e-291	6.16e-288			6770	GOCC name	mitochondrial inner membrane	4.1144e-131	3.2591	346	302	1823	1.6211e-128
SELH			GO_MITOCHONDRIAL_MATRIX	412	The gel-like material, with considerable fine structure, that lies in the matrix space, or lumen, of a mitochondrion. It contains the enzymes of the tricarboxylic acid cycle and, in some organisms, the enzymes concerned with fatty acid oxidation.	268	0.6505	1.56e-286	3.95e-283			6770	GOCC name	mitochondrial membrane	1.0133e-127	2.9522	449	355	1823	2.9944e-125
PLEKHA2			MOOTHA_MITOCHONDRIA	447	Mitochondrial genes	274	0.613	2.54e-282	5.65e-279			6770	GOCC name	organelle inner membrane	8.9248e-124	3.1406	365	307	1823	2.1098e-121
TRAK2			GO_ORGANONITROGEN_COMPOUND_METABOLIC_PROCESS	1796	The chemical reactions and pathways involving organonitrogen compound.	447	0.2489	6.88e-257	1.36e-253			6770	GSEA	MOOTHA_HUMAN_MITODB_6_2002	2.5138e-102	2.931	372	292	1823	2.5716e-98
IDH3B			GO_SMALL_MOLECULE_METABOLIC_PROCESS	1767	The chemical reactions and pathways involving small molecules, any low molecular weight, monomeric, non-encoded molecule.	417	0.236	3.06e-228	5.44e-225			6770	GSEA	MOOTHA_MITOCHONDRIA	1.2167e-99	2.8921	377	292	1823	6.2236e-96
METTL7B			GO_MITOCHONDRION_ORGANIZATION	594	A process that is carried out at the cellular level which results in the assembly, arrangement of constituent parts, or disassembly of a mitochondrion; includes mitochondrial morphogenesis and distribution, and replication of the mitochondrial genome as well as synthesis of new mitochondrial components.	263	0.4428	3.65e-220	5.9e-217			6770	GSEA	MITOCHONDRION	3.2535e-99	3.1565	291	246	1823	1.1095e-95
NPPA			HALLMARK_OXIDATIVE_PHOSPHORYLATION	200	Genes encoding proteins involved in oxidative phosphorylation.	165	0.825	6.65e-205	9.85e-202			6770	Keywords	Mitochondrioninnermembrane	1.5718e-85	3.3588	209	188	1823	3.4528e-83
SLC4A1AP			GO_OXIDATION_REDUCTION_PROCESS	898	A metabolic process that results in the removal or addition of one or more electrons to or from a substance, with or without the concomitant removal or addition of a proton or protons.	280	0.3118	5.39e-185	7.37e-182			6770	GSEA	WONG_MITOCHONDRIA_GENE_MODULE	9.5828e-65	3.1274	197	165	1823	2.4508e-61
SELO			WONG_MITOCHONDRIA_GENE_MODULE	217	Genes that comprise the mitochondria gene module	156	0.7189	3.17e-176	4.03e-173			6770	GOCC name	mitochondrial matrix	2.416e-63	2.9513	229	181	1823	4.7596e-61
MYH7B			GO_ORGANONITROGEN_COMPOUND_BIOSYNTHETIC_PROCESS	1024	The chemical reactions and pathways resulting in the formation of organonitrogen compound.	262	0.2559	1.17e-148	1.38e-145			6770	GSEA	REACTOME_TCA_CYCLE_AND_RESPIRATORY_ELECTRON_TRANSPORT	6.9547e-59	3.5488	121	115	1823	1.4229e-55
SLC1A3			MOOTHA_PGC	420	Genes up-regulated in differentiating C2C12 cells (myoblasts) upon expression of PPARGC1A [GeneID=10891] off an adenoviral vector.	179	0.4262	7.67e-145	8.52e-142			6770	GOBP slim name	mitochondrion organization	5.8164e-54	2.8805	210	162	1823	1.7042e-51
OAS2			GO_SINGLE_ORGANISM_BIOSYNTHETIC_PROCESS	1340	A biosynthetic process - chemical reactions and pathways resulting in the formation of substances - involving a single organism.	289	0.2157	4.93e-143	5.15e-140			6770	GOBP name	respiratory electron transport chain	5.6396e-55	3.5957	108	104	1823	2.5598e-51
ACOT2			STEIN_ESRRA_TARGETS_UP	388	Genes up-regulated by ESRRA [GeneID=2101] only.	171	0.4407	2.37e-141	2.34e-138			6770	GOBP name	electron transport chain	5.6396e-55	3.5957	108	104	1823	5.1197e-51
OTUD6B			GO_GENERATION_OF_PRECURSOR_METABOLITES_AND_ENERGY	292	The chemical reactions and pathways resulting in the formation of precursor metabolites, substances from which energy is derived, and any process involved in the liberation of energy from these substances.	151	0.5171	3.6e-138	3.37e-135			6770	GOBP name	mitochondrion organization	5.8164e-54	2.8805	210	162	1823	1.76e-50
NOMO1			BLALOCK_ALZHEIMERS_DISEASE_DN	1237	Genes down-regulated in brain from patients with Alzheimer's disease.	269	0.2175	1.28e-133	1.14e-130			6770	GOCC name	mitochondrial membrane part	4.388e-51	3.2308	141	122	1823	7.4094e-49
CORIN			GO_MITOCHONDRIAL_MEMBRANE_PART	173	Any constituent part of a mitochondrial membrane, either of the lipid bilayers that surround the mitochondrion and form the mitochondrial envelope.	119	0.6879	1.95e-130	1.65e-127			6770	GSEA	MITOCHONDRIAL_PART	3.2137e-51	3.2881	134	118	1823	5.4794e-48
RBFOX1			GO_ORGANIC_ACID_METABOLIC_PROCESS	953	The chemical reactions and pathways involving organic acids, any acidic compound containing carbon in covalent linkage.	232	0.2434	6.41e-126	5.18e-123			6770	GSEA	STEIN_ESRRA_TARGETS_UP	2.627e-50	2.6181	261	183	1823	3.8392e-47
MRPL45			GO_CELLULAR_RESPIRATION	143	The enzymatic release of energy from inorganic and organic compounds (especially carbohydrates and fats) which either requires oxygen (aerobic respiration) or does not (anaerobic respiration).	108	0.7552	6.82e-126	5.27e-123			6770	GOBP slim name	mitochondrial translation	4.6003e-47	3.6109	91	88	1823	6.7394e-45
PSMC6			GO_ENERGY_DERIVATION_BY_OXIDATION_OF_ORGANIC_COMPOUNDS	217	The chemical reactions and pathways by which a cell derives energy from organic compounds; results in the oxidation of the compounds from which energy is released.	127	0.5853	1.39e-125	1.01e-122			6770	GOBP slim name	generation of precursor metabolites and energy	3.4695e-46	2.5465	261	178	1823	3.3885e-44
AAK1			GO_PHOSPHATE_CONTAINING_COMPOUND_METABOLIC_PROCESS	1977	The chemical reactions and pathways involving the phosphate group, the anion or salt of any phosphoric acid.	325	0.1644	1.42e-125	1.01e-122			6770	GOBP name	mitochondrial translation	4.6003e-47	3.6109	91	88	1823	1.044e-43
HMCN2			GO_OXIDOREDUCTASE_ACTIVITY	719	Catalysis of an oxidation-reduction (redox) reaction, a reversible chemical reaction in which the oxidation state of an atom or atoms within a molecule is altered. One substrate acts as a hydrogen or electron donor and becomes oxidized, while the other acts as hydrogen or electron acceptor and becomes reduced.	205	0.2851	1.75e-125	1.2e-122			6770	GOBP name	generation of precursor metabolites and energy	3.4695e-46	2.5465	261	178	1823	6.2992e-43
			STEIN_ESRRA_TARGETS	535	Genes regulated by ESRRA [GeneID=2101] in MCF-7 cells (breast cancer).	179	0.3346	7.87e-123	5.18e-120			6770	GSEA	REACTOME_RESPIRATORY_ELECTRON_TRANSPORT_ATP_SYNTHESIS_BY_CHEMIOSMOTIC_COUPLING_AND_HEAT_PRODUCTION_BY_UNCOUPLING_PROTEINS_	2.2379e-44	3.644	83	81	1823	2.8617e-41
PPM1K			GO_CELLULAR_AMIDE_METABOLIC_PROCESS	727	The chemical reactions and pathways involving an amide, any derivative of an oxoacid in which an acidic hydroxy group has been replaced by an amino or substituted amino group, as carried out by individual cells.	203	0.2792	2.81e-122	1.78e-119			6770	KEGG name	Parkinson's disease	8.8239e-42	3.2886	109	96	1823	2.4001e-39
TTN			REACTOME_TCA_CYCLE_AND_RESPIRATORY_ELECTRON_TRANSPORT	141	Genes involved in The citric acid (TCA) cycle and respiratory electron transport	105	0.7447	3e-121	1.84e-118			6770	GOBP name	mitochondrial translational termination	1.6814e-41	3.6382	78	76	1823	1.9079e-38
MADD			GO_MITOCHONDRIAL_PROTEIN_COMPLEX	136	A protein complex that is part of a mitochondrion.	103	0.7574	2.69e-120	1.6e-117			6770	GOBP name	mitochondrial translational initiation	1.6814e-41	3.6382	78	76	1823	2.1805e-38
RYR1			GO_MITOCHONDRIAL_TRANSLATION	107	The chemical reactions and pathways resulting in the formation of a protein in a mitochondrion. This is a ribosome-mediated process in which the information in messenger RNA (mRNA) is used to specify the sequence of amino acids in the protein; the mitochondrion has its own ribosomes and transfer RNAs, and uses a genetic code that differs from the nuclear code.	93	0.8692	8.31e-120	4.76e-117			6770	KEGG name	Oxidative phosphorylation	1.7406e-40	3.2544	109	95	1823	2.3672e-38
PCMT1			KAAB_HEART_ATRIUM_VS_VENTRICLE_DN	261	Genes down-regulated in the ventricles of healthy hearts, compared to atria.	132	0.5057	5.41e-119	3e-116			6770	GOBP name	mitochondrial translational elongation	1.6814e-41	3.6382	78	76	1823	2.5439e-38
MTX1			GO_NUCLEOBASE_CONTAINING_SMALL_MOLECULE_METABOLIC_PROCESS	535	The cellular chemical reactions and pathways involving a nucleobase-containing small molecule: a nucleobase, a nucleoside, or a nucleotide.	175	0.3271	3.96e-118	2.13e-115			6770	GSEA	KAAB_HEART_ATRIUM_VS_VENTRICLE_DN	2.347e-40	2.5998	214	149	1823	2.6677e-37
MPP2			GO_NUCLEOSIDE_TRIPHOSPHATE_METABOLIC_PROCESS	228	The chemical reactions and pathways involving a nucleoside triphosphate, a compound consisting of a nucleobase linked to a deoxyribose or ribose sugar esterified with triphosphate on the sugar.	124	0.5439	4.79e-117	2.5e-114			6770	GSEA	MODULE_152	6.6432e-40	3.182	115	98	1823	6.796e-37
GSN			GO_PEPTIDE_METABOLIC_PROCESS	571	The chemical reactions and pathways involving peptides, compounds of two or more amino acids where the alpha carboxyl group of one is bound to the alpha amino group of another.	178	0.3117	4.38e-116	2.23e-113			6770	Corum	55S ribosome, mitochondrial	3.3145e-39	3.633	74	72	1823	4.9088e-36
HADH			GO_AMIDE_BIOSYNTHETIC_PROCESS	507	The chemical reactions and pathways resulting in the formation of an amide, any derivative of an oxoacid in which an acidic hydroxy group has been replaced by an amino or substituted amino group.	169	0.3333	1.45e-115	7.16e-113			6770	GOBP name	oxidation-reduction process	8.4371e-38	2.1337	378	216	1823	8.5102e-35
FHL2			GO_NUCLEOSIDE_MONOPHOSPHATE_METABOLIC_PROCESS	239	The chemical reactions and pathways involving a nucleoside monophosphate, a compound consisting of a nucleobase linked to a deoxyribose or ribose sugar esterified with phosphate on the sugar.	125	0.523	4.22e-115	2.03e-112			6770	GSEA	STEIN_ESRRA_TARGETS	1.1717e-37	2.2404	320	192	1823	1.0897e-34
GPSM1			GO_GLYCOSYL_COMPOUND_METABOLIC_PROCESS	368	The chemical reactions and pathways involving glycosyl compound.	146	0.3967	2.1e-112	9.82e-110			6770	GSEA	MOOTHA_VOXPHOS	1.6491e-37	3.464	83	77	1823	1.4058e-34
IVD			GO_PROTEIN_COMPLEX_SUBUNIT_ORGANIZATION	1527	Any process in which macromolecules aggregate, disaggregate, or are modified, resulting in the formation, disassembly, or alteration of a protein complex.	267	0.1749	1.79e-108	8.16e-106			6770	GSEA	REACTOME_RESPIRATORY_ELECTRON_TRANSPORT	3.5631e-37	3.6782	67	66	1823	2.8039e-34
STAU2			GO_ORGANOPHOSPHATE_METABOLIC_PROCESS	885	The chemical reactions and pathways involving organophosphates, any phosphate-containing organic compound.	204	0.2305	1.89e-105	8.42e-103			6770	GSEA	MOOTHA_PGC	2.5899e-36	2.2308	313	187	1823	1.8925e-33
NCEH1			GO_PURINE_CONTAINING_COMPOUND_METABOLIC_PROCESS	394	The chemical reactions and pathways involving a purine-containing compound, i.e. any compound that contains purine or a formal derivative thereof.	143	0.3629	1.28e-103	5.56e-101			6770	GOCC name	cytoplasmic part	1.4422e-35	1.1995	4081	1311	1823	2.1309e-33
TTN			MODULE_152	124	Oxidative phosphorylation and ATP synthesis.	90	0.7258	3.15e-102	1.33e-99			6770	GSEA	KEGG_PARKINSONS_DISEASE	1.9705e-35	3.2335	97	84	1823	1.3439e-32
SMYD1			DIAZ_CHRONIC_MEYLOGENOUS_LEUKEMIA_UP	1382	Genes up-regulated in CD34+ [GeneID=947] cells isolated from bone marrow of CML (chronic myelogenous leukemia) patients, compared to those from normal donors.	245	0.1773	1.69e-100	6.97e-98			6770	GSEA	KEGG_OXIDATIVE_PHOSPHORYLATION	3.085e-35	3.2059	99	85	1823	1.9725e-32
ARHGEF9			GO_INNER_MITOCHONDRIAL_MEMBRANE_PROTEIN_COMPLEX	106	Any protein complex that is part of the inner mitochondrial membrane.	83	0.783	3.03e-99	1.22e-96			6770	Keywords	Respiratorychain	1.0247e-33	3.6727	61	60	1823	1.3505e-31
ZFP91			GO_ELECTRON_TRANSPORT_CHAIN	94	A process in which a series of electron carriers operate together to transfer electrons from donors to any of several different terminal electron acceptors to generate a transmembrane electrochemical gradient.	77	0.8191	4.64e-95	1.84e-92			6770	GOBP slim name	small molecule metabolic process	3.7108e-31	1.477	1355	536	1823	2.1745e-29
CORO7-PAM16			GO_TRANSLATIONAL_TERMINATION	92	The process resulting in the release of a polypeptide chain from the ribosome, usually in response to a termination codon (UAA, UAG, or UGA in the universal genetic code).	76	0.8261	2.12e-94	8.2e-92			6770	GSEA	MODULE_62	1.1778e-31	3.2507	85	74	1823	7.0875e-29
ACSS3			GO_CATABOLIC_PROCESS	1773	The chemical reactions and pathways resulting in the breakdown of substances, including the breakdown of carbon compounds with the liberation of energy for use by the cell or organism.	268	0.1512	1.19e-93	4.49e-91			6770	GSEA	CYTOPLASMIC_PART	2.6955e-31	1.5947	960	410	1823	1.5319e-28
MYOT			GO_RESPIRATORY_CHAIN	80	The protein complexes that form the electron transport system (the respiratory chain), associated with a cell membrane, usually the plasma membrane (in prokaryotes) or the inner mitochondrial membrane (on eukaryotes). The respiratory chain complexes transfer electrons from an electron donor to an electron acceptor and are associated with a proton pump to create a transmembrane electrochemical gra…	71	0.8875	4.39e-93	1.62e-90			6770	GSEA	MITOCHONDRIAL_ENVELOPE	2.8763e-31	3.1885	89	76	1823	1.5486e-28
MFN1			GO_TRANSLATIONAL_ELONGATION	111	The successive addition of amino acid residues to a nascent polypeptide chain during protein biosynthesis.	80	0.7207	1.59e-90	5.78e-88			6770	GOBP name	small molecule metabolic process	3.7108e-31	1.477	1355	536	1823	2.8072e-28
MGLL			GO_OXIDATIVE_PHOSPHORYLATION	84	The phosphorylation of ADP to ATP that accompanies the oxidation of a metabolite through the operation of the respiratory chain. Oxidation of compounds establishes a proton gradient across the membrane, providing the energy for ATP synthesis.	71	0.8452	1.03e-89	3.67e-87			6770	GSEA	MITOCHONDRIAL_INNER_MEMBRANE	1.3253e-30	3.5533	62	59	1823	6.779e-28
SOD2			REACTOME_RESPIRATORY_ELECTRON_TRANSPORT_ATP_SYNTHESIS_BY_CHEMIOSMOTIC_COUPLING_AND_HEAT_PRODUCTION_BY_UNCOUPLING_PROTEINS_	98	Genes involved in Respiratory electron transport, ATP synthesis by chemiosmotic coupling, and heat production by uncoupling proteins.	75	0.7653	2.3e-88	8.01e-86			6770	GSEA	MITOCHONDRIAL_MEMBRANE	2.6708e-30	3.2672	80	70	1823	1.3011e-27
PVR			GO_RIBONUCLEOTIDE_BINDING	1860	Interacting selectively and non-covalently with a ribonucleotide, any compound consisting of a ribonucleoside that is esterified with (ortho)phosphate or an oligophosphate at any hydroxyl group on the ribose moiety.	267	0.1435	4.45e-88	1.52e-85			6770	Keywords	Electrontransport	1.971e-29	3.1116	90	75	1823	2.1648e-27
ECI2			MOOTHA_VOXPHOS	87	Genes involved in oxidative phosphorylation; based on literature and sequence annotation resources and converted to Affymetrix HG-U133A probe sets.	71	0.8161	1.76e-87	5.92e-85			6770	GSEA	ORGANELLE_INNER_MEMBRANE	1.1655e-27	3.3893	65	59	1823	5.4195e-25
ABLIM3			GO_CARBOHYDRATE_DERIVATIVE_METABOLIC_PROCESS	1047	The chemical reactions and pathways involving carbohydrate derivative.	198	0.1891	8.17e-86	2.69e-83			6770	GSEA	MITOCHONDRIAL_MEMBRANE_PART	3.956e-26	3.5875	51	49	1823	1.7595e-23
PPA2			GO_CELLULAR_PROTEIN_COMPLEX_DISASSEMBLY	122	The disaggregation of a protein complex into its constituent components, occurring at the level of an individual cell. Protein complexes may have other associated non-protein prosthetic groups, such as nucleic acids, metal ions or carbohydrate groups.	80	0.6557	3.6e-85	1.16e-82			6770	GOCC slim name	NADH dehydrogenase complex	4.0566e-25	3.6528	46	45	1823	1.9742e-23
LYRM5			GO_OXIDOREDUCTASE_COMPLEX	93	Any protein complex that possesses oxidoreductase activity.	71	0.7634	1.47e-83	4.66e-81			6770	GOCC name	organelle membrane	2.3518e-25	1.4138	1413	535	1823	2.3165e-23
DHRS7B			MODULE_62	89	Genes in the cancer module 62.	68	0.764	4.14e-80	1.29e-77			6770	GOCC name	membrane-enclosed lumen	2.2745e-25	1.7425	540	252	1823	2.444e-23
NDUFA6			GO_CELLULAR_CATABOLIC_PROCESS	1322	The chemical reactions and pathways resulting in the breakdown of substances, carried out by individual cells.	214	0.1619	1.05e-79	3.2e-77			6770	KEGG name	Huntington's disease	3.5192e-25	2.6254	128	90	1823	3.1907e-23
MRPL22			KEGG_PARKINSONS_DISEASE	133	Parkinson's disease	79	0.594	5.18e-79	1.56e-76			6770	GOCC name	respiratory chain complex I	4.0566e-25	3.6528	46	45	1823	3.1966e-23
TPP1			GO_STRUCTURAL_MOLECULE_ACTIVITY	732	The action of a molecule that contributes to the structural integrity of a complex or assembly within or outside a cell.	160	0.2186	1.03e-78	3.05e-76			6770	GOCC name	NADH dehydrogenase complex	4.0566e-25	3.6528	46	45	1823	3.4249e-23
RHOQ			GO_SINGLE_ORGANISM_CATABOLIC_PROCESS	957	A catabolic process - chemical reactions and pathways resulting in the breakdown of substances - which involves a single organism.	180	0.1881	1.84e-77	5.35e-75			6770	GOCC name	mitochondrial respiratory chain complex I	4.0566e-25	3.6528	46	45	1823	3.6884e-23
C6orf203			KEGG_OXIDATIVE_PHOSPHORYLATION	135	Oxidative phosphorylation	78	0.5778	1.12e-76	3.22e-74			6770	KEGG name	Alzheimer's disease	9.5324e-25	2.6167	127	89	1823	6.482e-23
NBEA			REACTOME_RESPIRATORY_ELECTRON_TRANSPORT	79	Genes involved in Respiratory electron transport	63	0.7975	1.76e-76	4.96e-74			6770	GOCC name	intracellular organelle lumen	8.7846e-24	1.789	455	218	1823	5.7685e-22
NCAM1			TGCGCANK_UNKNOWN	1043	Genes having at least one occurence of the highly conserved motif M22 TGCGCANK in the region spanning up to 4 kb around their tarnscription start sites. The motif does not match any known transcription factor binding site.	186	0.1783	4.17e-76	1.16e-73			6770	GOMF name	oxidoreductase activity	3.4743e-25	1.8212	449	219	1823	9.919e-22
PKP4			FLECHNER_BIOPSY_KIDNEY_TRANSPLANT_REJECTED_VS_OK_DN	546	Genes down-regulated in kidney biopsies from patients with acute transplant rejection compared to the biopsies from patients with well functioning kidneys more than 1-year post transplant.	137	0.2509	1.61e-75	4.42e-73			6770	GOBP name	mitochondrial electron transport, NADH to ubiquinone	5.6037e-24	3.6491	44	43	1823	2.9924e-21
SPTAN1			GO_PHOSPHORYLATION	1228	The process of introducing a phosphate group into a molecule, usually with the formation of a phosphoric ester, a phosphoric anhydride or a phosphoric amide.	200	0.1629	7.97e-75	2.15e-72			6770	Corum	Respiratory chain complex I (holoenzyme), mitochondrial	5.6037e-24	3.6491	44	43	1823	4.1495e-21
			YRTCANNRCGC_UNKNOWN	2940	Genes having at least one occurence of the highly conserved motif M115 YRTCANNRCGC in the region spanning up to 4 kb around their tarnscription start sites. The motif does not match any known transcription factor binding site.	319	0.1085	1.61e-74	4.27e-72			6770	GOBP slim name	cellular ketone metabolic process	4.6315e-22	1.7093	509	233	1823	1.6963e-20
ABHD16A			ROME_INSULIN_TARGETS_IN_MUSCLE_UP	442	Genes up-regulated by 3 h of euglycemic hyperinsulinemic clamp in the vastus lateralis muscle of healthy lean subjects.	123	0.2783	1.62e-73	4.23e-71			6770	GOMF name	NADH dehydrogenase activity	2.5566e-23	3.5716	46	44	1823	1.8248e-20
SLC12A7			GRAESSMANN_APOPTOSIS_BY_DOXORUBICIN_DN	1781	Genes down-regulated in ME-A cells (breast cancer) undergoing apoptosis in response to doxorubicin [PubChem=31703].	240	0.1348	3.44e-73	8.88e-71			6770	GSEA	KEGG_HUNTINGTONS_DISEASE	4.9391e-23	2.5804	123	85	1823	2.1053e-20
ARHGAP27			GO_ADENYL_NUCLEOTIDE_BINDING	1514	Interacting selectively and non-covalently with adenyl nucleotides, any compound consisting of adenosine esterified with (ortho)phosphate.	220	0.1453	5.64e-73	1.43e-70			6770	GOMF name	NADH dehydrogenase (ubiquinone) activity	2.5566e-23	3.5716	46	44	1823	2.433e-20
TMEM223			GO_MACROMOLECULAR_COMPLEX_DISASSEMBLY	182	The disaggregation of a macromolecular complex into its constituent components.	85	0.467	6.1e-73	1.53e-70			6770	GOMF name	NADH dehydrogenase (quinone) activity	2.5566e-23	3.5716	46	44	1823	3.6495e-20
PXDNL			GO_CONTRACTILE_FIBER	211	Fibers, composed of actin, myosin, and associated proteins, found in cells of smooth or striated muscle.	90	0.4265	8.96e-73	2.21e-70			6770	GOBP name	mitochondrial transport	1.1157e-22	2.8529	89	68	1823	5.3308e-20
ILVBL			GO_MONOCARBOXYLIC_ACID_METABOLIC_PROCESS	503	The chemical reactions and pathways involving monocarboxylic acids, any organic acid containing one carboxyl (COOH) group or anion (COO-).	129	0.2565	2.35e-72	5.73e-70			6770	GSEA	MITOCHONDRIAL_MATRIX	2.9514e-22	3.4956	47	44	1823	1.1613e-19
FSD2			STARK_PREFRONTAL_CORTEX_22Q11_DELETION_DN	517	Genes down-regulated in prefrontal cortex (PFC) of mice carrying a hemizygotic microdeletion in the 22q11.2 region.	130	0.2515	8.89e-72	2.13e-69			6770	GSEA	MITOCHONDRIAL_LUMEN	2.9514e-22	3.4956	47	44	1823	1.2077e-19
FRMD3			KIM_BIPOLAR_DISORDER_OLIGODENDROCYTE_DENSITY_CORR_UP	682	Genes whose expression significantly and positively correlated with oligodendrocyte density in layer VI of BA9 brain region in patients with bipolar disorder.	145	0.2126	1.38e-69	3.26e-67			6770	Corum	39S ribosomal subunit, mitochondrial	3.3709e-22	3.5642	44	42	1823	1.6641e-19
NBAS			GO_RNA_BINDING	1598	Interacting selectively and non-covalently with an RNA molecule or a portion thereof.	221	0.1383	2.83e-69	6.62e-67			6770	GOBP name	cellular ketone metabolic process	4.6315e-22	1.7093	509	233	1823	2.0021e-19
TARSL2			GO_ORGANELLAR_RIBOSOME	72	A ribosome contained within a subcellular membrane-bounded organelle.	57	0.7917	6.04e-69	1.39e-66			6770	GSEA	REACTOME_MITOCHONDRIAL_PROTEIN_IMPORT	1.0495e-21	3.4904	46	43	1823	3.9764e-19
MYBPHL			KEGG_HUNTINGTONS_DISEASE	185	Huntington's disease	80	0.4324	2.29e-65	5.22e-63			6770	GSEA	KEGG_ALZHEIMERS_DISEASE	2.0988e-21	2.5304	121	82	1823	7.668e-19
VWA8			KEGG_ALZHEIMERS_DISEASE	169	Alzheimer's disease	77	0.4556	4.06e-65	9.14e-63			6770	GOBP slim name	organic acid metabolic process	2.8229e-19	1.662	501	223	1823	8.2712e-18
ZNF804B			KIM_ALL_DISORDERS_OLIGODENDROCYTE_NUMBER_CORR_UP	756	Genes whose expression was significantly and positively correlated with the number of perineuronal oligodendrocytes in the layer III of BA9 brain region.	147	0.1944	4.13e-65	9.17e-63			6770	GOCC name	contractile fiber part	2.5687e-19	2.1309	191	109	1823	1.3801e-17
GTPBP10			GO_MITOCHONDRIAL_RESPIRATORY_CHAIN_COMPLEX_ASSEMBLY	76	The aggregation, arrangement and bonding together of a set of components to form a mitochondrial respiratory chain complex.	56	0.7368	1.4e-64	3.07e-62			6770	GSEA	GNF2_MYL3	5.7551e-20	3.5473	40	38	1823	2.0302e-17
XIRP2			GO_RIBOSOME	226	An intracellular organelle, about 200 A in diameter, consisting of RNA and protein. It is the site of protein biosynthesis resulting from translation of messenger RNA (mRNA). It consists of two subunits, one large and one small, each containing only protein and RNA. Both the ribosome and its subunits are characterized by their sedimentation coefficients, expressed in Svedberg units (symbol: S). H…	86	0.3805	1.71e-64	3.71e-62			6770	GOBP name	oxoacid metabolic process	8.5409e-20	1.6754	497	223	1823	3.1014e-17
FITM1			BURTON_ADIPOGENESIS_6	189	Strongly up-regulated at 96 h during differentiation of 3T3-L1 cells (fibroblast) into adipocytes.	80	0.4233	1.85e-64	3.96e-62			6770	GOBP name	carboxylic acid metabolic process	8.5409e-20	1.6754	497	223	1823	3.2306e-17
TRAPPC13			GO_COFACTOR_METABOLIC_PROCESS	334	The chemical reactions and pathways involving a cofactor, a substance that is required for the activity of an enzyme or other protein. Cofactors may be inorganic, such as the metal atoms zinc, iron, and copper in certain forms, or organic, in which case they are referred to as coenzymes. Cofactors may either be bound tightly to active sites or bind loosely with the substrate.	101	0.3024	2.55e-64	5.39e-62			6770	GOCC name	organelle lumen	8.8719e-19	1.6513	502	222	1823	4.5594e-17
CARNS1			GO_MEMBRANE_PROTEIN_COMPLEX	1020	Any protein complex that is part of a membrane.	169	0.1657	3.74e-64	7.82e-62			6770	GOBP slim name	translational elongation	1.9592e-18	2.2819	144	88	1823	5.2187e-17
PGP			GO_MITOCHONDRIAL_RESPIRATORY_CHAIN_COMPLEX_I_BIOGENESIS	56	The biogenesis of a mitochondrial respiratory chain complex I, a protein complex located in the mitochondrial inner membrane that forms part of the mitochondrial respiratory chain. Includes the synthesis of constituent proteins and their aggregation, arrangement and bonding together.	49	0.875	8.15e-64	1.69e-61			6770	GOBP name	organic acid metabolic process	2.8229e-19	1.662	501	223	1823	9.4914e-17
OBSCN			GO_STRUCTURAL_CONSTITUENT_OF_RIBOSOME	212	The action of a molecule that contributes to the structural integrity of the ribosome.	83	0.3915	1.78e-63	3.63e-61			6770	GSEA	GNF2_MYL2	3.7779e-19	3.3945	44	40	1823	1.2883e-16
LRRC14B			GO_SMALL_MOLECULE_CATABOLIC_PROCESS	328	The chemical reactions and pathways resulting in the breakdown of small molecules, any low molecular weight, monomeric, non-encoded molecule.	99	0.3018	5.67e-63	1.15e-60			6770	GOBP name	translational termination	8.1177e-19	2.327	138	86	1823	2.5411e-16
METTL15			GO_ESTABLISHMENT_OF_LOCALIZATION_IN_CELL	1676	The directed movement of a substance or cellular entity, such as a protein complex or organelle, to a specific location within, or in the membrane of, a cell.	213	0.1271	3.31e-60	6.6e-58			6770	GSEA	REACTOME_PYRUVATE_METABOLISM_AND_CITRIC_ACID_TCA_CYCLE	1.3022e-18	3.3866	43	39	1823	4.2972e-16
CCDC85C			KRIGE_RESPONSE_TO_TOSEDOSTAT_24HR_DN	1011	Genes down-regulated in HL-60 cells (acute promyelocytic leukemia, APL) after treatment with the aminopeptidase inhibitor tosedostat (CHR-2797) [PubChem=15547703] for 24 h.	163	0.1612	3.93e-60	7.76e-58			6770	GOBP name	translational elongation	1.9592e-18	2.2819	144	88	1823	5.9286e-16
RGPD3			GO_MUSCLE_SYSTEM_PROCESS	282	A organ system process carried out at the level of a muscle. Muscle tissue is composed of contractile cells or fibers.	90	0.3191	1.1e-59	2.14e-57			6770	Keywords	Cardiomyopathy	1.178e-17	2.7287	78	57	1823	7.0574e-16
PHKA1			HALLMARK_ADIPOGENESIS	200	Genes up-regulated during adipocyte differentiation (adipogenesis).	78	0.39	1.48e-59	2.86e-57			6770	Corum	28S ribosomal subunit, mitochondrial	5.7349e-18	3.734	30	30	1823	2.1234e-15
DHRS7C			GO_CELLULAR_COMPONENT_DISASSEMBLY	515	A cellular process that results in the breakdown of a cellular component.	117	0.2272	1.86e-59	3.56e-57			6770	GSEA	CYTOPLASM	8.5719e-18	1.3478	1352	488	1823	2.7403e-15
C16orf96			MODULE_93	182	Oxidoreductases.	75	0.4121	1.94e-59	3.67e-57			6770	Keywords	Ribosomalprotein	9.0368e-17	2.2514	136	82	1823	4.581e-15
CEBPZOS			GO_COFACTOR_BINDING	263	Interacting selectively and non-covalently with a cofactor, a substance that is required for the activity of an enzyme or other protein. Cofactors may be inorganic, such as the metal atoms zinc, iron, and copper in certain forms, or organic, in which case they are referred to as coenzymes. Cofactors may either be bound tightly to active sites or bind loosely with the substrate.	87	0.3308	3.22e-59	6.03e-57			6770	GOMF name	oxidoreductase activity, acting on NADH or NADPH, quinone or similar compound as acceptor	2.0219e-17	3.0134	57	46	1823	1.1545e-14
NUDT19			GO_POLY_A_RNA_BINDING	1170	Interacting non-covalently with a poly(A) RNA, a RNA molecule which has a tail of adenine bases.	174	0.1487	6.61e-59	1.22e-56			6770	GSEA	MODULE_22	5.2429e-17	3.3606	40	36	1823	1.6253e-14
MYBPC3			GO_CELLULAR_AMINO_ACID_METABOLIC_PROCESS	332	The chemical reactions and pathways involving amino acids, carboxylic acids containing one or more amino groups, as carried out by individual cells.	95	0.2861	4.14e-58	7.59e-56			6770	GOMF name	catalytic activity	4.582e-17	1.2148	2545	828	1823	2.1802e-14
PRR33			GSE18804_SPLEEN_MACROPHAGE_VS_COLON_TUMORAL_MACROPHAGE_DN	199	Genes down-regulated in macrophages: control versus colorectal adenocarcinoma conditioned.	76	0.3819	3.03e-57	5.49e-55			6770	GOBP name	protein complex disassembly	1.0393e-16	2.172	153	89	1823	2.775e-14
MIEF1			GO_MUSCLE_CONTRACTION	233	A process in which force is generated within muscle tissue, resulting in a change in muscle geometry. Force generation involves a chemo-mechanical energy conversion step that is carried out by the actin/myosin complex activity, which generates force through ATP hydrolysis.	81	0.3476	3.75e-57	6.74e-55			6770	GOBP name	cellular protein complex disassembly	1.0393e-16	2.172	153	89	1823	2.8591e-14
HACD1			GO_MITOCHONDRIAL_TRANSPORT	177	Transport of substances into, out of or within a mitochondrion.	72	0.4068	1.29e-56	2.29e-54			6770	GOBP slim name	translation	5.209e-15	1.8919	225	114	1823	1.174e-13
NPPA												6770	GSEA	ORGANELLE_ENVELOPE	6.8923e-16	2.2077	137	81	1823	2.0145e-13
FHAD1												6770	GSEA	ENVELOPE	6.8923e-16	2.2077	137	81	1823	2.0738e-13
PARK2			Gene/Gene Set Overlap Matrix									6770	GSEA	MODULE_42	1.1657e-15	3.734	26	26	1823	3.2229e-13
NRD1												6770	GSEA	MITOCHONDRIAL_RESPIRATORY_CHAIN	1.1657e-15	3.734	26	26	1823	3.3125e-13
ATP1A2			Entrez Gene Id	Gene Symbol	Gene Description	GO_MITOCHONDRION	GO_MITOCHONDRIAL_ENVELOPE	GO_MITOCHONDRIAL_PART	GO_ORGANELLE_INNER_MEMBRANE			6770	GSEA	MODULE_77	1.7447e-15	3.6052	29	28	1823	4.6969e-13
MRPL43			4701	NDUFA7	NADH dehydrogenase (ubiquinone) 1 alpha subcomplex, 7, 14.5kDa	GO_MITOCHONDRION	GO_MITOCHONDRIAL_ENVELOPE	GO_MITOCHONDRIAL_PART	GO_ORGANELLE_INNER_MEMBRANE			6770	GOMF name	monovalent inorganic cation transmembrane transporter activity	1.7207e-15	2.6387	75	53	1823	7.0181e-13
PHYH			4706	NDUFAB1	NADH dehydrogenase (ubiquinone) 1, alpha/beta subcomplex, 1, 8kDa	GO_MITOCHONDRION	GO_MITOCHONDRIAL_ENVELOPE	GO_MITOCHONDRIAL_PART	GO_ORGANELLE_INNER_MEMBRANE			6770	GOMF name	hydrogen ion transmembrane transporter activity	2.2113e-15	2.8479	59	45	1823	7.8917e-13
SMIM1			4722	NDUFS3	NADH dehydrogenase (ubiquinone) Fe-S protein 3, 30kDa (NADH-coenzyme Q reductase)	GO_MITOCHONDRION	GO_MITOCHONDRIAL_ENVELOPE	GO_MITOCHONDRIAL_PART	GO_ORGANELLE_INNER_MEMBRANE			6770	GOMF name	oxidoreductase activity, acting on NADH or NADPH	3.3537e-15	2.5671	80	55	1823	1.0639e-12
JMJD6			4720	NDUFS2	NADH dehydrogenase (ubiquinone) Fe-S protein 2, 49kDa (NADH-coenzyme Q reductase)	GO_MITOCHONDRION	GO_MITOCHONDRIAL_ENVELOPE	GO_MITOCHONDRIAL_PART	GO_ORGANELLE_INNER_MEMBRANE			6770	GOBP name	translation	5.209e-15	1.8919	225	114	1823	1.3135e-12
REEP2			4728	NDUFS8	NADH dehydrogenase (ubiquinone) Fe-S protein 8, 23kDa (NADH-coenzyme Q reductase)	GO_MITOCHONDRION	GO_MITOCHONDRIAL_ENVELOPE	GO_MITOCHONDRIAL_PART	GO_ORGANELLE_INNER_MEMBRANE			6770	GSEA	BURTON_ADIPOGENESIS_6	5.4534e-15	2.1193	148	84	1823	1.3947e-12
CS			4719	NDUFS1	NADH dehydrogenase (ubiquinone) Fe-S protein 1, 75kDa (NADH-coenzyme Q reductase)	GO_MITOCHONDRION	GO_MITOCHONDRIAL_ENVELOPE	GO_MITOCHONDRIAL_PART	GO_ORGANELLE_INNER_MEMBRANE			6770	GOBP name	macromolecular complex disassembly	1.1603e-14	2.0347	167	91	1823	2.7719e-12
ADAM11			506	ATP5B	ATP synthase, H+ transporting, mitochondrial F1 complex, beta polypeptide	GO_MITOCHONDRION	GO_MITOCHONDRIAL_ENVELOPE	GO_MITOCHONDRIAL_PART	GO_ORGANELLE_INNER_MEMBRANE			6770	GOBP name	cellular macromolecular complex disassembly	1.1603e-14	2.0347	167	91	1823	2.8468e-12
			4705	NDUFA10	NADH dehydrogenase (ubiquinone) 1 alpha subcomplex, 10, 42kDa	GO_MITOCHONDRION	GO_MITOCHONDRIAL_ENVELOPE	GO_MITOCHONDRIAL_PART	GO_ORGANELLE_INNER_MEMBRANE			6770	GSEA	KEGG_CARDIAC_MUSCLE_CONTRACTION	1.7737e-14	2.7264	63	46	1823	4.3202e-12
PRKD2			54148	MRPL39	mitochondrial ribosomal protein L39	GO_MITOCHONDRION	GO_MITOCHONDRIAL_ENVELOPE	GO_MITOCHONDRIAL_PART	GO_ORGANELLE_INNER_MEMBRANE			6770	GOBP name	tricarboxylic acid cycle	1.924e-14	3.485	30	28	1823	4.4784e-12
SYNGR1			3155	HMGCL	3-hydroxymethyl-3-methylglutaryl-CoA lyase	GO_MITOCHONDRION	GO_MITOCHONDRIAL_ENVELOPE	GO_MITOCHONDRIAL_PART	GO_ORGANELLE_INNER_MEMBRANE			6770	GOBP slim name	cofactor metabolic process	4.695e-13	1.858	207	103	1823	9.1709e-12
SMTN			4191	MDH2	malate dehydrogenase 2, NAD (mitochondrial)	GO_MITOCHONDRION	GO_MITOCHONDRIAL_ENVELOPE	GO_MITOCHONDRIAL_PART	GO_ORGANELLE_INNER_MEMBRANE			6770	GOBP slim name	translational initiation	5.2466e-13	1.9688	165	87	1823	9.6078e-12
HDAC11			509	ATP5C1	ATP synthase, H+ transporting, mitochondrial F1 complex, gamma polypeptide 1	GO_MITOCHONDRION	GO_MITOCHONDRIAL_ENVELOPE	GO_MITOCHONDRIAL_PART	GO_ORGANELLE_INNER_MEMBRANE			6770	GOCC name	organellar small ribosomal subunit	2.3539e-13	3.734	22	22	1823	1.0305e-11
PPIP5K1			2806	GOT2	glutamic-oxaloacetic transaminase 2, mitochondrial (aspartate aminotransferase 2)	GO_MITOCHONDRION	GO_MITOCHONDRIAL_ENVELOPE	GO_MITOCHONDRIAL_PART	GO_ORGANELLE_INNER_MEMBRANE			6770	GOCC name	mitochondrial small ribosomal subunit	2.3539e-13	3.734	22	22	1823	1.0701e-11
ACBD5			514	ATP5E	ATP synthase, H+ transporting, mitochondrial F1 complex, epsilon subunit	GO_MITOCHONDRION	GO_MITOCHONDRIAL_ENVELOPE	GO_MITOCHONDRIAL_PART	GO_ORGANELLE_INNER_MEMBRANE			6770	GSEA	TGACCTY_V$ERR1_Q2	5.1421e-14	1.5471	502	208	1823	1.2233e-11
CCBL1			515	ATP5F1	ATP synthase, H+ transporting, mitochondrial Fo complex, subunit B1	GO_MITOCHONDRION	GO_MITOCHONDRIAL_ENVELOPE	GO_MITOCHONDRIAL_PART	GO_ORGANELLE_INNER_MEMBRANE			6770	GOCC name	mitochondrial intermembrane space	3.7119e-13	2.9222	46	36	1823	1.567e-11
BTBD10			38	ACAT1	acetyl-CoA acetyltransferase 1	GO_MITOCHONDRION	GO_MITOCHONDRIAL_ENVELOPE	GO_MITOCHONDRIAL_PART	GO_ORGANELLE_INNER_MEMBRANE			6770	KEGG name	Cardiac muscle contraction	3.9295e-13	2.7039	58	42	1823	2.1376e-11
SLMAP			513	ATP5D	ATP synthase, H+ transporting, mitochondrial F1 complex, delta subunit	GO_MITOCHONDRION	GO_MITOCHONDRIAL_ENVELOPE	GO_MITOCHONDRIAL_PART	GO_ORGANELLE_INNER_MEMBRANE			6770	GOBP slim name	tRNA metabolic process	1.3521e-12	2.3337	88	55	1823	2.2009e-11
PPP1R3G			9512	PMPCB	peptidase (mitochondrial processing) beta	GO_MITOCHONDRION	GO_MITOCHONDRIAL_ENVELOPE	GO_MITOCHONDRIAL_PART	GO_ORGANELLE_INNER_MEMBRANE			6770	GOBP name	acetyl-CoA catabolic process	1.4615e-13	3.3726	31	28	1823	3.0154e-11
CPEB4			2356	FPGS	folylpolyglutamate synthase	GO_MITOCHONDRION	GO_MITOCHONDRIAL_ENVELOPE	GO_MITOCHONDRIAL_PART	GO_ORGANELLE_INNER_MEMBRANE			6770	GOBP name	striated muscle contraction	1.4958e-13	2.7835	55	41	1823	3.0175e-11
TMEM182			6472	SHMT2	serine hydroxymethyltransferase 2 (mitochondrial)	GO_MITOCHONDRION	GO_MITOCHONDRIAL_ENVELOPE	GO_MITOCHONDRIAL_PART	GO_ORGANELLE_INNER_MEMBRANE			6770	GOCC name	respiratory chain	8.8643e-13	3.734	21	21	1823	3.4925e-11
COQ10B			7263	TST	thiosulfate sulfurtransferase (rhodanese)	GO_MITOCHONDRION	GO_MITOCHONDRIAL_ENVELOPE	GO_MITOCHONDRIAL_PART	GO_ORGANELLE_INNER_MEMBRANE			6770	GOCC name	Z disc	9.347e-13	2.1866	111	65	1823	3.5639e-11
COA5			65003	MRPL11	mitochondrial ribosomal protein L11	GO_MITOCHONDRION	GO_MITOCHONDRIAL_ENVELOPE	GO_MITOCHONDRIAL_PART	GO_ORGANELLE_INNER_MEMBRANE			6770	GSEA	MODULE_43	2.375e-13	2.4432	81	53	1823	5.1695e-11
ASNSD1			64960	MRPS15	mitochondrial ribosomal protein S15	GO_MITOCHONDRION	GO_MITOCHONDRIAL_ENVELOPE	GO_MITOCHONDRIAL_PART	GO_ORGANELLE_INNER_MEMBRANE			6770	GSEA	ORGANELLAR_RIBOSOME	2.3539e-13	3.734	22	22	1823	5.2348e-11
PCBP4			6183	MRPS12	mitochondrial ribosomal protein S12	GO_MITOCHONDRION	GO_MITOCHONDRIAL_ENVELOPE	GO_MITOCHONDRIAL_PART	GO_ORGANELLE_INNER_MEMBRANE			6770	GSEA	MITOCHONDRIAL_RIBOSOME	2.3539e-13	3.734	22	22	1823	5.3512e-11
TUBA8			292	SLC25A5	solute carrier family 25 (mitochondrial carrier; adenine nucleotide translocator), member 5	GO_MITOCHONDRION	GO_MITOCHONDRIAL_ENVELOPE	GO_MITOCHONDRIAL_PART	GO_ORGANELLE_INNER_MEMBRANE			6770	GSEA	KUNINGER_IGF1_VS_PDGFB_TARGETS_UP	2.8041e-13	2.4578	79	52	1823	5.9763e-11
SCHIP1			64963	MRPS11	mitochondrial ribosomal protein S11	GO_MITOCHONDRION	GO_MITOCHONDRIAL_ENVELOPE	GO_MITOCHONDRIAL_PART	GO_ORGANELLE_INNER_MEMBRANE			6770	GSEA	REACTOME_CITRIC_ACID_CYCLE_TCA_CYCLE	3.0453e-13	3.5846	25	24	1823	6.3579e-11
POPDC2			56945	MRPS22	mitochondrial ribosomal protein S22	GO_MITOCHONDRION	GO_MITOCHONDRIAL_ENVELOPE	GO_MITOCHONDRIAL_PART	GO_ORGANELLE_INNER_MEMBRANE			6770	GOBP name	cofactor metabolic process	4.695e-13	1.858	207	103	1823	8.5242e-11
IMMT			51318	MRPL35	mitochondrial ribosomal protein L35	GO_MITOCHONDRION	GO_MITOCHONDRIAL_ENVELOPE	GO_MITOCHONDRIAL_PART	GO_ORGANELLE_INNER_MEMBRANE			6770	GOBP name	translational initiation	5.2466e-13	1.9688	165	87	1823	9.3389e-11
MPV17			29074	MRPL18	mitochondrial ribosomal protein L18	GO_MITOCHONDRION	GO_MITOCHONDRIAL_ENVELOPE	GO_MITOCHONDRIAL_PART	GO_ORGANELLE_INNER_MEMBRANE			6770	Keywords	Ubiquinone	3.3368e-12	3.734	20	20	1823	1.3743e-10
LRRC3B			28998	MRPL13	mitochondrial ribosomal protein L13	GO_MITOCHONDRION	GO_MITOCHONDRIAL_ENVELOPE	GO_MITOCHONDRIAL_PART	GO_ORGANELLE_INNER_MEMBRANE			6770	GOCC name	nucleoid	4.1697e-12	3.1682	33	28	1823	1.4496e-10
CEP70			28973	MRPS18B	mitochondrial ribosomal protein S18B	GO_MITOCHONDRION	GO_MITOCHONDRIAL_ENVELOPE	GO_MITOCHONDRIAL_PART	GO_ORGANELLE_INNER_MEMBRANE			6770	GOCC name	mitochondrial nucleoid	4.1697e-12	3.1682	33	28	1823	1.4935e-10
FXN			55168	MRPS18A	mitochondrial ribosomal protein S18A	GO_MITOCHONDRION	GO_MITOCHONDRIAL_ENVELOPE	GO_MITOCHONDRIAL_PART	GO_ORGANELLE_INNER_MEMBRANE			6770	GSEA	BURTON_ADIPOGENESIS_5	8.975e-13	2.3134	92	57	1823	1.8363e-10
MRPS33			28957	MRPS28	mitochondrial ribosomal protein S28	GO_MITOCHONDRION	GO_MITOCHONDRIAL_ENVELOPE	GO_MITOCHONDRIAL_PART	GO_ORGANELLE_INNER_MEMBRANE			6770	GOCC name	M band	5.7158e-12	3.3339	28	25	1823	1.9303e-10
TNNT2			740	MRPL49	mitochondrial ribosomal protein L49	GO_MITOCHONDRION	GO_MITOCHONDRIAL_ENVELOPE	GO_MITOCHONDRIAL_PART	GO_ORGANELLE_INNER_MEMBRANE			6770	GOBP name	tRNA metabolic process	1.3521e-12	2.3337	88	55	1823	2.273e-10
CACNA2D2			51650	MRPS33	mitochondrial ribosomal protein S33	GO_MITOCHONDRION	GO_MITOCHONDRIAL_ENVELOPE	GO_MITOCHONDRIAL_PART	GO_ORGANELLE_INNER_MEMBRANE			6770	KEGG name	Valine, leucine and isoleucine degradation	9.719e-12	2.8212	45	34	1823	4.4059e-10
MYL7			7818	DAP3	death associated protein 3	GO_MITOCHONDRION	GO_MITOCHONDRIAL_ENVELOPE	GO_MITOCHONDRIAL_PART	GO_ORGANELLE_INNER_MEMBRANE			6770	GOBP slim name	cellular metabolic process	3.3042e-11	1.132	3292	998	1823	5.0954e-10
PCYT1A			51021	MRPS16	mitochondrial ribosomal protein S16	GO_MITOCHONDRION	GO_MITOCHONDRIAL_ENVELOPE	GO_MITOCHONDRIAL_PART	GO_ORGANELLE_INNER_MEMBRANE			6770	GSEA	MODULE_93	3.2547e-12	1.9783	151	80	1823	6.1658e-10
CYCS			28977	MRPL42	mitochondrial ribosomal protein L42	GO_MITOCHONDRION	GO_MITOCHONDRIAL_ENVELOPE	GO_MITOCHONDRIAL_PART	GO_ORGANELLE_INNER_MEMBRANE			6770	GSEA	CELLULAR_RESPIRATION	3.3368e-12	3.734	20	20	1823	6.2064e-10
SORBS2			51023	MRPS18C	mitochondrial ribosomal protein S18C	GO_MITOCHONDRION	GO_MITOCHONDRIAL_ENVELOPE	GO_MITOCHONDRIAL_PART	GO_ORGANELLE_INNER_MEMBRANE			6770	GSEA	KEGG_VALINE_LEUCINE_AND_ISOLEUCINE_DEGRADATION	3.2302e-12	2.8853	44	34	1823	6.235e-10
MRPS34			55052	MRPL20	mitochondrial ribosomal protein L20	GO_MITOCHONDRION	GO_MITOCHONDRIAL_ENVELOPE	GO_MITOCHONDRIAL_PART	GO_ORGANELLE_INNER_MEMBRANE			6770	GOBP name	sarcomere organization	7.9855e-12	2.968	39	31	1823	1.2499e-09
STARD3NL			26589	MRPL46	mitochondrial ribosomal protein L46	GO_MITOCHONDRION	GO_MITOCHONDRIAL_ENVELOPE	GO_MITOCHONDRIAL_PART	GO_ORGANELLE_INNER_MEMBRANE			6770	GSEA	BLALOCK_ALZHEIMERS_DISEASE_DN	1.3371e-11	1.3737	791	291	1823	2.3184e-09
RPL24			51069	MRPL2	mitochondrial ribosomal protein L2	GO_MITOCHONDRION	GO_MITOCHONDRIAL_ENVELOPE	GO_MITOCHONDRIAL_PART	GO_ORGANELLE_INNER_MEMBRANE			6770	GOBP slim name	protein complex biogenesis	2.1455e-10	3.2859	25	22	1823	2.4178e-09
CCDC58			29093	MRPL22	mitochondrial ribosomal protein L22	GO_MITOCHONDRION	GO_MITOCHONDRIAL_ENVELOPE	GO_MITOCHONDRIAL_PART	GO_ORGANELLE_INNER_MEMBRANE			6770	GSEA	REACTOME_MITOCHONDRIAL_TRNA_AMINOACYLATION	1.4323e-11	3.5642	22	21	1823	2.4421e-09
STK11IP			9801	MRPL19	mitochondrial ribosomal protein L19	GO_MITOCHONDRION	GO_MITOCHONDRIAL_ENVELOPE	GO_MITOCHONDRIAL_PART	GO_ORGANELLE_INNER_MEMBRANE			6770	GOCC slim name	intracellular organelle	2.1993e-10	1.107	3825	1134	1823	2.47e-09
CHCHD3			54948	MRPL16	mitochondrial ribosomal protein L16	GO_MITOCHONDRION	GO_MITOCHONDRIAL_ENVELOPE	GO_MITOCHONDRIAL_PART	GO_ORGANELLE_INNER_MEMBRANE			6770	GOBP name	mitochondrial respiratory chain complex assembly	1.9234e-11	3.3191	27	24	1823	2.6862e-09
SORBS2			9553	MRPL33	mitochondrial ribosomal protein L33	GO_MITOCHONDRION	GO_MITOCHONDRIAL_ENVELOPE	GO_MITOCHONDRIAL_PART	GO_ORGANELLE_INNER_MEMBRANE			6770	GOBP name	ATP biosynthetic process	1.9234e-11	3.3191	27	24	1823	2.7282e-09
TTC39A			60488	MRPS35	mitochondrial ribosomal protein S35	GO_MITOCHONDRION	GO_MITOCHONDRIAL_ENVELOPE	GO_MITOCHONDRIAL_PART	GO_ORGANELLE_INNER_MEMBRANE			6770	Keywords	Oxidoreductase	7.2454e-11	1.5844	337	143	1823	2.8086e-09
TXNRD2			10240	MRPS31	mitochondrial ribosomal protein S31	GO_MITOCHONDRION	GO_MITOCHONDRIAL_ENVELOPE	GO_MITOCHONDRIAL_PART	GO_ORGANELLE_INNER_MEMBRANE			6770	GOMF name	oxidoreductase activity, acting on a heme group of donors, oxygen as acceptor	1.4323e-11	3.5642	22	21	1823	2.9208e-09
ZAK			63875	MRPL17	mitochondrial ribosomal protein L17	GO_MITOCHONDRION	GO_MITOCHONDRIAL_ENVELOPE	GO_MITOCHONDRIAL_PART	GO_ORGANELLE_INNER_MEMBRANE			6770	GOMF name	transmembrane transporter activity	1.598e-11	1.7065	256	117	1823	3.0414e-09
MRPS36			51081	MRPS7	mitochondrial ribosomal protein S7	GO_MITOCHONDRION	GO_MITOCHONDRIAL_ENVELOPE	GO_MITOCHONDRIAL_PART	GO_ORGANELLE_INNER_MEMBRANE			6770	GOMF name	heme-copper terminal oxidase activity	1.4323e-11	3.5642	22	21	1823	3.1455e-09
MRPL27			63931	MRPS14	mitochondrial ribosomal protein S14	GO_MITOCHONDRION	GO_MITOCHONDRIAL_ENVELOPE	GO_MITOCHONDRIAL_PART	GO_ORGANELLE_INNER_MEMBRANE			6770	GOMF name	cytochrome-c oxidase activity	1.4323e-11	3.5642	22	21	1823	3.4077e-09
STX18			65005	MRPL9	mitochondrial ribosomal protein L9	GO_MITOCHONDRION	GO_MITOCHONDRIAL_ENVELOPE	GO_MITOCHONDRIAL_PART	GO_ORGANELLE_INNER_MEMBRANE			6770	GOCC name	intracellular part	1.2801e-10	1.0601	5470	1553	1823	3.6024e-09
ANK3			2235	FECH	ferrochelatase	GO_MITOCHONDRION	GO_MITOCHONDRIAL_ENVELOPE	GO_MITOCHONDRIAL_PART	GO_ORGANELLE_INNER_MEMBRANE			6770	GOMF name	structural constituent of ribosome	1.3912e-11	2.0923	116	65	1823	3.6109e-09
MYL5			8802	SUCLG1	succinate-CoA ligase, alpha subunit	GO_MITOCHONDRION	GO_MITOCHONDRIAL_ENVELOPE	GO_MITOCHONDRIAL_PART	GO_ORGANELLE_INNER_MEMBRANE			6770	GOCC name	organelle envelope lumen	1.3237e-10	2.5585	54	37	1823	3.6386e-09
CLASP2			3418	IDH2	isocitrate dehydrogenase 2 (NADP+), mitochondrial	GO_MITOCHONDRION	GO_MITOCHONDRIAL_ENVELOPE	GO_MITOCHONDRIAL_PART	GO_ORGANELLE_INNER_MEMBRANE			6770	GOBP name	cellular metabolic process	3.3042e-11	1.132	3292	998	1823	4.4111e-09
UQCRB			1632	ECI1	enoyl-CoA delta isomerase 1	GO_MITOCHONDRION	GO_MITOCHONDRIAL_ENVELOPE	GO_MITOCHONDRIAL_PART	GO_ORGANELLE_INNER_MEMBRANE			6770	Keywords	Tricarboxylicacidcycle	1.2097e-10	3.4093	23	21	1823	4.4288e-09
CETN3			3032	HADHB	hydroxyacyl-CoA dehydrogenase/3-ketoacyl-CoA thiolase/enoyl-CoA hydratase (trifunctional protein), beta subunit	GO_MITOCHONDRION	GO_MITOCHONDRIAL_ENVELOPE	GO_MITOCHONDRIAL_PART	GO_ORGANELLE_INNER_MEMBRANE			6770	GOCC name	proton-transporting ATP synthase complex	1.7755e-10	3.734	17	17	1823	4.4651e-09
KIAA0319L			2110	ETFDH	electron-transferring-flavoprotein dehydrogenase	GO_MITOCHONDRION	GO_MITOCHONDRIAL_ENVELOPE	GO_MITOCHONDRIAL_PART	GO_ORGANELLE_INNER_MEMBRANE			6770	GOCC name	mitochondrial proton-transporting ATP synthase complex	1.7755e-10	3.734	17	17	1823	4.5622e-09
NDUFV2			37	ACADVL	acyl-CoA dehydrogenase, very long chain	GO_MITOCHONDRION	GO_MITOCHONDRIAL_ENVELOPE	GO_MITOCHONDRIAL_PART	GO_ORGANELLE_INNER_MEMBRANE			6770	GSEA	OXIDOREDUCTASE_ACTIVITY	2.9283e-11	1.7706	213	101	1823	4.9108e-09
TMED2			3030	HADHA	hydroxyacyl-CoA dehydrogenase/3-ketoacyl-CoA thiolase/enoyl-CoA hydratase (trifunctional protein), alpha subunit	GO_MITOCHONDRION	GO_MITOCHONDRIAL_ENVELOPE	GO_MITOCHONDRIAL_PART	GO_ORGANELLE_INNER_MEMBRANE			6770	GOCC name	intracellular organelle	2.1993e-10	1.107	3825	1134	1823	5.4159e-09
EZR			5166	PDK4	pyruvate dehydrogenase kinase, isozyme 4	GO_MITOCHONDRION	GO_MITOCHONDRIAL_ENVELOPE	GO_MITOCHONDRIAL_PART	GO_ORGANELLE_INNER_MEMBRANE			6770	GOCC name	organelle part	2.3312e-10	1.1101	3727	1108	1823	5.6234e-09
ACSL6			622	BDH1	3-hydroxybutyrate dehydrogenase, type 1	GO_MITOCHONDRION	GO_MITOCHONDRIAL_ENVELOPE	GO_MITOCHONDRIAL_PART	GO_ORGANELLE_INNER_MEMBRANE			6770	GOBP name	mitochondrial ATP synthesis coupled proton transport	4.7224e-11	3.734	18	18	1823	6.038e-09
ZC3H18			3033	HADH	hydroxyacyl-CoA dehydrogenase	GO_MITOCHONDRION	GO_MITOCHONDRIAL_ENVELOPE	GO_MITOCHONDRIAL_PART	GO_ORGANELLE_INNER_MEMBRANE			6770	KEGG name	Citrate cycle (TCA cycle)	1.664e-10	3.0338	32	26	1823	6.4659e-09
MRPL3			10469	TIMM44	translocase of inner mitochondrial membrane 44 homolog (yeast)	GO_MITOCHONDRION	GO_MITOCHONDRIAL_ENVELOPE	GO_MITOCHONDRIAL_PART	GO_ORGANELLE_INNER_MEMBRANE			6770	GOBP name	coenzyme catabolic process	6.3822e-11	2.9872	35	28	1823	7.5244e-09
BZW2			7417	VDAC2	voltage-dependent anion channel 2	GO_MITOCHONDRION	GO_MITOCHONDRIAL_ENVELOPE	GO_MITOCHONDRIAL_PART	GO_ORGANELLE_INNER_MEMBRANE			6770	GOBP name	organic acid catabolic process	6.8028e-11	1.9314	145	75	1823	7.7195e-09
CD36			3329	HSPD1	heat shock 60kDa protein 1 (chaperonin)	GO_MITOCHONDRION	GO_MITOCHONDRIAL_ENVELOPE	GO_MITOCHONDRIAL_PART	GO_ORGANELLE_INNER_MEMBRANE			6770	GOBP name	carboxylic acid catabolic process	6.8028e-11	1.9314	145	75	1823	7.8172e-09
MAP4			10845	CLPX	ClpX caseinolytic peptidase X homolog (E. coli)	GO_MITOCHONDRION	GO_MITOCHONDRIAL_ENVELOPE	GO_MITOCHONDRIAL_PART	GO_ORGANELLE_INNER_MEMBRANE			6770	GOBP name	protein targeting to mitochondrion	7.6504e-11	2.7382	45	33	1823	8.4695e-09
ZFHX4			4704	NDUFA9	NADH dehydrogenase (ubiquinone) 1 alpha subcomplex, 9, 39kDa	GO_MITOCHONDRION	GO_MITOCHONDRIAL_ENVELOPE	GO_MITOCHONDRIAL_PART	GO_ORGANELLE_INNER_MEMBRANE			6770	GOMF name	inorganic cation transmembrane transporter activity	5.397e-11	2.1848	94	55	1823	9.6303e-09
PROB1			374291	NDUFS7	NADH dehydrogenase (ubiquinone) Fe-S protein 7, 20kDa (NADH-coenzyme Q reductase)	GO_MITOCHONDRION	GO_MITOCHONDRIAL_ENVELOPE	GO_MITOCHONDRIAL_PART	GO_ORGANELLE_INNER_MEMBRANE			6770	GOBP slim name	cellular respiration	1.3135e-09	3.0672	28	23	1823	1.3745e-08
NACA			56922	MCCC1	methylcrotonoyl-CoA carboxylase 1 (alpha)	GO_MITOCHONDRION	GO_MITOCHONDRIAL_ENVELOPE	GO_MITOCHONDRIAL_PART	GO_ORGANELLE_INNER_MEMBRANE			6770	GOCC slim name	intracellular membrane-bounded organelle	1.4172e-09	1.1181	3323	995	1823	1.3794e-08
OGDH			10105	PPIF	peptidylprolyl isomerase F	GO_MITOCHONDRION	GO_MITOCHONDRIAL_ENVELOPE	GO_MITOCHONDRIAL_PART	GO_ORGANELLE_INNER_MEMBRANE			6770	GOMF name	cofactor binding	8.3366e-11	1.816	183	89	1823	1.4001e-08
NNT			8165	AKAP1	A kinase (PRKA) anchor protein 1	GO_MITOCHONDRION	GO_MITOCHONDRIAL_ENVELOPE	GO_MITOCHONDRIAL_PART	GO_ORGANELLE_INNER_MEMBRANE			6770	GOCC slim name	ribosome	1.4172e-09	1.9826	113	60	1823	1.4779e-08
MIB2			10131	TRAP1	TNF receptor-associated protein 1	GO_MITOCHONDRION	GO_MITOCHONDRIAL_ENVELOPE	GO_MITOCHONDRIAL_PART	GO_ORGANELLE_INNER_MEMBRANE			6770	GOCC name	organellar ribosome	6.587e-10	3.5374	19	18	1823	1.5266e-08
ICA1			4711	NDUFB5	NADH dehydrogenase (ubiquinone) 1 beta subcomplex, 5, 16kDa	GO_MITOCHONDRION	GO_MITOCHONDRIAL_ENVELOPE	GO_MITOCHONDRIAL_PART	GO_ORGANELLE_INNER_MEMBRANE			6770	GOCC name	mitochondrial ribosome	6.587e-10	3.5374	19	18	1823	1.5572e-08
PCCB			4702	NDUFA8	NADH dehydrogenase (ubiquinone) 1 alpha subcomplex, 8, 19kDa	GO_MITOCHONDRION	GO_MITOCHONDRIAL_ENVELOPE	GO_MITOCHONDRIAL_PART	GO_ORGANELLE_INNER_MEMBRANE			6770	GOMF name	oxidoreductase activity, acting on a heme group of donors	1.2097e-10	3.4093	23	21	1823	1.8177e-08
ATP11A			7381	UQCRB	ubiquinol-cytochrome c reductase binding protein	GO_MITOCHONDRION	GO_MITOCHONDRIAL_ENVELOPE	GO_MITOCHONDRIAL_PART	GO_ORGANELLE_INNER_MEMBRANE			6770	GOBP name	energy coupled proton transport, down electrochemical gradient	1.8437e-10	3.5473	20	19	1823	1.902e-08
PRKAG2			4729	NDUFV2	NADH dehydrogenase (ubiquinone) flavoprotein 2, 24kDa	GO_MITOCHONDRION	GO_MITOCHONDRIAL_ENVELOPE	GO_MITOCHONDRIAL_PART	GO_ORGANELLE_INNER_MEMBRANE			6770	GOBP name	ATP synthesis coupled proton transport	1.8437e-10	3.5473	20	19	1823	1.9238e-08
SLC25A44			1351	COX8A	cytochrome c oxidase subunit VIIIA (ubiquitous)	GO_MITOCHONDRION	GO_MITOCHONDRIAL_ENVELOPE	GO_MITOCHONDRIAL_PART	GO_ORGANELLE_INNER_MEMBRANE			6770	Keywords	Leighsyndrome	6.6725e-10	3.734	16	16	1823	1.9987e-08
MTCH2			4698	NDUFA5	NADH dehydrogenase (ubiquinone) 1 alpha subcomplex, 5, 13kDa	GO_MITOCHONDRION	GO_MITOCHONDRIAL_ENVELOPE	GO_MITOCHONDRIAL_PART	GO_ORGANELLE_INNER_MEMBRANE			6770	GOBP name	protein complex biogenesis	2.1455e-10	3.2859	25	22	1823	2.1403e-08
TP53I11			4709	NDUFB3	NADH dehydrogenase (ubiquinone) 1 beta subcomplex, 3, 12kDa	GO_MITOCHONDRION	GO_MITOCHONDRIAL_ENVELOPE	GO_MITOCHONDRIAL_PART	GO_ORGANELLE_INNER_MEMBRANE			6770	GOBP name	acetyl-CoA metabolic process	2.1185e-10	2.7156	44	32	1823	2.1609e-08
ACAT1			4700	NDUFA6	NADH dehydrogenase (ubiquinone) 1 alpha subcomplex, 6, 14kDa	GO_MITOCHONDRION	GO_MITOCHONDRIAL_ENVELOPE	GO_MITOCHONDRIAL_PART	GO_ORGANELLE_INNER_MEMBRANE			6770	GOBP name	coenzyme metabolic process	2.6548e-10	1.8793	151	76	1823	2.6196e-08
NEDD8-MDP1			4712	NDUFB6	NADH dehydrogenase (ubiquinone) 1 beta subcomplex, 6, 17kDa	GO_MITOCHONDRION	GO_MITOCHONDRIAL_ENVELOPE	GO_MITOCHONDRIAL_PART	GO_ORGANELLE_INNER_MEMBRANE			6770	GSEA	ENERGY_DERIVATION_BY_OXIDATION_OF_ORGANIC_COMPOUNDS	1.664e-10	3.0338	32	26	1823	2.702e-08
NPEPPS			4717	NDUFC1	NADH dehydrogenase (ubiquinone) 1, subcomplex unknown, 1, 6kDa	GO_MITOCHONDRION	GO_MITOCHONDRIAL_ENVELOPE	GO_MITOCHONDRIAL_PART	GO_ORGANELLE_INNER_MEMBRANE			6770	GSEA	AEROBIC_RESPIRATION	1.7755e-10	3.734	17	17	1823	2.838e-08
LMO7			4724	NDUFS4	NADH dehydrogenase (ubiquinone) Fe-S protein 4, 18kDa (NADH-coenzyme Q reductase)	GO_MITOCHONDRION	GO_MITOCHONDRIAL_ENVELOPE	GO_MITOCHONDRIAL_PART	GO_ORGANELLE_INNER_MEMBRANE			6770	GSEA	RIBOSOMAL_SUBUNIT	1.8437e-10	3.5473	20	19	1823	2.9017e-08
CD59			4696	NDUFA3	NADH dehydrogenase (ubiquinone) 1 alpha subcomplex, 3, 9kDa	GO_MITOCHONDRION	GO_MITOCHONDRIAL_ENVELOPE	GO_MITOCHONDRIAL_PART	GO_ORGANELLE_INNER_MEMBRANE			6770	GSEA	KEGG_CITRATE_CYCLE_TCA_CYCLE	1.9255e-10	2.9652	34	27	1823	2.9845e-08
PFDN4			4714	NDUFB8	NADH dehydrogenase (ubiquinone) 1 beta subcomplex, 8, 19kDa	GO_MITOCHONDRION	GO_MITOCHONDRIAL_ENVELOPE	GO_MITOCHONDRIAL_PART	GO_ORGANELLE_INNER_MEMBRANE			6770	GOCC name	intracellular membrane-bounded organelle	1.4172e-09	1.1181	3323	995	1823	3.1605e-08
FAU			4707	NDUFB1	NADH dehydrogenase (ubiquinone) 1 beta subcomplex, 1, 7kDa	GO_MITOCHONDRION	GO_MITOCHONDRIAL_ENVELOPE	GO_MITOCHONDRIAL_PART	GO_ORGANELLE_INNER_MEMBRANE			6770	GOCC name	ribosome	1.4172e-09	1.9826	113	60	1823	3.2213e-08
CRYAB			4718	NDUFC2	NADH dehydrogenase (ubiquinone) 1, subcomplex unknown, 2, 14.5kDa	GO_MITOCHONDRION	GO_MITOCHONDRIAL_ENVELOPE	GO_MITOCHONDRIAL_PART	GO_ORGANELLE_INNER_MEMBRANE			6770	GOMF name	substrate-specific transmembrane transporter activity	2.421e-10	1.7032	228	104	1823	3.456e-08
AGBL2			4710	NDUFB4	NADH dehydrogenase (ubiquinone) 1 beta subcomplex, 4, 15kDa	GO_MITOCHONDRION	GO_MITOCHONDRIAL_ENVELOPE	GO_MITOCHONDRIAL_PART	GO_ORGANELLE_INNER_MEMBRANE			6770	GOBP slim name	cellular amino acid metabolic process	3.6839e-09	1.6107	255	110	1823	3.598e-08
NDUFC2-KCTD14			4708	NDUFB2	NADH dehydrogenase (ubiquinone) 1 beta subcomplex, 2, 8kDa	GO_MITOCHONDRION	GO_MITOCHONDRIAL_ENVELOPE	GO_MITOCHONDRIAL_PART	GO_ORGANELLE_INNER_MEMBRANE			6770	GSEA	STARK_PREFRONTAL_CORTEX_22Q11_DELETION_DN	2.3694e-10	1.5852	318	135	1823	3.6177e-08
UPRT			4726	NDUFS6	NADH dehydrogenase (ubiquinone) Fe-S protein 6, 13kDa (NADH-coenzyme Q reductase)	GO_MITOCHONDRION	GO_MITOCHONDRIAL_ENVELOPE	GO_MITOCHONDRIAL_PART	GO_ORGANELLE_INNER_MEMBRANE			6770	GSEA	TGACCTTG_V$SF1_Q6	2.7596e-10	1.9531	130	68	1823	4.0914e-08
CADPS			4694	NDUFA1	NADH dehydrogenase (ubiquinone) 1 alpha subcomplex, 1, 7.5kDa	GO_MITOCHONDRION	GO_MITOCHONDRIAL_ENVELOPE	GO_MITOCHONDRIAL_PART	GO_ORGANELLE_INNER_MEMBRANE			6770	GOBP name	establishment of protein localization in mitochondrion	4.9131e-10	2.6217	47	33	1823	4.7448e-08
MB			54205	CYCS	cytochrome c, somatic	GO_MITOCHONDRION	GO_MITOCHONDRIAL_ENVELOPE	GO_MITOCHONDRIAL_PART	GO_ORGANELLE_INNER_MEMBRANE			6770	Keywords	Fattyacidmetabolism	1.9248e-09	2.1666	81	47	1823	5.0738e-08
DNAJB11			4695	NDUFA2	NADH dehydrogenase (ubiquinone) 1 alpha subcomplex, 2, 8kDa	GO_MITOCHONDRION	GO_MITOCHONDRIAL_ENVELOPE	GO_MITOCHONDRIAL_PART	GO_ORGANELLE_INNER_MEMBRANE			6770	Corum	F1F0-ATP synthase (EC 3.6.3.14), mitochondrial	1.7755e-10	3.734	17	17	1823	5.2589e-08
SDHAF2			4713	NDUFB7	NADH dehydrogenase (ubiquinone) 1 beta subcomplex, 7, 18kDa	GO_MITOCHONDRION	GO_MITOCHONDRIAL_ENVELOPE	GO_MITOCHONDRIAL_PART	GO_ORGANELLE_INNER_MEMBRANE			6770	GOBP name	branched chain family amino acid catabolic process	6.587e-10	3.5374	19	18	1823	6.1646e-08
KDM3A			6507	SLC1A3	solute carrier family 1 (glial high affinity glutamate transporter), member 3	GO_MITOCHONDRION	GO_MITOCHONDRIAL_ENVELOPE	GO_MITOCHONDRIAL_PART	GO_ORGANELLE_INNER_MEMBRANE			6770	GSEA	V$SF1_Q6	4.4268e-10	1.9073	139	71	1823	6.3784e-08
C12orf65			93974	ATPIF1	ATPase inhibitory factor 1	GO_MITOCHONDRION	GO_MITOCHONDRIAL_ENVELOPE	GO_MITOCHONDRIAL_PART	GO_ORGANELLE_INNER_MEMBRANE			6770	GOBP name	regulation of heart contraction	9.6856e-10	2.2404	75	45	1823	8.8814e-08
GRSF1			6834	SURF1	surfeit 1	GO_MITOCHONDRION	GO_MITOCHONDRIAL_ENVELOPE	GO_MITOCHONDRIAL_PART	GO_ORGANELLE_INNER_MEMBRANE			6770	GOCC name	integral to membrane	5.2546e-09	1.2368	1268	420	1823	1.1091e-07
BCKDHA			1349	COX7B	cytochrome c oxidase subunit VIIb	GO_MITOCHONDRION	GO_MITOCHONDRIAL_ENVELOPE	GO_MITOCHONDRIAL_PART	GO_ORGANELLE_INNER_MEMBRANE			6770	GOBP name	cellular respiration	1.3135e-09	3.0672	28	23	1823	1.1924e-07
PHKG1			1329	COX5B	cytochrome c oxidase subunit Vb	GO_MITOCHONDRION	GO_MITOCHONDRIAL_ENVELOPE	GO_MITOCHONDRIAL_PART	GO_ORGANELLE_INNER_MEMBRANE			6770	GOBP slim name	muscle contraction	1.4035e-08	1.7804	151	72	1823	1.2462e-07
CS			1337	COX6A1	cytochrome c oxidase subunit VIa polypeptide 1	GO_MITOCHONDRION	GO_MITOCHONDRIAL_ENVELOPE	GO_MITOCHONDRIAL_PART	GO_ORGANELLE_INNER_MEMBRANE			6770	GSEA	ORGANELLE_MEMBRANE	1.0111e-09	1.707	210	96	1823	1.361e-07
ATP5B			1350	COX7C	cytochrome c oxidase subunit VIIc	GO_MITOCHONDRION	GO_MITOCHONDRIAL_ENVELOPE	GO_MITOCHONDRIAL_PART	GO_ORGANELLE_INNER_MEMBRANE			6770	GOBP name	cardiac muscle contraction	1.5819e-09	2.6671	42	30	1823	1.4218e-07
AK2			1537	CYC1	cytochrome c-1	GO_MITOCHONDRION	GO_MITOCHONDRIAL_ENVELOPE	GO_MITOCHONDRIAL_PART	GO_ORGANELLE_INNER_MEMBRANE			6770	Corum	Respiratory chain complex I (beta subunit) mitochondrial	6.6725e-10	3.734	16	16	1823	1.647e-07
UBAP2L			9377	COX5A	cytochrome c oxidase subunit Va	GO_MITOCHONDRION	GO_MITOCHONDRIAL_ENVELOPE	GO_MITOCHONDRIAL_PART	GO_ORGANELLE_INNER_MEMBRANE			6770	GSEA	GSE22886_DAY1_VS_DAY7_MONOCYTE_IN_CULTURE_DN	1.2582e-09	1.8543	147	73	1823	1.6502e-07
IGF2BP2			7386	UQCRFS1	ubiquinol-cytochrome c reductase, Rieske iron-sulfur polypeptide 1	GO_MITOCHONDRION	GO_MITOCHONDRIAL_ENVELOPE	GO_MITOCHONDRIAL_PART	GO_ORGANELLE_INNER_MEMBRANE			6770	GSEA	MOOTHA_TCA	1.4213e-09	3.3783	21	19	1823	1.8406e-07
PHF20L1			4697	NDUFA4	NADH dehydrogenase (ubiquinone) 1 alpha subcomplex, 4, 9kDa	GO_MITOCHONDRION	GO_MITOCHONDRIAL_ENVELOPE	GO_MITOCHONDRIAL_PART	GO_ORGANELLE_INNER_MEMBRANE			6770	GOBP name	small molecule catabolic process	2.0904e-09	1.6727	221	99	1823	1.8604e-07
VAMP2			1327	COX4I1	cytochrome c oxidase subunit IV isoform 1	GO_MITOCHONDRION	GO_MITOCHONDRIAL_ENVELOPE	GO_MITOCHONDRIAL_PART	GO_ORGANELLE_INNER_MEMBRANE			6770	GOBP name	heterocycle biosynthetic process	2.4459e-09	1.867	138	69	1823	2.1558e-07
LMO7			10975	UQCR11	ubiquinol-cytochrome c reductase, complex III subunit XI	GO_MITOCHONDRION	GO_MITOCHONDRIAL_ENVELOPE	GO_MITOCHONDRIAL_PART	GO_ORGANELLE_INNER_MEMBRANE			6770	Keywords	ATPsynthesis	9.4126e-09	3.734	14	14	1823	2.2153e-07
NDUFV1			1340	COX6B1	cytochrome c oxidase subunit VIb polypeptide 1 (ubiquitous)	GO_MITOCHONDRION	GO_MITOCHONDRIAL_ENVELOPE	GO_MITOCHONDRIAL_PART	GO_ORGANELLE_INNER_MEMBRANE			6770	Keywords	Transmembrane	1.0468e-08	1.2356	1233	408	1823	2.3787e-07
ASPG			1345	COX6C	cytochrome c oxidase subunit VIc	GO_MITOCHONDRION	GO_MITOCHONDRIAL_ENVELOPE	GO_MITOCHONDRIAL_PART	GO_ORGANELLE_INNER_MEMBRANE			6770	GOBP name	actomyosin structure organization	2.9013e-09	2.2978	65	40	1823	2.4848e-07
ATP5J2-PTCD1			8604	SLC25A12	solute carrier family 25 (mitochondrial carrier, Aralar), member 12	GO_MITOCHONDRION	GO_MITOCHONDRIAL_ENVELOPE	GO_MITOCHONDRIAL_PART	GO_ORGANELLE_INNER_MEMBRANE			6770	GOBP name	monocarboxylic acid metabolic process	3.325e-09	1.6336	240	105	1823	2.7949e-07
DCAF8			1355	COX15	COX15 homolog, cytochrome c oxidase assembly protein (yeast)	GO_MITOCHONDRION	GO_MITOCHONDRIAL_ENVELOPE	GO_MITOCHONDRIAL_PART	GO_ORGANELLE_INNER_MEMBRANE			6770	GSEA	REACTOME_BRANCHED_CHAIN_AMINO_ACID_CATABOLISM	2.3458e-09	3.5265	18	17	1823	2.9627e-07
COQ6			7384	UQCRC1	ubiquinol-cytochrome c reductase core protein I	GO_MITOCHONDRION	GO_MITOCHONDRIAL_ENVELOPE	GO_MITOCHONDRIAL_PART	GO_ORGANELLE_INNER_MEMBRANE			6770	GSEA	RESPIRATORY_CHAIN_COMPLEX_I	2.5066e-09	3.734	15	15	1823	3.0168e-07
LAMB1			23530	NNT	nicotinamide nucleotide transhydrogenase	GO_MITOCHONDRION	GO_MITOCHONDRIAL_ENVELOPE	GO_MITOCHONDRIAL_PART	GO_ORGANELLE_INNER_MEMBRANE			6770	GSEA	REACTOME_FORMATION_OF_ATP_BY_CHEMIOSMOTIC_COUPLING	2.5066e-09	3.734	15	15	1823	3.0527e-07
TIMM8B			7385	UQCRC2	ubiquinol-cytochrome c reductase core protein II	GO_MITOCHONDRION	GO_MITOCHONDRIAL_ENVELOPE	GO_MITOCHONDRIAL_PART	GO_ORGANELLE_INNER_MEMBRANE			6770	GOBP name	cellular amino acid metabolic process	3.6839e-09	1.6107	255	110	1823	3.0681e-07
MRPS22			7388	UQCRH	ubiquinol-cytochrome c reductase hinge protein	GO_MITOCHONDRION	GO_MITOCHONDRIAL_ENVELOPE	GO_MITOCHONDRIAL_PART	GO_ORGANELLE_INNER_MEMBRANE			6770	GSEA	NADH_DEHYDROGENASE_COMPLEX	2.5066e-09	3.734	15	15	1823	3.0895e-07
CHPF2			6391	SDHC	succinate dehydrogenase complex, subunit C, integral membrane protein, 15kDa	GO_MITOCHONDRION	GO_MITOCHONDRIAL_ENVELOPE	GO_MITOCHONDRIAL_PART	GO_ORGANELLE_INNER_MEMBRANE			6770	GSEA	MITOCHONDRIAL_RESPIRATORY_CHAIN_COMPLEX_I	2.5066e-09	3.734	15	15	1823	3.1271e-07
GIMAP4			539	ATP5O	ATP synthase, H+ transporting, mitochondrial F1 complex, O subunit	GO_MITOCHONDRION	GO_MITOCHONDRIAL_ENVELOPE	GO_MITOCHONDRIAL_PART	GO_ORGANELLE_INNER_MEMBRANE			6770	GOBP name	fatty acid metabolic process	3.8462e-09	1.7858	161	77	1823	3.1742e-07
PUS1			10632	ATP5L	ATP synthase, H+ transporting, mitochondrial Fo complex, subunit G	GO_MITOCHONDRION	GO_MITOCHONDRIAL_ENVELOPE	GO_MITOCHONDRIAL_PART	GO_ORGANELLE_INNER_MEMBRANE			6770	GOBP name	cofactor catabolic process	4.2614e-09	2.6411	41	29	1823	3.454e-07
COX7A2			522	ATP5J	ATP synthase, H+ transporting, mitochondrial Fo complex, subunit F6	GO_MITOCHONDRION	GO_MITOCHONDRIAL_ENVELOPE	GO_MITOCHONDRIAL_PART	GO_ORGANELLE_INNER_MEMBRANE			6770	GOMF name	coenzyme binding	2.7992e-09	1.881	133	67	1823	3.4747e-07
GTPBP6			9551	ATP5J2	ATP synthase, H+ transporting, mitochondrial Fo complex, subunit F2	GO_MITOCHONDRION	GO_MITOCHONDRIAL_ENVELOPE	GO_MITOCHONDRIAL_PART	GO_ORGANELLE_INNER_MEMBRANE			6770	GOBP name	ATP metabolic process	4.2614e-09	2.6411	41	29	1823	3.4851e-07
TTN			10476	ATP5H	ATP synthase, H+ transporting, mitochondrial Fo complex, subunit d	GO_MITOCHONDRION	GO_MITOCHONDRIAL_ENVELOPE	GO_MITOCHONDRIAL_PART	GO_ORGANELLE_INNER_MEMBRANE			6770	GSEA	CHEMELLO_SOLEUS_VS_EDL_MYOFIBERS_UP	5.0353e-09	2.8908	31	24	1823	5.9897e-07
IMPDH2			521	ATP5I	ATP synthase, H+ transporting, mitochondrial Fo complex, subunit E	GO_MITOCHONDRION	GO_MITOCHONDRIAL_ENVELOPE	GO_MITOCHONDRIAL_PART	GO_ORGANELLE_INNER_MEMBRANE			6770	GOBP name	tRNA aminoacylation	8.8823e-09	2.5459	44	30	1823	6.8917e-07
EPB41L2			8402	SLC25A11	solute carrier family 25 (mitochondrial carrier; oxoglutarate carrier), member 11	GO_MITOCHONDRION	GO_MITOCHONDRIAL_ENVELOPE	GO_MITOCHONDRIAL_PART	GO_ORGANELLE_INNER_MEMBRANE			6770	GOBP name	amino acid activation	8.8823e-09	2.5459	44	30	1823	6.9512e-07
RAD54L2			1384	CRAT	carnitine O-acetyltransferase	GO_MITOCHONDRION	GO_MITOCHONDRIAL_ENVELOPE	GO_MITOCHONDRIAL_PART	GO_ORGANELLE_INNER_MEMBRANE			6770	GOBP name	muscle system process	9.2634e-09	1.7367	172	80	1823	7.1265e-07
PISD			10165	SLC25A13	solute carrier family 25, member 13 (citrin)	GO_MITOCHONDRION	GO_MITOCHONDRIAL_ENVELOPE	GO_MITOCHONDRIAL_PART	GO_ORGANELLE_INNER_MEMBRANE			6770	Keywords	Transmembranehelix	3.5937e-08	1.2273	1217	400	1823	7.1766e-07
NDUFB5			1723	DHODH	dihydroorotate dehydrogenase (quinone)	GO_MITOCHONDRION	GO_MITOCHONDRIAL_ENVELOPE	GO_MITOCHONDRIAL_PART	GO_ORGANELLE_INNER_MEMBRANE			6770	GOCC name	intrinsic to membrane	3.6185e-08	1.217	1307	426	1823	7.3742e-07
MLIP			1468	SLC25A10	solute carrier family 25 (mitochondrial carrier; dicarboxylate transporter), member 10	GO_MITOCHONDRION	GO_MITOCHONDRIAL_ENVELOPE	GO_MITOCHONDRIAL_PART	GO_ORGANELLE_INNER_MEMBRANE			6770	GOBP name	cofactor biosynthetic process	1.1701e-08	2.0293	92	50	1823	8.7067e-07
ANK2			204	AK2	adenylate kinase 2	GO_MITOCHONDRION	GO_MITOCHONDRIAL_ENVELOPE	GO_MITOCHONDRIAL_PART	GO_ORGANELLE_INNER_MEMBRANE			6770	GOBP slim name	oxidative phosphorylation	1.3256e-07	3.734	12	12	1823	9.7104e-07
ANK2			27109	ATP5S	ATP synthase, H+ transporting, mitochondrial Fo complex, subunit s (factor B)	GO_MITOCHONDRION	GO_MITOCHONDRIAL_ENVELOPE	GO_MITOCHONDRIAL_PART	GO_ORGANELLE_INNER_MEMBRANE			6770	GOBP slim name	tRNA aminoacylation for protein translation	1.4576e-07	2.4589	41	27	1823	1.0169e-06
TXNDC15			89874	SLC25A21	solute carrier family 25 (mitochondrial oxodicarboxylate carrier), member 21	GO_MITOCHONDRION	GO_MITOCHONDRIAL_ENVELOPE	GO_MITOCHONDRIAL_PART	GO_ORGANELLE_INNER_MEMBRANE			6770	GOBP name	muscle contraction	1.4035e-08	1.7804	151	72	1823	1.0275e-06
CNOT6L			1160	CKMT2	creatine kinase, mitochondrial 2 (sarcomeric)	GO_MITOCHONDRION	GO_MITOCHONDRIAL_ENVELOPE	GO_MITOCHONDRIAL_PART	GO_ORGANELLE_INNER_MEMBRANE			6770	GOBP name	purine ribonucleoside triphosphate biosynthetic process	1.4794e-08	2.8005	32	24	1823	1.0744e-06
PCBD2			10884	MRPS30	mitochondrial ribosomal protein S30	GO_MITOCHONDRION	GO_MITOCHONDRIAL_ENVELOPE	GO_MITOCHONDRIAL_PART	GO_ORGANELLE_INNER_MEMBRANE			6770	GOCC name	organellar large ribosomal subunit	5.4985e-08	3.3191	18	16	1823	1.0832e-06
UBE2B			291	SLC25A4	solute carrier family 25 (mitochondrial carrier; adenine nucleotide translocator), member 4	GO_MITOCHONDRION	GO_MITOCHONDRIAL_ENVELOPE	GO_MITOCHONDRIAL_PART	GO_ORGANELLE_INNER_MEMBRANE			6770	GSEA	MODULE_25	9.4126e-09	3.734	14	14	1823	1.0942e-06
PLEC			51073	MRPL4	mitochondrial ribosomal protein L4	GO_MITOCHONDRION	GO_MITOCHONDRIAL_ENVELOPE	GO_MITOCHONDRIAL_PART	GO_ORGANELLE_INNER_MEMBRANE			6770	GOCC name	mitochondrial large ribosomal subunit	5.4985e-08	3.3191	18	16	1823	1.1016e-06
LMO7			65993	MRPS34	mitochondrial ribosomal protein S34	GO_MITOCHONDRION	GO_MITOCHONDRIAL_ENVELOPE	GO_MITOCHONDRIAL_PART	GO_ORGANELLE_INNER_MEMBRANE			6770	Keywords	Muscleprotein	6.3051e-08	2.193	63	37	1823	1.1542e-06
MYCT1			55173	MRPS10	mitochondrial ribosomal protein S10	GO_MITOCHONDRION	GO_MITOCHONDRIAL_ENVELOPE	GO_MITOCHONDRIAL_PART	GO_ORGANELLE_INNER_MEMBRANE			6770	GSEA	MODULE_363	1.1363e-08	2.6138	40	28	1823	1.2635e-06
GATC			79590	MRPL24	mitochondrial ribosomal protein L24	GO_MITOCHONDRION	GO_MITOCHONDRIAL_ENVELOPE	GO_MITOCHONDRIAL_PART	GO_ORGANELLE_INNER_MEMBRANE			6770	Keywords	Membrane	9.4689e-08	1.1429	2251	689	1823	1.6865e-06
FERMT2			65080	MRPL44	mitochondrial ribosomal protein L44	GO_MITOCHONDRION	GO_MITOCHONDRIAL_ENVELOPE	GO_MITOCHONDRIAL_PART	GO_ORGANELLE_INNER_MEMBRANE			6770	GSEA	ROME_INSULIN_TARGETS_IN_MUSCLE_UP	1.5876e-08	1.5147	318	129	1823	1.7278e-06
TPM1			23107	MRPS27	mitochondrial ribosomal protein S27	GO_MITOCHONDRION	GO_MITOCHONDRIAL_ENVELOPE	GO_MITOCHONDRIAL_PART	GO_ORGANELLE_INNER_MEMBRANE			6770	Corum	Respiratory chain complex I (lambda subunit) mitochondrial	8.3249e-09	3.5143	17	16	1823	1.7613e-06
TMEM63B			4129	MAOB	monoamine oxidase B	GO_MITOCHONDRION	GO_MITOCHONDRIAL_ENVELOPE	GO_MITOCHONDRIAL_PART	GO_ORGANELLE_INNER_MEMBRANE			6770	GOBP slim name	heterocycle metabolic process	2.6535e-07	1.4739	304	120	1823	1.767e-06
NOL3			788	SLC25A20	solute carrier family 25 (carnitine/acylcarnitine translocase), member 20	GO_MITOCHONDRION	GO_MITOCHONDRIAL_ENVELOPE	GO_MITOCHONDRIAL_PART	GO_ORGANELLE_INNER_MEMBRANE			6770	GOBP name	fatty acid beta-oxidation	2.6331e-08	2.55	41	28	1823	1.853e-06
COQ7			5250	SLC25A3	solute carrier family 25 (mitochondrial carrier; phosphate carrier), member 3	GO_MITOCHONDRION	GO_MITOCHONDRIAL_ENVELOPE	GO_MITOCHONDRIAL_PART	GO_ORGANELLE_INNER_MEMBRANE			6770	GOCC name	intercalated disc	1.0906e-07	2.6838	32	23	1823	2.1132e-06
ZFYVE19			5498	PPOX	protoporphyrinogen oxidase	GO_MITOCHONDRION	GO_MITOCHONDRIAL_ENVELOPE	GO_MITOCHONDRIAL_PART	GO_ORGANELLE_INNER_MEMBRANE			6770	GOBP name	fatty acid oxidation	3.4517e-08	2.4115	48	31	1823	2.321e-06
RHOT1			1371	CPOX	coproporphyrinogen oxidase	GO_MITOCHONDRION	GO_MITOCHONDRIAL_ENVELOPE	GO_MITOCHONDRIAL_PART	GO_ORGANELLE_INNER_MEMBRANE			6770	GOBP name	mitochondrial RNA metabolic process	3.5331e-08	3.734	13	13	1823	2.3583e-06
MYL7			55972	SLC25A40	solute carrier family 25, member 40	GO_MITOCHONDRION	GO_MITOCHONDRIAL_ENVELOPE	GO_MITOCHONDRIAL_PART	GO_ORGANELLE_INNER_MEMBRANE			6770	GOCC slim name	small ribosomal subunit	3.1203e-07	2.2861	49	30	1823	2.3977e-06
APOO			10449	ACAA2	acetyl-CoA acyltransferase 2	GO_MITOCHONDRION	GO_MITOCHONDRIAL_ENVELOPE	GO_MITOCHONDRIAL_PART	GO_ORGANELLE_INNER_MEMBRANE			6770	GOCC name	mitochondrial respiratory chain	1.3256e-07	3.734	12	12	1823	2.5273e-06
			6390	SDHB	succinate dehydrogenase complex, subunit B, iron sulfur (Ip)	GO_MITOCHONDRION	GO_MITOCHONDRIAL_ENVELOPE	GO_MITOCHONDRIAL_PART	GO_ORGANELLE_INNER_MEMBRANE			6770	GSEA	RODWELL_AGING_KIDNEY_NO_BLOOD_DN	2.4075e-08	2.0106	91	49	1823	2.539e-06
MYL7			6389	SDHA	succinate dehydrogenase complex, subunit A, flavoprotein (Fp)	GO_MITOCHONDRION	GO_MITOCHONDRIAL_ENVELOPE	GO_MITOCHONDRIAL_PART	GO_ORGANELLE_INNER_MEMBRANE			6770	GOBP name	purine nucleoside triphosphate biosynthetic process	3.9841e-08	2.7156	33	24	1823	2.602e-06
NDUFB2			6392	SDHD	succinate dehydrogenase complex, subunit D, integral membrane protein	GO_MITOCHONDRION	GO_MITOCHONDRIAL_ENVELOPE	GO_MITOCHONDRIAL_PART	GO_ORGANELLE_INNER_MEMBRANE			6770	GOBP name	cellular amine metabolic process	4.0993e-08	1.5189	295	120	1823	2.6581e-06
GCOM1			2820	GPD2	glycerol-3-phosphate dehydrogenase 2 (mitochondrial)	GO_MITOCHONDRION	GO_MITOCHONDRIAL_ENVELOPE	GO_MITOCHONDRIAL_PART	GO_ORGANELLE_INNER_MEMBRANE			6770	GOBP name	nucleoside triphosphate biosynthetic process	4.1371e-08	2.4352	46	30	1823	2.6636e-06
hCG_1984214			10229	COQ7	coenzyme Q7 homolog, ubiquinone (yeast)	GO_MITOCHONDRION	GO_MITOCHONDRIAL_ENVELOPE	GO_MITOCHONDRIAL_PART	GO_ORGANELLE_INNER_MEMBRANE			6770	GOBP slim name	nucleobase-containing small molecule metabolic process	4.3258e-07	1.5462	227	94	1823	2.7554e-06
TMEM159			9131	AIFM1	apoptosis-inducing factor, mitochondrion-associated, 1	GO_MITOCHONDRION	GO_MITOCHONDRIAL_ENVELOPE	GO_MITOCHONDRIAL_PART	GO_ORGANELLE_INNER_MEMBRANE			6770	GOBP name	energy derivation by oxidation of organic compounds	4.3244e-08	1.867	116	58	1823	2.7646e-06
ATPAF1			5018	OXA1L	oxidase (cytochrome c) assembly 1-like	GO_MITOCHONDRION	GO_MITOCHONDRIAL_ENVELOPE	GO_MITOCHONDRIAL_PART	GO_ORGANELLE_INNER_MEMBRANE			6770	GSEA	REACTOME_GLUCOSE_METABOLISM	3.0048e-08	2.2928	57	35	1823	3.105e-06
NDUFAB1			26521	TIMM8B	translocase of inner mitochondrial membrane 8 homolog B (yeast)	GO_MITOCHONDRION	GO_MITOCHONDRIAL_ENVELOPE	GO_MITOCHONDRIAL_PART	GO_ORGANELLE_INNER_MEMBRANE			6770	GOBP name	NADH dehydrogenase complex assembly	5.4985e-08	3.3191	18	16	1823	3.3956e-06
MLLT4			26517	TIMM13	translocase of inner mitochondrial membrane 13 homolog (yeast)	GO_MITOCHONDRION	GO_MITOCHONDRIAL_ENVELOPE	GO_MITOCHONDRIAL_PART	GO_ORGANELLE_INNER_MEMBRANE			6770	GOBP name	mitochondrial respiratory chain complex I biogenesis	5.4985e-08	3.3191	18	16	1823	3.4189e-06
OXA1L			26519	TIMM10	translocase of inner mitochondrial membrane 10 homolog (yeast)	GO_MITOCHONDRION	GO_MITOCHONDRIAL_ENVELOPE	GO_MITOCHONDRIAL_PART	GO_ORGANELLE_INNER_MEMBRANE			6770	GOBP name	mitochondrial respiratory chain complex I assembly	5.4985e-08	3.3191	18	16	1823	3.4424e-06
AGTPBP1			10989	IMMT	inner membrane protein, mitochondrial	GO_MITOCHONDRION	GO_MITOCHONDRIAL_ENVELOPE	GO_MITOCHONDRIAL_PART	GO_ORGANELLE_INNER_MEMBRANE			6770	GSEA	BIOCARTA_ETC_PATHWAY	3.5331e-08	3.734	13	13	1823	3.5786e-06
APBB1			10939	AFG3L2	AFG3 ATPase family gene 3-like 2 (S. cerevisiae)	GO_MITOCHONDRION	GO_MITOCHONDRIAL_ENVELOPE	GO_MITOCHONDRIAL_PART	GO_ORGANELLE_INNER_MEMBRANE			6770	GSEA	GENERATION_OF_PRECURSOR_METABOLITES_AND_ENERGY	3.7903e-08	1.9887	92	49	1823	3.8015e-06
MRPL42			56993	TOMM22	translocase of outer mitochondrial membrane 22 homolog (yeast)	GO_MITOCHONDRION	GO_MITOCHONDRIAL_ENVELOPE	GO_MITOCHONDRIAL_PART	GO_ORGANELLE_INNER_MEMBRANE			6770	GSEA	FLECHNER_BIOPSY_KIDNEY_TRANSPLANT_REJECTED_VS_OK_DN	4.0386e-08	1.4376	400	154	1823	4.0111e-06
CHCHD7			100287932	TIMM23	translocase of inner mitochondrial membrane 23 homolog (yeast)	GO_MITOCHONDRION	GO_MITOCHONDRIAL_ENVELOPE	GO_MITOCHONDRIAL_PART	GO_ORGANELLE_INNER_MEMBRANE			6770	Keywords	Mitochondrionoutermembrane	2.4029e-07	2.046	73	40	1823	4.0603e-06
RELN			10245	TIMM17B	translocase of inner mitochondrial membrane 17 homolog B (yeast)	GO_MITOCHONDRION	GO_MITOCHONDRIAL_ENVELOPE	GO_MITOCHONDRIAL_PART	GO_ORGANELLE_INNER_MEMBRANE			6770	GOBP name	nucleoside triphosphate metabolic process	6.7667e-08	2.1415	68	39	1823	4.0952e-06
ICT1			23788	MTCH2	mitochondrial carrier 2	GO_MITOCHONDRION	GO_MITOCHONDRIAL_ENVELOPE	GO_MITOCHONDRIAL_PART	GO_ORGANELLE_INNER_MEMBRANE			6770	GOBP name	lipid oxidation	6.905e-08	2.3623	49	31	1823	4.1239e-06
CORO6			617	BCS1L	BCS1-like (S. cerevisiae)	GO_MITOCHONDRION	GO_MITOCHONDRIAL_ENVELOPE	GO_MITOCHONDRIAL_PART	GO_ORGANELLE_INNER_MEMBRANE			6770	GOBP name	fatty acid catabolic process	6.905e-08	2.3623	49	31	1823	4.1512e-06
POLI			29928	TIMM22	translocase of inner mitochondrial membrane 22 homolog (yeast)	GO_MITOCHONDRION	GO_MITOCHONDRIAL_ENVELOPE	GO_MITOCHONDRIAL_PART	GO_ORGANELLE_INNER_MEMBRANE			6770	GOBP slim name	hydrogen transport	7.2564e-07	2.3679	41	26	1823	4.4294e-06
MSL1			3052	HCCS	holocytochrome c synthase	GO_MITOCHONDRION	GO_MITOCHONDRIAL_ENVELOPE	GO_MITOCHONDRIAL_PART	GO_ORGANELLE_INNER_MEMBRANE			6770	GOBP name	purine nucleotide biosynthetic process	7.9734e-08	2.2036	61	36	1823	4.6104e-06
MRPS7			1347	COX7A2	cytochrome c oxidase subunit VIIa polypeptide 2 (liver)	GO_MITOCHONDRION	GO_MITOCHONDRIAL_ENVELOPE	GO_MITOCHONDRIAL_PART	GO_ORGANELLE_INNER_MEMBRANE			6770	GOBP name	regulation of striated muscle contraction	8.4045e-08	2.3834	47	30	1823	4.8289e-06
BAG1			1353	COX11	COX11 cytochrome c oxidase assembly homolog (yeast)	GO_MITOCHONDRION	GO_MITOCHONDRIAL_ENVELOPE	GO_MITOCHONDRIAL_PART	GO_ORGANELLE_INNER_MEMBRANE			6770	GOCC name	intracellular organelle part	2.6567e-07	1.0886	3646	1063	1823	4.8311e-06
CHCHD6			22	ABCB7	ATP-binding cassette, sub-family B (MDR/TAP), member 7	GO_MITOCHONDRION	GO_MITOCHONDRIAL_ENVELOPE	GO_MITOCHONDRIAL_PART	GO_ORGANELLE_INNER_MEMBRANE			6770	GOBP slim name	transmembrane transport	8.6364e-07	1.4746	276	109	1823	5.0609e-06
RWDD4			1346	COX7A1	cytochrome c oxidase subunit VIIa polypeptide 1 (muscle)	GO_MITOCHONDRION	GO_MITOCHONDRIAL_ENVELOPE	GO_MITOCHONDRIAL_PART	GO_ORGANELLE_INNER_MEMBRANE			6770	GOBP slim name	nucleotide metabolic process	8.4698e-07	1.5783	194	82	1823	5.0646e-06
NUDT16L1			1678	TIMM8A	translocase of inner mitochondrial membrane 8 homolog A (yeast)	GO_MITOCHONDRION	GO_MITOCHONDRIAL_ENVELOPE	GO_MITOCHONDRIAL_PART	GO_ORGANELLE_INNER_MEMBRANE			6770	GOCC name	small ribosomal subunit	3.1203e-07	2.2861	49	30	1823	5.5882e-06
FAM210A			1339	COX6A2	cytochrome c oxidase subunit VIa polypeptide 2	GO_MITOCHONDRION	GO_MITOCHONDRIAL_ENVELOPE	GO_MITOCHONDRIAL_PART	GO_ORGANELLE_INNER_MEMBRANE			6770	GOBP name	regulation of heart rate	9.9484e-08	2.6357	34	24	1823	5.68e-06
LONP1			11194	ABCB8	ATP-binding cassette, sub-family B (MDR/TAP), member 8	GO_MITOCHONDRION	GO_MITOCHONDRIAL_ENVELOPE	GO_MITOCHONDRIAL_PART	GO_ORGANELLE_INNER_MEMBRANE			6770	GOBP name	branched chain family amino acid metabolic process	1.0031e-07	3.0551	22	18	1823	5.6911e-06
TMEM205			23787	MTCH1	mitochondrial carrier 1	GO_MITOCHONDRION	GO_MITOCHONDRIAL_ENVELOPE	GO_MITOCHONDRIAL_PART	GO_ORGANELLE_INNER_MEMBRANE			6770	GOMF name	2 iron, 2 sulfur cluster binding	5.4985e-08	3.3191	18	16	1823	6.0378e-06
RTN2			9167	COX7A2L	cytochrome c oxidase subunit VIIa polypeptide 2 like	GO_MITOCHONDRION	GO_MITOCHONDRIAL_ENVELOPE	GO_MITOCHONDRIAL_PART	GO_ORGANELLE_INNER_MEMBRANE			6770	Pfam	Mito_carr	4.0619e-09	3.0425	27	22	1823	6.6087e-06
AP1M1			23464	GCAT	glycine C-acetyltransferase	GO_MITOCHONDRION	GO_MITOCHONDRIAL_ENVELOPE	GO_MITOCHONDRIAL_PART	GO_ORGANELLE_INNER_MEMBRANE			6770	GOBP name	oxidative phosphorylation	1.3256e-07	3.734	12	12	1823	7.2495e-06
FXYD1			10058	ABCB6	ATP-binding cassette, sub-family B (MDR/TAP), member 6	GO_MITOCHONDRION	GO_MITOCHONDRIAL_ENVELOPE	GO_MITOCHONDRIAL_PART	GO_ORGANELLE_INNER_MEMBRANE			6770	GOBP name	tRNA aminoacylation for protein translation	1.4576e-07	2.4589	41	27	1823	7.8763e-06
TPM4			1376	CPT2	carnitine palmitoyltransferase 2	GO_MITOCHONDRION	GO_MITOCHONDRIAL_ENVELOPE	GO_MITOCHONDRIAL_PART	GO_ORGANELLE_INNER_MEMBRANE			6770	GSEA	RIBOSOME	8.8926e-08	2.593	36	25	1823	8.1224e-06
TMEM256			4976	OPA1	optic atrophy 1 (autosomal dominant)	GO_MITOCHONDRION	GO_MITOCHONDRIAL_ENVELOPE	GO_MITOCHONDRIAL_PART	GO_ORGANELLE_INNER_MEMBRANE			6770	GOBP name	purine ribonucleoside triphosphate metabolic process	1.6468e-07	2.3337	48	30	1823	8.7423e-06
DOCK6			11222	MRPL3	mitochondrial ribosomal protein L3	GO_MITOCHONDRION	GO_MITOCHONDRIAL_ENVELOPE	GO_MITOCHONDRIAL_PART	GO_ORGANELLE_INNER_MEMBRANE			6770	GSEA	MITOCHONDRION_ORGANIZATION_AND_BIOGENESIS	9.9484e-08	2.6357	34	24	1823	8.9274e-06
DCAKD			64975	MRPL41	mitochondrial ribosomal protein L41	GO_MITOCHONDRION	GO_MITOCHONDRIAL_ENVELOPE	GO_MITOCHONDRIAL_PART	GO_ORGANELLE_INNER_MEMBRANE			6770	GOMF name	electron carrier activity	8.6272e-08	2.1499	66	38	1823	9.1225e-06
SARS2			10573	MRPL28	mitochondrial ribosomal protein L28	GO_MITOCHONDRION	GO_MITOCHONDRIAL_ENVELOPE	GO_MITOCHONDRIAL_PART	GO_ORGANELLE_INNER_MEMBRANE			6770	GSEA	MODULE_307	1.1382e-07	2.956	24	19	1823	1.0038e-05
HRC			92259	MRPS36	mitochondrial ribosomal protein S36	GO_MITOCHONDRION	GO_MITOCHONDRIAL_ENVELOPE	GO_MITOCHONDRIAL_PART	GO_ORGANELLE_INNER_MEMBRANE			6770	GOBP name	purine nucleoside triphosphate metabolic process	2e-07	2.2545	53	32	1823	1.0435e-05
EMC10			120892	LRRK2	leucine-rich repeat kinase 2	GO_MITOCHONDRION	GO_MITOCHONDRIAL_ENVELOPE	GO_MITOCHONDRIAL_PART	GO_ORGANELLE_INNER_MEMBRANE			6770	GSEA	SMALL_RIBOSOMAL_SUBUNIT	1.3256e-07	3.734	12	12	1823	1.1208e-05
SUGP2			498	ATP5A1	ATP synthase, H+ transporting, mitochondrial F1 complex, alpha subunit 1, cardiac muscle	GO_MITOCHONDRION	GO_MITOCHONDRIAL_ENVELOPE	GO_MITOCHONDRIAL_PART	GO_ORGANELLE_INNER_MEMBRANE			6770	GSEA	ORGANELLAR_SMALL_RIBOSOMAL_SUBUNIT	1.3256e-07	3.734	12	12	1823	1.1301e-05
KCNK1			441024	MTHFD2L	methylenetetrahydrofolate dehydrogenase (NADP+ dependent) 2-like	GO_MITOCHONDRION	GO_MITOCHONDRIAL_ENVELOPE	GO_MITOCHONDRIAL_PART	GO_ORGANELLE_INNER_MEMBRANE			6770	GSEA	MODULE_103	1.3256e-07	3.734	12	12	1823	1.1396e-05
NDUFS8			7298	TYMS	thymidylate synthetase	GO_MITOCHONDRION	GO_MITOCHONDRIAL_ENVELOPE	GO_MITOCHONDRIAL_PART	GO_ORGANELLE_INNER_MEMBRANE			6770	GSEA	MITOCHONDRIAL_SMALL_RIBOSOMAL_SUBUNIT	1.3256e-07	3.734	12	12	1823	1.1493e-05
PSMD11			64976	MRPL40	mitochondrial ribosomal protein L40	GO_MITOCHONDRION	GO_MITOCHONDRIAL_ENVELOPE	GO_MITOCHONDRIAL_PART	GO_ORGANELLE_INNER_MEMBRANE			6770	GOBP name	heterocycle metabolic process	2.6535e-07	1.4739	304	120	1823	1.3687e-05
PDHX			64983	MRPL32	mitochondrial ribosomal protein L32	GO_MITOCHONDRION	GO_MITOCHONDRIAL_ENVELOPE	GO_MITOCHONDRIAL_PART	GO_ORGANELLE_INNER_MEMBRANE			6770	GOMF name	ion transmembrane transporter activity	1.449e-07	1.6311	190	83	1823	1.3789e-05
			51264	MRPL27	mitochondrial ribosomal protein L27	GO_MITOCHONDRION	GO_MITOCHONDRIAL_ENVELOPE	GO_MITOCHONDRIAL_PART	GO_ORGANELLE_INNER_MEMBRANE			6770	GOBP name	monocarboxylic acid catabolic process	2.8531e-07	2.2004	56	33	1823	1.4551e-05
IGF2BP3			3396	ICT1	immature colon carcinoma transcript 1	GO_MITOCHONDRION	GO_MITOCHONDRIAL_ENVELOPE	GO_MITOCHONDRIAL_PART	GO_ORGANELLE_INNER_MEMBRANE			6770	Keywords	NAD	9.221e-07	1.7446	122	57	1823	1.4821e-05
DNM1L			54460	MRPS21	mitochondrial ribosomal protein S21	GO_MITOCHONDRION	GO_MITOCHONDRIAL_ENVELOPE	GO_MITOCHONDRIAL_PART	GO_ORGANELLE_INNER_MEMBRANE			6770	GSEA	RICKMAN_HEAD_AND_NECK_CANCER_F	1.8751e-07	2.1255	65	37	1823	1.5346e-05
RTCA			51253	MRPL37	mitochondrial ribosomal protein L37	GO_MITOCHONDRION	GO_MITOCHONDRIAL_ENVELOPE	GO_MITOCHONDRIAL_PART	GO_ORGANELLE_INNER_MEMBRANE			6770	Keywords	Diseasemutation	1.0108e-06	1.2045	1147	370	1823	1.586e-05
AGRN			57129	MRPL47	mitochondrial ribosomal protein L47	GO_MITOCHONDRION	GO_MITOCHONDRIAL_ENVELOPE	GO_MITOCHONDRIAL_PART	GO_ORGANELLE_INNER_MEMBRANE			6770	GOMF name	metal cluster binding	2.0217e-07	2.354	46	29	1823	1.8038e-05
NDUFA4			84545	MRPL43	mitochondrial ribosomal protein L43	GO_MITOCHONDRION	GO_MITOCHONDRIAL_ENVELOPE	GO_MITOCHONDRIAL_PART	GO_ORGANELLE_INNER_MEMBRANE			6770	GOBP slim name	tRNA processing	3.6727e-06	2.1917	46	27	1823	1.8239e-05
KPNA3			6150	MRPL23	mitochondrial ribosomal protein L23	GO_MITOCHONDRION	GO_MITOCHONDRIAL_ENVELOPE	GO_MITOCHONDRIAL_PART	GO_ORGANELLE_INNER_MEMBRANE			6770	GOMF name	iron-sulfur cluster binding	2.0217e-07	2.354	46	29	1823	1.862e-05
FAAH			64969	MRPS5	mitochondrial ribosomal protein S5	GO_MITOCHONDRION	GO_MITOCHONDRIAL_ENVELOPE	GO_MITOCHONDRIAL_PART	GO_ORGANELLE_INNER_MEMBRANE			6770	GOMF name	cation transmembrane transporter activity	2.1711e-07	1.6973	154	70	1823	1.8783e-05
PITPNM1			128308	MRPL55	mitochondrial ribosomal protein L55	GO_MITOCHONDRION	GO_MITOCHONDRIAL_ENVELOPE	GO_MITOCHONDRIAL_PART	GO_ORGANELLE_INNER_MEMBRANE			6770	KEGG name	Propanoate metabolism	6.9289e-07	2.5671	32	22	1823	1.8847e-05
PODXL			219927	MRPL21	mitochondrial ribosomal protein L21	GO_MITOCHONDRION	GO_MITOCHONDRIAL_ENVELOPE	GO_MITOCHONDRIAL_PART	GO_ORGANELLE_INNER_MEMBRANE			6770	GSEA	STRIATED_MUSCLE_CONTRACTION_GO_0006941	2.5555e-07	3.1444	19	16	1823	1.9805e-05
KPNA4			64965	MRPS9	mitochondrial ribosomal protein S9	GO_MITOCHONDRION	GO_MITOCHONDRIAL_ENVELOPE	GO_MITOCHONDRIAL_PART	GO_ORGANELLE_INNER_MEMBRANE			6770	GOBP name	nucleobase-containing small molecule metabolic process	4.3258e-07	1.5462	227	94	1823	2.0668e-05
WNT10B			64951	MRPS24	mitochondrial ribosomal protein S24	GO_MITOCHONDRION	GO_MITOCHONDRIAL_ENVELOPE	GO_MITOCHONDRIAL_PART	GO_ORGANELLE_INNER_MEMBRANE			6770	GOBP name	ribonucleoside triphosphate biosynthetic process	4.3231e-07	2.4565	38	25	1823	2.0765e-05
ACACB			124995	MRPL10	mitochondrial ribosomal protein L10	GO_MITOCHONDRION	GO_MITOCHONDRIAL_ENVELOPE	GO_MITOCHONDRIAL_PART	GO_ORGANELLE_INNER_MEMBRANE			6770	GOBP name	regulation of cardiac muscle contraction	4.3231e-07	2.4565	38	25	1823	2.0875e-05
SDHD			64968	MRPS6	mitochondrial ribosomal protein S6	GO_MITOCHONDRION	GO_MITOCHONDRIAL_ENVELOPE	GO_MITOCHONDRIAL_PART	GO_ORGANELLE_INNER_MEMBRANE			6770	GOCC name	mitochondrial outer membrane	1.2864e-06	1.9125	82	42	1823	2.1416e-05
COX7A2L			122704	MRPL52	mitochondrial ribosomal protein L52	GO_MITOCHONDRION	GO_MITOCHONDRIAL_ENVELOPE	GO_MITOCHONDRIAL_PART	GO_ORGANELLE_INNER_MEMBRANE			6770	Corum	Respiratory chain complex I (gamma subunit) mitochondrial	1.3256e-07	3.734	12	12	1823	2.1814e-05
NDUFAB1			64949	MRPS26	mitochondrial ribosomal protein S26	GO_MITOCHONDRION	GO_MITOCHONDRIAL_ENVELOPE	GO_MITOCHONDRIAL_PART	GO_ORGANELLE_INNER_MEMBRANE			6770	GSEA	KEGG_PROPANOATE_METABOLISM	2.9492e-07	2.6499	31	22	1823	2.2348e-05
CYB561D2			373156	GSTK1	glutathione S-transferase kappa 1	GO_MITOCHONDRION	GO_MITOCHONDRIAL_ENVELOPE	GO_MITOCHONDRIAL_PART	GO_ORGANELLE_INNER_MEMBRANE			6770	GSEA	RODWELL_AGING_KIDNEY_DN	2.974e-07	2.0144	76	41	1823	2.2371e-05
DYNC1I1			51805	COQ3	coenzyme Q3 homolog, methyltransferase (S. cerevisiae)	GO_MITOCHONDRION	GO_MITOCHONDRIAL_ENVELOPE	GO_MITOCHONDRIAL_PART	GO_ORGANELLE_INNER_MEMBRANE			6770	GSEA	CTAWWWATA_V$RSRFC4_Q2	3.0035e-07	1.6235	184	80	1823	2.2428e-05
			23203	PMPCA	peptidase (mitochondrial processing) alpha	GO_MITOCHONDRION	GO_MITOCHONDRIAL_ENVELOPE	GO_MITOCHONDRIAL_PART	GO_ORGANELLE_INNER_MEMBRANE			6770	Keywords	Iron-sulfur	1.7319e-06	2.3337	40	25	1823	2.6542e-05
ACOT8			23410	SIRT3	sirtuin 3	GO_MITOCHONDRION	GO_MITOCHONDRIAL_ENVELOPE	GO_MITOCHONDRIAL_PART	GO_ORGANELLE_INNER_MEMBRANE			6770	GSEA	REACTOME_MITOCHONDRIAL_FATTY_ACID_BETA_OXIDATION	3.6286e-07	3.4672	14	13	1823	2.6705e-05
NDC80			7416	VDAC1	voltage-dependent anion channel 1	GO_MITOCHONDRION	GO_MITOCHONDRIAL_ENVELOPE	GO_MITOCHONDRIAL_PART	GO_ORGANELLE_INNER_MEMBRANE			6770	GSEA	REACTOME_TRNA_AMINOACYLATION	3.6147e-07	2.4271	40	26	1823	2.6796e-05
SCAMP3			9997	SCO2	SCO cytochrome oxidase deficient homolog 2 (yeast)	GO_MITOCHONDRION	GO_MITOCHONDRIAL_ENVELOPE	GO_MITOCHONDRIAL_PART	GO_ORGANELLE_INNER_MEMBRANE			6770	GOBP name	nucleotide biosynthetic process	5.8738e-07	1.867	96	48	1823	2.7067e-05
OPLAH			23408	SIRT5	sirtuin 5	GO_MITOCHONDRION	GO_MITOCHONDRIAL_ENVELOPE	GO_MITOCHONDRIAL_PART	GO_ORGANELLE_INNER_MEMBRANE			6770	Keywords	CF(0)	1.864e-06	3.734	10	10	1823	2.7917e-05
BACH1			55210	ATAD3A	ATPase family, AAA domain containing 3A	GO_MITOCHONDRION	GO_MITOCHONDRIAL_ENVELOPE	GO_MITOCHONDRIAL_PART	GO_ORGANELLE_INNER_MEMBRANE			6770	Keywords	2Fe-2S	1.9963e-06	3.2361	15	13	1823	2.8599e-05
BCKDK			26284	ERAL1	Era G-protein-like 1 (E. coli)	GO_MITOCHONDRION	GO_MITOCHONDRIAL_ENVELOPE	GO_MITOCHONDRIAL_PART	GO_ORGANELLE_INNER_MEMBRANE			6770	GOCC name	integral to mitochondrial membrane	1.7913e-06	2.5295	31	21	1823	2.9004e-05
MGST3			10730	YME1L1	YME1-like 1 (S. cerevisiae)	GO_MITOCHONDRION	GO_MITOCHONDRIAL_ENVELOPE	GO_MITOCHONDRIAL_PART	GO_ORGANELLE_INNER_MEMBRANE			6770	Keywords	Proteinbiosynthesis	2.0834e-06	1.7781	105	50	1823	2.9212e-05
IRF6			29796	UQCR10	ubiquinol-cytochrome c reductase, complex III subunit X	GO_MITOCHONDRION	GO_MITOCHONDRIAL_ENVELOPE	GO_MITOCHONDRIAL_PART	GO_ORGANELLE_INNER_MEMBRANE			6770	GOCC name	proton-transporting ATP synthase complex, coupling factor F(o)	1.864e-06	3.734	10	10	1823	2.9376e-05
TIMM23			4723	NDUFV1	NADH dehydrogenase (ubiquinone) flavoprotein 1, 51kDa	GO_MITOCHONDRION	GO_MITOCHONDRIAL_ENVELOPE	GO_MITOCHONDRIAL_PART	GO_ORGANELLE_INNER_MEMBRANE			6770	GSEA	MCBRYAN_PUBERTAL_BREAST_4_5WK_DN	4.4045e-07	1.6996	145	66	1823	3.1509e-05
UQCRQ			4725	NDUFS5	NADH dehydrogenase (ubiquinone) Fe-S protein 5, 15kDa (NADH-coenzyme Q reductase)	GO_MITOCHONDRION	GO_MITOCHONDRIAL_ENVELOPE	GO_MITOCHONDRIAL_PART	GO_ORGANELLE_INNER_MEMBRANE			6770	GOBP name	hydrogen transport	7.2564e-07	2.3679	41	26	1823	3.2773e-05
UQCR11			51103	NDUFAF1	NADH dehydrogenase (ubiquinone) 1 alpha subcomplex, assembly factor 1	GO_MITOCHONDRION	GO_MITOCHONDRIAL_ENVELOPE	GO_MITOCHONDRIAL_PART	GO_ORGANELLE_INNER_MEMBRANE			6770	GOBP name	purine ribonucleotide biosynthetic process	8.057e-07	2.184	53	31	1823	3.6208e-05
CASQ2			4716	NDUFB10	NADH dehydrogenase (ubiquinone) 1 beta subcomplex, 10, 22kDa	GO_MITOCHONDRION	GO_MITOCHONDRIAL_ENVELOPE	GO_MITOCHONDRIAL_PART	GO_ORGANELLE_INNER_MEMBRANE			6770	GOBP name	nucleotide metabolic process	8.4698e-07	1.5783	194	82	1823	3.7691e-05
CLGN			4715	NDUFB9	NADH dehydrogenase (ubiquinone) 1 beta subcomplex, 9, 22kDa	GO_MITOCHONDRION	GO_MITOCHONDRIAL_ENVELOPE	GO_MITOCHONDRIAL_PART	GO_ORGANELLE_INNER_MEMBRANE			6770	GOBP name	nucleoside phosphate metabolic process	8.4698e-07	1.5783	194	82	1823	3.7876e-05
MCF2L			55967	NDUFA12	NADH dehydrogenase (ubiquinone) 1 alpha subcomplex, 12	GO_MITOCHONDRION	GO_MITOCHONDRIAL_ENVELOPE	GO_MITOCHONDRIAL_PART	GO_ORGANELLE_INNER_MEMBRANE			6770	GOBP name	transmembrane transport	8.6364e-07	1.4746	276	109	1823	3.8245e-05
KIAA0391			54539	NDUFB11	NADH dehydrogenase (ubiquinone) 1 beta subcomplex, 11, 17.3kDa	GO_MITOCHONDRION	GO_MITOCHONDRIAL_ENVELOPE	GO_MITOCHONDRIAL_PART	GO_ORGANELLE_INNER_MEMBRANE			6770	GOBP name	cardiac muscle tissue morphogenesis	8.8441e-07	2.3936	39	25	1823	3.8786e-05
MRPS12			51079	NDUFA13	NADH dehydrogenase (ubiquinone) 1 alpha subcomplex, 13	GO_MITOCHONDRION	GO_MITOCHONDRIAL_ENVELOPE	GO_MITOCHONDRIAL_PART	GO_ORGANELLE_INNER_MEMBRANE			6770	GOCC name	myosin filament	2.5275e-06	3.075	17	14	1823	3.8799e-05
NDUFA1			4731	NDUFV3	NADH dehydrogenase (ubiquinone) flavoprotein 3, 10kDa	GO_MITOCHONDRION	GO_MITOCHONDRIAL_ENVELOPE	GO_MITOCHONDRIAL_PART	GO_ORGANELLE_INNER_MEMBRANE			6770	GSEA	YAO_TEMPORAL_RESPONSE_TO_PROGESTERONE_CLUSTER_13	5.5319e-07	1.7484	126	59	1823	3.9028e-05
TCAP			126328	NDUFA11	NADH dehydrogenase (ubiquinone) 1 alpha subcomplex, 11, 14.7kDa	GO_MITOCHONDRION	GO_MITOCHONDRIAL_ENVELOPE	GO_MITOCHONDRIAL_PART	GO_ORGANELLE_INNER_MEMBRANE			6770	GOBP name	regulation of mitochondrion organization	9.0132e-07	2.2728	46	28	1823	3.9338e-05
OGT			30968	STOML2	stomatin (EPB72)-like 2	GO_MITOCHONDRION	GO_MITOCHONDRIAL_ENVELOPE	GO_MITOCHONDRIAL_PART	GO_ORGANELLE_INNER_MEMBRANE			6770	GOCC slim name	proton-transporting two-sector ATPase complex	6.2151e-06	2.585	26	18	1823	4.1245e-05
INPPL1			27089	UQCRQ	ubiquinol-cytochrome c reductase, complex III subunit VII, 9.5kDa	GO_MITOCHONDRION	GO_MITOCHONDRIAL_ENVELOPE	GO_MITOCHONDRIAL_PART	GO_ORGANELLE_INNER_MEMBRANE			6770	GOCC slim name	cell part	6.0992e-06	1.0287	6062	1670	1823	4.2404e-05
NVL			55349	CHDH	choline dehydrogenase	GO_MITOCHONDRION	GO_MITOCHONDRIAL_ENVELOPE	GO_MITOCHONDRIAL_PART	GO_ORGANELLE_INNER_MEMBRANE			6770	GOCC name	I band	2.8895e-06	2.8449	21	16	1823	4.2692e-05
BCAT2			57017	COQ9	coenzyme Q9 homolog (S. cerevisiae)	GO_MITOCHONDRION	GO_MITOCHONDRIAL_ENVELOPE	GO_MITOCHONDRIAL_PART	GO_ORGANELLE_INNER_MEMBRANE			6770	GOBP name	purine-containing compound biosynthetic process	1.0161e-06	1.9985	71	38	1823	4.3715e-05
NUPL2			376497	SLC27A1	solute carrier family 27 (fatty acid transporter), member 1	GO_MITOCHONDRION	GO_MITOCHONDRIAL_ENVELOPE	GO_MITOCHONDRIAL_PART	GO_ORGANELLE_INNER_MEMBRANE			6770	GOCC name	membrane part	3.6044e-06	1.131	2004	607	1823	5.1955e-05
NDUFS4			293	SLC25A6	solute carrier family 25 (mitochondrial carrier; adenine nucleotide translocator), member 6	GO_MITOCHONDRION	GO_MITOCHONDRIAL_ENVELOPE	GO_MITOCHONDRIAL_PART	GO_ORGANELLE_INNER_MEMBRANE			6770	GOBP name	response to muscle stretch	1.264e-06	3.4467	13	12	1823	5.3125e-05
PSMD3			84311	MRPL45	mitochondrial ribosomal protein L45	GO_MITOCHONDRION	GO_MITOCHONDRIAL_ENVELOPE	GO_MITOCHONDRIAL_PART	GO_ORGANELLE_INNER_MEMBRANE			6770	GOBP name	respiratory chain complex IV assembly	1.264e-06	3.4467	13	12	1823	5.3372e-05
ZW10			55037	PTCD3	Pentatricopeptide repeat domain 3	GO_MITOCHONDRION	GO_MITOCHONDRIAL_ENVELOPE	GO_MITOCHONDRIAL_PART	GO_ORGANELLE_INNER_MEMBRANE			6770	Keywords	tRNAprocessing	4.0722e-06	2.2978	39	24	1823	5.3671e-05
EMC8			65008	MRPL1	mitochondrial ribosomal protein L1	GO_MITOCHONDRION	GO_MITOCHONDRIAL_ENVELOPE	GO_MITOCHONDRIAL_PART	GO_ORGANELLE_INNER_MEMBRANE			6770	GOBP name	muscle fiber development	1.2845e-06	2.4537	35	23	1823	5.3735e-05
HTRA2			51649	MRPS23	mitochondrial ribosomal protein S23	GO_MITOCHONDRION	GO_MITOCHONDRIAL_ENVELOPE	GO_MITOCHONDRIAL_PART	GO_ORGANELLE_INNER_MEMBRANE			6770	GOBP name	cellular nitrogen compound biosynthetic process	1.3351e-06	1.5237	223	91	1823	5.5595e-05
AKR7A2			64432	MRPS25	mitochondrial ribosomal protein S25	GO_MITOCHONDRION	GO_MITOCHONDRIAL_ENVELOPE	GO_MITOCHONDRIAL_PART	GO_ORGANELLE_INNER_MEMBRANE			6770	GOBP name	muscle filament sliding	1.3989e-06	2.3115	42	26	1823	5.7204e-05
TIMM44			54534	MRPL50	mitochondrial ribosomal protein L50	GO_MITOCHONDRION	GO_MITOCHONDRIAL_ENVELOPE	GO_MITOCHONDRIAL_PART	GO_ORGANELLE_INNER_MEMBRANE			6770	GOBP name	ribonucleoside triphosphate metabolic process	1.3897e-06	2.1436	54	31	1823	5.7346e-05
NDUFB3			116541	MRPL54	mitochondrial ribosomal protein L54	GO_MITOCHONDRION	GO_MITOCHONDRIAL_ENVELOPE	GO_MITOCHONDRIAL_PART	GO_ORGANELLE_INNER_MEMBRANE			6770	GOBP name	muscle cell development	1.4154e-06	2.0885	59	33	1823	5.7363e-05
NDUFC1			51263	MRPL30	mitochondrial ribosomal protein L30	GO_MITOCHONDRION	GO_MITOCHONDRIAL_ENVELOPE	GO_MITOCHONDRIAL_PART	GO_ORGANELLE_INNER_MEMBRANE			6770	GOBP name	actin-myosin filament sliding	1.3989e-06	2.3115	42	26	1823	5.7463e-05
NDUFA2			64978	MRPL38	mitochondrial ribosomal protein L38	GO_MITOCHONDRION	GO_MITOCHONDRIAL_ENVELOPE	GO_MITOCHONDRIAL_PART	GO_ORGANELLE_INNER_MEMBRANE			6770	KEGG name	Aminoacyl-tRNA biosynthesis	2.6116e-06	2.3856	36	23	1823	5.9196e-05
TRIAP1			116540	MRPL53	mitochondrial ribosomal protein L53	GO_MITOCHONDRION	GO_MITOCHONDRIAL_ENVELOPE	GO_MITOCHONDRIAL_PART	GO_ORGANELLE_INNER_MEMBRANE			6770	GSEA	ORGANIC_ACID_METABOLIC_PROCESS	9.221e-07	1.7446	122	57	1823	6.0469e-05
HTATSF1			60386	SLC25A19	solute carrier family 25 (mitochondrial thiamine pyrophosphate carrier), member 19	GO_MITOCHONDRION	GO_MITOCHONDRIAL_ENVELOPE	GO_MITOCHONDRIAL_PART	GO_ORGANELLE_INNER_MEMBRANE			6770	GSEA	GSE17721_PAM3CSK4_VS_GADIQUIMOD_12H_BMDM_UP	9.6124e-07	1.7829	111	53	1823	6.1459e-05
PRKAB2			60558	GUF1	GUF1 GTPase homolog (S. cerevisiae)	GO_MITOCHONDRION	GO_MITOCHONDRIAL_ENVELOPE	GO_MITOCHONDRIAL_PART	GO_ORGANELLE_INNER_MEMBRANE			6770	GSEA	MOOTHA_FFA_OXYDATION	9.9572e-07	2.8853	22	17	1823	6.3269e-05
SYNGR3			29957	SLC25A24	solute carrier family 25 (mitochondrial carrier; phosphate carrier), member 24	GO_MITOCHONDRION	GO_MITOCHONDRIAL_ENVELOPE	GO_MITOCHONDRIAL_PART	GO_ORGANELLE_INNER_MEMBRANE			6770	Keywords	Ribonucleoprotein	5.1179e-06	1.5079	208	84	1823	6.3636e-05
SGTA			9673	SLC25A44	solute carrier family 25, member 44	GO_MITOCHONDRION	GO_MITOCHONDRIAL_ENVELOPE	GO_MITOCHONDRIAL_PART	GO_ORGANELLE_INNER_MEMBRANE			6770	GSEA	KEGG_AMINOACYL_TRNA_BIOSYNTHESIS	1.0703e-06	2.422	37	24	1823	6.7588e-05
LIAS			284439	SLC25A42	solute carrier family 25, member 42	GO_MITOCHONDRION	GO_MITOCHONDRIAL_ENVELOPE	GO_MITOCHONDRIAL_PART	GO_ORGANELLE_INNER_MEMBRANE			6770	GOBP slim name	metabolic process	1.5753e-05	1.0685	3760	1076	1823	6.7877e-05
SLC25A20			123096	SLC25A29	solute carrier family 25, member 29	GO_MITOCHONDRION	GO_MITOCHONDRIAL_ENVELOPE	GO_MITOCHONDRIAL_PART	GO_ORGANELLE_INNER_MEMBRANE			6770	GOBP name	proton transport	1.7319e-06	2.3337	40	25	1823	6.8956e-05
SCO2			28976	ACAD9	acyl-CoA dehydrogenase family, member 9	GO_MITOCHONDRION	GO_MITOCHONDRIAL_ENVELOPE	GO_MITOCHONDRIAL_PART	GO_ORGANELLE_INNER_MEMBRANE			6770	GSEA	COFACTOR_METABOLIC_PROCESS	1.125e-06	2.2913	44	27	1823	6.933e-05
SLC37A4			115209	OMA1	OMA1 homolog, zinc metallopeptidase (S. cerevisiae)	GO_MITOCHONDRION	GO_MITOCHONDRIAL_ENVELOPE	GO_MITOCHONDRIAL_PART	GO_ORGANELLE_INNER_MEMBRANE			6770	GSEA	CARBOXYLIC_ACID_METABOLIC_PROCESS	1.1902e-06	1.7425	120	56	1823	7.2046e-05
IDH3B			5825	ABCD3	ATP-binding cassette, sub-family D (ALD), member 3	GO_MITOCHONDRION	GO_MITOCHONDRIAL_ENVELOPE	GO_MITOCHONDRIAL_PART	GO_ORGANELLE_INNER_MEMBRANE			6770	GOCC name	cell-cell contact zone	5.0672e-06	2.3211	37	23	1823	7.2162e-05
KIF1C			51004	COQ6	coenzyme Q6 homolog, monooxygenase (S. cerevisiae)	GO_MITOCHONDRION	GO_MITOCHONDRIAL_ENVELOPE	GO_MITOCHONDRIAL_PART	GO_ORGANELLE_INNER_MEMBRANE			6770	GOMF name	ligase activity, forming carbon-oxygen bonds	1.0703e-06	2.422	37	24	1823	7.2756e-05
NDUFS5			79944	L2HGDH	L-2-hydroxyglutarate dehydrogenase	GO_MITOCHONDRION	GO_MITOCHONDRIAL_ENVELOPE	GO_MITOCHONDRIAL_PART	GO_ORGANELLE_INNER_MEMBRANE			6770	GOMF name	ligase activity, forming aminoacyl-tRNA and related compounds	1.0703e-06	2.422	37	24	1823	7.4531e-05
TIMM8A			112724	RDH13	retinol dehydrogenase 13 (all-trans/9-cis)	GO_MITOCHONDRION	GO_MITOCHONDRIAL_ENVELOPE	GO_MITOCHONDRIAL_PART	GO_ORGANELLE_INNER_MEMBRANE			6770	Keywords	Aminoacyl-tRNAsynthetase	6.2738e-06	2.3471	35	22	1823	7.5171e-05
GNG7			84274	COQ5	coenzyme Q5 homolog, methyltransferase (S. cerevisiae)	GO_MITOCHONDRION	GO_MITOCHONDRIAL_ENVELOPE	GO_MITOCHONDRIAL_PART	GO_ORGANELLE_INNER_MEMBRANE			6770	GOMF name	aminoacyl-tRNA ligase activity	1.0703e-06	2.422	37	24	1823	7.6394e-05
OPA1			11331	PHB2	prohibitin 2	GO_MITOCHONDRION	GO_MITOCHONDRIAL_ENVELOPE	GO_MITOCHONDRIAL_PART	GO_ORGANELLE_INNER_MEMBRANE			6770	Keywords	Leberhereditaryopticneuropathy	6.9853e-06	3.734	9	9	1823	8.2202e-05
TBC1D4			92609	TIMM50	translocase of inner mitochondrial membrane 50 homolog (S. cerevisiae)	GO_MITOCHONDRION	GO_MITOCHONDRIAL_ENVELOPE	GO_MITOCHONDRIAL_PART	GO_ORGANELLE_INNER_MEMBRANE			6770	GOCC name	cell part	6.0992e-06	1.0287	6062	1670	1823	8.5825e-05
EVI5			51295	ECSIT	ECSIT homolog (Drosophila)	GO_MITOCHONDRION	GO_MITOCHONDRIAL_ENVELOPE	GO_MITOCHONDRIAL_PART	GO_ORGANELLE_INNER_MEMBRANE			6770	GOCC name	proton-transporting two-sector ATPase complex	6.2151e-06	2.585	26	18	1823	8.6426e-05
PLXNC1			91942	NDUFAF2	NADH dehydrogenase (ubiquinone) 1 alpha subcomplex, assembly factor 2	GO_MITOCHONDRION	GO_MITOCHONDRIAL_ENVELOPE	GO_MITOCHONDRIAL_PART	GO_ORGANELLE_INNER_MEMBRANE			6770	GOBP name	protein complex subunit organization	2.3253e-06	1.2933	589	204	1823	8.9825e-05
MGEA5			55572	FOXRED1	FAD-dependent oxidoreductase domain containing 1	GO_MITOCHONDRION	GO_MITOCHONDRIAL_ENVELOPE	GO_MITOCHONDRIAL_PART	GO_ORGANELLE_INNER_MEMBRANE			6770	Keywords	Thickfilament	7.8097e-06	3.0338	16	13	1823	9.0291e-05
NEMF			25813	SAMM50	sorting and assembly machinery component 50 homolog (S. cerevisiae)	GO_MITOCHONDRION	GO_MITOCHONDRIAL_ENVELOPE	GO_MITOCHONDRIAL_PART	GO_ORGANELLE_INNER_MEMBRANE			6770	GOBP name	regulation of cardiac muscle contraction by regulation of the release of sequestered calcium ion	2.5275e-06	3.075	17	14	1823	9.7225e-05
KLHL41			54927	CHCHD3	coiled-coil-helix-coiled-coil-helix domain containing 3	GO_MITOCHONDRION	GO_MITOCHONDRIAL_ENVELOPE	GO_MITOCHONDRIAL_PART	GO_ORGANELLE_INNER_MEMBRANE			6770	GOBP name	striated muscle cell development	2.6116e-06	2.3856	36	23	1823	9.9613e-05
ABCC9			79135	APOO	apolipoprotein O	GO_MITOCHONDRION	GO_MITOCHONDRIAL_ENVELOPE	GO_MITOCHONDRIAL_PART	GO_ORGANELLE_INNER_MEMBRANE			6770	GOBP name	purine-containing compound metabolic process	2.7293e-06	1.6626	137	61	1823	0.00010367
ICMT			29078	NDUFAF4	NADH dehydrogenase (ubiquinone) 1 alpha subcomplex, assembly factor 4	GO_MITOCHONDRION	GO_MITOCHONDRIAL_ENVELOPE	GO_MITOCHONDRIAL_PART	GO_ORGANELLE_INNER_MEMBRANE			6770	GOBP name	regulation of release of sequestered calcium ion into cytosol by sarcoplasmic reticulum	2.801e-06	2.7599	23	17	1823	0.00010507
EIF1B			55863	TMEM126B	transmembrane protein 126B	GO_MITOCHONDRION	GO_MITOCHONDRIAL_ENVELOPE	GO_MITOCHONDRIAL_PART	GO_ORGANELLE_INNER_MEMBRANE			6770	GOBP name	regulation of cardiac muscle contraction by calcium ion signaling	2.8895e-06	2.8449	21	16	1823	0.0001075
USO1			4358	MPV17	MpV17 mitochondrial inner membrane protein	GO_MITOCHONDRION	GO_MITOCHONDRIAL_ENVELOPE	GO_MITOCHONDRIAL_PART	GO_ORGANELLE_INNER_MEMBRANE			6770	GOBP name	amine catabolic process	2.9572e-06	1.808	95	46	1823	0.00010913
MRPS14			125988	C19orf70	chromosome 19 open reading frame 70	GO_MITOCHONDRION	GO_MITOCHONDRIAL_ENVELOPE	GO_MITOCHONDRIAL_PART	GO_ORGANELLE_INNER_MEMBRANE			6770	GSEA	BIOCARTA_KREB_PATHWAY	1.864e-06	3.734	10	10	1823	0.00010959
TOM1			84303	CHCHD6	coiled-coil-helix-coiled-coil-helix domain containing 6	GO_MITOCHONDRION	GO_MITOCHONDRIAL_ENVELOPE	GO_MITOCHONDRIAL_PART	GO_ORGANELLE_INNER_MEMBRANE			6770	GSEA	V$ERR1_Q2	1.8967e-06	1.6946	130	59	1823	0.00011088
PFKFB2			54968	TMEM70	transmembrane protein 70	GO_MITOCHONDRION	GO_MITOCHONDRIAL_ENVELOPE	GO_MITOCHONDRIAL_PART	GO_ORGANELLE_INNER_MEMBRANE			6770	GSEA	REACTOME_PYRUVATE_METABOLISM	1.9963e-06	3.2361	15	13	1823	0.00011538
TIMM17B			8834	TMEM11	transmembrane protein 11	GO_MITOCHONDRION	GO_MITOCHONDRIAL_ENVELOPE	GO_MITOCHONDRIAL_PART	GO_ORGANELLE_INNER_MEMBRANE			6770	Keywords	Peroxisome	1.0452e-05	1.9236	66	34	1823	0.00011675
DNAJA2			5245	PHB	prohibitin	GO_MITOCHONDRION	GO_MITOCHONDRIAL_ENVELOPE	GO_MITOCHONDRIAL_PART	GO_ORGANELLE_INNER_MEMBRANE			6770	Keywords	Hydrogeniontransport	1.1424e-05	2.4464	29	19	1823	0.00012548
ABCB7			54902	TTC19	tetratricopeptide repeat domain 19	GO_MITOCHONDRION	GO_MITOCHONDRIAL_ENVELOPE	GO_MITOCHONDRIAL_PART	GO_ORGANELLE_INNER_MEMBRANE			6770	GSEA	STRUCTURAL_CONSTITUENT_OF_MUSCLE	2.2064e-06	2.0106	65	35	1823	0.0001261
LDB3			25915	NDUFAF3	NADH dehydrogenase (ubiquinone) 1 alpha subcomplex, assembly factor 3	GO_MITOCHONDRION	GO_MITOCHONDRIAL_ENVELOPE	GO_MITOCHONDRIAL_PART	GO_ORGANELLE_INNER_MEMBRANE			6770	GOBP name	glucose metabolic process	3.488e-06	1.7209	115	53	1823	0.00012717
LDB3			3954	LETM1	leucine zipper-EF-hand containing transmembrane protein 1	GO_MITOCHONDRION	GO_MITOCHONDRIAL_ENVELOPE	GO_MITOCHONDRIAL_PART	GO_ORGANELLE_INNER_MEMBRANE			6770	GSEA	ZHOU_INFLAMMATORY_RESPONSE_LIVE_DN	2.2682e-06	1.6481	145	64	1823	0.00012891
LDB3			91137	SLC25A46	solute carrier family 25, member 46	GO_MITOCHONDRION	GO_MITOCHONDRIAL_ENVELOPE	GO_MITOCHONDRIAL_PART	GO_ORGANELLE_INNER_MEMBRANE			6770	GOBP name	tRNA processing	3.6727e-06	2.1917	46	27	1823	0.00013126
LDB3			131118	DNAJC19	DnaJ (Hsp40) homolog, subfamily C, member 19	GO_MITOCHONDRION	GO_MITOCHONDRIAL_ENVELOPE	GO_MITOCHONDRIAL_PART	GO_ORGANELLE_INNER_MEMBRANE			6770	GOBP name	monovalent inorganic cation transport	3.6562e-06	1.867	82	41	1823	0.00013171
COBL			51537	MTFP1	mitochondrial fission process 1	GO_MITOCHONDRION	GO_MITOCHONDRIAL_ENVELOPE	GO_MITOCHONDRIAL_PART	GO_ORGANELLE_INNER_MEMBRANE			6770	GOBP name	actin-mediated cell contraction	3.6727e-06	2.1917	46	27	1823	0.00013178
OBSL1			25994	HIGD1A	HIG1 hypoxia inducible domain family, member 1A	GO_MITOCHONDRION	GO_MITOCHONDRIAL_ENVELOPE	GO_MITOCHONDRIAL_PART	GO_ORGANELLE_INNER_MEMBRANE			6770	GOBP name	nucleobase-containing compound biosynthetic process	4.0039e-06	1.7448	107	50	1823	0.00014143
CLUH			197257	LDHD	lactate dehydrogenase D	GO_MITOCHONDRION	GO_MITOCHONDRIAL_ENVELOPE	GO_MITOCHONDRIAL_PART	GO_ORGANELLE_INNER_MEMBRANE			6770	GOMF name	structural molecule activity	2.3759e-06	1.3736	386	142	1823	0.00014746
CAND2			192286	HIGD2A	HIG1 hypoxia inducible domain family, member 2A	GO_MITOCHONDRION	GO_MITOCHONDRIAL_ENVELOPE	GO_MITOCHONDRIAL_PART	GO_ORGANELLE_INNER_MEMBRANE			6770	GOBP name	ribonucleotide biosynthetic process	4.478e-06	1.9837	64	34	1823	0.00015756
NPHP4			6341	SCO1	SCO cytochrome oxidase deficient homolog 1 (yeast)	GO_MITOCHONDRION	GO_MITOCHONDRIAL_ENVELOPE	GO_MITOCHONDRIAL_PART	GO_ORGANELLE_INNER_MEMBRANE			6770	GOCC slim name	respiratory chain complex III	2.6167e-05	3.734	8	8	1823	0.00015918
PPP6R2			8508	NIPSNAP1	nipsnap homolog 1 (C. elegans)	GO_MITOCHONDRION	GO_MITOCHONDRIAL_ENVELOPE	GO_MITOCHONDRIAL_PART	GO_ORGANELLE_INNER_MEMBRANE			6770	GSEA	ELECTRON_CARRIER_ACTIVITY	2.8569e-06	2.0152	63	34	1823	0.00015971
DNAJB6			27069	GHITM	growth hormone inducible transmembrane protein	GO_MITOCHONDRION	GO_MITOCHONDRIAL_ENVELOPE	GO_MITOCHONDRIAL_PART	GO_ORGANELLE_INNER_MEMBRANE			6770	GSEA	GSE31082_DN_VS_DP_THYMOCYTE_UP	2.8535e-06	1.7114	120	55	1823	0.00016039
COQ9			114971	PTPMT1	protein tyrosine phosphatase, mitochondrial 1	GO_MITOCHONDRION	GO_MITOCHONDRIAL_ENVELOPE	GO_MITOCHONDRIAL_PART	GO_ORGANELLE_INNER_MEMBRANE			6770	GSEA	REN_ALVEOLAR_RHABDOMYOSARCOMA_UP	3.0053e-06	2.1136	53	30	1823	0.00016709
NDUFS7			23761	PISD	phosphatidylserine decarboxylase	GO_MITOCHONDRION	GO_MITOCHONDRIAL_ENVELOPE	GO_MITOCHONDRIAL_PART	GO_ORGANELLE_INNER_MEMBRANE			6770	GOCC name	organelle outer membrane	1.3498e-05	1.7478	94	44	1823	0.00017926
NDUFS2			84833	USMG5	up-regulated during skeletal muscle growth 5 homolog (mouse)	GO_MITOCHONDRION	GO_MITOCHONDRIAL_ENVELOPE	GO_MITOCHONDRIAL_PART	GO_ORGANELLE_INNER_MEMBRANE			6770	GOCC name	outer membrane	1.4327e-05	1.7322	97	45	1823	0.00018817
GBAS			139322	APOOL	apolipoprotein O-like	GO_MITOCHONDRION	GO_MITOCHONDRIAL_ENVELOPE	GO_MITOCHONDRIAL_PART	GO_ORGANELLE_INNER_MEMBRANE			6770	GOMF name	substrate-specific transporter activity	3.4224e-06	1.409	318	120	1823	0.00019159
PTP4A3			23456	ABCB10	ATP-binding cassette, sub-family B (MDR/TAP), member 10	GO_MITOCHONDRION	GO_MITOCHONDRIAL_ENVELOPE	GO_MITOCHONDRIAL_PART	GO_ORGANELLE_INNER_MEMBRANE			6770	Keywords	Flavoprotein	1.8197e-05	1.7978	81	39	1823	0.00019342
NDUFS6			55735	DNAJC11	DnaJ (Hsp40) homolog, subfamily C, member 11	GO_MITOCHONDRION	GO_MITOCHONDRIAL_ENVELOPE	GO_MITOCHONDRIAL_PART	GO_ORGANELLE_INNER_MEMBRANE			6770	GOBP name	muscle tissue morphogenesis	5.9116e-06	2.2226	42	25	1823	0.00020251
PEX14			84233	TMEM126A	transmembrane protein 126A	GO_MITOCHONDRION	GO_MITOCHONDRIAL_ENVELOPE	GO_MITOCHONDRIAL_PART	GO_ORGANELLE_INNER_MEMBRANE			6770	GSEA	GNF2_TTN	3.8251e-06	2.4504	32	21	1823	0.00020595
SPAG7			55486	PARL	presenilin associated, rhomboid-like	GO_MITOCHONDRION	GO_MITOCHONDRIAL_ENVELOPE	GO_MITOCHONDRIAL_PART	GO_ORGANELLE_INNER_MEMBRANE			6770	GOBP slim name	ion transport	5.2216e-05	1.3674	284	104	1823	0.00020958
MRPL33			94081	SFXN1	sideroflexin 1	GO_MITOCHONDRION	GO_MITOCHONDRIAL_ENVELOPE	GO_MITOCHONDRIAL_PART	GO_ORGANELLE_INNER_MEMBRANE			6770	GOBP name	cellular amino acid catabolic process	6.4415e-06	1.804	89	43	1823	0.0002182
MTX2			119559	SFXN4	sideroflexin 4	GO_MITOCHONDRION	GO_MITOCHONDRIAL_ENVELOPE	GO_MITOCHONDRIAL_PART	GO_ORGANELLE_INNER_MEMBRANE			6770	GOBP name	inner mitochondrial membrane organization	6.9853e-06	3.734	9	9	1823	0.000234
NDUFB1			140823	ROMO1	reactive oxygen species modulator 1	GO_MITOCHONDRION	GO_MITOCHONDRIAL_ENVELOPE	GO_MITOCHONDRIAL_PART	GO_ORGANELLE_INNER_MEMBRANE			6770	GSEA	SUBSTRATE_SPECIFIC_TRANSMEMBRANE_TRANSPORTER_ACTIVITY	4.5125e-06	1.7727	99	47	1823	0.00023552
PMPCB			57380	MRS2	MRS2 magnesium homeostasis factor homolog (S. cerevisiae)	GO_MITOCHONDRION	GO_MITOCHONDRIAL_ENVELOPE	GO_MITOCHONDRIAL_PART	GO_ORGANELLE_INNER_MEMBRANE			6770	Corum	Respiratory chain complex I (intermediate VII/650kD), mitochondrial	1.864e-06	3.734	10	10	1823	0.00027606
NDUFS3			81889	FAHD1	fumarylacetoacetate hydrolase domain containing 1	GO_MITOCHONDRION	GO_MITOCHONDRIAL_ENVELOPE	GO_MITOCHONDRIAL_PART	GO_ORGANELLE_INNER_MEMBRANE			6770	GOBP name	aerobic respiration	8.3437e-06	2.9042	18	14	1823	0.00027644
MTRF1			9941	EXOG	endo/exonuclease (5'-3'), endonuclease G-like	GO_MITOCHONDRION	GO_MITOCHONDRIAL_ENVELOPE	GO_MITOCHONDRIAL_PART	GO_ORGANELLE_INNER_MEMBRANE			6770	GOBP name	regulation of muscle system process	8.608e-06	1.7376	101	47	1823	0.00028313
GCAT			93058	COQ10A	coenzyme Q10 homolog A (S. cerevisiae)	GO_MITOCHONDRION	GO_MITOCHONDRIAL_ENVELOPE	GO_MITOCHONDRIAL_PART	GO_ORGANELLE_INNER_MEMBRANE			6770	GOBP name	regulation of muscle contraction	8.9558e-06	1.8433	79	39	1823	0.00029245
USP2			80219	COQ10B	coenzyme Q10 homolog B (S. cerevisiae)	GO_MITOCHONDRION	GO_MITOCHONDRIAL_ENVELOPE	GO_MITOCHONDRIAL_PART	GO_ORGANELLE_INNER_MEMBRANE			6770	Keywords	FAD	3.0597e-05	1.7942	77	37	1823	0.0003055
LYPLA1			4967	OGDH	oxoglutarate (alpha-ketoglutarate) dehydrogenase (lipoamide)	GO_MITOCHONDRION	GO_MITOCHONDRIAL_ENVELOPE	GO_MITOCHONDRIAL_PART				6770	GSEA	KRIGE_RESPONSE_TO_TOSEDOSTAT_24HR_DN	6.2006e-06	1.3076	494	173	1823	0.00030943
ERAL1			3098	HK1	hexokinase 1	GO_MITOCHONDRION	GO_MITOCHONDRIAL_ENVELOPE	GO_MITOCHONDRIAL_PART				6770	GSEA	MODULE_329	6.3381e-06	2.145	47	27	1823	0.00031475
TRMU			4128	MAOA	monoamine oxidase A	GO_MITOCHONDRION	GO_MITOCHONDRIAL_ENVELOPE	GO_MITOCHONDRIAL_PART				6770	GOBP name	cellular lipid catabolic process	9.7677e-06	1.7666	93	44	1823	0.00031668
SLC25A12			2180	ACSL1	acyl-CoA synthetase long-chain family member 1	GO_MITOCHONDRION	GO_MITOCHONDRIAL_ENVELOPE	GO_MITOCHONDRIAL_PART				6770	GOCC name	respiratory chain complex III	2.6167e-05	3.734	8	8	1823	0.00032218
GATB			9868	TOMM70A	translocase of outer mitochondrial membrane 70 homolog A (S. cerevisiae)	GO_MITOCHONDRION	GO_MITOCHONDRIAL_ENVELOPE	GO_MITOCHONDRIAL_PART				6770	GOCC name	mitochondrial respiratory chain complex III	2.6167e-05	3.734	8	8	1823	0.00032557
SCO1			9927	MFN2	mitofusin 2	GO_MITOCHONDRION	GO_MITOCHONDRIAL_ENVELOPE	GO_MITOCHONDRIAL_PART				6770	GSEA	V$MEF2_02	7.8112e-06	1.7003	112	51	1823	0.00037871
ATP5H			10452	TOMM40	translocase of outer mitochondrial membrane 40 homolog (yeast)	GO_MITOCHONDRION	GO_MITOCHONDRIAL_ENVELOPE	GO_MITOCHONDRIAL_PART				6770	GSEA	MONOVALENT_INORGANIC_CATION_TRANSMEMBRANE_TRANSPORTER_ACTIVITY	8.2642e-06	2.8005	20	15	1823	0.00039691
ATP5L			637	BID	BH3 interacting domain death agonist	GO_MITOCHONDRION	GO_MITOCHONDRIAL_ENVELOPE	GO_MITOCHONDRIAL_PART				6770	GSEA	HYDROGEN_ION_TRANSMEMBRANE_TRANSPORTER_ACTIVITY	8.3437e-06	2.9042	18	14	1823	0.00039886
CLPX			10059	DNM1L	dynamin 1-like	GO_MITOCHONDRION	GO_MITOCHONDRIAL_ENVELOPE	GO_MITOCHONDRIAL_PART				6770	GOBP name	regulation of cofactor metabolic process	1.5035e-05	3.3945	11	10	1823	0.00045955
CDKL5			578	BAK1	BCL2-antagonist/killer 1	GO_MITOCHONDRION	GO_MITOCHONDRIAL_ENVELOPE	GO_MITOCHONDRIAL_PART				6770	GOBP name	regulation of coenzyme metabolic process	1.5035e-05	3.3945	11	10	1823	0.0004611
NEBL			6687	SPG7	spastic paraplegia 7 (pure and complicated autosomal recessive)	GO_MITOCHONDRION	GO_MITOCHONDRIAL_ENVELOPE	GO_MITOCHONDRIAL_PART				6770	GOBP name	regulation of acetyl-CoA biosynthetic process from pyruvate	1.5035e-05	3.3945	11	10	1823	0.00046266
TM7SF2			7419	VDAC3	voltage-dependent anion channel 3	GO_MITOCHONDRION	GO_MITOCHONDRIAL_ENVELOPE	GO_MITOCHONDRIAL_PART				6770	GOBP name	metabolic process	1.5753e-05	1.0685	3760	1076	1823	0.00047669
TOMM70A			10063	COX17	COX17 cytochrome c oxidase assembly homolog (S. cerevisiae)	GO_MITOCHONDRION	GO_MITOCHONDRIAL_ENVELOPE	GO_MITOCHONDRIAL_PART				6770	Keywords	Myofibrillarmyopathy	5.1213e-05	3.3606	10	9	1823	0.00048214
IPO13			56616	DIABLO	diablo, IAP-binding mitochondrial protein	GO_MITOCHONDRION	GO_MITOCHONDRIAL_ENVELOPE	GO_MITOCHONDRIAL_PART				6770	GSEA	MORF_PRDX3	1.042e-05	1.867	74	37	1823	0.00048677
SORBS2			23305	ACSL6	acyl-CoA synthetase long-chain family member 6	GO_MITOCHONDRION	GO_MITOCHONDRIAL_ENVELOPE	GO_MITOCHONDRIAL_PART				6770	GSEA	YGTCCTTGR_UNKNOWN	1.0638e-05	2.1003	48	27	1823	0.00049468
SORBS2			55669	MFN1	mitofusin 1	GO_MITOCHONDRION	GO_MITOCHONDRIAL_ENVELOPE	GO_MITOCHONDRIAL_PART				6770	GOCC slim name	tricarboxylic acid cycle enzyme complex	9.7982e-05	3.734	7	7	1823	0.00051091
PROSC			1841	DTYMK	deoxythymidylate kinase (thymidylate kinase)	GO_MITOCHONDRION	GO_MITOCHONDRIAL_ENVELOPE	GO_MITOCHONDRIAL_PART				6770	GSEA	YTATTTTNR_V$MEF2_02	1.1325e-05	1.3812	319	118	1823	0.00052188
DIRAS1			80347	COASY	CoA synthase	GO_MITOCHONDRION	GO_MITOCHONDRIAL_ENVELOPE	GO_MITOCHONDRIAL_PART				6770	GOBP name	purine ribonucleotide metabolic process	1.7611e-05	1.867	70	35	1823	0.00052247
NDUFB6			7923	HSD17B8	hydroxysteroid (17-beta) dehydrogenase 8	GO_MITOCHONDRION	GO_MITOCHONDRIAL_ENVELOPE	GO_MITOCHONDRIAL_PART				6770	GOCC slim name	respiratory chain complex IV	9.7982e-05	3.734	7	7	1823	0.00052983
MFN2			6821	SUOX	sulfite oxidase	GO_MITOCHONDRION	GO_MITOCHONDRIAL_ENVELOPE	GO_MITOCHONDRIAL_PART				6770	Pfam	ECH	4.9719e-07	3.734	11	11	1823	0.00053929
UBE4B			27429	HTRA2	HtrA serine peptidase 2	GO_MITOCHONDRION	GO_MITOCHONDRIAL_ENVELOPE	GO_MITOCHONDRIAL_PART				6770	GOBP slim name	biosynthetic process	0.00014917	1.124	1465	441	1823	0.00053959
IKBKAP			10651	MTX2	metaxin 2	GO_MITOCHONDRION	GO_MITOCHONDRIAL_ENVELOPE	GO_MITOCHONDRIAL_PART				6770	Corum	Respiratory chain complex I (incomplete intermediate), mitochondrial	4.3755e-06	3.4228	12	11	1823	0.00054001
NDUFA3			4580	MTX1	metaxin 1	GO_MITOCHONDRION	GO_MITOCHONDRIAL_ENVELOPE	GO_MITOCHONDRIAL_PART				6770	GSEA	THUM_SYSTOLIC_HEART_FAILURE_DN	1.2191e-05	1.6336	128	56	1823	0.00054697
NDUFB4			126129	CPT1C	carnitine palmitoyltransferase 1C	GO_MITOCHONDRION	GO_MITOCHONDRIAL_ENVELOPE	GO_MITOCHONDRIAL_PART				6770	GOCC slim name	mitochondrial inner membrane presequence translocase complex	9.7982e-05	3.734	7	7	1823	0.00055021
NDUFB8			32	ACACB	acetyl-CoA carboxylase beta	GO_MITOCHONDRION	GO_MITOCHONDRIAL_ENVELOPE	GO_MITOCHONDRIAL_PART				6770	GSEA	YAUCH_HEDGEHOG_SIGNALING_PARACRINE_DN	1.3433e-05	1.682	111	50	1823	0.00058477
NDUFA7			670	BPHL	biphenyl hydrolase-like (serine hydrolase)	GO_MITOCHONDRION	GO_MITOCHONDRIAL_ENVELOPE	GO_MITOCHONDRIAL_PART				6770	GSEA	MODULE_387	1.3699e-05	2.1105	46	26	1823	0.00059131
LETM1			55750	AGK	acylglycerol kinase	GO_MITOCHONDRION	GO_MITOCHONDRIAL_ENVELOPE	GO_MITOCHONDRIAL_PART				6770	GOBP name	regulation of membrane repolarization	2.0857e-05	3.1595	13	11	1823	0.00060685
STBD1			57486	NLN	neurolysin (metallopeptidase M3 family)	GO_MITOCHONDRION	GO_MITOCHONDRIAL_ENVELOPE	GO_MITOCHONDRIAL_PART				6770	GSEA	REACTOME_REGULATION_OF_PYRUVATE_DEHYDROGENASE_PDH_COMPLEX	1.5035e-05	3.3945	11	10	1823	0.00063556
EPM2A			1375	CPT1B	carnitine palmitoyltransferase 1B (muscle)	GO_MITOCHONDRION	GO_MITOCHONDRIAL_ENVELOPE	GO_MITOCHONDRIAL_PART				6770	GOCC name	sarcomere	5.4378e-05	2.3176	29	18	1823	0.00063638
VAPB			2710	GK	glycerol kinase	GO_MITOCHONDRION	GO_MITOCHONDRIAL_ENVELOPE	GO_MITOCHONDRIAL_PART				6770	GSEA	CYTOCHROME_C_OXIDASE_ACTIVITY	1.5035e-05	3.3945	11	10	1823	0.0006382
NDUFC2			55288	RHOT1	ras homolog gene family, member T1	GO_MITOCHONDRION	GO_MITOCHONDRIAL_ENVELOPE	GO_MITOCHONDRIAL_PART		NDUFC2-KCTD14		6770	GOBP name	dicarboxylic acid metabolic process	2.2669e-05	2.1337	42	24	1823	0.00064918
TACC2			89941	RHOT2	ras homolog gene family, member T2	GO_MITOCHONDRION	GO_MITOCHONDRIAL_ENVELOPE	GO_MITOCHONDRIAL_PART				6770	GOCC slim name	microbody	0.00014612	1.6848	82	37	1823	0.00066666
FARS2			90639	COX19	COX19 cytochrome c oxidase assembly homolog (S. cerevisiae)	GO_MITOCHONDRION	GO_MITOCHONDRIAL_ENVELOPE	GO_MITOCHONDRIAL_PART				6770	GOMF name	transporter activity	1.3217e-05	1.3377	388	139	1823	0.00067384
LYPLA2			131474	CHCHD4	coiled-coil-helix-coiled-coil-helix domain containing 4	GO_MITOCHONDRION	GO_MITOCHONDRIAL_ENVELOPE	GO_MITOCHONDRIAL_PART				6770	GOBP name	aspartate family amino acid catabolic process	2.3798e-05	2.9872	15	12	1823	0.00067723
ARIH2			56947	MFF	mitochondrial fission factor	GO_MITOCHONDRION	GO_MITOCHONDRIAL_ENVELOPE	GO_MITOCHONDRIAL_PART				6770	GSEA	TRANSMEMBRANE_TRANSPORTER_ACTIVITY	1.7231e-05	1.6786	109	49	1823	0.00071366
BMP10			79594	MUL1	mitochondrial E3 ubiquitin protein ligase 1	GO_MITOCHONDRION	GO_MITOCHONDRIAL_ENVELOPE	GO_MITOCHONDRIAL_PART				6770	KEGG name	Butanoate metabolism	4.8921e-05	2.5459	22	15	1823	0.00073926
MPC2			84134	TOMM40L	translocase of outer mitochondrial membrane 40 homolog (yeast)-like	GO_MITOCHONDRION	GO_MITOCHONDRIAL_ENVELOPE	GO_MITOCHONDRIAL_PART				6770	GSEA	SARCOMERE	1.8463e-05	2.3337	32	20	1823	0.00074362
ETHE1			51024	FIS1	fission 1 (mitochondrial outer membrane) homolog (S. cerevisiae)	GO_MITOCHONDRION	GO_MITOCHONDRIAL_ENVELOPE	GO_MITOCHONDRIAL_PART				6770	GOCC name	muscle myosin complex	6.4279e-05	2.6967	18	13	1823	0.00074488
ADCY5			65991	FUNDC2	FUN14 domain containing 2	GO_MITOCHONDRION	GO_MITOCHONDRIAL_ENVELOPE	GO_MITOCHONDRIAL_PART				6770	GOMF name	structural constituent of muscle	1.514e-05	1.9619	59	31	1823	0.00075832
PPP1R3D			87178	PNPT1	polyribonucleotide nucleotidyltransferase 1	GO_MITOCHONDRION	GO_MITOCHONDRIAL_ENVELOPE	GO_MITOCHONDRIAL_PART				6770	GOBP name	purine nucleotide metabolic process	2.7321e-05	1.6839	102	46	1823	0.00076788
SDPR			493856	CISD2	CDGSH iron sulfur domain 2	GO_MITOCHONDRION	GO_MITOCHONDRIAL_ENVELOPE	GO_MITOCHONDRIAL_PART				6770	GOBP slim name	lipid metabolic process	0.0002258	1.2238	537	176	1823	0.00077835
BAG3			84895	FAM73B	family with sequence similarity 73, member B	GO_MITOCHONDRION	GO_MITOCHONDRIAL_ENVELOPE	GO_MITOCHONDRIAL_PART				6770	GOCC name	striated muscle thin filament	7.1372e-05	2.9338	14	11	1823	0.00081117
MLYCD			2671	GFER	growth factor, augmenter of liver regeneration	GO_MITOCHONDRION	GO_MITOCHONDRIAL_ENVELOPE	GO_MITOCHONDRIAL_PART				6770	GOCC name	proton-transporting two-sector ATPase complex, proton-transporting domain	7.1372e-05	2.9338	14	11	1823	0.00081905
AIFM1			25875	LETMD1	LETM1 domain containing 1	GO_MITOCHONDRION	GO_MITOCHONDRIAL_ENVELOPE	GO_MITOCHONDRIAL_PART				6770	GSEA	GSE39820_TGFBETA1_VS_TGFBETA3_IN_IL6_TREATED_CD4_TCELL_DN	2.1132e-05	1.7597	87	41	1823	0.00084116
TRUB2			55847	CISD1	CDGSH iron sulfur domain 1	GO_MITOCHONDRION	GO_MITOCHONDRIAL_ENVELOPE	GO_MITOCHONDRIAL_PART				6770	GSEA	MODULE_221	2.2865e-05	2.3648	30	19	1823	0.00089964
TBX18			57019	CIAPIN1	cytokine induced apoptosis inhibitor 1	GO_MITOCHONDRION	GO_MITOCHONDRIAL_ENVELOPE	GO_MITOCHONDRIAL_PART				6770	Keywords	Limb-girdlemusculardystrophy	9.9742e-05	2.2404	30	18	1823	0.00091292
NDUFB10			55139	ANKZF1	ankyrin repeat and zinc finger domain containing 1	GO_MITOCHONDRION	GO_MITOCHONDRIAL_ENVELOPE	GO_MITOCHONDRIAL_PART				6770	Keywords	Transport	0.00011164	1.1778	875	276	1823	0.0010079
ZBED1			79934	ADCK4	aarF domain containing kinase 4	GO_MITOCHONDRION	GO_MITOCHONDRIAL_ENVELOPE	GO_MITOCHONDRIAL_PART				6770	GOBP slim name	amine metabolic process	0.00032542	1.2643	381	129	1823	0.0010478
TOMM40			192111	PGAM5	phosphoglycerate mutase family member 5	GO_MITOCHONDRION	GO_MITOCHONDRIAL_ENVELOPE	GO_MITOCHONDRIAL_PART				6770	GSEA	MODULE_306	2.8111e-05	2.4004	28	18	1823	0.0010771
MT-CYB			5350	PLN	phospholamban	GO_MITOCHONDRION	GO_MITOCHONDRIAL_ENVELOPE	GO_MITOCHONDRIAL_PART				6770	GOCC name	tricarboxylic acid cycle enzyme complex	9.7982e-05	3.734	7	7	1823	0.0010824
GLUD1			79671	NLRX1	NLR family member X1	GO_MITOCHONDRION	GO_MITOCHONDRIAL_ENVELOPE	GO_MITOCHONDRIAL_PART				6770	GOCC name	respiratory chain complex IV	9.7982e-05	3.734	7	7	1823	0.0010926
MT-CO1			23786	BCL2L13	BCL2-like 13 (apoptosis facilitator)	GO_MITOCHONDRION	GO_MITOCHONDRIAL_ENVELOPE	GO_MITOCHONDRIAL_PART				6770	GOBP name	pyruvate metabolic process	4.1244e-05	2.4893	24	16	1823	0.001098
MT-CO2			10628	TXNIP	thioredoxin interacting protein	GO_MITOCHONDRION	GO_MITOCHONDRIAL_ENVELOPE	GO_MITOCHONDRIAL_PART				6770	GOBP name	positive regulation of mitochondrion organization	4.1244e-05	2.4893	24	16	1823	0.0011012
MT-CO3			84270	C9orf89	chromosome 9 open reading frame 89	GO_MITOCHONDRION	GO_MITOCHONDRIAL_ENVELOPE	GO_MITOCHONDRIAL_PART				6770	GSEA	GSE39820_TGFBETA3_IL6_VS_TGFBETA3_IL6_IL23A_TREATED_CD4_TCELL_DN	2.9074e-05	1.7397	88	41	1823	0.0011016
HPRT1			51499	TRIAP1	TP53 regulated inhibitor of apoptosis 1	GO_MITOCHONDRION	GO_MITOCHONDRIAL_ENVELOPE	GO_MITOCHONDRIAL_PART				6770	GOCC name	mitochondrial inner membrane presequence translocase complex	9.7982e-05	3.734	7	7	1823	0.001103
GOT2			23151	GRAMD4	GRAM domain containing 4	GO_MITOCHONDRION	GO_MITOCHONDRIAL_ENVELOPE	GO_MITOCHONDRIAL_PART				6770	KEGG name	Fatty acid metabolism	7.9e-05	2.0448	42	23	1823	0.0011309
PGK1			79145	CHCHD7	coiled-coil-helix-coiled-coil-helix domain containing 7	GO_MITOCHONDRION	GO_MITOCHONDRIAL_ENVELOPE	GO_MITOCHONDRIAL_PART				6770	GOMF name	actinin binding	2.3258e-05	2.7513	19	14	1823	0.0011448
AK1			90627	STARD13	StAR-related lipid transfer (START) domain containing 13	GO_MITOCHONDRION	GO_MITOCHONDRIAL_ENVELOPE	GO_MITOCHONDRIAL_PART				6770	Keywords	Methyltransferase	0.00014581	1.7808	65	31	1823	0.0012163
ADA			57506	MAVS	mitochondrial antiviral signaling protein	GO_MITOCHONDRION	GO_MITOCHONDRIAL_ENVELOPE	GO_MITOCHONDRIAL_PART				6770	Keywords	Glycogenstoragedisease	0.00014928	2.5548	19	13	1823	0.0012297
MT-ATP6			10128	LRPPRC	leucine-rich PPR-motif containing	GO_MITOCHONDRION		GO_MITOCHONDRIAL_PART	GO_ORGANELLE_INNER_MEMBRANE			6770	GOMF name	telethonin binding	2.6167e-05	3.734	8	8	1823	0.0012451
MB			2395	FXN	frataxin	GO_MITOCHONDRION		GO_MITOCHONDRIAL_PART				6770	GSEA	COENZYME_METABOLIC_PROCESS	3.4395e-05	2.263	33	20	1823	0.0012567
PF4			11232	POLG2	polymerase (DNA directed), gamma 2, accessory subunit	GO_MITOCHONDRION		GO_MITOCHONDRIAL_PART				6770	GOMF name	oxidoreductase activity, acting on the aldehyde or oxo group of donors, disulfide as acceptor	2.6167e-05	3.734	8	8	1823	0.0012662
TFRC			2746	GLUD1	glutamate dehydrogenase 1	GO_MITOCHONDRION		GO_MITOCHONDRIAL_PART				6770	GOCC name	sarcolemma	0.00012031	1.7603	70	33	1823	0.0012812
MT-ND1			1738	DLD	dihydrolipoamide dehydrogenase	GO_MITOCHONDRION		GO_MITOCHONDRIAL_PART				6770	GSEA	GSE39820_TGFBETA1_IL6_VS_TGFBETA1_IL6_IL23A_TREATED_CD4_TCELL_DN	3.7398e-05	1.6556	106	47	1823	0.0013377
MT-ND2			5160	PDHA1	pyruvate dehydrogenase (lipoamide) alpha 1	GO_MITOCHONDRION		GO_MITOCHONDRIAL_PART				6770	GOBP name	ion transport	5.2216e-05	1.3674	284	104	1823	0.0013661
MT-ND3			5162	PDHB	pyruvate dehydrogenase (lipoamide) beta	GO_MITOCHONDRION		GO_MITOCHONDRIAL_PART				6770	Keywords	Thiaminepyrophosphate	0.00017264	3.3191	9	8	1823	0.0014045
MT-ND4			36	ACADSB	acyl-CoA dehydrogenase, short/branched chain	GO_MITOCHONDRION		GO_MITOCHONDRIAL_PART				6770	GSEA	V$MEF2_03	4.0738e-05	1.6138	118	51	1823	0.0014224
MT-ND5			34	ACADM	acyl-CoA dehydrogenase, C-4 to C-12 straight chain	GO_MITOCHONDRION		GO_MITOCHONDRIAL_PART				6770	Keywords	Iron	0.0001829	1.4739	152	60	1823	0.0014522
MT-ND6			3420	IDH3B	isocitrate dehydrogenase 3 (NAD+) beta	GO_MITOCHONDRION		GO_MITOCHONDRIAL_PART				6770	GOCC name	microbody	0.00014612	1.6848	82	37	1823	0.0014889
MT-ATP8			593	BCKDHA	branched chain keto acid dehydrogenase E1, alpha polypeptide	GO_MITOCHONDRION		GO_MITOCHONDRIAL_PART				6770	Keywords	Ligase	0.0001952	1.415	190	72	1823	0.0015314
ALDOA			8050	PDHX	pyruvate dehydrogenase complex, component X	GO_MITOCHONDRION		GO_MITOCHONDRIAL_PART				6770	Keywords	Chaperone	0.00019914	1.499	137	55	1823	0.001544
TYMS			2639	GCDH	glutaryl-CoA dehydrogenase	GO_MITOCHONDRION		GO_MITOCHONDRIAL_PART				6770	GOCC slim name	peroxisome	0.00037216	1.7022	68	31	1823	0.0015524
ATP1A1			8659	ALDH4A1	aldehyde dehydrogenase 4 family, member A1	GO_MITOCHONDRION		GO_MITOCHONDRIAL_PART				6770	GOBP name	ribonucleotide metabolic process	6.2559e-05	1.7304	82	38	1823	0.0015952
ATP1B1			27034	ACAD8	acyl-CoA dehydrogenase family, member 8	GO_MITOCHONDRION		GO_MITOCHONDRIAL_PART				6770	GOBP slim name	catabolic process	0.00052619	1.1496	890	274	1823	0.001606
CHGB			594	BCKDHB	branched chain keto acid dehydrogenase E1, beta polypeptide	GO_MITOCHONDRION		GO_MITOCHONDRIAL_PART				6770	Keywords	Mitochondrionnucleoid	0.00021015	2.8723	13	10	1823	0.0016103
ALDH2			3712	IVD	isovaleryl-CoA dehydrogenase	GO_MITOCHONDRION		GO_MITOCHONDRIAL_PART				6770	GSEA	KEEN_RESPONSE_TO_ROSIGLITAZONE_UP	4.7903e-05	2.1781	36	21	1823	0.0016281
PRKCG			9054	NFS1	NFS1 nitrogen fixation 1 homolog (S. cerevisiae)	GO_MITOCHONDRION		GO_MITOCHONDRIAL_PART				6770	GOMF name	oxidoreductase activity, acting on the CH-CH group of donors	3.7661e-05	2.0841	43	24	1823	0.0016291
SLC25A5			10352	WARS2	tryptophanyl tRNA synthetase 2, mitochondrial	GO_MITOCHONDRION		GO_MITOCHONDRIAL_PART				6770	GSEA	KEGG_FATTY_ACID_METABOLISM	4.8692e-05	2.0947	41	23	1823	0.0016494
PCCA			5096	PCCB	propionyl CoA carboxylase, beta polypeptide	GO_MITOCHONDRION		GO_MITOCHONDRIAL_PART				6770	GOBP name	regulation of mitochondrial fission	6.6143e-05	3.1116	12	10	1823	0.0016772
ICAM1			1629	DBT	dihydrolipoamide branched chain transacylase E2	GO_MITOCHONDRION		GO_MITOCHONDRIAL_PART				6770	GOMF name	methyltransferase activity	3.9679e-05	1.7923	75	36	1823	0.0016908
FABP3			10667	FARS2	phenylalanyl-tRNA synthetase 2, mitochondrial	GO_MITOCHONDRION		GO_MITOCHONDRIAL_PART				6770	GOBP name	myofibril assembly	6.7842e-05	2.351	27	17	1823	0.001706
ITGB1			587	BCAT2	branched chain amino-acid transaminase 2, mitochondrial	GO_MITOCHONDRION		GO_MITOCHONDRIAL_PART				6770	GOCC name	A band	0.00017264	3.3191	9	8	1823	0.0017441
GSN			205	AK4	adenylate kinase 4	GO_MITOCHONDRION		GO_MITOCHONDRIAL_PART				6770	GOBP name	cellular biosynthetic process	7.2168e-05	1.1364	1403	427	1823	0.0017998
ATP5B			23395	LARS2	leucyl-tRNA synthetase 2, mitochondrial	GO_MITOCHONDRION		GO_MITOCHONDRIAL_PART				6770	GSEA	MODULE_184	5.4378e-05	2.3176	29	18	1823	0.0018003
CKM			23417	MLYCD	malonyl-CoA decarboxylase	GO_MITOCHONDRION		GO_MITOCHONDRIAL_PART				6770	GSEA	ION_TRANSMEMBRANE_TRANSPORTER_ACTIVITY	5.5379e-05	1.7687	76	36	1823	0.0018216
GPI			4594	MUT	methylmalonyl CoA mutase	GO_MITOCHONDRION		GO_MITOCHONDRIAL_PART				6770	GSEA	GSE10239_KLRG1INT_VS_KLRG1HIGH_EFF_CD8_TCELL_UP	5.5664e-05	1.6863	93	42	1823	0.0018251
LPL			5095	PCCA	propionyl CoA carboxylase, alpha polypeptide	GO_MITOCHONDRION		GO_MITOCHONDRIAL_PART				6770	Keywords	S-adenosyl-L-methionine	0.00024568	1.7752	61	29	1823	0.0018398
LDHB			10295	BCKDK	branched chain ketoacid dehydrogenase kinase	GO_MITOCHONDRION		GO_MITOCHONDRIAL_PART				6770	GSEA	GSE13485_DAY1_VS_DAY21_YF17D_VACCINE_PBMC_DN	5.7677e-05	1.6725	96	43	1823	0.0018731
CTSD			275	AMT	aminomethyltransferase	GO_MITOCHONDRION		GO_MITOCHONDRIAL_PART				6770	GSEA	MODULE_273	6.2931e-05	2.1063	39	22	1823	0.0019931
PSAP			211	ALAS1	aminolevulinate, delta-, synthase 1	GO_MITOCHONDRION		GO_MITOCHONDRIAL_PART				6770	GSEA	MODULE_343	6.4279e-05	2.6967	18	13	1823	0.0020233
UQCRH			7284	TUFM	Tu translation elongation factor, mitochondrial	GO_MITOCHONDRION		GO_MITOCHONDRIAL_PART				6770	GOBP name	hexose metabolic process	8.457e-05	1.5375	136	56	1823	0.0020694
FH			10102	TSFM	Ts translation elongation factor, mitochondrial	GO_MITOCHONDRION		GO_MITOCHONDRIAL_PART				6770	GSEA	SANDERSON_PPARA_TARGETS	6.6143e-05	3.1116	12	10	1823	0.0020756
CHRM2			4285	MIPEP	mitochondrial intermediate peptidase	GO_MITOCHONDRION		GO_MITOCHONDRIAL_PART				6770	GOMF name	adenyl ribonucleotide binding	5.0847e-05	1.2164	706	230	1823	0.0021039
PFKM			51116	MRPS2	mitochondrial ribosomal protein S2	GO_MITOCHONDRION		GO_MITOCHONDRIAL_PART				6770	GSEA	KEGG_BUTANOATE_METABOLISM	6.7842e-05	2.351	27	17	1823	0.0021224
HSP90AB1			85476	GFM1	G elongation factor, mitochondrial 1	GO_MITOCHONDRION		GO_MITOCHONDRIAL_PART				6770	Keywords	Lipidmetabolism	0.00029518	1.372	215	79	1823	0.0021613
SRPR			5163	PDK1	pyruvate dehydrogenase kinase, isozyme 1	GO_MITOCHONDRION		GO_MITOCHONDRIAL_PART				6770	Keywords	ATP-binding	0.00030687	1.1944	644	206	1823	0.0022223
PDHA1			2271	FH	fumarate hydratase	GO_MITOCHONDRION		GO_MITOCHONDRIAL_PART				6770	KEGG name	Benzoate degradation	0.0002065	3.0551	11	9	1823	0.0022467
CYC1			1666	DECR1	2,4-dienoyl CoA reductase 1, mitochondrial	GO_MITOCHONDRION		GO_MITOCHONDRIAL_PART				6770	GSEA	MORF_DEAF1	7.5941e-05	1.9009	55	28	1823	0.002319
MYL3			1892	ECHS1	enoyl CoA hydratase, short chain, 1, mitochondrial	GO_MITOCHONDRION		GO_MITOCHONDRIAL_PART				6770	GOBP name	ubiquinone metabolic process	9.7982e-05	3.734	7	7	1823	0.0023224
ABHD2			2230	FDX1	ferredoxin 1	GO_MITOCHONDRION		GO_MITOCHONDRIAL_PART				6770	GSEA	EBAUER_MYOGENIC_TARGETS_OF_PAX3_FOXO1_FUSION	7.5941e-05	1.9009	55	28	1823	0.002326
ACAA1			50	ACO2	aconitase 2, mitochondrial	GO_MITOCHONDRION		GO_MITOCHONDRIAL_PART				6770	GOBP name	ubiquinone biosynthetic process	9.7982e-05	3.734	7	7	1823	0.0023285
VIL1			1431	CS	citrate synthase	GO_MITOCHONDRION		GO_MITOCHONDRIAL_PART				6770	GOBP name	sarcoplasmic reticulum calcium ion transport	9.7982e-05	3.734	7	7	1823	0.0023346
TPM1			3419	IDH3A	isocitrate dehydrogenase 3 (NAD+) alpha	GO_MITOCHONDRION		GO_MITOCHONDRIAL_PART				6770	GOBP name	sarcomerogenesis	9.7982e-05	3.734	7	7	1823	0.0023407
TPM1			2109	ETFB	electron-transfer-flavoprotein, beta polypeptide	GO_MITOCHONDRION		GO_MITOCHONDRIAL_PART				6770	GOBP name	quinone cofactor biosynthetic process	9.7982e-05	3.734	7	7	1823	0.0023469
CLTB			1737	DLAT	dihydrolipoamide S-acetyltransferase	GO_MITOCHONDRION		GO_MITOCHONDRIAL_PART				6770	GOBP name	detection of muscle stretch	9.7982e-05	3.734	7	7	1823	0.0023531
DLD			2108	ETFA	electron-transfer-flavoprotein, alpha polypeptide	GO_MITOCHONDRION		GO_MITOCHONDRIAL_PART				6770	GSEA	FATTY_ACID_METABOLIC_PROCESS	7.9e-05	2.0448	42	23	1823	0.0024053
COX6C			2232	FDXR	ferredoxin reductase	GO_MITOCHONDRION		GO_MITOCHONDRIAL_PART				6770	GSEA	GSE17974_0H_VS_48H_IN_VITRO_ACT_CD4_TCELL_DN	7.9748e-05	1.6313	103	45	1823	0.0024208
ALDOC			35	ACADS	acyl-CoA dehydrogenase, C-2 to C-3 short chain	GO_MITOCHONDRION		GO_MITOCHONDRIAL_PART				6770	GSEA	REACTOME_STRIATED_MUSCLE_CONTRACTION	8.1295e-05	2.1193	37	21	1823	0.0024532
SBK2			25828	TXN2	thioredoxin 2	GO_MITOCHONDRION		GO_MITOCHONDRIAL_PART				6770	GOMF name	transferase activity, transferring one-carbon groups	6.2559e-05	1.7304	82	38	1823	0.0024806
SBK3			10873	ME3	malic enzyme 3, NADP(+)-dependent, mitochondrial	GO_MITOCHONDRION		GO_MITOCHONDRIAL_PART				6770	GOBP slim name	cellular lipid metabolic process	0.00087496	1.2187	432	141	1823	0.002489
CISD3			217	ALDH2	aldehyde dehydrogenase 2 family (mitochondrial)	GO_MITOCHONDRION		GO_MITOCHONDRIAL_PART				6770	GSEA	GSE3982_CENT_MEMORY_CD4_TCELL_VS_TH2_DN	8.3388e-05	1.6003	112	48	1823	0.0024943
JMJD7			4200	ME2	malic enzyme 2, NAD(+)-dependent, mitochondrial	GO_MITOCHONDRION		GO_MITOCHONDRIAL_PART				6770	Keywords	Ubiquinonebiosynthesis	0.00036675	3.734	6	6	1823	0.0025176
MYZAP			10935	PRDX3	peroxiredoxin 3	GO_MITOCHONDRION		GO_MITOCHONDRIAL_PART				6770	Keywords	CF(1)	0.00036675	3.734	6	6	1823	0.0025441
FDX1			6832	SUPV3L1	suppressor of var1, 3-like 1 (S. cerevisiae)	GO_MITOCHONDRION		GO_MITOCHONDRIAL_PART				6770	GOMF name	ion channel binding	6.6163e-05	1.9388	52	27	1823	0.0025526
COX8A			6648	SOD2	superoxide dismutase 2, mitochondrial	GO_MITOCHONDRION		GO_MITOCHONDRIAL_PART				6770	GOMF name	alpha-actinin binding	6.6143e-05	3.1116	12	10	1823	0.0025868
HLA-A			9361	LONP1	lon peptidase 1, mitochondrial	GO_MITOCHONDRION		GO_MITOCHONDRIAL_PART				6770	GOBP name	regulation of ion transmembrane transporter activity	0.00011249	1.9448	48	25	1823	0.0026051
HIST1H1E			7019	TFAM	transcription factor A, mitochondrial	GO_MITOCHONDRION		GO_MITOCHONDRIAL_PART				6770	GOMF name	adenyl nucleotide binding	6.9999e-05	1.2097	713	231	1823	0.0026646
DLAT			6742	SSBP1	single-stranded DNA binding protein 1	GO_MITOCHONDRION		GO_MITOCHONDRIAL_PART				6770	GOBP name	tetrapyrrole biosynthetic process	0.00012512	2.4893	21	14	1823	0.0028612
COX5B			51106	TFB1M	transcription factor B1, mitochondrial	GO_MITOCHONDRION		GO_MITOCHONDRIAL_PART				6770	GOBP name	porphyrin-containing compound biosynthetic process	0.00012512	2.4893	21	14	1823	0.0028684
PRKAR1A			3313	HSPA9	heat shock 70kDa protein 9 (mortalin)	GO_MITOCHONDRION		GO_MITOCHONDRIAL_PART				6770	GSEA	REACTOME_GLUCONEOGENESIS	9.9742e-05	2.2404	30	18	1823	0.0028824
HSPD1			10587	TXNRD2	thioredoxin reductase 2	GO_MITOCHONDRION		GO_MITOCHONDRIAL_PART				6770	KEGG name	Peroxisome	0.00029708	1.8003	56	27	1823	0.0028859
MYL2			3336	HSPE1	heat shock 10kDa protein 1 (chaperonin 10)	GO_MITOCHONDRION		GO_MITOCHONDRIAL_PART				6770	GOMF name	ATP binding	8.043e-05	1.212	687	223	1823	0.0029439
HSPA5			23597	ACOT9	acyl-CoA thioesterase 9	GO_MITOCHONDRION		GO_MITOCHONDRIAL_PART				6770	GSEA	MODULE_116	0.00010317	2.4352	23	15	1823	0.0029481
MYH3			8803	SUCLA2	succinate-CoA ligase, ADP-forming, beta subunit	GO_MITOCHONDRION		GO_MITOCHONDRIAL_PART				6770	GSEA	YAO_TEMPORAL_RESPONSE_TO_PROGESTERONE_CLUSTER_17	0.00010422	1.5203	140	57	1823	0.0029699
ACP2			3421	IDH3G	isocitrate dehydrogenase 3 (NAD+) gamma	GO_MITOCHONDRION		GO_MITOCHONDRIAL_PART				6770	GSEA	GSE17721_12H_VS_24H_LPS_BMDM_DN	0.00010465	1.6053	107	46	1823	0.0029738
HSPA8			1743	DLST	dihydrolipoamide S-succinyltransferase (E2 component of 2-oxo-glutarate complex)	GO_MITOCHONDRION		GO_MITOCHONDRIAL_PART				6770	Keywords	Nucleotide-binding	0.00044837	1.1531	884	273	1823	0.0029846
EPB41			5019	OXCT1	3-oxoacid CoA transferase 1	GO_MITOCHONDRION		GO_MITOCHONDRIAL_PART				6770	GSEA	GSE17721_0.5H_VS_8H_CPG_BMDM_UP	0.00010738	1.5533	125	52	1823	0.0030095
PDHB			54704	PDP1	pyruvate dehyrogenase phosphatase catalytic subunit 1	GO_MITOCHONDRION		GO_MITOCHONDRIAL_PART				6770	GOBP name	cellular macromolecular complex subunit organization	0.00014593	1.2499	478	160	1823	0.0032873
DBT			8192	CLPP	ClpP caseinolytic peptidase, ATP-dependent, proteolytic subunit homolog (E. coli)	GO_MITOCHONDRION		GO_MITOCHONDRIAL_PART				6770	GSEA	GSE22886_NEUTROPHIL_VS_DC_DN	0.00011953	1.484	156	62	1823	0.0033139
PYGB			3305	HSPA1L	heat shock 70kDa protein 1-like	GO_MITOCHONDRION		GO_MITOCHONDRIAL_PART				6770	GOBP name	biosynthetic process	0.00014917	1.124	1465	441	1823	0.0033519
PYGM			51067	YARS2	tyrosyl-tRNA synthetase 2, mitochondrial	GO_MITOCHONDRION		GO_MITOCHONDRIAL_PART				6770	GOMF name	ubiquinol-cytochrome-c reductase activity	9.7982e-05	3.734	7	7	1823	0.0034115
SPTB			64216	TFB2M	transcription factor B2, mitochondrial	GO_MITOCHONDRION		GO_MITOCHONDRIAL_PART				6770	GSEA	OXIDOREDUCTASE_ACTIVITY_ACTING_ON_THE_CH_CH_GROUP_OF_DONORS	0.00012512	2.4893	21	14	1823	0.0034409
ACADM			708	C1QBP	complement component 1, q subcomponent binding protein	GO_MITOCHONDRION		GO_MITOCHONDRIAL_PART				6770	GOMF name	oxidoreductase activity, acting on diphenols and related substances as donors, cytochrome as acceptor	9.7982e-05	3.734	7	7	1823	0.0034536
UBL4A			3028	HSD17B10	hydroxysteroid (17-beta) dehydrogenase 10	GO_MITOCHONDRION		GO_MITOCHONDRIAL_PART				6770	GOMF name	oxidoreductase activity, acting on diphenols and related substances as donors	9.7982e-05	3.734	7	7	1823	0.0034967
DMD			23438	HARS2	histidyl-tRNA synthetase 2, mitochondrial (putative)	GO_MITOCHONDRION		GO_MITOCHONDRIAL_PART				6770	GOCC name	peroxisome	0.00037216	1.7022	68	31	1823	0.0035475
MTHFD1			124454	EARS2	glutamyl-tRNA synthetase 2, mitochondrial (putative)	GO_MITOCHONDRION		GO_MITOCHONDRIAL_PART				6770	GOCC name	proton-transporting ATP synthase complex, catalytic core F(1)	0.00036675	3.734	6	6	1823	0.0035532
IGF2R			80222	TARS2	threonyl-tRNA synthetase 2, mitochondrial (putative)	GO_MITOCHONDRION		GO_MITOCHONDRIAL_PART				6770	GSEA	GSE15930_NAIVE_VS_48H_IN_VITRO_STIM_IFNAB_CD8_TCELL_DN	0.00013259	1.5275	132	54	1823	0.00356
COX6A1			57038	RARS2	arginyl-tRNA synthetase 2, mitochondrial	GO_MITOCHONDRION		GO_MITOCHONDRIAL_PART				6770	GOCC name	mitochondrial tricarboxylic acid cycle enzyme complex	0.00036675	3.734	6	6	1823	0.0035826
SLC25A4			55157	DARS2	aspartyl-tRNA synthetase 2, mitochondrial	GO_MITOCHONDRION		GO_MITOCHONDRIAL_PART				6770	GOCC name	mitochondrial proton-transporting ATP synthase complex, coupling factor F(o)	0.00036675	3.734	6	6	1823	0.0036125
SLC25A6			4329	ALDH6A1	aldehyde dehydrogenase 6 family, member A1	GO_MITOCHONDRION		GO_MITOCHONDRIAL_PART				6770	GOCC name	proteasome accessory complex	0.0003829	2.4893	18	12	1823	0.0036207
CKB			25824	PRDX5	peroxiredoxin 5	GO_MITOCHONDRION		GO_MITOCHONDRIAL_PART				6770	GSEA	MORF_SOD1	0.00013602	1.3878	226	84	1823	0.0036428
ANXA3			501	ALDH7A1	aldehyde dehydrogenase 7 family, member A1	GO_MITOCHONDRION		GO_MITOCHONDRIAL_PART				6770	GOBP slim name	cellular homeostasis	0.0013675	1.2447	324	108	1823	0.0037446
MYL4			55217	TMLHE	trimethyllysine hydroxylase, epsilon	GO_MITOCHONDRION		GO_MITOCHONDRIAL_PART				6770	GOBP name	short-chain fatty acid metabolic process	0.00017264	3.3191	9	8	1823	0.0037946
MYH1			29920	PYCR2	pyrroline-5-carboxylate reductase family, member 2	GO_MITOCHONDRION		GO_MITOCHONDRIAL_PART				6770	Keywords	Transferase	0.00058869	1.1845	621	197	1823	0.0038034
MYH7			7915	ALDH5A1	aldehyde dehydrogenase 5 family, member A1	GO_MITOCHONDRION		GO_MITOCHONDRIAL_PART				6770	GOBP name	relaxation of cardiac muscle	0.00017264	3.3191	9	8	1823	0.0038038
UNG			55753	OGDHL	oxoglutarate dehydrogenase-like	GO_MITOCHONDRION		GO_MITOCHONDRIAL_PART				6770	GOBP name	positive regulation of mitochondrial fission	0.00017264	3.3191	9	8	1823	0.0038131
COX4I1			55526	DHTKD1	dehydrogenase E1 and transketolase domain containing 1	GO_MITOCHONDRION		GO_MITOCHONDRIAL_PART				6770	GOBP name	cardiac myofibril assembly	0.00017406	2.6357	17	12	1823	0.0038166
ALAS1			54949	SDHAF2	succinate dehydrogenase complex assembly factor 2	GO_MITOCHONDRION		GO_MITOCHONDRIAL_PART				6770	GOBP name	negative regulation of cardiac muscle contraction	0.00017264	3.3191	9	8	1823	0.0038224
MYH6			2876	GPX1	glutathione peroxidase 1	GO_MITOCHONDRION		GO_MITOCHONDRIAL_PART				6770	GOBP name	cellular component biogenesis	0.00017556	1.8047	60	29	1823	0.0038403
NCAM1			10157	AASS	aminoadipate-semialdehyde synthase	GO_MITOCHONDRION		GO_MITOCHONDRIAL_PART				6770	GOBP name	regulation of the force of heart contraction	0.00019625	2.7382	15	11	1823	0.0041821
ATP1A3			11112	HIBADH	3-hydroxyisobutyrate dehydrogenase	GO_MITOCHONDRION		GO_MITOCHONDRIAL_PART				6770	GSEA	TIEN_INTESTINE_PROBIOTICS_24HR_UP	0.00016625	1.2988	345	120	1823	0.004189
EEF2			3735	KARS	lysyl-tRNA synthetase	GO_MITOCHONDRION		GO_MITOCHONDRIAL_PART				6770	GOBP name	metallo-sulfur cluster assembly	0.00019625	2.7382	15	11	1823	0.004192
F3			64087	MCCC2	methylcrotonoyl-CoA carboxylase 2 (beta)	GO_MITOCHONDRION		GO_MITOCHONDRIAL_PART				6770	GOBP name	iron-sulfur cluster assembly	0.00019625	2.7382	15	11	1823	0.0042018
ETFA			549	AUH	AU RNA binding protein/enoyl-CoA hydratase	GO_MITOCHONDRION		GO_MITOCHONDRIAL_PART				6770	GSEA	DAIRKEE_CANCER_PRONE_RESPONSE_E2	0.0001745	2.1681	31	18	1823	0.0043433
GYS1			84693	MCEE	methylmalonyl CoA epimerase	GO_MITOCHONDRION		GO_MITOCHONDRIAL_PART				6770	GOBP name	skeletal muscle contraction	0.0002065	3.0551	11	9	1823	0.0043697
PRKAR2A			166785	MMAA	methylmalonic aciduria (cobalamin deficiency) cblA type	GO_MITOCHONDRION		GO_MITOCHONDRIAL_PART				6770	KEGG name	Tryptophan metabolism	0.00047223	2.0367	33	18	1823	0.0044292
ENO3			50808	AK3	adenylate kinase 3	GO_MITOCHONDRION		GO_MITOCHONDRIAL_PART				6770	GOBP name	protein import	0.00021178	1.6003	98	42	1823	0.0044607
ATP1B2			80308	FLAD1	FAD1 flavin adenine dinucleotide synthetase homolog (S. cerevisiae)	GO_MITOCHONDRION		GO_MITOCHONDRIAL_PART				6770	GOBP name	cation transport	0.00021774	1.3849	213	79	1823	0.0045129
ACYP2			326625	MMAB	methylmalonic aciduria (cobalamin deficiency) cblB type	GO_MITOCHONDRION		GO_MITOCHONDRIAL_PART				6770	GOCC name	peroxisomal part	0.00050347	1.7952	52	25	1823	0.0046493
SLC2A4			5859	QARS	glutaminyl-tRNA synthetase	GO_MITOCHONDRION		GO_MITOCHONDRIAL_PART				6770	GOBP name	gluconeogenesis	0.00022517	2.0866	34	19	1823	0.0046562
IDE			27068	PPA2	pyrophosphatase (inorganic) 2	GO_MITOCHONDRION		GO_MITOCHONDRIAL_PART				6770	GOBP name	lipid metabolic process	0.0002258	1.2238	537	176	1823	0.0046587
COX6B1			79731	NARS2	asparaginyl-tRNA synthetase 2, mitochondrial (putative)	GO_MITOCHONDRION		GO_MITOCHONDRIAL_PART				6770	GOBP name	coenzyme biosynthetic process	0.00022834	1.8026	58	28	1823	0.0046686
JUP			55699	IARS2	isoleucyl-tRNA synthetase 2, mitochondrial	GO_MITOCHONDRION		GO_MITOCHONDRIAL_PART				6770	GSEA	CONTRACTILE_FIBER_PART	0.00019168	1.9518	44	23	1823	0.0046688
UQCRB			54938	SARS2	seryl-tRNA synthetase 2, mitochondrial	GO_MITOCHONDRION		GO_MITOCHONDRIAL_PART				6770	GOBP name	actin filament-based movement	0.00022834	1.8026	58	28	1823	0.0046791
AKR1B1			25973	PARS2	prolyl-tRNA synthetase 2, mitochondrial (putative)	GO_MITOCHONDRION		GO_MITOCHONDRIAL_PART				6770	GOCC name	microbody part	0.00050347	1.7952	52	25	1823	0.0046859
PGAM2			92935	MARS2	methionyl-tRNA synthetase 2, mitochondrial	GO_MITOCHONDRION		GO_MITOCHONDRIAL_PART				6770	GSEA	KEGG_DILATED_CARDIOMYOPATHY	0.00020305	1.6362	89	39	1823	0.0048991
IFNGR1			79587	CARS2	cysteinyl-tRNA synthetase 2, mitochondrial (putative)	GO_MITOCHONDRION		GO_MITOCHONDRIAL_PART				6770	GOCC name	intrinsic to mitochondrial inner membrane	0.00053924	2.6671	14	10	1823	0.0049409
UCHL3			152926	PPM1K	protein phosphatase, Mg2+/Mn2+ dependent, 1K	GO_MITOCHONDRION		GO_MITOCHONDRIAL_PART				6770	GSEA	COFACTOR_CATABOLIC_PROCESS	0.0002065	3.0551	11	9	1823	0.0049706
CD46			2653	GCSH	glycine cleavage system protein H (aminomethyl carrier)	GO_MITOCHONDRION		GO_MITOCHONDRIAL_PART				6770	GSEA	KEGG_PEROXISOME	0.0002096	1.833	55	27	1823	0.0050215
ARSB			26275	HIBCH	3-hydroxyisobutyryl-CoA hydrolase	GO_MITOCHONDRION		GO_MITOCHONDRIAL_PART				6770	GSEA	V$MEF2_Q6_01	0.00021099	1.5303	122	50	1823	0.0050312
DSP			53343	NUDT9	nudix (nucleoside diphosphate linked moiety X)-type motif 9	GO_MITOCHONDRION		GO_MITOCHONDRIAL_PART				6770	GOCC slim name	pyruvate dehydrogenase complex	0.0013722	3.734	5	5	1823	0.0051368
COX7C			128240	APOA1BP	apolipoprotein A-I binding protein	GO_MITOCHONDRION		GO_MITOCHONDRIAL_PART				6770	GOCC name	junctional sarcoplasmic reticulum membrane	0.00057452	3.2672	8	7	1823	0.0051839
SELP			90480	GADD45GIP1	growth arrest and DNA-damage-inducible, gamma interacting protein 1	GO_MITOCHONDRION		GO_MITOCHONDRIAL_PART				6770	GOCC slim name	oxoglutarate dehydrogenase complex	0.0013722	3.734	5	5	1823	0.005272
ANK1			84340	GFM2	G elongation factor, mitochondrial 2	GO_MITOCHONDRION		GO_MITOCHONDRIAL_PART				6770	GSEA	GSE22886_DAY0_VS_DAY7_MONOCYTE_IN_CULTURE_DN	0.00023036	1.4733	147	58	1823	0.0053681
HLA-A			91574	C12orf65	chromosome 12 open reading frame 65	GO_MITOCHONDRION		GO_MITOCHONDRIAL_PART				6770	GSEA	EBAUER_TARGETS_OF_PAX3_FOXO1_FUSION_UP	0.00023915	1.483	141	56	1823	0.0055225
ACADS			92399	MRRF	mitochondrial ribosome recycling factor	GO_MITOCHONDRION		GO_MITOCHONDRIAL_PART				6770	GSEA	SYSTEM_PROCESS	0.00024565	1.3766	217	80	1823	0.005597
PECAM1			54516	MTRF1L	mitochondrial translational release factor 1-like	GO_MITOCHONDRION		GO_MITOCHONDRIAL_PART				6770	GOCC slim name	membrane	0.0015343	1.0516	3036	855	1823	0.0056003
EPB42			23474	ETHE1	ethylmalonic encephalopathy 1	GO_MITOCHONDRION		GO_MITOCHONDRIAL_PART				6770	GSEA	MODULE_201	0.00024745	1.867	50	25	1823	0.0056253
ATP2A2			51022	GLRX2	glutaredoxin 2	GO_MITOCHONDRION		GO_MITOCHONDRIAL_PART				6770	GOMF name	flavin adenine dinucleotide binding	0.00016857	1.9051	49	25	1823	0.0056621
TMEM11			200205	IBA57	IBA57, iron-sulfur cluster assembly homolog (S. cerevisiae)	GO_MITOCHONDRION		GO_MITOCHONDRIAL_PART				6770	GOBP name	system process	0.00028656	1.2393	461	153	1823	0.0056674
GOT1			84266	ALKBH7	alkB, alkylation repair homolog 7 (E. coli)	GO_MITOCHONDRION		GO_MITOCHONDRIAL_PART				6770	GOBP name	ventricular cardiac muscle tissue morphogenesis	0.00028861	2.2127	27	16	1823	0.0056832
SMPD1			23479	ISCU	iron-sulfur cluster scaffold homolog (E. coli)	GO_MITOCHONDRION		GO_MITOCHONDRIAL_PART				6770	GOBP slim name	cellular component disassembly	0.0022095	1.2327	312	103	1823	0.0057802
CKMT2			84869	CBR4	carbonyl reductase 4	GO_MITOCHONDRION		GO_MITOCHONDRIAL_PART				6770	GSEA	GSE15930_NAIVE_VS_48H_IN_VITRO_STIM_IL12_CD8_TCELL_DN	0.0002663	1.5319	117	48	1823	0.0059482
ATF7			84532	ACSS1	acyl-CoA synthetase short-chain family member 1	GO_MITOCHONDRION		GO_MITOCHONDRIAL_PART				6770	GSEA	GSE17974_CTRL_VS_ACT_IL4_AND_ANTI_IL12_24H_CD4_TCELL_DN	0.00027101	1.5741	102	43	1823	0.0059752
NDUFB7			112812	FDX1L	ferredoxin 1-like	GO_MITOCHONDRION		GO_MITOCHONDRIAL_PART				6770	GSEA	GSE27786_LSK_VS_LIN_NEG_CELL_DN	0.00027074	1.5558	108	45	1823	0.0059821
PRKACA			8801	SUCLG2	succinate-CoA ligase, GDP-forming, beta subunit	GO_MITOCHONDRION		GO_MITOCHONDRIAL_PART				6770	GSEA	KRIGE_RESPONSE_TO_TOSEDOSTAT_6HR_DN	0.00027532	1.2447	447	149	1823	0.006057
DES			728294	D2HGDH	D-2-hydroxyglutarate dehydrogenase	GO_MITOCHONDRION		GO_MITOCHONDRIAL_PART				6770	GOBP name	positive regulation of ion transmembrane transporter activity	0.00031279	2.4271	20	13	1823	0.0060803
PSMC3			137872	ADHFE1	alcohol dehydrogenase, iron containing, 1	GO_MITOCHONDRION		GO_MITOCHONDRIAL_PART				6770	GOBP name	mitochondrion morphogenesis	0.00031279	2.4271	20	13	1823	0.0060933
ATP5J			83875	BCO2	beta-carotene oxygenase 2	GO_MITOCHONDRION		GO_MITOCHONDRIAL_PART				6770	GOBP name	regulation of membrane potential	0.00031789	1.6543	79	35	1823	0.0061531
PAM			197322	ACSF3	acyl-CoA synthetase family member 3	GO_MITOCHONDRION		GO_MITOCHONDRIAL_PART				6770	GSEA	MODY_HIPPOCAMPUS_POSTNATAL	0.00028772	1.9085	45	23	1823	0.0062759
CDH2			11019	LIAS	lipoic acid synthetase	GO_MITOCHONDRION		GO_MITOCHONDRIAL_PART				6770	GOBP name	amine metabolic process	0.00032542	1.2643	381	129	1823	0.0062855
HK1			55347	ABHD10	abhydrolase domain containing 10	GO_MITOCHONDRION		GO_MITOCHONDRIAL_PART				6770	GSEA	CONTRACTILE_FIBER	0.00028772	1.9085	45	23	1823	0.0062893
TNNI3			80221	ACSF2	acyl-CoA synthetase family member 2	GO_MITOCHONDRION		GO_MITOCHONDRIAL_PART				6770	GSEA	REACTOME_METABOLISM_OF_AMINO_ACIDS_AND_DERIVATIVES	0.00030149	1.4826	136	54	1823	0.0065206
RAB3A			10965	ACOT2	acyl-CoA thioesterase 2	GO_MITOCHONDRION		GO_MITOCHONDRIAL_PART				6770	GOCC slim name	mitochondrial envelope	0.0018813	3.2005	7	6	1823	0.0065399
COX5A			51601	LIPT1	lipoyltransferase 1	GO_MITOCHONDRION		GO_MITOCHONDRIAL_PART				6770	GOBP name	regulation of transmembrane transporter activity	0.00035622	1.8304	51	25	1823	0.006808
CAST			5164	PDK2	pyruvate dehydrogenase kinase, isozyme 2	GO_MITOCHONDRION		GO_MITOCHONDRIAL_PART				6770	GSEA	MONOCARBOXYLIC_ACID_METABOLIC_PROCESS	0.000319	1.772	59	28	1823	0.0068128
MAOA			57128	LYRM4	LYR motif containing 4	GO_MITOCHONDRION		GO_MITOCHONDRIAL_PART				6770	GSEA	GSE17721_12H_VS_24H_PAM3CSK4_BMDM_DN	0.0003259	1.5121	121	49	1823	0.0069456
VDAC1			60493	FASTKD5	FAST kinase domains 5	GO_MITOCHONDRION		GO_MITOCHONDRIAL_PART				6770	GOBP name	short-chain fatty acid catabolic process	0.00036675	3.734	6	6	1823	0.0069651
SDHB			9093	DNAJA3	DnaJ (Hsp40) homolog, subfamily A, member 3	GO_MITOCHONDRION		GO_MITOCHONDRIAL_PART				6770	GSEA	MYOFIBRIL	0.00032749	1.9603	40	21	1823	0.0069652
BCKDHB			80324	PUS1	pseudouridylate synthase 1	GO_MITOCHONDRION		GO_MITOCHONDRIAL_PART				6770	GOBP name	mitochondrial respiratory chain complex IV biogenesis	0.00036675	3.734	6	6	1823	0.0069797
MUT			26073	POLDIP2	polymerase (DNA-directed), delta interacting protein 2	GO_MITOCHONDRION		GO_MITOCHONDRIAL_PART				6770	GOBP name	mitochondrial respiratory chain complex IV assembly	0.00036675	3.734	6	6	1823	0.0069944
SCP2			80224	NUBPL	nucleotide binding protein-like	GO_MITOCHONDRION		GO_MITOCHONDRIAL_PART				6770	GSEA	KIM_MYC_AMPLIFICATION_TARGETS_UP	0.00033329	1.5261	115	47	1823	0.0070445
FDXR			55006	TRMT61B	tRNA methyltransferase 61 homolog B (S. cerevisiae)	GO_MITOCHONDRION		GO_MITOCHONDRIAL_PART				6770	GSEA	GSE18791_CTRL_VS_NEWCASTLE_VIRUS_DC_14H_UP	0.00033628	1.5336	112	46	1823	0.0070494
PRKACB			54802	TRIT1	tRNA isopentenyltransferase 1	GO_MITOCHONDRION		GO_MITOCHONDRIAL_PART				6770	GSEA	KEGG_HYPERTROPHIC_CARDIOMYOPATHY_HCM	0.00033492	1.6124	88	38	1823	0.0070499
UQCRC2			9692	KIAA0391	KIAA0391	GO_MITOCHONDRION		GO_MITOCHONDRIAL_PART				6770	GSEA	GSE14769_40MIN_VS_360MIN_LPS_BMDM_UP	0.00034056	1.5499	106	44	1823	0.0070812
CA4			80273	GRPEL1	GrpE-like 1, mitochondrial (E. coli)	GO_MITOCHONDRION		GO_MITOCHONDRIAL_PART				6770	GOCC name	sarcoplasmic reticulum membrane	0.00083246	2.1781	24	14	1823	0.007343
FECH			81689	ISCA1	iron-sulfur cluster assembly 1 homolog (S. cerevisiae)	GO_MITOCHONDRION		GO_MITOCHONDRIAL_PART				6770	GSEA	PEROXISOME	0.00038021	2.1159	30	17	1823	0.0077635
ITGA6			51218	GLRX5	glutaredoxin 5	GO_MITOCHONDRION		GO_MITOCHONDRIAL_PART				6770	GSEA	MOOTHA_GLUCONEOGENESIS	0.00038021	2.1159	30	17	1823	0.007779
S100A1			22868	FASTKD2	FAST kinase domains 2	GO_MITOCHONDRION		GO_MITOCHONDRIAL_PART				6770	GSEA	MICROBODY	0.00038021	2.1159	30	17	1823	0.0077946
ME2			55066	PDPR	pyruvate dehydrogenase phosphatase regulatory subunit	GO_MITOCHONDRION		GO_MITOCHONDRIAL_PART				6770	GSEA	OXIDOREDUCTASE_ACTIVITY_ACTING_ON_NADH_OR_NADPH	0.0003829	2.4893	18	12	1823	0.0078029
WARS			2926	GRSF1	G-rich RNA sequence binding factor 1	GO_MITOCHONDRION		GO_MITOCHONDRIAL_PART				6770	GSEA	KAYO_CALORIE_RESTRICTION_MUSCLE_DN	0.00038667	1.7978	54	26	1823	0.0078329
GCSH			10531	PITRM1	pitrilysin metallopeptidase 1	GO_MITOCHONDRION		GO_MITOCHONDRIAL_PART				6770	GOBP name	aspartate family amino acid metabolic process	0.00042858	1.9652	38	20	1823	0.0079891
PTPRE			122961	ISCA2	iron-sulfur cluster assembly 2 homolog (S. cerevisiae)	GO_MITOCHONDRION		GO_MITOCHONDRIAL_PART				6770	GSEA	V$RSRFC4_01	0.00041662	1.52	113	46	1823	0.0081336
CPT2			90624	LYRM7	Lyrm7 homolog (mouse)	GO_MITOCHONDRION		GO_MITOCHONDRIAL_PART				6770	GSEA	MORF_MAP2K2	0.00041662	1.52	113	46	1823	0.0081492
DTYMK			23411	SIRT1	sirtuin 1	GO_MITOCHONDRION			GO_ORGANELLE_INNER_MEMBRANE			6770	GSEA	KIM_BIPOLAR_DISORDER_OLIGODENDROCYTE_DENSITY_CORR_UP	0.0004193	1.2286	465	153	1823	0.0081703
LAMA2			4522	MTHFD1	methylenetetrahydrofolate dehydrogenase (NADP+ dependent) 1, methenyltetrahydrofolate cyclohydrolase, formyltetrahydrofolate synthetase	GO_MITOCHONDRION						6770	Keywords	MELASsyndrome	0.0013722	3.734	5	5	1823	0.008296
GPT			1854	DUT	deoxyuridine triphosphatase	GO_MITOCHONDRION						6770	GSEA	WAKABAYASHI_ADIPOGENESIS_PPARG_RXRA_BOUND_WITH_H4K20ME1_MARK	0.0004292	1.5943	89	38	1823	0.0083474
COX7A1			9617	MTRF1	mitochondrial translational release factor 1	GO_MITOCHONDRION						6770	Keywords	Lipoyl	0.0013722	3.734	5	5	1823	0.0083728
COX7B			4528	MTIF2	mitochondrial translational initiation factor 2	GO_MITOCHONDRION						6770	GOMF name	active transmembrane transporter activity	0.00026632	1.606	93	40	1823	0.0084483
ATP5F1			2021	ENDOG	endonuclease G	GO_MITOCHONDRION						6770	Keywords	Glutaricaciduria	0.0013722	3.734	5	5	1823	0.008451
ACAT1			2805	GOT1	glutamic-oxaloacetic transaminase 1, soluble (aspartate aminotransferase 1)	GO_MITOCHONDRION						6770	GOBP name	2-oxoglutarate metabolic process	0.00046046	2.5671	16	11	1823	0.0085134
RPS12			6342	SCP2	sterol carrier protein 2	GO_MITOCHONDRION						6770	GOBP name	regulation of sodium ion transmembrane transporter activity	0.00047298	2.2728	23	14	1823	0.0086918
ATP5A1			10901	DHRS4	dehydrogenase/reductase (SDR family) member 4	GO_MITOCHONDRION						6770	GOBP name	glycolysis	0.00049394	2.1337	28	16	1823	0.0090402
ATP5A1			662	BNIP1	BCL2/adenovirus E1B 19kDa interacting protein 1	GO_MITOCHONDRION						6770	GOBP slim name	cellular ion homeostasis	0.0036634	1.2554	232	78	1823	0.0093337
PSMA4			1962	EHHADH	enoyl-CoA, hydratase/3-hydroxyacyl CoA dehydrogenase	GO_MITOCHONDRION						6770	GOBP name	catabolic process	0.00052619	1.1496	890	274	1823	0.0094965
CD40			10455	ECI2	enoyl-CoA delta isomerase 2	GO_MITOCHONDRION						6770	GOBP slim name	energy reserve metabolic process	0.0037904	1.4592	87	34	1823	0.0095741
CTNNA2			27349	MCAT	malonyl CoA:ACP acyltransferase (mitochondrial)	GO_MITOCHONDRION						6770	GSEA	ORGANELLE_PART	0.00051343	1.1728	710	223	1823	0.0096021
PLN			56997	ADCK3	aarF domain containing kinase 3	GO_MITOCHONDRION						6770	GSEA	GSE24634_NAIVE_CD4_TCELL_VS_DAY5_IL4_CONV_TREG_DN	0.00051749	1.4463	142	55	1823	0.0096429
ACVR2A			7531	YWHAE	tyrosine 3-monooxygenase/tryptophan 5-monooxygenase activation protein, epsilon polypeptide	GO_MITOCHONDRION						6770	GSEA	GSE22886_NAIVE_CD4_TCELL_VS_12H_ACT_TH2_DN	0.00051749	1.4463	142	55	1823	0.0096605
AK4			25821	MTO1	mitochondrial translation optimization 1 homolog (S. cerevisiae)	GO_MITOCHONDRION						6770	GOBP name	lipid modification	0.00053646	1.6134	81	35	1823	0.0096627
MAOB			91647	ATPAF2	ATP synthase mitochondrial F1 complex assembly factor 2	GO_MITOCHONDRION						6770	GOBP name	cardiac muscle fiber development	0.00053924	2.6671	14	10	1823	0.0096935
DPP4			4190	MDH1	malate dehydrogenase 1, NAD (soluble)	GO_MITOCHONDRION						6770	KEGG name	Carbon fixation pathways in prokaryotes	0.001186	2.4893	15	10	1823	0.0097752
CANX			55278	QRSL1	glutaminyl-tRNA synthase (glutamine-hydrolyzing)-like 1	GO_MITOCHONDRION						6770	GSEA	V$T3R_Q6	0.00053227	1.5291	105	43	1823	0.0097934
GSTM2			57505	AARS2	alanyl-tRNA synthetase 2, mitochondrial (putative)	GO_MITOCHONDRION						6770	GSEA	V$RSRFC4_Q2	0.00053709	1.5375	102	42	1823	0.0098116
ABCD3			283459	GATC	glutamyl-tRNA(Gln) amidotransferase, subunit C homolog (bacterial)	GO_MITOCHONDRION						6770	GOBP name	cellular catabolic process	0.00056814	1.1659	743	232	1823	0.010093
TMOD1			3945	LDHB	lactate dehydrogenase B	GO_MITOCHONDRION						6770	GOBP name	skeletal muscle thin filament assembly	0.00057452	3.2672	8	7	1823	0.010108
NDUFS1			230	ALDOC	aldolase C, fructose-bisphosphate	GO_MITOCHONDRION						6770	GOBP name	positive regulation of sodium ion transmembrane transporter activity	0.00057452	3.2672	8	7	1823	0.010127
IMPA1			1428	CRYM	crystallin, mu	GO_MITOCHONDRION						6770	GOBP name	negative regulation of ATPase activity	0.00057452	3.2672	8	7	1823	0.010147
ALDH4A1			4482	MSRA	methionine sulfoxide reductase A	GO_MITOCHONDRION						6770	GOBP name	mitochondrial electron transport, ubiquinol to cytochrome c	0.00057452	3.2672	8	7	1823	0.010167
PRDX6			7374	UNG	uracil-DNA glycosylase	GO_MITOCHONDRION						6770	GSEA	AMINO_ACID_AND_DERIVATIVE_METABOLIC_PROCESS	0.00056889	1.7382	58	27	1823	0.010174
PRDX5			2631	GBAS	glioblastoma amplified sequence	GO_MITOCHONDRION						6770	GOCC name	myosin complex	0.001182	1.7527	49	23	1823	0.010273
PRDX3			349565	NMNAT3	nicotinamide nucleotide adenylyltransferase 3	GO_MITOCHONDRION						6770	Corum	Respiratory chain complex I (early intermediate NDUFAF1 assembly), mitochondrial	9.7982e-05	3.734	7	7	1823	0.010365
ATP5D			79896	THNSL1	threonine synthase-like 1 (S. cerevisiae)	GO_MITOCHONDRION						6770	GOBP name	striated muscle hypertrophy	0.00060552	2.8005	12	9	1823	0.010551
ECHS1			129607	CMPK2	cytidine monophosphate (UMP-CMP) kinase 2, mitochondrial	GO_MITOCHONDRION						6770	GOBP name	regulation of transcription initiation from RNA polymerase II promoter	0.00060552	2.8005	12	9	1823	0.010571
PPP2R1A			79877	DCAKD	dephospho-CoA kinase domain containing	GO_MITOCHONDRION						6770	GOBP name	cardiac muscle hypertrophy	0.00060552	2.8005	12	9	1823	0.010591
PPIF			4939	OAS2	2'-5'-oligoadenylate synthetase 2, 69/71kDa	GO_MITOCHONDRION						6770	GSEA	REACTOME_ION_CHANNEL_TRANSPORT	0.00060552	2.8005	12	9	1823	0.010643
HLA-C			5917	RARS	arginyl-tRNA synthetase	GO_MITOCHONDRION						6770	GOBP name	quinone cofactor metabolic process	0.00063272	2.9872	10	8	1823	0.010899
HMOX2			1152	CKB	creatine kinase, brain	GO_MITOCHONDRION						6770	GOBP name	negative regulation of striated muscle contraction	0.00063272	2.9872	10	8	1823	0.01092
LCN1			2272	FHIT	fragile histidine triad gene	GO_MITOCHONDRION						6770	GOBP name	mitochondrial fusion	0.00063272	2.9872	10	8	1823	0.010941
SDHA			411	ARSB	arylsulfatase B	GO_MITOCHONDRION						6770	GOBP name	lysine metabolic process	0.00063272	2.9872	10	8	1823	0.010961
SDC4			56267	CCBL2	cysteine conjugate-beta lyase 2	GO_MITOCHONDRION						6770	GOBP name	lysine catabolic process	0.00063272	2.9872	10	8	1823	0.010982
UQCRC1			28992	MACROD1	MACRO domain containing 1	GO_MITOCHONDRION						6770	GSEA	CATABOLIC_PROCESS	0.00063435	1.4402	140	54	1823	0.011093
HIBADH			219402	MTIF3	mitochondrial translational initiation factor 3	GO_MITOCHONDRION						6770	Keywords	Sarcoplasmicreticulum	0.0019249	1.9272	31	16	1823	0.011127
INPP5B			138428	PTRH1	peptidyl-tRNA hydrolase 1 homolog (S. cerevisiae)	GO_MITOCHONDRION						6770	Corum	Frataxin complex	9.7982e-05	3.734	7	7	1823	0.011162
PRDX2			5071	PARK2	parkinson protein 2, E3 ubiquitin protein ligase (parkin)	GO_MITOCHONDRION						6770	GSEA	GSE13738_RESTING_VS_TCR_ACTIVATED_CD4_TCELL_DN	0.00064854	1.5073	109	44	1823	0.011302
GK			84105	PCBD2	pterin-4 alpha-carbinolamine dehydratase/dimerization cofactor of hepatocyte nuclear factor 1 alpha (TCF1) 2	GO_MITOCHONDRION						6770	GSEA	GSE3982_NEUTROPHIL_VS_NKCELL_DN	0.0006733	1.5309	100	41	1823	0.011615
SLC8A1			123263	MTFMT	mitochondrial methionyl-tRNA formyltransferase	GO_MITOCHONDRION						6770	GOMF name	primary active transmembrane transporter activity	0.00038667	1.7978	54	26	1823	0.01162
ACSL1			64146	PDF	peptide deformylase (mitochondrial)	GO_MITOCHONDRION						6770	GSEA	GSE29617_CTRL_VS_DAY3_TIV_FLU_VACCINE_PBMC_2008_DN	0.00068408	1.4537	131	51	1823	0.011644
DUT			5515	PPP2CA	protein phosphatase 2, catalytic subunit, alpha isozyme	GO_MITOCHONDRION						6770	GSEA	INTRACELLULAR_ORGANELLE_PART	0.00068302	1.1672	707	221	1823	0.011645
SHMT2			5518	PPP2R1A	protein phosphatase 2, regulatory subunit A, alpha	GO_MITOCHONDRION						6770	GOCC name	pyruvate dehydrogenase complex	0.0013722	3.734	5	5	1823	0.011668
HSPA1L			3416	IDE	insulin-degrading enzyme	GO_MITOCHONDRION						6770	GOMF name	NAD binding	0.00037631	1.9104	43	22	1823	0.011678
MPI			1200	TPP1	tripeptidyl peptidase I	GO_MITOCHONDRION						6770	GSEA	REACTOME_FATTY_ACID_TRIACYLGLYCEROL_AND_KETONE_BODY_METABOLISM	0.00068768	1.5592	91	38	1823	0.011686
GPC1			5660	PSAP	prosaposin	GO_MITOCHONDRION						6770	GSEA	HUMMERICH_SKIN_CANCER_PROGRESSION_DN	0.00068941	1.57	88	37	1823	0.011696
CTNNA1			50484	RRM2B	ribonucleotide reductase M2 B (TP53 inducible)	GO_MITOCHONDRION						6770	GOCC name	myosin II complex	0.0013874	2.091	25	14	1823	0.011713
CTNNB1			5264	PHYH	phytanoyl-CoA 2-hydroxylase	GO_MITOCHONDRION						6770	GOMF name	P-P-bond-hydrolysis-driven transmembrane transporter activity	0.00038667	1.7978	54	26	1823	0.011744
PHB			1891	ECH1	enoyl CoA hydratase 1, peroxisomal	GO_MITOCHONDRION						6770	GOCC name	oxoglutarate dehydrogenase complex	0.0013722	3.734	5	5	1823	0.011753
AGL			80142	PTGES2	prostaglandin E synthase 2	GO_MITOCHONDRION						6770	GOCC name	mitochondrial respiratory chain complex IV	0.0013722	3.734	5	5	1823	0.011839
ACTN2			2745	GLRX	glutaredoxin (thioltransferase)	GO_MITOCHONDRION						6770	GOCC name	integral to mitochondrial inner membrane	0.0014426	2.585	13	9	1823	0.012008
ADD2			51102	MECR	mitochondrial trans-2-enoyl-CoA reductase	GO_MITOCHONDRION						6770	GOBP name	ion transmembrane transport	0.00071692	1.4637	125	49	1823	0.01212
BSG			3295	HSD17B4	hydroxysteroid (17-beta) dehydrogenase 4	GO_MITOCHONDRION						6770	GOBP name	hexose biosynthetic process	0.00072279	1.867	42	21	1823	0.012151
MYH11			8309	ACOX2	acyl-CoA oxidase 2, branched chain	GO_MITOCHONDRION						6770	GSEA	KEGG_PYRUVATE_METABOLISM	0.0007361	1.9768	34	18	1823	0.012244
GLRX			10005	ACOT8	acyl-CoA thioesterase 8	GO_MITOCHONDRION						6770	GOBP name	regulation of transporter activity	0.00073725	1.7336	56	26	1823	0.012348
PPM1A			51706	CYB5R1	cytochrome b5 reductase 1	GO_MITOCHONDRION						6770	GSEA	MOOTHA_GLYCOLYSIS	0.00076206	2.3583	19	12	1823	0.012473
HMGCL			1432	MAPK14	mitogen-activated protein kinase 14	GO_MITOCHONDRION						6770	GSEA	MODULE_305	0.00076206	2.3583	19	12	1823	0.012493
PSMC2			390916	NUDT19	nudix (nucleoside diphosphate linked moiety X)-type motif 19	GO_MITOCHONDRION						6770	GSEA	MORF_CSNK2B	0.00076997	1.3188	235	83	1823	0.012543
GJA5			8574	AKR7A2	aldo-keto reductase family 7, member A2 (aflatoxin aldehyde reductase)	GO_MITOCHONDRION						6770	GSEA	MORF_DAP3	0.00076971	1.4032	157	59	1823	0.012558
MAP2K2			57665	RDH14	retinol dehydrogenase 14 (all-trans/9-cis/11-cis)	GO_MITOCHONDRION						6770	GOBP name	regulation of ryanodine-sensitive calcium-release channel activity	0.00076206	2.3583	19	12	1823	0.01267
ATP5C1			682	BSG	basigin (Ok blood group)	GO_MITOCHONDRION						6770	GOCC name	membrane	0.0015343	1.0516	3036	855	1823	0.012682
CPOX			54995	OXSM	3-oxoacyl-ACP synthase, mitochondrial	GO_MITOCHONDRION						6770	GOBP name	long-chain fatty acid transport	0.00076206	2.3583	19	12	1823	0.012693
RPL4			6566	SLC16A1	solute carrier family 16, member 1 (monocarboxylic acid transporter 1)	GO_MITOCHONDRION						6770	GOBP name	regulation of ion transmembrane transport	0.00076976	1.7088	59	27	1823	0.012752
PGM1			10434	LYPLA1	lysophospholipase I	GO_MITOCHONDRION						6770	GOBP name	regulation of metal ion transport	0.00077939	1.487	113	45	1823	0.012888
DLST			25953	PNKD	paroxysmal nonkinesigenic dyskinesia	GO_MITOCHONDRION						6770	GSEA	KEGG_TRYPTOPHAN_METABOLISM	0.00080815	2.0601	29	16	1823	0.012938
ETFB			11102	RPP14	ribonuclease P/MRP 14kDa subunit	GO_MITOCHONDRION						6770	GSEA	GSE17721_4H_VS_24H_POLYIC_BMDM_UP	0.00080752	1.5006	107	43	1823	0.012948
HSPA9			57412	AS3MT	arsenic (+3 oxidation state) methyltransferase	GO_MITOCHONDRION						6770	GSEA	V$TBP_01	0.00082038	1.5079	104	42	1823	0.013032
RPS19			55268	ECHDC2	enoyl CoA hydratase domain containing 2	GO_MITOCHONDRION						6770	GSEA	SIRNA_EIF4GI_UP	0.00081964	1.6659	65	29	1823	0.01304
ANP32A			815	CAMK2A	calcium/calmodulin-dependent protein kinase II alpha	GO_MITOCHONDRION						6770	KEGG name	Pyruvate metabolism	0.0016307	1.867	36	18	1823	0.013045
PEX19			8473	OGT	O-linked N-acetylglucosamine (GlcNAc) transferase (UDP-N-acetylglucosamine:polypeptide-N-acetylglucosaminyl transferase)	GO_MITOCHONDRION						6770	GSEA	SHETH_LIVER_CANCER_VS_TXNIP_LOSS_PAM4	0.00081889	1.4427	132	51	1823	0.013069
MDH1			8996	NOL3	nucleolar protein 3 (apoptosis repressor with CARD domain)	GO_MITOCHONDRION						6770	GOBP name	oxidoreduction coenzyme metabolic process	0.00079271	1.8255	45	22	1823	0.013084
MDH2			64756	ATPAF1	ATP synthase mitochondrial F1 complex assembly factor 1	GO_MITOCHONDRION						6770	GSEA	REGULATION_OF_HEART_CONTRACTION	0.00083246	2.1781	24	14	1823	0.013142
HADHA			55687	TRMU	tRNA 5-methylaminomethyl-2-thiouridylate methyltransferase	GO_MITOCHONDRION						6770	GSEA	SUBSTRATE_SPECIFIC_TRANSPORTER_ACTIVITY	0.00084029	1.4473	129	50	1823	0.013245
PTGDS			7532	YWHAG	tyrosine 3-monooxygenase/tryptophan 5-monooxygenase activation protein, gamma polypeptide	GO_MITOCHONDRION						6770	GSEA	GSE17721_12H_VS_24H_GARDIQUIMOD_BMDM_DN	0.00086169	1.4521	126	49	1823	0.013417
ECI1			80207	OPA3	optic atrophy 3 (autosomal recessive, with chorea and spastic paraplegia)	GO_MITOCHONDRION						6770	GSEA	TAAWWATAG_V$RSRFC4_Q2	0.00086157	1.6147	74	32	1823	0.013436
NCAPD3			728489	DNLZ	DNL-type zinc finger	GO_MITOCHONDRION						6770	GSEA	GSE14308_TH1_VS_NATURAL_TREG_UP	0.00086021	1.5423	92	38	1823	0.013456
LIFR			23287	AGTPBP1	ATP/GTP binding protein 1	GO_MITOCHONDRION						6770	GOBP name	positive regulation of transporter activity	0.00083246	2.1781	24	14	1823	0.013592
LRPPRC			9238	TBRG4	transforming growth factor beta regulator 4	GO_MITOCHONDRION						6770	GOBP name	fatty acid transport	0.00083246	2.1781	24	14	1823	0.013616
ACAA2			84263	HSDL2	hydroxysteroid dehydrogenase like 2	GO_MITOCHONDRION						6770	GOBP name	regulation of ATPase activity	0.00084651	1.9174	37	19	1823	0.013747
RPL35			79675	FASTKD1	FAST kinase domains 1	GO_MITOCHONDRION						6770	GSEA	GSE9006_HEALTHY_VS_TYPE_1_DIABETES_PBMC_AT_DX_UP	0.00089534	1.42	142	54	1823	0.013753
MTHFR			51097	SCCPDH	saccharopine dehydrogenase (putative)	GO_MITOCHONDRION						6770	GOMF name	transferase activity	0.00047688	1.1713	730	229	1823	0.013893
CRAT			22921	MSRB2	methionine sulfoxide reductase B2	GO_MITOCHONDRION						6770	GOBP slim name	organic acid transport	0.0057119	1.5303	61	25	1823	0.013947
GPD2			284273	ZADH2	zinc binding alcohol dehydrogenase domain containing 2	GO_MITOCHONDRION						6770	GOBP name	cellular lipid metabolic process	0.00087496	1.2187	432	141	1823	0.014108
NAMPT			83693	HSDL1	hydroxysteroid dehydrogenase like 1	GO_MITOCHONDRION						6770	KEGG name	Fatty acid elongation in mitochondria	0.0018813	3.2005	7	6	1823	0.014215
TSFM			84816	RTN4IP1	reticulon 4 interacting protein 1	GO_MITOCHONDRION						6770	GSEA	INORGANIC_CATION_TRANSMEMBRANE_TRANSPORTER_ACTIVITY	0.00096628	1.9837	32	17	1823	0.014688
TNNT2			84681	HINT2	histidine triad nucleotide binding protein 2	GO_MITOCHONDRION						6770	Keywords	Lipidbiosynthesis	0.0026457	1.5027	82	33	1823	0.014775
VDAC2			150274	HSCB	HscB iron-sulfur cluster co-chaperone homolog (E. coli)	GO_MITOCHONDRION						6770	GOBP name	ncRNA metabolic process	0.00092124	1.3757	171	63	1823	0.014802
ACADSB			65009	NDRG4	NDRG family member 4	GO_MITOCHONDRION						6770	GSEA	V$TATA_01	0.00098526	1.4867	108	43	1823	0.014888
MAP2K4			26355	FAM162A	family with sequence similarity 162, member A	GO_MITOCHONDRION						6770	GOCC name	sodium:potassium-exchanging ATPase complex	0.0018813	3.2005	7	6	1823	0.015025
PHKA2			66008	TRAK2	trafficking protein, kinesin binding 2	GO_MITOCHONDRION						6770	GSEA	GSE24634_TEFF_VS_TCONV_DAY5_IN_CULTURE_UP	0.001004	1.4936	105	42	1823	0.015104
MTIF2			98	ACYP2	acylphosphatase 2, muscle type	GO_MITOCHONDRION						6770	GOCC name	mitochondrial envelope	0.0018813	3.2005	7	6	1823	0.015128
MAP2K3			55856	ACOT13	acyl-CoA thioesterase 13	GO_MITOCHONDRION						6770	GOCC name	cytosolic proteasome complex	0.0018813	3.2005	7	6	1823	0.015231
RPS9			7037	TFRC	transferrin receptor (p90, CD71)	GO_MITOCHONDRION						6770	GSEA	V$MYOD_Q6	0.0010386	1.5087	99	40	1823	0.015309
GYG1			3309	HSPA5	heat shock 70kDa protein 5 (glucose-regulated protein, 78kDa)	GO_MITOCHONDRION						6770	GSEA	GSE17974_CTRL_VS_ACT_IL4_AND_ANTI_IL12_48H_CD4_TCELL_DN	0.0010218	1.5009	102	41	1823	0.015328
QARS			56910	STARD7	StAR-related lipid transfer (START) domain containing 7	GO_MITOCHONDRION						6770	GSEA	KIM_ALL_DISORDERS_DURATION_CORR_DN	0.001054	1.5169	96	39	1823	0.015514
UQCRFS1			79568	C2orf47	chromosome 2 open reading frame 47	GO_MITOCHONDRION						6770	GSEA	MODULE_512	0.0011116	1.9203	35	18	1823	0.01613
ATP5O			55156	ARMC1	armadillo repeat containing 1	GO_MITOCHONDRION						6770	GOMF name	hydrogen ion transporting ATP synthase activity, rotational mechanism	0.00057452	3.2672	8	7	1823	0.01624
RFX5			27440	CECR5	cat eye syndrome chromosome region, candidate 5	GO_MITOCHONDRION						6770	GOMF name	3-hydroxyacyl-CoA dehydrogenase activity	0.00057452	3.2672	8	7	1823	0.016403
LSS			128486	FITM2	fat storage-inducing transmembrane protein 2	GO_MITOCHONDRION						6770	GSEA	IKEDA_MIR30_TARGETS_DN	0.001186	2.4893	15	10	1823	0.016897
PSMD8			27247	NFU1	NFU1 iron-sulfur cluster scaffold homolog (S. cerevisiae)	GO_MITOCHONDRION						6770	GSEA	AMINO_ACID_METABOLIC_PROCESS	0.001182	1.7527	49	23	1823	0.016911
NES			51204	TACO1	translational activator of mitochondrially encoded cytochrome c oxidase I	GO_MITOCHONDRION						6770	GSEA	chr7p21	0.001186	2.4893	15	10	1823	0.016921
AMT			29083	GTPBP8	GTP-binding protein 8 (putative)	GO_MITOCHONDRION						6770	GOMF name	titin binding	0.00060552	2.8005	12	9	1823	0.016949
IDH2			79064	TMEM223	transmembrane protein 223	GO_MITOCHONDRION						6770	KEGG name	Glyoxylate and dicarboxylate metabolism	0.0023184	2.3337	16	10	1823	0.017043
SLC4A3			3326	HSP90AB1	heat shock protein 90kDa alpha (cytosolic), class B member 1	GO_MITOCHONDRION						6770	GSEA	GSE17721_POLYIC_VS_PAM3CSK4_16H_BMDM_DN	0.0012262	1.4294	128	49	1823	0.017137
MARCKSL1			5203	PFDN4	prefoldin subunit 4	GO_MITOCHONDRION						6770	GSEA	GSE13493_DP_VS_CD4INTCD8POS_THYMOCYTE_DN	0.0012464	1.4863	103	41	1823	0.017324
MAPKAPK2			51142	CHCHD2	coiled-coil-helix-coiled-coil-helix domain containing 2	GO_MITOCHONDRION						6770	GOMF name	muscle alpha-actinin binding	0.00063272	2.9872	10	8	1823	0.017538
LMAN1			1410	CRYAB	crystallin, alpha B	GO_MITOCHONDRION						6770	KEGG name	Viral myocarditis	0.0026043	1.7367	43	20	1823	0.017709
MRPL19			5605	MAP2K2	mitogen-activated protein kinase kinase 2	GO_MITOCHONDRION						6770	KEGG name	Lysine degradation	0.0025394	1.9314	29	15	1823	0.017711
TUFM			57143	ADCK1	aarF domain containing kinase 1	GO_MITOCHONDRION						6770	GSEA	CATION_TRANSMEMBRANE_TRANSPORTER_ACTIVITY	0.0012854	1.6973	55	25	1823	0.017746
ALDH7A1			5566	PRKACA	protein kinase, cAMP-dependent, catalytic, alpha	GO_MITOCHONDRION						6770	GOBP slim name	RNA modification	0.0077026	1.6393	41	18	1823	0.017912
HARS2			5581	PRKCE	protein kinase C, epsilon	GO_MITOCHONDRION						6770	Keywords	Glycolysis	0.0033566	1.9361	27	14	1823	0.017984
PSMB2			22843	PPM1E	protein phosphatase, Mg2+/Mn2+ dependent, 1E	GO_MITOCHONDRION						6770	GOMF name	ligase activity	0.00066425	1.3336	224	80	1823	0.018235
ACADVL			160760	PPTC7	PTC7 protein phosphatase homolog (S. cerevisiae)	GO_MITOCHONDRION						6770	Keywords	Calmodulin-binding	0.0034751	1.4391	96	37	1823	0.018468
HINT1			9172	MYOM2	myomesin (M-protein) 2, 165kDa	GO_MITOCHONDRION						6770	GSEA	GSE29617_CTRL_VS_TIV_FLU_VACCINE_PBMC_2008_DN	0.0013655	1.4106	135	51	1823	0.018601
FHIT			7134	TNNC1	troponin C type 1 (slow)	GO_MITOCHONDRION						6770	GSEA	GSE14769_20MIN_VS_360MIN_LPS_BMDM_UP	0.0013687	1.4485	116	45	1823	0.01862
IDH3A			84896	ATAD1	ATPase family, AAA domain containing 1	GO_MITOCHONDRION						6770	GOBP name	regulation of transcription initiation, DNA-dependent	0.001186	2.4893	15	10	1823	0.018627
PPOX			114294	LACTB	lactamase, beta	GO_MITOCHONDRION						6770	GSEA	LI_DCP2_BOUND_MRNA	0.0013737	1.6336	64	28	1823	0.018663
CSRP3			29960	FTSJ2	FtsJ homolog 2 (E. coli)	GO_MITOCHONDRION						6770	GSEA	GSE17721_CTRL_VS_GARDIQUIMOD_8H_BMDM_UP	0.0014046	1.4539	113	44	1823	0.018907
DNM2			11162	NUDT6	nudix (nucleoside diphosphate linked moiety X)-type motif 6	GO_MITOCHONDRION						6770	GOBP name	small molecule biosynthetic process	0.0012081	1.2961	242	84	1823	0.018909
DNM2			55149	MTPAP	mitochondrial poly(A) polymerase	GO_MITOCHONDRION						6770	GSEA	REACTOME_GLYCOGEN_BREAKDOWN_GLYCOGENOLYSIS	0.0014426	2.585	13	9	1823	0.018944
LRBA			84705	GTPBP3	GTP binding protein 3 (mitochondrial)	GO_MITOCHONDRION						6770	GSEA	STRUCTURAL_MOLECULE_ACTIVITY	0.0014322	1.3268	197	70	1823	0.018954
FXR1			55760	DHX32	DEAH (Asp-Glu-Ala-His) box polypeptide 32	GO_MITOCHONDRION						6770	GSEA	GCANCTGNY_V$MYOD_Q6	0.0015538	1.2157	387	126	1823	0.020095
FXR2			4931	NVL	nuclear VCP-like	GO_MITOCHONDRION						6770	GOBP name	tRNA aminoacylation for mitochondrial protein translation	0.0013722	3.734	5	5	1823	0.0209
RAB9A			81570	CLPB	ClpB caseinolytic peptidase B homolog (E. coli)	GO_MITOCHONDRION						6770	GOBP name	threonylcarbamoyladenosine metabolic process	0.0013722	3.734	5	5	1823	0.020935
RAB28			79611	ACSS3	acyl-CoA synthetase short-chain family member 3	GO_MITOCHONDRION						6770	GOBP name	succinyl-CoA metabolic process	0.0013722	3.734	5	5	1823	0.020971
DAP3			246269	LACE1	lactation elevated 1	GO_MITOCHONDRION						6770	GOBP name	mitochondrial RNA processing	0.0013722	3.734	5	5	1823	0.021006
MMP15			85865	GTPBP10	GTP-binding protein 10 (putative)	GO_MITOCHONDRION						6770	GOBP name	leucine catabolic process	0.0013722	3.734	5	5	1823	0.021042
IDH3G			155038	GIMAP8	GTPase, IMAP family member 8	GO_MITOCHONDRION						6770	GOBP name	chaperone-mediated protein transport	0.0013722	3.734	5	5	1823	0.021077
CYP2J2			22906	TRAK1	trafficking protein, kinesin binding 1	GO_MITOCHONDRION						6770	GOBP name	cellular homeostasis	0.0013675	1.2447	324	108	1823	0.021112
ALDH5A1			83547	RILP	Rab interacting lysosomal protein	GO_MITOCHONDRION						6770	GOBP name	cellular response to purine-containing compound	0.0013722	3.734	5	5	1823	0.021113
GPC3			27129	HSPB7	heat shock 27kDa protein family, member 7 (cardiovascular)	GO_MITOCHONDRION						6770	GOBP name	cellular response to caffeine	0.0013722	3.734	5	5	1823	0.021149
HSD17B4			118881	COMTD1	catechol-O-methyltransferase domain containing 1	GO_MITOCHONDRION						6770	GSEA	CELLULAR_CATABOLIC_PROCESS	0.0016574	1.4037	133	50	1823	0.021194
UBE2D1			51250	C6orf203	chromosome 6 open reading frame 203	GO_MITOCHONDRION						6770	Keywords	Serineesterase	0.0041272	2.1964	17	10	1823	0.021249
SUOX			144363	LYRM5	LYR motif containing 5	GO_MITOCHONDRION						6770	GSEA	KEGG_LYSINE_DEGRADATION	0.0016718	2.0003	28	15	1823	0.021272
CLCN3			11212	PROSC	proline synthetase co-transcribed homolog (bacterial)	GO_MITOCHONDRION						6770	GSEA	REACTOME_ION_TRANSPORT_BY_P_TYPE_ATPASES	0.0017005	2.7156	11	8	1823	0.021529
NDUFA8			83451	ABHD11	abhydrolase domain containing 11	GO_MITOCHONDRION						6770	GSEA	DEMAGALHAES_AGING_DN	0.0017005	2.7156	11	8	1823	0.021556
MYOM1			79714	CCDC51	coiled-coil domain containing 51	GO_MITOCHONDRION						6770	GOBP name	muscle hypertrophy	0.0014426	2.585	13	9	1823	0.02161
MYOM1			254042	METAP1D	methionyl aminopeptidase type 1D (mitochondrial)	GO_MITOCHONDRION						6770	GOBP name	adenosine metabolic process	0.0014426	2.585	13	9	1823	0.021646
NKX2-5			440503	PLIN5	perilipin 5	GO_MITOCHONDRION						6770	KEGG name	Dilated cardiomyopathy	0.0034331	1.5138	74	30	1823	0.021716
NUDT6			81627	TRMT1L	TRM1 tRNA methyltransferase 1-like	GO_MITOCHONDRION						6770	GOMF name	ribonucleotide binding	0.00082463	1.1386	915	279	1823	0.021799
SUCLG1			221545	C6orf136	chromosome 6 open reading frame 136	GO_MITOCHONDRION						6770	GSEA	GSE1432_6H_VS_24H_IFNG_MICROGLIA_DN	0.0017729	1.4521	108	42	1823	0.022199
HCCS			51027	BOLA1	bolA homolog 1 (E. coli)	GO_MITOCHONDRION						6770	GSEA	GNF2_RAD23A	0.0017763	1.8191	39	19	1823	0.022214
SLC16A1			51110	LACTB2	lactamase, beta 2	GO_MITOCHONDRION						6770	GSEA	MORF_RAN	0.0017806	1.2876	232	80	1823	0.022241
RARS			25880	TMEM186	transmembrane protein 186	GO_MITOCHONDRION						6770	GOCC name	fascia adherens	0.0029608	2.4004	14	9	1823	0.022433
MYOM2			81932	HDHD3	haloacid dehalogenase-like hydrolase domain containing 3	GO_MITOCHONDRION						6770	GSEA	REACTOME_GLYCOLYSIS	0.0018201	2.1105	23	13	1823	0.022651
PRKAA2			171425	CLYBL	citrate lyase beta like	GO_MITOCHONDRION						6770	GOBP slim name	alcohol metabolic process	0.01057	1.1692	297	93	1823	0.022942
HADHB			6546	SLC8A1	solute carrier family 8 (sodium/calcium exchanger), member 1	GO_MITOCHONDRION						6770	GSEA	MOOTHA_PYR	0.0018813	3.2005	7	6	1823	0.023049
GFER			23022	PALLD	palladin, cytoskeletal associated protein	GO_MITOCHONDRION						6770	GSEA	PROTEIN_TARGETING_TO_MITOCHONDRION	0.0018948	2.9042	9	7	1823	0.023159
OXCT1			284106	CISD3	CDGSH iron sulfur domain 3	GO_MITOCHONDRION						6770	GSEA	FATTY_ACID_BETA_OXIDATION	0.0018948	2.9042	9	7	1823	0.023186
SH3BGR			154791	C7orf55	chromosome 7 open reading frame 55	GO_MITOCHONDRION						6770	GSEA	WEI_MYCN_TARGETS_WITH_E_BOX	0.0019633	1.1996	414	133	1823	0.02374
BID			51406	NOL7	nucleolar protein 7, 27kDa	GO_MITOCHONDRION						6770	Keywords	Synapse	0.004734	1.3757	114	42	1823	0.023815
ATP5J2			27079	RPUSD2	RNA pseudouridylate synthase domain containing 2	GO_MITOCHONDRION						6770	GSEA	GSE7852_THYMUS_VS_FAT_TREG_UP	0.0019998	1.4856	93	37	1823	0.024012
NDUFV3			55178	RNMTL1	RNA methyltransferase like 1	GO_MITOCHONDRION						6770	GSEA	LIM_MAMMARY_STEM_CELL_DN	0.0020057	1.306	203	71	1823	0.024054
CMC4			51020	HDDC2	HD domain containing 2	GO_MITOCHONDRION						6770	GSEA	KIM_ALL_DISORDERS_OLIGODENDROCYTE_NUMBER_CORR_UP	0.0020201	1.1787	491	155	1823	0.02417
ATP5E			283377	SPRYD4	SPRY domain containing 4	GO_MITOCHONDRION						6770	GOBP name	regulation of sodium ion transport	0.0016307	1.867	36	18	1823	0.024228
ATP5I			79863	RBFA	ribosome binding factor A (putative)	GO_MITOCHONDRION						6770	GOBP name	mitochondrial membrane organization	0.0016718	2.0003	28	15	1823	0.024758
CAV3			90362	FAM110B	family with sequence similarity 110, member B	GO_MITOCHONDRION						6770	Keywords	Iontransport	0.0050066	1.3224	144	51	1823	0.024807
HSD17B7			152100	CMC1	COX assembly mitochondrial protein homolog (S. cerevisiae)	GO_MITOCHONDRION						6770	GOMF name	purine ribonucleotide binding	0.00095907	1.1357	914	278	1823	0.024892
JAM2			157378	TMEM65	transmembrane protein 65	GO_MITOCHONDRION						6770	GOBP name	NADH metabolic process	0.0017005	2.7156	11	8	1823	0.024898
MLF1			64172	OSGEPL1	O-sialoglycoprotein endopeptidase-like 1	GO_MITOCHONDRION						6770	GOBP name	monosaccharide metabolic process	0.0017043	1.3621	159	58	1823	0.024914
TPI1			60492	CCDC90B	coiled-coil domain containing 90B	GO_MITOCHONDRION						6770	GOBP name	myosin filament organization	0.0017005	2.7156	11	8	1823	0.024938
GABARAPL2			131076	CCDC58	coiled-coil domain containing 58	GO_MITOCHONDRION						6770	GSEA	GSE25087_TREG_VS_TCONV_ADULT_DN	0.0021196	1.5114	84	34	1823	0.024953
ROMO1			64065	PERP	PERP, TP53 apoptosis effector	GO_MITOCHONDRION						6770	GOCC name	sarcoplasmic reticulum	0.0033566	1.9361	27	14	1823	0.024953
COPS2			54940	OCIAD1	OCIA domain containing 1	GO_MITOCHONDRION						6770	GOBP name	myosin filament assembly	0.0017005	2.7156	11	8	1823	0.024979
FGF12			55260	TMEM143	transmembrane protein 143	GO_MITOCHONDRION						6770	GSEA	GSE15750_WT_VS_TRAF6KO_DAY10_EFF_CD8_TCELL_UP	0.0021196	1.5114	84	34	1823	0.024982
HSPE1			100303755	PET117	cytochrome c oxidase assembly factor-like	GO_MITOCHONDRION						6770	GSEA	GSE17721_PAM3CSK4_VS_CPG_12H_BMDM_UP	0.0021175	1.4388	109	42	1823	0.024985
PKIA			79979	TRMT2B	TRM2 tRNA methyltransferase 2 homolog B (S. cerevisiae)	GO_MITOCHONDRION						6770	GOBP name	amino acid transmembrane transport	0.0017005	2.7156	11	8	1823	0.025019
GNG11			84277	DNAJC30	DnaJ (Hsp40) homolog, subfamily C, member 30	GO_MITOCHONDRION						6770	Keywords	Branched-chainaminoacidcatabolism	0.0051319	3.734	4	4	1823	0.025238
YWHAG			80017	C14orf159	chromosome 14 open reading frame 159	GO_MITOCHONDRION						6770	GSEA	GSE22886_NAIVE_CD4_TCELL_VS_48H_ACT_TH1_DN	0.0021865	1.3799	138	51	1823	0.025419
TIMM10			79746	ECHDC3	enoyl CoA hydratase domain containing 3	GO_MITOCHONDRION						6770	GOBP name	cellular glucan metabolic process	0.0017763	1.8191	39	19	1823	0.025759
PSMC1			63929	XPNPEP3	X-prolyl aminopeptidase (aminopeptidase P) 3, putative	GO_MITOCHONDRION						6770	GSEA	MORF_MBD4	0.0022568	1.5841	66	28	1823	0.025941
PSMC5			80309	SPHKAP	SPHK1 interactor, AKAP domain containing	GO_MITOCHONDRION						6770	GOBP name	tRNA modification	0.0018033	2.2819	18	11	1823	0.026109
RPS16			254552	NUDT8	nudix (nucleoside diphosphate linked moiety X)-type motif 8	GO_MITOCHONDRION						6770	GSEA	MITOCHONDRIAL_OUTER_MEMBRANE	0.0023184	2.3337	16	10	1823	0.026381
YWHAE			7108	TM7SF2	transmembrane 7 superfamily member 2				GO_ORGANELLE_INNER_MEMBRANE			6770	GSEA	MODULE_114	0.0023226	1.2492	275	92	1823	0.0264
CNBP			83862	TMEM120A	transmembrane protein 120A				GO_ORGANELLE_INNER_MEMBRANE			6770	GOBP name	protein localization in mitochondrion	0.0018813	3.2005	7	6	1823	0.026896
PPP2CB			286148	DPY19L4	dpy-19-like 4 (C. elegans)				GO_ORGANELLE_INNER_MEMBRANE			6770	GOBP name	striated muscle myosin thick filament assembly	0.0018948	2.9042	9	7	1823	0.026919
VSNL1			26049	FAM169A	family with sequence similarity 169, member A				GO_ORGANELLE_INNER_MEMBRANE			6770	GOBP name	leucine metabolic process	0.0018813	3.2005	7	6	1823	0.026938
RBX1			199953	TMEM201	transmembrane protein 201				GO_ORGANELLE_INNER_MEMBRANE			6770	GOBP name	ion homeostasis	0.0018788	1.269	256	87	1823	0.026944
DYNLT1			11313	LYPLA2	lysophospholipase II							6770	GOBP name	skeletal muscle myosin thick filament assembly	0.0018948	2.9042	9	7	1823	0.026961
TNNC1			27336	HTATSF1	HIV-1 Tat specific factor 1							6770	GOCC name	large ribosomal subunit	0.0036546	1.5822	59	25	1823	0.026998
PPP2CA			2875	GPT	glutamic-pyruvate transaminase (alanine aminotransferase)							6770	GOBP name	regulation of cell communication by electrical coupling	0.0018948	2.9042	9	7	1823	0.027003
ACTA1			9446	GSTO1	glutathione S-transferase omega 1							6770	GOBP name	carnitine shuttle	0.0018948	2.9042	9	7	1823	0.027046
TUBA4A			8605	PLA2G4C	phospholipase A2, group IVC (cytosolic, calcium-independent)							6770	GOMF name	purine nucleotide binding	0.0010686	1.1327	923	280	1823	0.027239
CXADR			4259	MGST3	microsomal glutathione S-transferase 3							6770	GOCC name	T-tubule	0.003724	1.867	30	15	1823	0.02734
GSTO1			5730	PTGDS	prostaglandin D2 synthase 21kDa (brain)							6770	GSEA	LANDIS_ERBB2_BREAST_PRENEOPLASTIC_DN	0.0024816	1.7736	40	19	1823	0.027745
CRADD			56894	AGPAT3	1-acylglycerol-3-phosphate O-acyltransferase 3							6770	GOBP name	calcium-mediated signaling	0.0020005	1.7425	45	21	1823	0.027854
MRPS25			80321	CEP70	centrosomal protein 70kDa							6770	GOMF name	transferase activity, transferring acyl groups	0.0011027	1.5673	81	34	1823	0.02786
MRPS10			23108	RAP1GAP2	RAP1 GTPase activating protein 2							6770	GSEA	GSE12845_IGD_NEG_BLOOD_VS_NAIVE_TONSIL_BCELL_UP	0.0025117	1.3928	126	47	1823	0.027959
MRPS35			3839	KPNA3	karyopherin alpha 3 (importin alpha 4)							6770	Keywords	Redox-activecenter	0.0058928	1.6803	40	18	1823	0.02814
MRPS5			5590	PRKCZ	protein kinase C, zeta							6770	Keywords	Sodium/potassiumtransport	0.0060326	3.1116	6	5	1823	0.028195
MRPS36			5593	PRKG2	protein kinase, cGMP-dependent, type II							6770	Keywords	Porin	0.0060326	3.1116	6	5	1823	0.028396
MRPS11			9670	IPO13	importin 13							6770	GSEA	GSE17721_LPS_VS_PAM3CSK4_12H_BMDM_DN	0.0026881	1.4002	120	45	1823	0.029317
MRPS15			3842	TNPO1	transportin 1							6770	GOMF name	hydrolase activity, acting on acid anhydrides, catalyzing transmembrane movement of substances	0.001182	1.7527	49	23	1823	0.029343
MRPS6			1047	CLGN	calmegin							6770	GOMF name	ATPase activity, coupled to transmembrane movement of substances	0.001182	1.7527	49	23	1823	0.029601
MRPS9			1605	DAG1	dystroglycan 1 (dystrophin-associated glycoprotein 1)							6770	GOMF name	purine ribonucleoside triphosphate binding	0.0012044	1.1331	893	271	1823	0.029642
LACTB			3840	KPNA4	karyopherin alpha 4 (importin alpha 3)							6770	GOBP name	cellular component disassembly at cellular level	0.0022095	1.2327	312	103	1823	0.030072
RPP14			11124	FAF1	Fas (TNFRSF6) associated factor 1							6770	GOBP name	cellular component disassembly	0.0022095	1.2327	312	103	1823	0.030117
VLDLR			9472	AKAP6	A kinase (PRKA) anchor protein 6							6770	GOMF name	ATPase activity, coupled to movement of substances	0.0012386	1.7234	52	24	1823	0.030225
EFNB1			667	DST	dystonin							6770	GSEA	GSE27786_LSK_VS_MONO_MAC_UP	0.0028301	1.4479	98	38	1823	0.03038
MPP1			59343	SENP2	SUMO1/sentrin/SMT3 specific peptidase 2							6770	GSEA	ZHAN_MULTIPLE_MYELOMA_CD1_AND_CD2_DN	0.0029116	2.0226	24	13	1823	0.030706
TFAM			55219	TMEM57	transmembrane protein 57							6770	GSEA	MITOCHONDRIAL_TRANSPORT	0.0029608	2.4004	14	9	1823	0.031033
SLC25A3			114880	OSBPL6	oxysterol binding protein-like 6							6770	GOMF name	lyase activity	0.0012941	1.5013	97	39	1823	0.031311
CDK5			79004	CUEDC2	CUE domain containing 2							6770	GOBP name	monocarboxylic acid transport	0.002329	1.8165	37	18	1823	0.031603
CDK16			11097	NUPL2	nucleoporin like 2							6770	GSEA	ORGANELLE_LUMEN	0.0030591	1.2802	210	72	1823	0.031707
REEP5			3482	IGF2R	insulin-like growth factor 2 receptor							6770	GSEA	MEMBRANE_ENCLOSED_LUMEN	0.0030591	1.2802	210	72	1823	0.031739
PLIN5			84814	PPAPDC3	phosphatidic acid phosphatase type 2 domain containing 3							6770	GSEA	DAIRKEE_TERT_TARGETS_UP	0.0030591	1.2802	210	72	1823	0.031771
SPTBN1			30	ACAA1	acetyl-CoA acyltransferase 1							6770	GOMF name	thiamine pyrophosphate binding	0.0013722	3.734	5	5	1823	0.03185
SPTBN1			5834	PYGB	phosphorylase, glycogen; brain							6770	GOMF name	enoyl-CoA hydratase activity	0.0013722	3.734	5	5	1823	0.032111
SCN7A			10463	SLC30A9	solute carrier family 30 (zinc transporter), member 9							6770	GOCC name	costamere	0.0044471	1.9417	25	13	1823	0.032249
MYL7			958	CD40	CD40 molecule, TNF receptor superfamily member 5							6770	GOMF name	acyl-CoA hydrolase activity	0.0013722	3.734	5	5	1823	0.032376
FABP5			84172	POLR1B	polymerase (RNA) I polypeptide B, 128kDa							6770	GOMF name	fatty-acyl-CoA binding	0.0014426	2.585	13	9	1823	0.032687
ANK2			4151	MB	myoglobin							6770	GOMF name	acyl-CoA dehydrogenase activity	0.0014426	2.585	13	9	1823	0.032949
ANK2			481	ATP1B1	ATPase, Na+/K+ transporting, beta 1 polypeptide							6770	KEGG name	Hypertrophic cardiomyopathy (HCM)	0.0063023	1.4633	74	29	1823	0.032966
PFKP			5214	PFKP	phosphofructokinase, platelet							6770	GOBP name	regulation of system process	0.0024624	1.2542	262	88	1823	0.033068
ROR2			2821	GPI	glucose-6-phosphate isomerase							6770	GSEA	GSE13485_CTRL_VS_DAY1_YF17D_VACCINE_PBMC_UP	0.0032228	1.4846	83	33	1823	0.033102
DHODH			51422	PRKAG2	protein kinase, AMP-activated, gamma 2 non-catalytic subunit							6770	GOBP name	regulation of calcium ion transport into cytosol	0.0024816	1.7736	40	19	1823	0.033129
PRKCE			226	ALDOA	aldolase A, fructose-bisphosphate							6770	GSEA	GSE11924_TH1_VS_TH2_CD4_TCELL_UP	0.0032228	1.4846	83	33	1823	0.033135
OGDH			3615	IMPDH2	IMP (inosine 5'-monophosphate) dehydrogenase 2							6770	GOBP slim name	DNA packaging	0.016405	2.1781	12	7	1823	0.03315
COX6A2			5236	PGM1	phosphoglucomutase 1							6770	GOBP name	glucan metabolic process	0.0024816	1.7736	40	19	1823	0.033178
ALDH6A1			5230	PGK1	phosphoglycerate kinase 1							6770	GOCC name	spectrin-associated cytoskeleton	0.0046288	2.6138	10	7	1823	0.033361
BDH1			7167	TPI1	triosephosphate isomerase 1							6770	Keywords	Lyase	0.0072906	1.4361	78	30	1823	0.033365
DSC2			5213	PFKM	phosphofructokinase, muscle							6770	GOBP slim name	primary metabolic process	0.016404	1.0159	3238	881	1823	0.033377
SLC25A11			54583	EGLN1	egl nine homolog 1 (C. elegans)							6770	GOBP name	regulation of ion transport	0.0025117	1.3928	126	47	1823	0.033433
DST			2027	ENO3	enolase 3 (beta, muscle)							6770	GSEA	MODULE_151	0.0032982	1.24	265	88	1823	0.033507
SSBP1			5224	PGAM2	phosphoglycerate mutase 2 (muscle)							6770	GSEA	GSE17721_POLYIC_VS_PAM3CSK4_0.5H_BMDM_UP	0.0032965	1.4936	80	32	1823	0.033522
UBE3A			23171	GPD1L	glycerol-3-phosphate dehydrogenase 1-like							6770	GSEA	MODULE_48	0.003369	1.3962	115	43	1823	0.033889
PRKCZ			231	AKR1B1	aldo-keto reductase family 1, member B1 (aldose reductase)							6770	Keywords	Fattyacidbiosynthesis	0.0075175	1.707	35	16	1823	0.034166
EEF1A2			5208	PFKFB2	6-phosphofructo-2-kinase/fructose-2,6-biphosphatase 2							6770	Keywords	Postsynapticcellmembrane	0.0076567	1.5889	47	20	1823	0.034325
FPGS			5066	PAM	peptidylglycine alpha-amidating monooxygenase							6770	KEGG name	Calcium signaling pathway	0.0068486	1.4936	65	26	1823	0.034497
PPP2R3A			4524	MTHFR	methylenetetrahydrofolate reductase (NAD(P)H)							6770	GOCC name	succinate dehydrogenase complex (ubiquinone)	0.0051319	3.734	4	4	1823	0.034662
CDK18			8528	DDO	D-aspartate oxidase							6770	GOCC name	succinate dehydrogenase complex	0.0051319	3.734	4	4	1823	0.034861
C1QBP			78991	PCYOX1L	prenylcysteine oxidase 1 like							6770	GOCC name	striated muscle myosin thick filament	0.0051319	3.734	4	4	1823	0.035063
PCDH1			203	AK1	adenylate kinase 1							6770	GSEA	MARTENS_TRETINOIN_RESPONSE_DN	0.0035487	1.1961	359	115	1823	0.035177
CACNB2			6609	SMPD1	sphingomyelin phosphodiesterase 1, acid lysosomal							6770	GOCC name	mitochondrial respiratory chain complex II	0.0051319	3.734	4	4	1823	0.035267
EHHADH			3251	HPRT1	hypoxanthine phosphoribosyltransferase 1							6770	GSEA	GSE17974_2H_VS_72H_UNTREATED_IN_VITRO_CD4_TCELL_DN	0.0036087	1.4045	109	41	1823	0.035327
HDHD1			55229	PANK4	pantothenate kinase 4							6770	GSEA	GSE17721_CTRL_VS_GARDIQUIMOD_12H_BMDM_UP	0.0036087	1.4045	109	41	1823	0.035361
NSUN2			122622	ADSSL1	adenylosuccinate synthase like 1							6770	GSEA	GSE17721_CTRL_VS_CPG_12H_BMDM_UP	0.0036087	1.4045	109	41	1823	0.035395
MGAT5			57571	CARNS1	carnosine synthase 1							6770	GOCC name	mitochondrial intermembrane space protein transporter complex	0.0051319	3.734	4	4	1823	0.035473
C6orf136			54529	ASNSD1	asparagine synthetase domain containing 1							6770	KEGG name	Arrhythmogenic right ventricular cardiomyopathy (ARVC)	0.0073321	1.5336	56	23	1823	0.035613
LMOD3			2817	GPC1	glypican 1							6770	GOCC name	mitochondrial alpha-ketoglutarate dehydrogenase complex	0.0051319	3.734	4	4	1823	0.035682
PMPCA			883	CCBL1	cysteine conjugate-beta lyase, cytoplasmic							6770	GOMF name	nucleotide binding	0.0016002	1.1078	1146	340	1823	0.035693
ASPH			374569	ASPG	asparaginase homolog (S. cerevisiae)							6770	GOBP slim name	one-carbon metabolic process	0.018063	1.2939	101	35	1823	0.035759
AKAP13			54480	CHPF2	chondroitin polymerizing factor 2							6770	GOCC name	junctional membrane complex	0.0051319	3.734	4	4	1823	0.035893
TP53BP1			10135	NAMPT	nicotinamide phosphoribosyltransferase							6770	GOCC name	fumarate reductase complex	0.0051319	3.734	4	4	1823	0.036106
AIMP1			535	ATP6V0A1	ATPase, H+ transporting, lysosomal V0 subunit a1							6770	GSEA	V$TGIF_01	0.0037904	1.4592	87	34	1823	0.036239
TRAP1			100	ADA	adenosine deaminase							6770	GSEA	GSE3982_EOSINOPHIL_VS_MAST_CELL_DN	0.0037762	1.3578	132	48	1823	0.036272
ANK3			54963	UCKL1	uridine-cytidine kinase 1-like 1							6770	GOCC name	dihydrolipoyl dehydrogenase complex	0.0051319	3.734	4	4	1823	0.036323
ANK3			4337	MOCS1	molybdenum cofactor synthesis 1							6770	GSEA	chr11p11	0.0038542	2.0367	22	12	1823	0.036576
BNIP1			139596	UPRT	uracil phosphoribosyltransferase (FUR1) homolog (S. cerevisiae)							6770	GOBP slim name	cellular ketone body metabolic process	0.018799	2.9872	5	4	1823	0.03672
HSPB3			161823	ADAL	adenosine deaminase-like							6770	GSEA	V$AMEF2_Q6	0.0039295	1.3841	116	43	1823	0.036948
ECH1			8226	HDHD1	haloacid dehalogenase-like hydrolase domain containing 1							6770	GOCC name	proteasome regulatory particle, base subcomplex	0.0055146	2.8005	8	6	1823	0.037035
AKAP6			111	ADCY5	adenylate cyclase 5							6770	GSEA	REACTOME_INTERACTION_BETWEEN_L1_AND_ANKYRINS	0.0041272	2.1964	17	10	1823	0.038313
STRN3			4878	NPPA	natriuretic peptide A							6770	GSEA	KEGG_PROXIMAL_TUBULE_BICARBONATE_RECLAMATION	0.0041272	2.1964	17	10	1823	0.038348
TRIM32			56994	CHPT1	choline phosphotransferase 1							6770	GSEA	CELL_MATURATION	0.0041272	2.1964	17	10	1823	0.038383
COASY			2171	FABP5	fatty acid binding protein 5 (psoriasis-associated)							6770	GOBP name	positive regulation of heart contraction	0.0029608	2.4004	14	9	1823	0.038617
TRDN			5130	PCYT1A	phosphate cytidylyltransferase 1, choline, alpha							6770	GOMF name	RNA methyltransferase activity	0.0018033	2.2819	18	11	1823	0.038709
MRPL28			1158	CKM	creatine kinase, muscle							6770	GSEA	MIKKELSEN_MEF_HCP_WITH_H3K27ME3	0.0042577	1.43	94	36	1823	0.039099
CALCOCO2			7965	AIMP2	aminoacyl tRNA synthetase complex-interacting multifunctional protein 2							6770	GOCC name	cell-cell adherens junction	0.0058928	1.6803	40	18	1823	0.039352
AIMP2			9255	AIMP1	aminoacyl tRNA synthetase complex-interacting multifunctional protein 1							6770	GOBP name	lipid catabolic process	0.00304	1.3628	137	50	1823	0.03948
PSMD2			80755	AARSD1	alanyl-tRNA synthetase domain containing 1							6770	GOBP name	regulation of release of sequestered calcium ion into cytosol	0.0030572	1.8136	35	17	1823	0.039535
PRKG2			10056	FARSB	phenylalanyl-tRNA synthetase, beta subunit							6770	GOBP name	organic acid biosynthetic process	0.0030568	1.3302	160	57	1823	0.039585
PABPC4			123283	TARSL2	threonyl-tRNA synthetase-like 2							6770	GOCC name	troponin complex	0.0060326	3.1116	6	5	1823	0.039614
SGCG			7453	WARS	tryptophanyl-tRNA synthetase							6770	GOBP name	carboxylic acid biosynthetic process	0.0030568	1.3302	160	57	1823	0.039642
MRPL49			57470	LRRC47	leucine rich repeat containing 47							6770	GOCC name	nuclear proteasome complex	0.0060326	3.1116	6	5	1823	0.039835
NNT			10162	LPCAT3	lysophosphatidylcholine acyltransferase 3							6770	GSEA	GSE8515_CTRL_VS_IL6_4H_STIM_MAC_DN	0.0043807	1.5152	69	28	1823	0.039835
SNTA1			50640	PNPLA8	patatin-like phospholipase domain containing 8							6770	GSEA	GSE24142_EARLY_THYMIC_PROGENITOR_VS_DN3_THYMOCYTE_FETAL_DN	0.0043943	1.4361	91	35	1823	0.039853
GOLGA4			254531	LPCAT4	lysophosphatidylcholine acyltransferase 4							6770	Pfam	Peptidase_M16_C	9.7982e-05	3.734	7	7	1823	0.039854
TMED1			23433	RHOQ	ras homolog gene family, member Q
IL18R1			3312	HSPA8	heat shock 70kDa protein 8
ART3			477	ATP1A2	ATPase, Na+/K+ transporting, alpha 2 polypeptide
ASAH1			4354	MPP1	membrane protein, palmitoylated 1, 55kDa
PPP1R1A			3094	HINT1	histidine triad nucleotide binding protein 1
ATR			64122	FN3K	fructosamine 3 kinase
CAMK2B			57704	GBA2	glucosidase, beta (bile acid) 2
CAMK2D			23463	ICMT	isoprenylcysteine carboxyl methyltransferase
DGKZ			133584	EGFLAM	EGF-like, fibronectin type III and laminin G domains
CUL4A			5139	PDE3A	phosphodiesterase 3A, cGMP-inhibited
DYRK1A			4622	MYH4	myosin, heavy chain 4, skeletal muscle
TUBA3C			4625	MYH7	myosin, heavy chain 7, cardiac muscle, beta
AUH			4621	MYH3	myosin, heavy chain 3, skeletal muscle, embryonic
COX17			4624	MYH6	myosin, heavy chain 6, cardiac muscle, alpha
NID2			84618	NT5C1A	5'-nucleotidase, cytosolic IA
DAG1			4355	MPP2	membrane protein, palmitoylated 2 (MAGUK p55 subfamily member 2)
PDE1C			10930	APOBEC2	apolipoprotein B mRNA editing enzyme, catalytic polypeptide-like 2
DSG2			3163	HMOX2	heme oxygenase (decycling) 2
MLEC			81490	PTDSS2	phosphatidylserine synthase 2
ENDOG			1917	EEF1A2	eukaryotic translation elongation factor 1 alpha 2
FLNC			2946	GSTM2	glutathione S-transferase mu 2 (muscle)
MYBPC2			8869	ST3GAL5	ST3 beta-galactoside alpha-2,3-sialyltransferase 5
PDE3A			1938	EEF2	eukaryotic translation elongation factor 2
SCN5A			9218	VAPA	VAMP (vesicle-associated membrane protein)-associated protein A, 33kDa
USP10			375790	AGRN	agrin
NAA30			2719	GPC3	glypican 3
CRYM			6385	SDC4	syndecan 4
GPNMB			9217	VAPB	VAMP (vesicle-associated membrane protein)-associated protein B and C
GAPVD1			26873	OPLAH	5-oxoprolinase (ATP-hydrolysing)
VEPH1			1756	DMD	dystrophin
PSMD6			10987	COPS5	COP9 constitutive photomorphogenic homolog subunit 5 (Arabidopsis)
LARS2			10289	EIF1B	eukaryotic translation initiation factor 1B
KARS			83939	EIF2A	eukaryotic translation initiation factor 2A, 65kDa
LRRC14			6123	RPL3L	ribosomal protein L3-like
PDK1			6223	RPS19	ribosomal protein S19
PDK2			10767	HBS1L	HBS1-like (S. cerevisiae)
PLEC			6152	RPL24	ribosomal protein L24
ANKRD1			6124	RPL4	ribosomal protein L4
PCBP2			2197	FAU	Finkel-Biskis-Reilly murine sarcoma virus (FBR-MuSV) ubiquitously expressed
TCEB1			11224	RPL35	ribosomal protein L35
DHCR24			6206	RPS12	ribosomal protein S12
CYTH1			6217	RPS16	ribosomal protein S16
SURF1			6203	RPS9	ribosomal protein S9
SLC9A3R2			25873	RPL36	ribosomal protein L36
SPEG			5094	PCBP2	poly(rC) binding protein 2
MLF2			8761	PABPC4	poly(A) binding protein, cytoplasmic 4 (inducible form)
TBCE			54952	TRNAU1AP	tRNA selenocysteine 1 associated protein 1
HSPB2			79631	EFTUD1	elongation factor Tu GTP binding domain containing 1
ETFDH			10643	IGF2BP3	insulin-like growth factor 2 mRNA binding protein 3
MAPK14			80315	CPEB4	cytoplasmic polyadenylation element binding protein 4
MRPL23			4666	NACA	nascent polypeptide-associated complex alpha subunit
SGCB			22849	CPEB3	cytoplasmic polyadenylation element binding protein 3
SGCA			317649	EIF4E3	eukaryotic translation initiation factor 4E family member 3
BAK1			9520	NPEPPS	aminopeptidase puromycin sensitive
MAPKAPK3			427	ASAH1	N-acylsphingosine amidohydrolase (acid ceramidase) 1
PDK4			53405	CLIC5	chloride intracellular channel 5
DECR1			54102	CLIC6	chloride intracellular channel 6
NDUFA5			27344	PCSK1N	proprotein convertase subtilisin/kexin type 1 inhibitor
CLPP			10699	CORIN	corin, serine peptidase
TST			94101	ORMDL1	ORM1-like 1 (S. cerevisiae)
NDUFA9			138050	HGSNAT	heparan-alpha-glucosaminide N-acetyltransferase
ME3			79642	ARSJ	arylsulfatase family, member J
PPP1R3A			2542	SLC37A4	solute carrier family 37 (glucose-6-phosphate transporter), member 4
UGP2			7360	UGP2	UDP-glucose pyrophosphorylase 2
IMMT			1718	DHCR24	24-dehydrocholesterol reductase
IMMT			51478	HSD17B7	hydroxysteroid (17-beta) dehydrogenase 7
IMMT			55818	KDM3A	lysine (K)-specific demethylase 3A
TATDN3			1573	CYP2J2	cytochrome P450, family 2, subfamily J, polypeptide 2
DOK7			145482	PTGR2	prostaglandin reductase 2
ECSCR			225	ABCD2	ATP-binding cassette, sub-family D (ALD), member 2
QSER1			79001	VKORC1	vitamin K epoxide reductase complex, subunit 1
AAK1			2170	FABP3	fatty acid binding protein 3, muscle and heart (mammary-derived growth inhibitor)
SPHKAP			9261	MAPKAPK2	mitogen-activated protein kinase-activated protein kinase 2
SGSM1			762	CA4	carbonic anhydrase IV
IAH1			3612	IMPA1	inositol(myo)-1(or 4)-monophosphatase 1
SMTNL2			11343	MGLL	monoglyceride lipase
COL28A1			4023	LPL	lipoprotein lipase
FHOD3			5563	PRKAA2	protein kinase, AMP-activated, alpha 2 catalytic subunit
MYLK3			5565	PRKAB2	protein kinase, AMP-activated, beta 2 non-catalytic subunit
MAP7D1			65985	AACS	acetoacetyl-CoA synthetase
MAP7D1			9444	QKI	QKI, KH domain containing, RNA binding
UAP1L1			3636	INPPL1	inositol polyphosphate phosphatase-like 1
ADCK5			283871	PGP	phosphoglycolate phosphatase
HSDL1			7555	CNBP	CCHC-type zinc finger, nucleic acid binding protein
TIMM50			4047	LSS	lanosterol synthase (2,3-oxidosqualene-lanosterol cyclase)
MMAA			79077	DCTPP1	dCTP pyrophosphatase 1
CDNF			7436	VLDLR	very low density lipoprotein receptor
COX19			2166	FAAH	fatty acid amide hydrolase
RIC1			26027	ACOT11	acyl-CoA thioesterase 11
CCSMST1			641371	ACOT1	acyl-CoA thioesterase 1
NADK2			28965	SLC27A6	solute carrier family 27 (fatty acid transporter), member 6
DUSP28			11163	NUDT4	nudix (nucleoside diphosphate linked moiety X)-type motif 4
ACSF3			9677	PPIP5K1	diphosphoinositol pentakisphosphate kinase 1
TMEM259			4351	MPI	mannose phosphate isomerase
AGPAT9			3633	INPP5B	inositol polyphosphate-5-phosphatase, 75kDa
PDLIM3			145173	B3GALTL	beta 1,3-galactosyltransferase-like
AGK			377677	CA13	carbonic anhydrase XIII
LACTB2			4629	MYH11	myosin, heavy chain 11, smooth muscle
FASTKD1			5864	RAB3A	RAB3A, member RAS oncogene family
BOLA3			25865	PRKD2	protein kinase D2
TMEM177			5516	PPP2CB	protein phosphatase 2, catalytic subunit, beta isozyme
DCAF6			84033	OBSCN	obscurin, cytoskeletal calmodulin and titin-interacting RhoGEF
MURC			1525	CXADR	coxsackie virus and adenovirus receptor
CMPK2			8736	MYOM1	myomesin 1, 185kDa
ARSJ			8110	DPF3	D4, zinc and double PHD fingers, family 3
TECRL			11345	GABARAPL2	GABA(A) receptor-associated protein-like 2
COQ5			79065	ATG9A	ATG9 autophagy related 9 homolog A (S. cerevisiae)
EMC4			23192	ATG4B	ATG4 autophagy related 4 homolog B (S. cerevisiae)
EARS2			22918	CD93	CD93 molecule
PITRM1			79784	MYH14	myosin, heavy chain 14, non-muscle
COA6			5819	PVRL2	poliovirus receptor-related 2 (herpesvirus entry mediator B)
AARS2			2997	GYS1	glycogen synthase 1 (muscle)
PCID2			23210	JMJD6	jumonji domain containing 6
BRMS1L			5837	PYGM	phosphorylase, glycogen, muscle
MRPS18A			7001	PRDX2	peroxiredoxin 2
RABGAP1L			5260	PHKG1	phosphorylase kinase, gamma 1 (muscle)
PLEKHA1			7957	EPM2A	epilepsy, progressive myoclonus type 2A, Lafora disease (laforin)
COX20			178	AGL	amylo-alpha-1, 6-glucosidase, 4-alpha-glucanotransferase
LRRK2			2992	GYG1	glycogenin 1
TMEM201			79154	DHRS11	dehydrogenase/reductase (SDR family) member 11
HIATL1			56255	TMX4	thioredoxin-related transmembrane protein 4
PERM1			5255	PHKA1	phosphorylase kinase, alpha 1 (muscle)
TMEM69			5257	PHKB	phosphorylase kinase, beta
DNLZ			5256	PHKA2	phosphorylase kinase, alpha 2 (liver)
COQ3			5509	PPP1R3D	protein phosphatase 1, regulatory subunit 3D
RARS2			5506	PPP1R3A	protein phosphatase 1, regulatory subunit 3A
GPATCH4			8987	STBD1	starch binding domain 1
IBA57			5502	PPP1R1A	protein phosphatase 1, regulatory (inhibitor) subunit 1A
RBM20			444	ASPH	aspartate beta-hydroxylase
KIAA1217			9588	PRDX6	peroxiredoxin 6
MRPL2			137902	PXDNL	peroxidasin homolog (Drosophila)-like
CPTP			84678	KDM2B	lysine (K)-specific demethylase 2B
FRY			25979	DHRS7B	dehydrogenase/reductase (SDR family) member 7B
TPM2			54438	GFOD1	glucose-fructose oxidoreductase domain containing 1
NDUFAF5			253017	TECRL	trans-2,3-enoyl-CoA reductase-like
AHDC1			56948	SDR39U1	short chain dehydrogenase/reductase family 39U, member 1
MINOS1			54495	TMX3	thioredoxin-related transmembrane protein 3
CROCC			79676	OGFOD2	2-oxoglutarate and iron-dependent oxygenase domain containing 2
TMEM164			201140	DHRS7C	dehydrogenase/reductase (SDR family) member 7C
LYRM7			11068	CYB561D2	cytochrome b-561 domain containing 2
OBSCN			10396	ATP8A1	ATPase, aminophospholipid transporter (APLT), class I, type 8A, member 1
RNF220			57447	NDRG2	NDRG family member 2
PLEKHA6			7320	UBE2B	ubiquitin-conjugating enzyme E2B
MYOM3			7917	BAG6	BCL2-associated athanogene 6
SDHAF4			57498	KIDINS220	kinase D-interacting substrate, 220kDa
FOCAD			476	ATP1A1	ATPase, Na+/K+ transporting, alpha 1 polypeptide
PSMD4			5606	MAP2K3	mitogen-activated protein kinase kinase 3
MLIP			5129	CDK18	cyclin-dependent kinase 18
MLIP			4684	NCAM1	neural cell adhesion molecule 1
			26353	HSPB8	heat shock 22kDa protein 8
LYPLAL1			8533	COPS3	COP9 constitutive photomorphogenic homolog subunit 3 (Arabidopsis)
SYPL2			4633	MYL2	myosin, light chain 2, regulatory, cardiac, slow
ECM29			7137	TNNI3	troponin I type 3 (cardiac)
SHE			51128	SAR1B	SAR1 homolog B (S. cerevisiae)
NAA35			6450	SH3BGR	SH3 domain binding glutamic acid-rich protein
DUSP27			9099	USP2	ubiquitin specific peptidase 2
QIL1			6517	SLC2A4	solute carrier family 2 (facilitated glucose transporter), member 4
RNF123			9513	FXR2	fragile X mental retardation, autosomal homolog 2
PLCXD3			987	LRBA	LPS-responsive vesicle trafficking, beach and anchor containing
EGFLAM			6271	S100A1	S100 calcium binding protein A1
LPCAT4			51647	FAM96B	family with sequence similarity 96, member B
RAP1GAP2			6284	S100A13	S100 calcium binding protein A13
HGSNAT			64091	POPDC2	popeye domain containing 2
NCBP2-AS2			51075	TMX2	thioredoxin-related transmembrane protein 2
C12orf73			10723	SLC12A7	solute carrier family 12 (potassium/chloride transporters), member 7
ADAL			6449	SGTA	small glutamine-rich tetratricopeptide repeat (TPR)-containing, alpha
TTC19			9100	USP10	ubiquitin specific peptidase 10
MCTP2			94005	PIGS	phosphatidylinositol glycan anchor biosynthesis, class S
CIAPIN1			64419	MTMR14	myotubularin related protein 14
SMYD5			84803	AGPAT9	1-acylglycerol-3-phosphate O-acyltransferase 9
PTRHD1			161247	FITM1	fat storage-inducing transmembrane protein 1
ABLIM2			11201	POLI	polymerase (DNA directed) iota
GRAMD4			9604	RNF14	ring finger protein 14
DESI1			9143	SYNGR3	synaptogyrin 3
PLEKHA7			9145	SYNGR1	synaptogyrin 1
RCSD1			10579	TACC2	transforming, acidic coiled-coil containing protein 2
OGFOD2			10422	UBAC1	UBA domain containing 1
SLC25A24			5051	PAFAH2	platelet-activating factor acetylhydrolase 2, 40kDa
HIBCH			91373	UAP1L1	UDP-N-acteylglucosamine pyrophosphorylase 1-like 1
ARMC6			3977	LIFR	leukemia inhibitory factor receptor alpha
KANK3			10994	ILVBL	ilvB (bacterial acetolactate synthase)-like
CDC42EP5			1829	DSG2	desmoglein 2
MRPL54			54463	FAM134B	family with sequence similarity 134, member B
LPCAT3			55544	RBM38	RNA binding motif protein 38
TATDN1			53407	STX18	syntaxin 18
LETMD1			51078	THAP4	THAP domain containing 4
METTL2B			79763	ISOC2	isochorismatase domain containing 2
C3orf33			10848	PPP1R13L	protein phosphatase 1, regulatory subunit 13 like
C8orf82			9267	CYTH1	cytohesin 1
SFXN4			55238	SLC38A7	solute carrier family 38, member 7
FDX1L			55793	FAM63A	family with sequence similarity 63, member A
FAHD1			51011	FAHD2A	fumarylacetoacetate hydrolase domain containing 2A
LMOD2			5717	PSMD11	proteasome (prosome, macropain) 26S subunit, non-ATPase, 11
SLC27A1			5706	PSMC6	proteasome (prosome, macropain) 26S subunit, ATPase, 6
TMEM88			5707	PSMD1	proteasome (prosome, macropain) 26S subunit, non-ATPase, 1
DCUN1D2			5690	PSMB2	proteasome (prosome, macropain) subunit, beta type, 2
ULK3			8649	LAMTOR3	late endosomal/lysosomal adaptor, MAPK and MTOR activator 3
DARS2			27020	NPTN	neuroplastin
TMEM65			5701	PSMC2	proteasome (prosome, macropain) 26S subunit, ATPase, 2
OGFOD3			1020	CDK5	cyclin-dependent kinase 5
SLC30A9			9978	RBX1	ring-box 1, E3 ubiquitin protein ligase
CORO6			9861	PSMD6	proteasome (prosome, macropain) 26S subunit, non-ATPase, 6
METAP1D			5127	CDK16	cyclin-dependent kinase 16
LRSAM1			545	ATR	ataxia telangiectasia and Rad3 related
DHRS11			6416	MAP2K4	mitogen-activated protein kinase kinase 4
PET117			5791	PTPRE	protein tyrosine phosphatase, receptor type, E
C6orf89			8470	SORBS2	sorbin and SH3 domain containing 2
CD300LG			10425	ARIH2	ariadne homolog 2 (Drosophila)
BTNL9			56950	SMYD2	SET and MYND domain containing 2
LRIG3			10959	TMED2	transmembrane emp24 domain trafficking protein 2
B3GALTL			966	CD59	CD59 molecule, complement regulatory protein
HSDL2			8195	MKKS	McKusick-Kaufman syndrome
CCBL2			6844	VAMP2	vesicle-associated membrane protein 2 (synaptobrevin 2)
CERS6			23122	CLASP2	cytoplasmic linker associated protein 2
CCDC141			8618	CADPS	Ca++-dependent secretion activator
RBPMS2			10979	FERMT2	fermitin family member 2
MFSD6			7111	TMOD1	tropomodulin 1
PPP1R3F			8615	USO1	USO1 vesicle docking protein homolog (yeast)
UBR3			9183	ZW10	ZW10, kinetochore associated, homolog (Drosophila)
FAM179A			488	ATP2A2	ATPase, Ca++ transporting, cardiac muscle, slow twitch 2
PAXIP1			5573	PRKAR1A	protein kinase, cAMP-dependent, regulatory, type I, alpha (tissue specific extinguisher 1)
XIRP1			1653	DDX1	DEAD (Asp-Glu-Ala-Asp) box polypeptide 1
C10orf71			439	ASNA1	arsA arsenite transporter, ATP-binding, homolog 1 (bacterial)
UBE2R2			8079	MLF2	myeloid leukemia factor 2
COX15			55973	BCAP29	B-cell receptor-associated protein 29
TRMT10C			5110	PCMT1	protein-L-isoaspartate (D-aspartate) O-methyltransferase
ARMCX2			10920	COPS8	COP9 constitutive photomorphogenic homolog subunit 8 (Arabidopsis)
PARS2			10724	MGEA5	meningioma expressed antigen 5 (hyaluronidase)
FAM73B			22954	TRIM32	tripartite motif containing 32
NDUFAF7			7347	UCHL3	ubiquitin carboxyl-terminal esterase L3 (ubiquitin thiolesterase)
EPM2AIP1			55850	USE1	unconventional SNARE in the ER 1 homolog (S. cerevisiae)
DHX32			6854	SYN2	synapsin II
FASTKD5			6734	SRPR	signal recognition particle receptor (docking protein)
RRM2B			288	ANK3	ankyrin 3, node of Ranvier (ankyrin G)
ERMP1			1496	CTNNA2	catenin (cadherin-associated protein), alpha 2
GPRIN1			51440	HPCAL4	hippocalcin like 4
TRMT1L			50813	COPS7A	COP9 constitutive photomorphogenic homolog subunit 7A (Arabidopsis)
MRPL21			3775	KCNK1	potassium channel, subfamily K, member 1
EFTUD1			6508	SLC4A3	solute carrier family 4, anion exchanger, member 3
DPY19L4			7447	VSNL1	visinin-like 1
ATG9A			783	CACNB2	calcium channel, voltage-dependent, beta 2 subunit
LYSMD3			5993	RFX5	regulatory factor X, 5 (influences HLA class II expression)
C14orf159			5824	PEX19	peroxisomal biogenesis factor 19
ZFYVE16			9577	BRE	brain and reproductive organ-expressed (TNFRSF1A modulator)
MYH14			6253	RTN2	reticulon 2
MAVS			1780	DYNC1I1	dynein, cytoplasmic 1, intermediate chain 1
HDDC2			22924	MAPRE3	microtubule-associated protein, RP/EB family, member 3
KIF21A			1824	DSC2	desmocollin 2
EMSY			55827	DCAF6	DDB1 and CUL4 associated factor 6
FRMD5			10300	KATNB1	katanin p80 (WD repeat containing) subunit B 1
FILIP1			10687	PNMA2	paraneoplastic antigen MA2
MRPL55			7905	REEP5	receptor accessory protein 5
MRPL10			10564	ARFGEF2	ADP-ribosylation factor guanine nucleotide-exchange factor 2 (brefeldin A-inhibited)
CMC1			51308	REEP2	receptor accessory protein 2
ZER1			59286	UBL5	ubiquitin-like 5
GLRX5			23228	PLCL2	phospholipase C-like 2
CLEC14A			29970	SCHIP1	schwannomin interacting protein 1
ALPK2			60560	NAA35	N(alpha)-acetyltransferase 35, NatC auxiliary subunit
MYPN			23229	ARHGEF9	Cdc42 guanine nucleotide exchange factor (GEF) 9
SRL			9236	CCPG1	cell cycle progression 1
TRPT1			88	ACTN2	actinin, alpha 2
PRUNE			7867	MAPKAPK3	mitogen-activated protein kinase-activated protein kinase 3
MRPL52			57538	ALPK3	alpha-kinase 3
SETD3			6711	SPTBN1	spectrin, beta, non-erythrocytic 1
ADCK1			5523	PPP2R3A	protein phosphatase 2, regulatory subunit B'', alpha
ACOT1			5714	PSMD8	proteasome (prosome, macropain) 26S subunit, non-ATPase, 8
ISCA2			8518	IKBKAP	inhibitor of kappa light polypeptide gene enhancer in B-cells, kinase complex-associated protein
NLRX1			5710	PSMD4	proteasome (prosome, macropain) 26S subunit, non-ATPase, 4
AACS			7273	TTN	titin
KBTBD6			817	CAMK2D	calcium/calmodulin-dependent protein kinase II delta
SLC25A42			140609	NEK7	NIMA (never in mitosis gene a)-related kinase 7
NRAP			10783	NEK6	NIMA (never in mitosis gene a)-related kinase 6
TAX1BP1			9373	PLAA	phospholipase A2-activating protein
COMTD1			5702	PSMC3	proteasome (prosome, macropain) 26S subunit, ATPase, 3
BPHL			5700	PSMC1	proteasome (prosome, macropain) 26S subunit, ATPase, 1
LDHD			5685	PSMA4	proteasome (prosome, macropain) subunit, alpha type, 4
NDUFA11			5708	PSMD2	proteasome (prosome, macropain) 26S subunit, non-ATPase, 2
PTRH1			5709	PSMD3	proteasome (prosome, macropain) 26S subunit, non-ATPase, 3
ECHDC2			5567	PRKACB	protein kinase, cAMP-dependent, catalytic, beta
HOMER1			1859	DYRK1A	dual-specificity tyrosine-(Y)-phosphorylation regulated kinase 1A
CPNE8			5494	PPM1A	protein phosphatase, Mg2+/Mn2+ dependent, 1A
CBWD2			5705	PSMC5	proteasome (prosome, macropain) 26S subunit, ATPase, 5
MYO18B			6792	CDKL5	cyclin-dependent kinase-like 5
TMEM126B			92	ACVR2A	activin A receptor, type IIA
ANKMY2			23604	DAPK2	death-associated protein kinase 2
MCAT			5582	PRKCG	protein kinase C, gamma
CEP97			51776	ZAK	sterile alpha motif and leucine zipper containing kinase AZK
HSCB			10290	SPEG	SPEG complex locus
ZBTB8OS			22848	AAK1	AP2 associated kinase 1
LMTK2			816	CAMK2B	calcium/calmodulin-dependent protein kinase II beta
ADHFE1			8525	DGKZ	diacylglycerol kinase, zeta
UNC45B			22853	LMTK2	lemur tyrosine kinase 2
RHOT2			91807	MYLK3	myosin light chain kinase 3
SIRT2			23043	TNIK	TRAF2 and NCK interacting kinase
MRPL41			115701	ALPK2	alpha-kinase 2
TMEM192			8569	MKNK1	MAP kinase interacting serine/threonine kinase 1
SUPV3L1			112858	TP53RK	TP53 regulating kinase
THNSL1			65268	WNK2	WNK lysine deficient protein kinase 2
RPUSD2			4920	ROR2	receptor tyrosine kinase-like orphan receptor 2
RBFA			25989	ULK3	unc-51-like kinase 3 (C. elegans)
FUK			197258	FUK	fucokinase
CLYBL			646643	SBK2	SH3-binding domain kinase family, member 2
PUSL1			6709	SPTAN1	spectrin, alpha, non-erythrocytic 1 (alpha-fodrin)
LSMEM2			6710	SPTB	spectrin, beta, erythrocytic
ADSSL1			11214	AKAP13	A kinase (PRKA) anchor protein 13
NDUFAF2			2257	FGF12	fibroblast growth factor 12
LRRC47			9463	PICK1	protein interacting with PRKCA 1
CA13			27302	BMP10	bone morphogenetic protein 10
ARHGAP24			5649	RELN	reelin
GPD1L			148170	CDC42EP5	CDC42 effector protein (Rho GTPase binding) 5
CMYA5			203054	ADCK5	aarF domain containing kinase 5
TXLNB			83483	PLVAP	plasmalemma vesicle associated protein
TCAIM			92235	DUSP27	dual specificity phosphatase 27 (putative)
GTPBP8			11156	PTP4A3	protein tyrosine phosphatase type IVA, member 3
GUF1			53	ACP2	acid phosphatase 2, lysosomal
D2HGDH			285193	DUSP28	dual specificity phosphatase 28
PNKD			3912	LAMB1	laminin, beta 1
PNKD			4134	MAP4	microtubule-associated protein 4
NIN			5318	PKP2	plakophilin 2
ZADH2			1000	CDH2	cadherin 2, type 1, N-cadherin (neuronal)
CHCHD4			54504	CPVL	carboxypeptidase, vitellogenic-like
CBR4			10611	PDLIM5	PDZ and LIM domain 5
SMIM20			948	CD36	CD36 molecule (thrombospondin receptor)
TMEM57			8738	CRADD	CASP2 and RIPK1 domain containing adaptor with death domain
FAM63A			2274	FHL2	four and a half LIM domains 2
CISD2			7321	UBE2D1	ubiquitin-conjugating enzyme E2D 1
ATPAF2			7337	UBE3A	ubiquitin protein ligase E3A
MRPL50			7277	TUBA4A	tubulin, alpha 4a
FAM101B			10060	ABCC9	ATP-binding cassette, sub-family C (CFTR/MRP), member 9
EIF4E3			4634	MYL3	myosin, light chain 3, alkali; ventricular, skeletal, slow
FITM2			4607	MYBPC3	myosin binding protein C, cardiac
PTGR2			3908	LAMA2	laminin, alpha 2
SLC25A29			11155	LDB3	LIM domain binding 3
C2orf69			5420	PODXL	podocalyxin-like
DCBLD1			5569	PKIA	protein kinase (cAMP-dependent, catalytic) inhibitor alpha
GDPD1			6444	SGCD	sarcoglycan, delta (35kDa dystrophin-associated glycoprotein)
TC2N			9882	TBC1D4	TBC1 domain family, member 4
WDSUB1			4008	LMO7	LIM domain 7
CCDC71L			5137	PDE1C	phosphodiesterase 1C, calmodulin-dependent 70kDa
POMGNT2			57146	TMEM159	transmembrane protein 159
NHLRC2			3998	LMAN1	lectin, mannose-binding, 1
AVL9			1495	CTNNA1	catenin (cadherin-associated protein), alpha 1, 102kDa
PCYOX1L			4676	NAP1L4	nucleosome assembly protein 1-like 4
RDH13			22933	SIRT2	sirtuin 2
MFSD9			1499	CTNNB1	catenin (cadherin-associated protein), beta 1, 88kDa
ATAD1			58	ACTA1	actin, alpha 1, skeletal muscle
PPAPDC3			3833	KIFC1	kinesin family member C1
SCCPDH			1073	CFL2	cofilin 2 (muscle)
NOA1			5195	PEX14	peroxisomal biogenesis factor 14
MTMR14			7429	VIL1	villin 1
PDPR			1832	DSP	desmoplakin
APOA1BP			3728	JUP	junction plakoglobin
GIMAP8			1674	DES	desmin
PNMA1			859	CAV3	caveolin 3
LRRN4CL			8557	TCAP	titin-cap (telethonin)
ADPRHL1			10529	NEBL	nebulette
SETD9			27295	PDLIM3	PDZ and LIM domain 3
CPEB3			10403	NDC80	NDC80 homolog, kinetochore complex component (S. cerevisiae)
CHDH			119	ADD2	adducin 2 (beta)
BVES			9351	SLC9A3R2	solute carrier family 9 (sodium/hydrogen exchanger), member 3 regulator 2
SRFBP1			845	CASQ2	calsequestrin 2 (cardiac muscle)
NAV1			3688	ITGB1	integrin, beta 1 (fibronectin receptor, beta polypeptide, antigen CD29 includes MDF2, MSK12)
KMT2C			55761	TTC17	tetratricopeptide repeat domain 17
DOCK8			56203	LMOD3	leiomodin 3 (fetal)
FLAD1			10049	DNAJB6	DnaJ (Hsp40) homolog, subfamily B, member 6
NBEA			23066	CAND2	cullin-associated and neddylation-dissociated 2 (putative)
ABHD11			10580	SORBS1	sorbin and SH3 domain containing 1
KDM2B			51076	CUTC	cutC copper transporter homolog (E. coli)
GIMAP7			3008	HIST1H1E	histone cluster 1, H1e
INADL			51510	CHMP5	charged multivesicular body protein 5
PPTC7			7139	TNNT2	troponin T type 2 (cardiac)
ADCK3			442721	LMOD2	leiomodin 2 (cardiac)
PPP1R14C			80206	FHOD3	formin homology 2 domain containing 3
GADD45GIP1			23242	COBL	cordon-bleu homolog (mouse)
SPATA20			7430	EZR	ezrin
NUBPL			10345	TRDN	triadin
SLC25A40			2702	GJA5	gap junction protein, alpha 5, 40kDa
FAM110B			10113	PREB	prolactin regulatory element binding
LRRC20			56776	FMN2	formin 2
MRPL30			2934	GSN	gelsolin
C18orf32			359845	FAM101B	family with sequence similarity 101, member B
CPT1C			10129	FRY	furry homolog (Drosophila)
PNPT1			26160	IFT172	intraflagellar transport 172 homolog (Chlamydomonas)
NEK7			10277	UBE4B	ubiquitination factor E4B
NSUN6			51377	UCHL5	ubiquitin carboxyl-terminal hydrolase L5
DENND1A			6921	TCEB1	transcription elongation factor B (SIII), polypeptide 1 (15kDa, elongin C)
SCFD2			10015	PDCD6IP	programmed cell death 6 interacting protein
PHF10			51594	NBAS	neuroblastoma amplified sequence
CHPT1			8451	CUL4A	cullin 4A
PPP1R13L			10294	DNAJA2	DnaJ (Hsp40) homolog, subfamily A, member 2
PTPMT1			9367	RAB9A	RAB9A, member RAS oncogene family
PDCD6IP			1785	DNM2	dynamin 2
THEM6			2035	EPB41	erythrocyte membrane protein band 4.1 (elliptocytosis 1, RH-linked)
NUDT8			7168	TPM1	tropomyosin 1 (alpha)
LACE1			64210	MMS19	MMS19 nucleotide excision repair homolog (S. cerevisiae)
TFB1M			821	CANX	calnexin
POF1B			9318	COPS2	COP9 constitutive photomorphogenic homolog subunit 2 (Arabidopsis)
DNAJA4			9552	SPAG7	sperm associated antigen 7
SPRYD4			8125	ANP32A	acidic (leucine-rich) nuclear phosphoprotein 32 family, member A
C2orf47			7266	DNAJC7	DnaJ (Hsp40) homolog, subfamily C, member 7
RTN4IP1			4635	MYL4	myosin, light chain 4, alkali; atrial, embryonic
ABCA5			65108	MARCKSL1	MARCKS-like 1
PALLD			8502	PKP4	plakophilin 4
ACOT11			6905	TBCE	tubulin folding cofactor E
ASB15			1070	CETN3	centrin, EF-hand protein, 3
PPM1E			29780	PARVB	parvin, beta
THAP4			27067	STAU2	staufen, RNA binding protein, homolog 2 (Drosophila)
TTN			6415	SEPW1	selenoprotein W, 1
TTN			8887	TAX1BP1	Tax1 (human T-cell leukemia virus type I) binding protein 1
TTN			11142	PKIG	protein kinase (cAMP-dependent, catalytic) inhibitor gamma
OVCA2			26993	AKAP8L	A kinase (PRKA) anchor protein 8-like
POMGNT1			831	CAST	calpastatin
DDX1			10450	PPIE	peptidylprolyl isomerase E (cyclophilin E)
HSD17B8			843	CASP10	caspase 10, apoptosis-related cysteine peptidase
CPT1B			9147	NEMF	nuclear export mediator factor
MRPS27			50848	F11R	F11 receptor
MYO18A			10154	PLXNC1	plexin C1
SGCD			9240	PNMA1	paraneoplastic antigen MA1
MRPS31			4179	CD46	CD46 molecule, complement regulatory protein
AKAP1			54926	UBE2R2	ubiquitin-conjugating enzyme E2R 2
RSC1A1			11057	ABHD2	abhydrolase domain containing 2
PVRL2			8975	USP13	ubiquitin specific peptidase 13 (isopeptidase T-3)
RABGGTA			23327	NEDD4L	neural precursor cell expressed, developmentally down-regulated 4-like
RYR2			55031	USP47	ubiquitin specific peptidase 47
DPF3			246175	CNOT6L	CCR4-NOT transcription complex, subunit 6-like
CASP10			57646	USP28	ubiquitin specific peptidase 28
RPL3L			130507	UBR3	ubiquitin protein ligase E3 component n-recognin 3 (putative)
COPS5			55743	CHFR	checkpoint with forkhead and ring finger domains
GCDH			23358	USP24	ubiquitin specific peptidase 24
TNPO1			83940	TATDN1	TatD DNase domain containing 1
USP13			51255	RNF181	ring finger protein 181
ATP6V0A1			1509	CTSD	cathepsin D
PHKB			91452	ACBD5	acyl-CoA binding domain containing 5
TOMM40L			4324	MMP15	matrix metallopeptidase 15 (membrane-inserted)
TRIM63			285148	IAH1	isoamyl acetate-hydrolyzing esterase 1 homolog (S. cerevisiae)
GFM2			57552	NCEH1	neutral cholesterol ester hydrolase 1
MUL1			345557	PLCXD3	phosphatidylinositol-specific phospholipase C, X domain containing 3
GTPBP3			90678	LRSAM1	leucine rich repeat and sterile alpha motif containing 1
TBRG4			127018	LYPLAL1	lysophospholipase-like 1
"MARC2"			8824	CES2	carboxylesterase 2
FAM162A			11149	BVES	blood vessel epicardial substance
MRPL24			2038	EPB42	erythrocyte membrane protein band 4.2
ISOC2			7278	TUBA3C	tubulin, alpha 3c
TTC17			51807	TUBA8	tubulin, alpha 8
SLC25A46			10749	KIF1C	kinesin family member 1C
TMEM143			58528	RRAGD	Ras-related GTP binding D
ESAM			8735	MYH13	myosin, heavy chain 13, skeletal muscle
TMEM186			478	ATP1A3	ATPase, Na+/K+ transporting, alpha 3 polypeptide
CCDC127			55324	ABCF3	ATP-binding cassette, sub-family F (GCN20), member 3
COA7			51560	RAB6B	RAB6B, member RAS oncogene family
TESC			148252	DIRAS1	DIRAS family, GTP-binding RAS-like 1
TAMM41			9364	RAB28	RAB28, member RAS oncogene family
FAM136A			399687	MYO18A	myosin XVIIIA
MIEF2			63893	UBE2O	ubiquitin-conjugating enzyme E2O
PYCR2			55466	DNAJA4	DnaJ (Hsp40) homolog, subfamily A, member 4
ACSF2			1182	CLCN3	chloride channel 3
ISOC1			55915	LANCL2	LanC lantibiotic synthetase component C-like 2 (bacterial)
FOXRED1			23250	ATP11A	ATPase, class VI, type 11A
ADCK4			58477	SRPRB	signal recognition particle receptor, B subunit
DNAJC19			22931	RAB18	RAB18, member RAS oncogene family
RMDN1			4619	MYH1	myosin, heavy chain 1, skeletal muscle, adult
ECHDC3			84700	MYO18B	myosin XVIIIB
LRRC39			6891	TAP2	transporter 2, ATP-binding cassette, sub-family B (MDR/TAP)
MTFMT			57644	MYH7B	myosin, heavy chain 7B, cardiac muscle, beta
MRPL38			55605	KIF21A	kinesin family member 21A
MRRF			5576	PRKAR2A	protein kinase, cAMP-dependent, regulatory, type II, alpha
OMA1			23461	ABCA5	ATP-binding cassette, sub-family A (ABC1), member 5
SIRT1			23132	RAD54L2	RAD54-like 2 (S. cerevisiae)
MRPS24			150472	CBWD2	COBW domain containing 2
MRPL53			51209	RAB9B	RAB9B, member RAS oncogene family
CHFR			51199	NIN	ninein (GSK3B interacting protein)
CCDC51			55303	GIMAP4	GTPase, IMAP family member 4
C1GALT1C1			115361	GBP4	guanylate binding protein 4
SMIM12			168537	GIMAP7	GTPase, IMAP family member 7
DNAJA3			6345	SRL	sarcalumenin
PTCD3			8225	GTPBP6	GTP binding protein 6 (putative)
MMAB			29071	C1GALT1C1	C1GALT1-specific chaperone 1
LINGO1			419	ART3	ADP-ribosyltransferase 3
STAMBPL1			55624	POMGNT1	protein O-linked mannose beta1,2-N-acetylglucosaminyltransferase
PERP			4249	MGAT5	mannosyl (alpha-1,6-)-glycoprotein beta-1,6-N-acetyl-glucosaminyltransferase
TMEM261			5339	PLEC	plectin
TRMT2B			7169	TPM2	tropomyosin 2 (beta)
FAHD2A			8048	CSRP3	cysteine and glycine-rich protein 3 (cardiac LIM protein)
TOE1			7171	TPM4	tropomyosin 4
MARS2			4606	MYBPC2	myosin binding protein C, fast type
PDLIM5			287	ANK2	ankyrin 2, neuronal
PDLIM5			1212	CLTB	clathrin, light chain B
PDLIM5			6525	SMTN	smoothelin
C7orf55			9499	MYOT	myotilin
PGAM5			26958	COPG2	coatomer protein complex, subunit gamma 2
TMEM41A			2037	EPB41L2	erythrocyte membrane protein band 4.1-like 2
DHTKD1			286	ANK1	ankyrin 1, erythrocytic
PYURF			26287	ANKRD2	ankyrin repeat domain 2 (stretch responsive muscle)
COX14			4636	MYL5	myosin, light chain 5, regulatory
TMEM141			6640	SNTA1	syntrophin, alpha 1 (dystrophin-associated protein A1, 59kDa, acidic component)
NARS2			9894	TELO2	TEL2, telomere maintenance 2, homolog (S. cerevisiae)
SUCLG2			83660	TLN2	talin 2
USMG5			9696	CROCC	ciliary rootlet coiled-coil, rootletin
TMX3			55700	MAP7D1	MAP7 domain containing 1
USP47			261734	NPHP4	nephronophthisis 4
ZNF521			10763	NES	nestin
SMIM8			7286	TUFT1	tuftelin 1
FAM210B			2803	GOLGA4	golgin A4
ALPK3			57060	PCBP4	poly(rC) binding protein 4
SENP8			80829	ZFP91	zinc finger protein 91 homolog (mouse)
DNAJC30			54715	RBFOX1	RNA binding protein, fox-1 homolog (C. elegans) 1
C9orf89			28969	BZW2	basic leucine zipper and W2 domains 2
COQ10A			9600	PITPNM1	phosphatidylinositol transfer protein, membrane-associated 1
CCDC43			89953	KLC4	kinesin light chain 4
COG8			7158	TP53BP1	tumor protein p53 binding protein 1
PWWP2A			6910	TBX5	T-box 5
RILP			90952	ESAM	endothelial cell adhesion molecule
CLIC6			64847	SPATA20	spermatogenesis associated 20
ACAP3			284161	GDPD1	glycerophosphodiester phosphodiesterase domain containing 1
MCEE			6331	SCN5A	sodium channel, voltage-gated, type V, alpha subunit
GBP4			57158	JPH2	junctophilin 2
NEDD4L			7135	TNNI1	troponin I type 1 (skeletal, slow)
QKI			3270	HRC	histidine rich calcium binding protein
ALS2			26548	ITGB1BP2	integrin beta 1 binding protein (melusin) 2
FYTTD1			127294	MYOM3	myomesin family, member 3
TEFM			5348	FXYD1	FXYD domain containing ion transport regulator 1
VPS13A			8567	MADD	MAP-kinase activating death domain
GFM1			152579	SCFD2	sec1 family domain containing 2
MCCC1			4892	NRAP	nebulin-related anchoring protein
USP28			130827	TMEM182	transmembrane protein 182
TP53RK			29119	CTNNA3	catenin (cadherin-associated protein), alpha 3
PIGS			83478	ARHGAP24	Rho GTPase activating protein 24
UBL7			79598	CEP97	centrosomal protein 97kDa
NMNAT3			79841	AGBL2	ATP/GTP binding protein-like 2
MMS19			57467	HHATL	hedgehog acyltransferase-like
YME1L1			3655	ITGA6	integrin, alpha 6
ACOX2			29966	STRN3	striatin, calmodulin binding protein 3
PSMD1			23230	VPS13A	vacuolar protein sorting 13 homolog A (S. cerevisiae)
PFDN5			9823	ARMCX2	armadillo repeat containing, X-linked 2
PAFAH2			1803	DPP4	dipeptidyl-peptidase 4
DDO			84193	SETD3	SET domain containing 3
S100A13			84661	DPY30	dpy-30 homolog (C. elegans)
TBX5			50717	DCAF8	DDB1 and CUL4 associated factor 8
DNAJC7			4898	NRD1	nardilysin (N-arginine dibasic convertase)
PHB2			51368	TEX264	testis expressed 264
COPS8			56674	TMEM9B	TMEM9 domain family, member B
SDHC			84309	NUDT16L1	nudix (nucleoside diphosphate linked moiety X)-type motif 16-like 1
CHP1			322	APBB1	amyloid beta (A4) precursor protein-binding, family B, member 1 (Fe65)
HSD17B10			10043	TOM1	target of myb1 (chicken)
NAP1L4			58497	PRUNE	prune homolog (Drosophila)
TXN2			5875	RABGGTA	Rab geranylgeranyltransferase, alpha subunit
ATP5S			27244	SESN1	sestrin 1
MIPEP			114034	TOE1	target of EGR1, member 1 (nuclear)
ACO2			573	BAG1	BCL2-associated athanogene
PKP2			6261	RYR1	ryanodine receptor 1 (skeletal)
NIPSNAP1			9456	HOMER1	homer homolog 1 (Drosophila)
MACROD1			57037	ANKMY2	ankyrin repeat and MYND domain containing 2
ECSIT			57658	CALCOCO1	calcium binding and coiled-coil domain 1
VKORC1			165904	XIRP1	xin actin-binding repeat containing 1
MRPL57			124245	ZC3H18	zinc finger CCCH-type containing 18
SLC25A21			83448	PUS7L	pseudouridylate synthase 7 homolog (S. cerevisiae)-like
JPH2			11276	SYNRG	synergin, gamma
UQCC2			482	ATP1B2	ATPase, Na+/K+ transporting, beta 2 polypeptide
MIEN1			58513	EPS15L1	epidermal growth factor receptor pathway substrate 15-like 1
FAM213A			53373	TPCN1	two pore segment channel 1
NIPSNAP3B			9765	ZFYVE16	zinc finger, FYVE domain containing 16
C2orf88			57679	ALS2	amyotrophic lateral sclerosis 2 (juvenile)
TACO1			1482	NKX2-5	NK2 homeobox 5
HDHD3			63891	RNF123	ring finger protein 123
UBAC1			22885	ABLIM3	actin binding LIM protein family, member 3
ALKBH7			84978	FRMD5	FERM domain containing 5
AARSD1			3316	HSPB2	heat shock 27kDa protein 2
DCUN1D5			55916	NXT2	nuclear transport factor 2-like export factor 2
DHRS4			84312	BRMS1L	breast cancer metastasis-suppressor 1-like
NDUFAF3			10444	ZER1	zer-1 homolog (C. elegans)
MKNK1			256949	KANK3	KN motif and ankyrin repeat domains 3
TMEM70			201176	ARHGAP27	Rho GTPase activating protein 27
ISCA1			23310	NCAPD3	non-SMC condensin II complex, subunit D3
MECR			83930	STARD3NL	STARD3 N-terminal like
NTMT1			1947	EFNB1	ephrin-B1
KATNB1			92162	TMEM88	transmembrane protein 88
PTDSS2			7920	ABHD16A	abhydrolase domain containing 16A
DPCD			3382	ICA1	islet cell autoantigen 1, 69kDa
TRMT61B			10207	INADL	InaD-like (Drosophila)
TIMM21			339487	ZBTB8OS	zinc finger and BTB domain containing 8 opposite strand
KIFC1			55182	RNF220	ring finger protein 220
HIGD2A			84520	C14orf142	chromosome 14 open reading frame 142
NUDT9			9537	TP53I11	tumor protein p53 inducible protein 11
TARS2			84280	BTBD10	BTB (POZ) domain containing 10
FUNDC2			54922	RASIP1	Ras interacting protein 1
SORBS1			84894	LINGO1	leucine rich repeat and Ig domain containing 1
HINT2			123228	SENP8	SUMO/sentrin specific peptidase family member 8
PLVAP			85014	TMEM141	transmembrane protein 141
NT5C1A			219578	ZNF804B	zinc finger protein 804B
BCL2L13			8266	UBL4A	ubiquitin-like 4A
C14orf142			6993	DYNLT1	dynein, light chain, Tctex-type 1
CECR5			9531	BAG3	BCL2-associated athanogene 3
MAK16			84665	MYPN	myopalladin
EIF2A			84908	FAM136A	family with sequence similarity 136, member A
MRPL32			339287	MSL1	male-specific lethal 1 homolog (Drosophila)
MRPL20			26097	CHTOP	chromatin target of PRMT1
MRPL13			54888	NSUN2	NOP2/Sun domain family, member 2
MRPL9			6443	SGCB	sarcoglycan, beta (43kDa dystrophin-associated glycoprotein)
MRPL4			3107	HLA-C	major histocompatibility complex, class I, C
MRPL1			123036	TC2N	tandem C2 domains, nuclear
MRPS26			92241	RCSD1	RCSD domain containing 1
NLN			1837	DTNA	dystrobrevin, alpha
TRIM54			79933	SYNPO2L	synaptopodin 2-like
TRIM55			201965	RWDD4	RWD domain containing 4
BCO2			81706	PPP1R14C	protein phosphatase 1, regulatory (inhibitor) subunit 14C
MRPL37			22834	ZNF652	zinc finger protein 652
OSBPL6			133957	CCDC127	coiled-coil domain containing 127
UBL5			9898	UBAP2L	ubiquitin associated protein 2-like
DPY30			10644	IGF2BP2	insulin-like growth factor 2 mRNA binding protein 2
UBE2O			26995	TRUB2	TruB pseudouridine (psi) synthase homolog 2 (E. coli)
TANC1			51015	ISOC1	isochorismatase domain containing 1
SLIRP			9910	RABGAP1L	RAB GTPase activating protein 1-like
CCDC90B			57706	DENND1A	DENN/MADD domain containing 1A
EGLN1			55795	PCID2	PCI domain containing 2
FAM192A			124808	CCDC43	coiled-coil domain containing 43
ANKRD2			56243	KIAA1217	KIAA1217
COA1			22976	PAXIP1	PAX interacting (with transcription-activation domain) protein 1
MFF			151525	WDSUB1	WD repeat, sterile alpha motif and U-box domain containing 1
MTFR1L			57559	STAMBPL1	STAM binding protein-like 1
TMEM126A			85461	TANC1	tetratricopeptide repeat, ankyrin repeat and coiled-coil containing 1
CLPB			26960	NBEA	neurobeachin
PUS7L			9455	HOMER2	homer homolog 2 (Drosophila)
NT5C3A			55644	OSGEP	O-sialoglycoprotein endopeptidase
QRSL1			25925	ZNF521	zinc finger protein 521
MRPL18			56998	CTNNBIP1	catenin, beta interacting protein 1
RBM38			10322	SMYD5	SMYD family member 5
TMX4			79932	KIAA0319L	KIAA0319-like
ISCU			116068	LYSMD3	LysM, putative peptidoglycan-binding, domain containing 3
SLC25A51			391356	PTRHD1	peptidyl-tRNA hydrolase domain containing 1
DNAJC25			27245	AHDC1	AT hook, DNA binding motif, containing 1
VPS11			54477	PLEKHA5	pleckstrin homology domain containing, family A member 5
MTIF3			8087	FXR1	fragile X mental retardation, autosomal homolog 1
PPA2			6262	RYR2	ryanodine receptor 2 (cardiac)
MRPL46			84676	TRIM63	tripartite motif containing 63
PARL			58498	MYL7	myosin, light chain 7, regulatory
CPVL			23676	SMPX	small muscle protein, X-linked
TRIT1			57159	TRIM54	tripartite motif containing 54
GHITM			202333	CMYA5	cardiomyopathy associated 5
BOLA2			347273	MURC	muscle-related coiled-coil protein
TXNIP			51778	MYOZ2	myozenin 2
CUEDC2			2318	FLNC	filamin C, gamma
FN3K			23363	OBSL1	obscurin-like 1
DPEP2			129446	XIRP2	xin actin-binding repeat containing 2
OSGEPL1			27063	ANKRD1	ankyrin repeat domain 1 (cardiac muscle)
KLHL31			5204	PFDN5	prefoldin subunit 5
TFB2M			9852	EPM2AIP1	EPM2A (laforin) interacting protein 1
OPA3			148223	C19orf25	chromosome 19 open reading frame 25
FAM134B			10067	SCAMP3	secretory carrier membrane protein 3
MYH16			3105	HLA-A	major histocompatibility complex, class I, A
NO66			84248	FYTTD1	forty-two-three domain containing 1
DCTPP1			54865	GPATCH4	G patch domain containing 4
AAMDC			153443	SRFBP1	serum response factor binding protein 1
PTGES2			84549	MAK16	MAK16 homolog (S. cerevisiae)
ACAD9			10147	SUGP2	SURP and G patch domain containing 2
MMRN2			26010	SPATS2L	spermatogenesis associated, serine-rich 2-like
ANKZF1			126789	PUSL1	pseudouridylate synthase-like 1
MTHFD2L			282996	RBM20	RNA binding motif protein 20
SP140L			221078	NSUN6	NOP2/Sun domain family, member 6
SYNPO2L			23263	MCF2L	MCF.2 cell line derived transforming sequence-like
SYNPO2L			8436	SDPR	serum deprivation response
ARMT1			56729	RETN	resistin
SFXN1			5827	PXMP2	peroxisomal membrane protein 2, 22kDa
MRPL44			8907	AP1M1	adaptor-related protein complex 1, mu 1 subunit
L2HGDH			23431	AP4E1	adaptor-related protein complex 4, epsilon 1 subunit
POLR1B			55823	VPS11	vacuolar protein sorting 11 homolog (S. cerevisiae)
CARS2			6442	SGCA	sarcoglycan, alpha (50kDa dystrophin-associated glycoprotein)
SUGCT			6332	SCN7A	sodium channel, voltage-gated, type VII, alpha
LIN7B			6445	SGCG	sarcoglycan, gamma (35kDa dystrophin-associated glycoprotein)
SIAE			2791	GNG11	guanine nucleotide binding protein (G protein), gamma 11
PLEKHA5			94235	GNG8	guanine nucleotide binding protein (G protein), gamma 8
GRPEL1			2788	GNG7	guanine nucleotide binding protein (G protein), gamma 7
MKKS			9254	CACNA2D2	calcium channel, voltage-dependent, alpha 2/delta subunit 2
PDF			7813	EVI5	ecotropic viral integration site 5
RDH14			113622	ADPRHL1	ADP-ribosylhydrolase like 1
PARVB			57511	COG6	component of oligomeric golgi complex 6
AS3MT			64130	LIN7B	lin-7 homolog B (C. elegans)
PLGRKT			54997	TESC	tescalcin
POPDC2			129049	SGSM1	small G protein signaling modulator 1
SLC25A19			653489	RGPD3	RANBP2-like and GRIP domain containing 3
RNMTL1			84342	COG8	component of oligomeric golgi complex 8
SENP2			80775	TMEM177	transmembrane protein 177
NEK6			84259	DCUN1D5	DCN1, defective in cullin neddylation 1, domain containing 5 (S. cerevisiae)
MCCC2			89890	KBTBD6	kelch repeat and BTB (POZ) domain containing 6
GBA2			25911	DPCD	deleted in primary ciliary dyskinesia homolog (mouse)
CPNE5			388962	BOLA3	bolA homolog 3 (E. coli)
HHATL			7871	SLMAP	sarcolemma associated protein
PREB			3459	IFNGR1	interferon gamma receptor 1
MRS2			84940	CORO6	coronin 6
MRPL47			29763	PACSIN3	protein kinase C and casein kinase substrate in neurons 3
LYRM4			146862	UNC45B	unc-45 homolog B (C. elegans)
RETN			150572	SMYD1	SET and MYND domain containing 1
TUFT1			11018	TMED1	transmembrane emp24 protein transport domain containing 1
ABCB6			83707	TRPT1	tRNA phosphotransferase 1
RAB18			342527	SMTNL2	smoothelin-like 2
PALMD			55222	LRRC20	leucine rich repeat containing 20
PNPLA8			123722	FSD2	fibronectin type III and SPRY domain containing 2
RAB9B			142678	MIB2	mindbomb homolog 2 (Drosophila)
MRPS30			84448	ABLIM2	actin binding LIM protein family, member 2
MYOZ2			257019	FRMD3	FERM domain containing 3
OSGEP			79983	POF1B	premature ovarian failure, 1B
ACOT13			7480	WNT10B	wingless-type MMTV integration site family, member 10B
NXT2			59338	PLEKHA1	pleckstrin homology domain containing, family A (phosphoinositide binding specific) member 1
TIMMDC1			55208	DCUN1D2	DCN1, defective in cullin neddylation 1, domain containing 2 (S. cerevisiae)
CD93			571	BACH1	BTB and CNC homology 1, basic leucine zipper transcription factor 1
TMEM9B			401265	KLHL31	kelch-like 31 (Drosophila)
MRPL40			122830	NAA30	N(alpha)-acetyltransferase 30, NatC catalytic subunit
TIGAR			79885	HDAC11	histone deacetylase 11
XPNPEP3			8809	IL18R1	interleukin 18 receptor 1
RRAGD			51256	TBC1D7	TBC1 domain family, member 7
STARD7			84176	MYH16	myosin, heavy chain 16 pseudogene
DIABLO			55362	TMEM63B	transmembrane protein 63B
PXMP2			9189	ZBED1	zinc finger, BED-type containing 1
SLC17A5			144100	PLEKHA7	pleckstrin homology domain containing, family A member 7
PICK1			84675	TRIM55	tripartite motif containing 55
SMYD2			89796	NAV1	neuron navigator 1
SDR39U1			27145	FILIP1	filamin A interacting protein 1
ABCB10			10241	CALCOCO2	calcium binding and coiled-coil domain 2
CMC2			285025	CCDC141	coiled-coil domain containing 141
SDHAF3			84936	ZFYVE19	zinc finger, FYVE domain containing 19
UBQLN4			51002	TPRKB	TP53RK binding protein
RAB6B			55862	ECHDC1	enoyl CoA hydratase domain containing 1
MRPL17			4301	MLLT4	myeloid/lymphoid or mixed-lineage leukemia (trithorax homolog, Drosophila); translocated to, 4
FAM114A2			89801	PPP1R3F	protein phosphatase 1, regulatory subunit 3F
AGPAT3			1501	CTNND2	catenin (cadherin-associated protein), delta 2 (neural plakophilin-related arm-repeat protein)
GLRX2			54414	SIAE	sialic acid acetylesterase
TOMM22			22795	NID2	nidogen 2 (osteonidogen)
LANCL2			51451	LCMT1	leucine carboxyl methyltransferase 1
CTNNBIP1			55274	PHF10	PHD finger protein 10
HOMER2			201931	TMEM192	transmembrane protein 192
FARSB			6403	SELP	selectin P (granule membrane protein 140kDa, antigen CD62)
IARS2			121227	LRIG3	leucine-rich repeats and immunoglobulin-like domains 3
KLC4			10827	FAM114A2	family with sequence similarity 114, member A2
SIRT3			57572	DOCK6	dedicator of cytokinesis 6
CUTC			343263	MYBPHL	myosin binding protein H-like
ECHDC1			167838	TXLNB	taxilin beta
ACSS1			9761	MLEC	malectin
ABHD10			221477	C6orf89	chromosome 6 open reading frame 89
SPATS2L			55608	ANKRD10	ankyrin repeat domain 10
ABCF3			84641	HIATL1	hippocampus abundant transcript-like 1
ABCB8			55798	METTL2B	methyltransferase like 2B
MRGBP			51249	TMEM69	transmembrane protein 69
UQCC1			25934	NIPSNAP3A	nipsnap homolog 3A (C. elegans)
SLC38A7			81704	DOCK8	dedicator of cytokinesis 8
PANK4			306	ANXA3	annexin A3
DNAJC11			84187	TMEM164	transmembrane protein 164
TMLHE			79770	TXNDC15	thioredoxin domain containing 15
ATAD3A			54842	MFSD6	major facilitator superfamily domain containing 6
ARMC1			59339	PLEKHA2	pleckstrin homology domain containing, family A (phosphoinositide binding specific) member 2
MTPAP			5817	PVR	poliovirus receptor
TMEM242			51726	DNAJB11	DnaJ (Hsp40) homolog, subfamily B, member 11
OXSM			51633	OTUD6B	OTU domain containing 6B
UCKL1			79832	QSER1	glutamine and serine rich 1
TRNAU1AP			114790	STK11IP	serine/threonine kinase 11 interacting protein
NDUFB11			11016	ATF7	activating transcription factor 7
MRPL16			3383	ICAM1	intercellular adhesion molecule 1
OCIAD1			80177	MYCT1	myc target 1
"MARCH5"			142685	ASB15	ankyrin repeat and SOCS box containing 15
SIRT5			79812	MMRN2	multimerin 2
GFOD1			196410	METTL7B	methyltransferase like 7B
BRE			127495	LRRC39	leucine rich repeat containing 39
COA4			6248	RSC1A1	regulatory solute carrier protein, family 1, member 1
MRPL39			552900	BOLA2	bolA homolog 2 (E. coli)
FASTKD2			22996	TTC39A	tetratricopeptide repeat domain 39A
USE1			51725	FBXO40	F-box protein 40
CISD1			1114	CHGB	chromogranin B (secretogranin 1)
FMN2			51645	PPIL1	peptidylprolyl isomerase (cyclophilin)-like 1
CLIC5			79776	ZFHX4	zinc finger homeobox 4
MOCS1			5175	PECAM1	platelet/endothelial cell adhesion molecule
MRPL35			3664	IRF6	interferon regulatory factor 6
MTCH1			22950	SLC4A1AP	solute carrier family 4 (anion exchanger), member 1, adaptor protein
NUDT4			144402	CPNE8	copine VIII
CHMP5			285489	DOK7	docking protein 7
NDUFAF4			2152	F3	coagulation factor III (thromboplastin, tissue factor)
CCDC167			648791	PPP1R3G	protein phosphatase 1, regulatory subunit 3G
EMC3			374882	TMEM205	transmembrane protein 205
NDUFA13			5097	PCDH1	protocadherin 1
PDP1			26503	SLC17A5	solute carrier family 17 (anion/sugar transporter), member 5
VAPA			1129	CHRM2	cholinergic receptor, muscarinic 2
TBC1D7			58494	JAM2	junctional adhesion molecule 2
RNF181			317762	CCDC85C	coiled-coil domain containing 85C
ORMDL1			84804	MFSD9	major facilitator superfamily domain containing 9
CALCOCO1			51105	PHF20L1	PHD finger protein 20-like 1
SIPA1L2			80011	FAM192A	family with sequence similarity 192, member A
SUCLA2			124641	OVCA2	ovarian tumor suppressor candidate 2
EPS15L1			221091	LRRN4CL	LRRN4 C-terminal like
COPG2			4185	ADAM11	ADAM metallopeptidase domain 11
ABCD2			83699	SH3BGRL2	SH3 domain binding glutamic acid-rich protein like 2
RNF14			22874	PLEKHA6	pleckstrin homology domain containing, family A member 6
COPS7A			8988	HSPB3	heat shock 27kDa protein 3
SLC25A10			54873	PALMD	palmdelphin
HSPB7			374354	NHLRC2	NHL repeat containing 2
HSPB7			57465	TBC1D24	TBC1 domain family, member 24
AASS			26130	GAPVD1	GTPase activating protein and VPS9 domains 1
UQCR10			116983	ACAP3	ArfGAP with coiled-coil, ankyrin repeat and PH domains 3
MTFP1			57568	SIPA1L2	signal-induced proliferation-associated 1 like 2
C19orf25			114825	PWWP2A	PWWP domain containing 2A
NIPSNAP3A			23632	CA14	carbonic anhydrase XIV
IFT172			3933	LCN1	lipocalin 1 (tear prealbumin)
MTRF1L			414919	C8orf82	chromosome 8 open reading frame 82
WARS2			205327	C2orf69	chromosome 2 open reading frame 69
FBXO40			9684	LRRC14	leucine rich repeat containing 14
LAMTOR3			26086	GPSM1	G-protein signaling modulator 1
PCSK1N			728568	C12orf73	chromosome 12 open reading frame 73
POLG2			93436	ARMC6	armadillo repeat containing 6
SMPX			4291	MLF1	myeloid leukemia factor 1
BCAP29			285761	DCBLD1	discoidin, CUB and LCCL domain containing 1
CYB5R1			23420	NOMO1	NODAL modulator 1
NDUFA12			55784	MCTP2	multiple C2 domains, transmembrane 2
FTSJ2			90407	TMEM41A	transmembrane protein 41A
CTNNA3			10457	GPNMB	glycoprotein (transmembrane) nmb
LCMT1			56893	UBQLN4	ubiquilin 4
ATPIF1			9096	TBX18	T-box 18
AK3			2993	GYPA	glycophorin A (MNS blood group)
DAPK2			22884	WDR37	WD repeat domain 37
MSRA			284612	SYPL2	synaptophysin-like 2
SH3BGRL2			9701	PPP6R2	protein phosphatase 6, regulatory subunit 2
SLC25A13			348093	RBPMS2	RNA binding protein with multiple splicing 2
HSPB8			116135	LRRC3B	leucine rich repeat containing 3B
STOML2			153579	BTNL9	butyrophilin-like 9
GNG8			5196	PF4	platelet factor 4
TNIK			146894	CD300LG	CD300 molecule-like family member g
ITGB1BP2			641700	ECSCR	endothelial cell-specific chemotaxis regulator
PACSIN3			196074	METTL15	methyltransferase like 15
ACAD8			79956	ERMP1	endoplasmic reticulum metallopeptidase 1
MYH13			128387	TATDN3	TatD DNase domain containing 3
PNMA2			55335	NIPSNAP3B	nipsnap homolog 3B (C. elegans)
EMCN			23080	AVL9	AVL9 homolog (S. cerevisiase)
OGDHL			64174	DPEP2	dipeptidase 2
CCPG1			340267	COL28A1	collagen, type XXVIII, alpha 1
KIDINS220			51705	EMCN	endomucin
NDRG4			126669	SHE	Src homology 2 domain containing E
TBC1D24			83642	SELO	selenoprotein O
STRIP2			93349	SP140L	SP140 nuclear body protein-like
TPCN1			285315	C3orf33	chromosome 3 open reading frame 33
AKAP8L			114787	GPRIN1	G protein regulated inducer of neurite outgrowth 1
CA14			57699	CPNE5	copine V
HPCAL4			145781	GCOM1	GRINL1A complex locus
NFU1			161198	CLEC14A	C-type lectin domain family 14, member A
NOL7			497661	C18orf32	chromosome 18 open reading frame 32
SYNRG			165186	FAM179A	family with sequence similarity 179, member A
NDRG2			114827	FHAD1	forkhead-associated (FHA) phosphopeptide binding domain 1
FAF1			548645	DNAJC25	DnaJ (Hsp40) homolog, subfamily C , member 25
ST3GAL5			84993	UBL7	ubiquitin-like 7 (bone marrow stromal cell-derived)
PPIE			441549	CDNF	cerebral dopamine neurotrophic factor
COPS3			84281	C2orf88	chromosome 2 open reading frame 88
PLA2G4C			79674	VEPH1	ventricular zone expressed PH domain homolog 1 (zebrafish)
AP4E1			118461	C10orf71	chromosome 10 open reading frame 71
PLCL2			256158	HMCN2	hemicentin 2
USP24
TRAK1
MAPRE3
SPG7
CTNND2
CAMK2A
LIPT1
APOBEC2
HIGD1A
PLAA
BCS1L
VDAC3
CFL2
PKIG
EXOG
ZNF652
WDR37
SLC27A6
ATP8A1
GSTK1
MRPS28
COA3
POLDIP2
COG6
MTO1
YARS2
ACOT9
ACOT9
MEMO1
TMX2
NDUFAF1
MRPS2
MRPL11
TPRKB
PPIL1
FAM96B
MSRB2
MRPS16
MRPS18C
FIS1
MRPS23
BOLA1
STARD13
WNK2
RPL36
CHTOP
HBS1L
HECTD4
TLN2
DTNA
ATG4B
TELO2
AFG3L2
SAMM50
TIMM22
TIMM10B
UCHL5
TIMM13
SRPRB
MPC1
MYH4
F11R
NPTN
MRPS18B
NFS1
SAR1B
MTCH2
ARFGEF2
CHCHD2
TEX264
NDUFB9
COX11
SESN1
FAM169A
HSPE1-MOB4
ANKRD10
SYNPO2L
TAP2

## Sheet: Vessels
Gene set enrichment analysis and enriched gene ontology terms of proteins significantly upregulated in vessels based on unsupervised hierarchical clustering
Gene names			Gene set enrichment analysis
TMCO4			Overlap Results
EPPK1
TXNRD1			Collection(s):	C1, C2, C3, C4, C5, C6, C7, H
LENG9			# overlaps shown:	100
CLTC			# genesets in collections:	17779
ALOX5AP			# genes in comparison (n):	829
SELM			# genes in universe (N):	45956
GMPR2
FCGBP			Gene Set Name	# Genes in Gene Set (K)	Description	# Genes in Overlap (k)	k/K	p-value	FDR q-value			Cluster ID	Type	Name	P value	Enrichment	Total	In cluster	Cluster size	Ben. Ho. FDR
PTGES3			GO_ANCHORING_JUNCTION	489	A cell junction that mechanically attaches a cell (and its cytoskeleton) to neighboring cells or to the extracellular matrix.	124	0.2536	1.13e-104	2.01e-100			6679	GOCC name	cell-substrate adherens junction	5.1624e-26	2.6744	331	116	892	3.051e-23
SNX9			GO_CELL_SUBSTRATE_JUNCTION	398	A cell junction that forms a connection between a cell and the extracellular matrix.	115	0.2889	3.68e-104	3.27e-100			6679	GOCC name	focal adhesion	4.4852e-26	2.692	326	115	892	5.3015e-23
RNASET2			GO_CELL_JUNCTION	1151	A cellular component that forms a specialized region of connection between two or more cells or between a cell and the extracellular matrix. At a cell junction, anchoring proteins extend through the plasma membrane to link cytoskeletal proteins in one cell to cytoskeletal proteins in neighboring cells or to proteins in the extracellular matrix.	167	0.1451	2.42e-100	1.43e-96			6679	GOCC name	cell-substrate junction	1.7125e-25	2.6424	335	116	892	6.7473e-23
SBDS			GO_CYTOSKELETON	1967	Any of the various filamentous elements that form the internal framework of cells, and typically remain after treatment of the cells with mild detergent to remove membrane constituents and soluble components of the cytoplasm. The term embraces intermediate filaments, microfilaments, microtubules, the microtrabecular lattice, and other structures characterized by a polymeric filamentous nature and…	193	0.0981	5.84e-86	2.6e-82			6679	GOCC name	anchoring junction	2.8383e-25	2.5301	374	124	892	8.3871e-23
CLEC18A			GO_VESICLE_MEDIATED_TRANSPORT	1239	A cellular transport process in which transported substances are moved in membrane-bounded vesicles; transported substances are enclosed in the vesicle lumen or located in the vesicle membrane. The process begins with a step that directs a substance to the forming vesicle, and includes vesicle budding and coating. Vesicles are then targeted to, and fuse with, an acceptor membrane.	157	0.1267	3.58e-85	1.27e-81			6679	GOCC name	adherens junction	2.024e-24	2.516	367	121	892	4.7847e-22
LEFTY2			GO_CYTOSKELETAL_PROTEIN_BINDING	819	Interacting selectively and non-covalently with any protein component of any cytoskeleton (actin, microtubule, or intermediate filament cytoskeleton).	130	0.1587	2.31e-82	6.85e-79			6679	GOCC name	cell junction	1.1938e-22	2.0513	625	168	892	2.3518e-20
ACAN			GO_CELL_PROJECTION	1786	A prolongation or process extending from a cell, e.g. a flagellum or axon.	168	0.0941	2.14e-71	5.43e-68			6679	GSEA	KEGG_REGULATION_OF_ACTIN_CYTOSKELETON	1.4365e-21	3.3637	152	67	892	1.4695e-17
DOCK1			GO_ACTIN_BINDING	393	Interacting selectively and non-covalently with monomeric or multimeric forms of actin, including actin filaments.	88	0.2239	6.57e-69	1.46e-65			6679	KEGG name	Regulation of actin cytoskeleton	6.6425e-19	3.3351	135	59	892	1.8068e-16
MAP4K5			YRTCANNRCGC_UNKNOWN	2940	Genes having at least one occurence of the highly conserved motif M115 YRTCANNRCGC in the region spanning up to 4 kb around their tarnscription start sites. The motif does not match any known transcription factor binding site.	208	0.0707	1.92e-67	3.78e-64			6679	GSEA	PASINI_SUZ12_TARGETS_DN	4.7449e-18	2.7056	220	78	892	2.427e-14
MYEF2			GO_ACTIN_CYTOSKELETON	444	The part of the cytoskeleton (the internal framework of a cell) composed of actin and associated proteins. Includes actin cytoskeleton-associated complexes.	89	0.2005	3.23e-65	5.74e-62			6679	Keywords	Actin-binding	3.5498e-16	2.6277	212	73	892	7.7976e-14
ASAP1			GO_PROTEIN_LOCALIZATION	1805	Any process in which a protein is transported to, or maintained in, a specific location.	160	0.0886	3.55e-64	5.74e-61			6679	GOBP slim name	signal transduction	6.2372e-16	1.4626	1607	308	892	1.8275e-13
SNX6			GO_ACTIN_FILAMENT_BASED_PROCESS	450	Any cellular process that depends upon or alters the actin cytoskeleton, that part of the cytoskeleton comprising actin filaments and their associated proteins.	86	0.1911	3.48e-61	5.15e-58			6679	GOCC name	cytoskeletal part	4.6188e-15	1.7747	688	160	892	6.8242e-13
KCNMA1			GO_CYTOSKELETON_ORGANIZATION	838	A process that is carried out at the cellular level which results in the assembly, arrangement of constituent parts, or disassembly of cytoskeletal structures.	110	0.1313	1.16e-60	1.59e-57			6679	GOBP name	intracellular signal transduction	9.4666e-16	1.7571	747	172	892	2.1484e-12
ABI1			GO_CYTOSKELETAL_PART	1436	Any constituent part of the cytoskeleton, a cellular scaffolding or skeleton that maintains cell shape, enables some cell motion (using structures such as flagella and cilia), and plays important roles in both intra-cellular transport (e.g. the movement of vesicles and organelles) and cellular division. Includes constituent parts of intermediate filaments, microfilaments, microtubules, and the mi…	138	0.0961	2.93e-59	3.71e-56			6679	GOBP name	cellular response to stimulus	7.9447e-16	1.3865	2042	371	892	2.4041e-12
SFXN3			REN_ALVEOLAR_RHABDOMYOSARCOMA_DN	408	Genes commonly down-regulated in human alveolar rhabdomyosarcoma (ARMS) and its mouse model overexpressing PAX3-FOXO1 [GeneID=5077;2308] fusion.	80	0.1961	7.67e-58	9.09e-55			6679	GOBP name	small GTPase mediated signal transduction	6.4276e-16	2.2324	335	98	892	2.9175e-12
ILK			GO_ESTABLISHMENT_OF_LOCALIZATION_IN_CELL	1676	The directed movement of a substance or cellular entity, such as a protein complex or organelle, to a specific location within, or in the membrane of, a cell.	146	0.0871	2.39e-57	2.65e-54			6679	GOBP name	signal transduction	6.2372e-16	1.4626	1607	308	892	5.6621e-12
ROR1			PASINI_SUZ12_TARGETS_DN	315	Genes down-regulated in ES (embryonic stem cells) with defficient SUZ12 [GeneID=23512].	72	0.2286	4.19e-57	4.39e-54			6679	GOBP name	actin cytoskeleton organization	6.0607e-15	2.2639	300	89	892	1.1004e-11
IREB2			GO_CELLULAR_MACROMOLECULE_LOCALIZATION	1234	Any process in which a macromolecule is transported to, and/or maintained in, a specific location at the level of a cell. Localization at the cellular level encompasses movement within the cell, from within the cell to the cell surface, or from one location to another at the surface of a cell.	126	0.1021	6.32e-57	6.24e-54			6679	GOBP name	actin filament-based process	8.4695e-15	2.1836	332	95	892	1.2814e-11
STON1-GTF2A1L			GO_PROTEIN_COMPLEX_BINDING	935	Interacting selectively and non-covalently with any protein complex (a complex of two or more proteins that may include other nonprotein molecules).	108	0.1155	6.35e-54	5.94e-51			6679	Keywords	Cytoskeleton	1.404e-13	1.8112	573	136	892	2.3131e-11
HEPH			CHICAS_RB1_TARGETS_CONFLUENT	567	Genes up-regulated in confluent IMR90 cells (fibroblast) after knockdown of RB1 [GeneID=5925] by RNAi.	87	0.1534	1.36e-53	1.2e-50			6679	Keywords	Cellprojection	2.5368e-13	2.2719	262	78	892	3.3435e-11
POU2F1			KEGG_REGULATION_OF_ACTIN_CYTOSKELETON	216	Regulation of actin cytoskeleton	59	0.2731	7.39e-52	6.25e-49			6679	Keywords	Cytoplasm	3.2652e-13	1.3162	2296	396	892	3.5863e-11
CD276			LIU_PROSTATE_CANCER_DN	481	Genes down-regulated in prostate cancer samples.	79	0.1642	5.51e-51	4.45e-48			6679	GOBP name	axon guidance	3.0056e-14	2.474	219	71	892	3.8978e-11
CHURC1			GO_MACROMOLECULAR_COMPLEX_BINDING	1399	Interacting selectively and non-covalently with any macromolecular complex.	126	0.0901	7.78e-51	6.01e-48			6679	GSEA	LIU_PROSTATE_CANCER_DN	1.8051e-14	2.2385	300	88	892	4.6165e-11
CAPNS1			GO_CELL_LEADING_EDGE	350	The area of a motile cell closest to the direction of movement.	69	0.1971	4.05e-50	3e-47			6679	GOBP name	regulation of cellular process	8.4107e-14	1.2351	3287	532	892	9.5441e-11
DDOST			DIAZ_CHRONIC_MEYLOGENOUS_LEUKEMIA_UP	1382	Genes up-regulated in CD34+ [GeneID=947] cells isolated from bone marrow of CML (chronic myelogenous leukemia) patients, compared to those from normal donors.	124	0.0897	7.84e-50	5.58e-47			6679	GOCC name	cell projection	6.5162e-12	1.7708	543	126	892	6.4185e-10
EPB41L1			GRAESSMANN_APOPTOSIS_BY_DOXORUBICIN_DN	1781	Genes down-regulated in ME-A cells (breast cancer) undergoing apoptosis in response to doxorubicin [PubChem=31703].	139	0.078	7.93e-49	5.42e-46			6679	GOCC name	actomyosin	9.1123e-12	3.6395	65	31	892	8.2852e-10
SCRIB			GO_ESTABLISHMENT_OF_PROTEIN_LOCALIZATION	1423	The directed movement of a protein to a specific location.	124	0.0871	1.82e-48	1.2e-45			6679	GOBP slim name	cytoskeleton organization	5.994e-12	1.8321	479	115	892	8.7812e-10
			GO_MOVEMENT_OF_CELL_OR_SUBCELLULAR_COMPONENT	1275	The directed, self-propelled movement of a cell or subcellular component without the involvement of an external agent such as a transporter or a pore.	117	0.0918	5.86e-48	3.72e-45			6679	GOCC slim name	cell projection	6.5162e-12	1.7708	543	126	892	9.5137e-10
KIAA1598			GO_ENZYME_BINDING	1737	Interacting selectively and non-covalently with any enzyme.	136	0.0783	6.77e-48	4.12e-45			6679	GSEA	REACTOME_AXON_GUIDANCE	6.5163e-13	2.6036	170	58	892	1.111e-09
SH3PXD2B			PILON_KLF1_TARGETS_DN	1972	Genes down-regulated in erythroid progenitor cells from fetal livers of E13.5 embryos with KLF1 [GeneID=10661] knockout compared to those from the wild type embryos.	145	0.0735	6.96e-48	4.12e-45			6679	GOBP name	taxis	2.6849e-12	2.1184	299	83	892	2.4374e-09
CNOT1			GO_POSITIVE_REGULATION_OF_MOLECULAR_FUNCTION	1791	Any process that activates or increases the rate or extent of a molecular function, an elemental biological activity occurring at the molecular level, such as catalysis or binding.	138	0.0771	8.09e-48	4.64e-45			6679	GOBP name	chemotaxis	2.6849e-12	2.1184	299	83	892	2.7082e-09
DOCK11			GO_INTRACELLULAR_VESICLE	1259	Any vesicle that is part of the intracellular region.	114	0.0905	3.93e-46	2.18e-43			6679	GOBP name	cytoskeleton organization	5.994e-12	1.8321	479	115	892	4.9467e-09
DIAPH2			GO_GOLGI_APPARATUS	1445	A compound membranous cytoplasmic organelle of eukaryotic cells, consisting of flattened, ribosome-free vesicles arranged in a more or less regular stack. The Golgi apparatus differs from the endoplasmic reticulum in often having slightly thicker membranes, appearing in sections as a characteristic shallow semicircle so that the convex side (cis or entry face) abuts the endoplasmic reticulum, sec…	120	0.083	1.02e-44	5.52e-42			6679	GOCC name	membrane-bounded vesicle	8.4656e-11	1.3048	2047	350	892	6.6709e-09
CD9			GO_INTRACELLULAR_SIGNAL_TRANSDUCTION	1572	The process in which a signal is passed on to downstream components within the cell, which become activated themselves to further propagate the signal and finally trigger a change in the function or state of the cell.	125	0.0795	1.27e-44	6.65e-42			6679	GOCC slim name	cytoplasm	1.5049e-10	1.2798	2242	376	892	7.3239e-09
GOLGA8A			GO_PROTEIN_COMPLEX_SUBUNIT_ORGANIZATION	1527	Any process in which macromolecules aggregate, disaggregate, or are modified, resulting in the formation, disassembly, or alteration of a protein complex.	123	0.0806	1.79e-44	9.08e-42	GOLGA8M	GOLGA8T	6679	GOCC name	cytoplasm	1.5049e-10	1.2798	2242	376	892	1.1117e-08
FAM171A2			GO_IMMUNE_SYSTEM_PROCESS	1984	Any process involved in the development or functioning of the immune system, an organismal system for calibrated responses to potential internal or invasive threats.	139	0.0701	1.95e-43	9.61e-41			6679	GSEA	REN_ALVEOLAR_RHABDOMYOSARCOMA_DN	8.9528e-12	2.0527	316	85	892	1.1448e-08
SNRPG			GO_VACUOLE	1180	A closed structure, found only in eukaryotic cells, that is completely surrounded by unit membrane and contains liquid material. Cells contain one or several vacuoles, that may have different functions from each other. Vacuoles have a diverse array of functions. They can act as a storage organelle for nutrients or waste products, as a degradative compartment, as a cost-effective way of increasing…	107	0.0907	2.53e-43	1.22e-40			6679	GOCC name	stress fiber	1.7462e-10	3.5612	60	28	892	1.2141e-08
MIF4GD			MODULE_1	368	Ovary genes.	64	0.1739	5.29e-43	2.47e-40			6679	GOCC slim name	cytoskeleton	3.659e-10	1.7636	463	107	892	1.3355e-08
TSPAN2			BLALOCK_ALZHEIMERS_DISEASE_UP	1691	Genes up-regulated in brain from patients with Alzheimer's disease.	127	0.0751	1.01e-42	4.61e-40			6679	GOCC name	actin cytoskeleton	2.4255e-10	2.4617	155	50	892	1.5927e-08
CNN2			GO_REGULATION_OF_TRANSPORT	1804	Any process that modulates the frequency, rate or extent of the directed movement of substances (such as macromolecules, small molecules, ions) into, out of or within a cell, or between cells, by means of some agent such as a transporter or pore.	131	0.0726	1.6e-42	7.09e-40			6679	KEGG name	Vascular smooth muscle contraction	1.2453e-10	3.5128	63	29	892	1.6936e-08
STK24			GO_POSITIVE_REGULATION_OF_RESPONSE_TO_STIMULUS	1929	Any process that activates, maintains or increases the rate of a response to a stimulus. Response to stimulus is a change in state or activity of a cell or an organism (in terms of movement, secretion, enzyme production, gene expression, etc.) as a result of a stimulus.	135	0.07	4.29e-42	1.86e-39			6679	GSEA	KEGG_VASCULAR_SMOOTH_MUSCLE_CONTRACTION	1.4989e-11	3.5843	66	31	892	1.7037e-08
PEX5			CHARAFE_BREAST_CANCER_LUMINAL_VS_MESENCHYMAL_DN	460	Genes down-regulated in luminal-like breast cancer cell lines compared to the mesenchymal-like ones.	69	0.15	6.23e-42	2.64e-39			6679	GSEA	ST_INTEGRIN_SIGNALING_PATHWAY	1.6762e-11	3.7509	59	29	892	1.7148e-08
STK26			GO_REGULATION_OF_ORGANELLE_ORGANIZATION	1178	Any process that modulates the frequency, rate or extent of a process involved in the formation, arrangement of constituent parts, or disassembly of an organelle.	105	0.0891	7.93e-42	3.28e-39			6679	GOCC name	cytoskeleton	3.659e-10	1.7636	463	107	892	2.2763e-08
"SEPT10"			FLECHNER_BIOPSY_KIDNEY_TRANSPLANT_OK_VS_DONOR_UP	555	Genes up-regulated in kidney biopsies from patients with well functioning kidneys more than 1-year post transplant compared to the biopsies from normal living kidney donors.	74	0.1333	2.73e-41	1.1e-38			6679	GOCC slim name	vesicle	8.4079e-10	1.281	2097	352	892	2.4551e-08
SH3GLB2			LIM_MAMMARY_STEM_CELL_UP	489	Genes consistently up-regulated in mammary stem cells both in mouse and human species.	70	0.1431	3.72e-41	1.47e-38			6679	GOCC slim name	cytosol	1.083e-09	1.321	1733	300	892	2.6353e-08
SRI			GO_POSITIVE_REGULATION_OF_CATALYTIC_ACTIVITY	1518	Any process that activates or increases the activity of an enzyme.	118	0.0777	4.24e-41	1.64e-38			6679	GOCC slim name	extracellular organelle	1.2707e-09	1.3017	1876	320	892	2.6503e-08
ITIH5			REACTOME_AXON_GUIDANCE	251	Genes involved in Axon guidance	53	0.2112	2.48e-40	9.39e-38			6679	Keywords	Calcium	3.1265e-10	1.8447	393	95	892	2.9434e-08
VPS8			GO_NEUROGENESIS	1402	Generation of cells within the nervous system.	112	0.0799	4.3e-40	1.59e-37			6679	GOCC name	cell cortex part	5.2008e-10	3.1307	78	32	892	3.0737e-08
FAM195B			GO_IDENTICAL_PROTEIN_BINDING	1209	Interacting selectively and non-covalently with an identical protein or proteins.	104	0.086	4.83e-40	1.75e-37			6679	GOBP name	ephrin receptor signaling pathway	4.7037e-11	3.6279	61	29	892	3.5583e-08
ABHD14A-ACY1			GO_BIOLOGICAL_ADHESION	1032	The attachment of a cell or organism to a substrate, another cell, or other organism. Biological adhesion includes intracellular attachment between membrane regions.	96	0.093	8.84e-40	3.14e-37			6679	GSEA	CHICAS_RB1_TARGETS_CONFLUENT	4.1856e-11	1.918	374	94	892	3.5682e-08
SEMA3F			GO_RIBONUCLEOTIDE_BINDING	1860	Interacting selectively and non-covalently with a ribonucleotide, any compound consisting of a ribonucleoside that is esterified with (ortho)phosphate or an oligophosphate at any hydroxyl group on the ribose moiety.	129	0.0694	9.24e-40	3.22e-37			6679	GOCC name	actin filament bundle	7.0232e-10	3.3916	63	28	892	3.9531e-08
SLC35A3			TTTNNANAGCYR_UNKNOWN	2274	Genes having at least one occurence of the highly conserved motif M169 TTTNNANAGCYR in the region spanning up to 4 kb around their tarnscription start sites. The motif does not match any known transcription factor binding site.	143	0.0629	2.25e-39	7.69e-37			6679	GOCC name	vesicle	8.4079e-10	1.281	2097	352	892	4.5173e-08
ITGB2			GO_REGULATION_OF_MULTICELLULAR_ORGANISMAL_DEVELOPMENT	1672	Any process that modulates the frequency, rate or extent of multicellular organismal development.	121	0.0724	4.68e-39	1.57e-36			6679	GSEA	LIM_MAMMARY_STEM_CELL_UP	6.2628e-11	2.0436	295	79	892	4.5763e-08
TMA16			GO_ENDOCYTOSIS	509	A vesicle-mediated transport process in which cells take up external materials or membrane constituents by the invagination of a small region of the plasma membrane to form a new membrane-bounded vesicle.	69	0.1356	5.14e-39	1.69e-36			6679	GSEA	CYTOSKELETON	5.8209e-11	2.069	284	77	892	4.5806e-08
FBXO4			KEGG_FOCAL_ADHESION	201	Focal adhesion	47	0.2338	4.43e-38	1.43e-35			6679	Keywords	Phosphoprotein	7.0284e-10	1.1944	3233	506	892	5.1463e-08
"SEPT11"			TTGCWCAAY_CEBPB_02	1972	Genes having at least one occurence of the highly conserved motif M172 TTGCWCAAY in the region spanning up to 4 kb around their tarnscription start sites. The motif matches transcription factor binding site V$CEBPB_02 in v7.4 TRANSFAC.	130	0.0659	8.79e-38	2.79e-35			6679	GOCC name	cytosol	1.083e-09	1.321	1733	300	892	5.5658e-08
SEC31A			GO_REGULATION_OF_CYTOSKELETON_ORGANIZATION	502	Any process that modulates the frequency, rate or extent of the formation, arrangement of constituent parts, or disassembly of cytoskeletal structures.	67	0.1335	1.78e-37	5.55e-35			6679	GOCC name	extracellular vesicular exosome	1.2707e-09	1.3017	1876	320	892	5.7768e-08
NPNT			GO_INTRACELLULAR_PROTEIN_TRANSPORT	781	The directed movement of proteins in a cell, including the movement of proteins between specific compartments or structures within a cell, such as organelles of a eukaryotic cell.	81	0.1037	5.42e-37	1.66e-34			6679	GOCC name	extracellular organelle	1.2707e-09	1.3017	1876	320	892	6.0079e-08
sm-M20			HALLMARK_APICAL_JUNCTION	200	Genes encoding components of apical junction complex.	46	0.23	6.06e-37	1.83e-34			6679	GOCC name	extracellular membrane-bounded organelle	1.2707e-09	1.3017	1876	320	892	6.2582e-08
TK2			GO_CELL_PROJECTION_PART	946	Any constituent part of a cell projection, a prolongation or process extending from a cell, e.g. a flagellum or axon.	88	0.093	1.77e-36	5.25e-34			6679	GOCC name	extracellular region part	1.6764e-09	1.2644	2209	366	892	7.3389e-08
ATHL1			GO_MEMBRANE_REGION	1134	A membrane that is a part of a larger membrane. Examples include the apical region of the plasma membrane of an epithelial cell and the various regions of the endoplasmic reticulum membrane.	96	0.0847	2.18e-36	6.37e-34			6679	GOBP slim name	locomotion	8.8434e-10	1.6786	541	119	892	8.637e-08
TNS1			CHEN_METABOLIC_SYNDROM_NETWORK	1210	Genes forming the macrophage-enriched metabolic network (MEMN) claimed to have a causal relationship with the metabolic syndrom traits.	99	0.0818	2.8e-36	8.03e-34			6679	GOBP slim name	biological regulation	1.571e-09	1.1584	3821	580	892	1.1508e-07
ANKRD26			GO_REGULATION_OF_CELL_DIFFERENTIATION	1492	Any process that modulates the frequency, rate or extent of cell differentiation, the process in which relatively unspecialized cells acquire specialized structural and functional features.	110	0.0737	3.47e-36	9.79e-34			6679	GSEA	KEGG_FOCAL_ADHESION	2.1373e-10	2.4196	164	52	892	1.4577e-07
CYFIP2			ONKEN_UVEAL_MELANOMA_UP	783	Genes up-regulated in uveal melanoma: class 2 vs class 1 tumors.	80	0.1022	4.47e-36	1.24e-33			6679	GOBP slim name	response to stimulus	3.1796e-09	1.2163	2748	438	892	1.5527e-07
PRPF31			GO_EXTRACELLULAR_STRUCTURE_ORGANIZATION	304	A process that is carried out at the cellular level which results in the assembly, arrangement of constituent parts, or disassembly of structures in the space external to the outermost structure of a cell. For cells without external protective or external encapsulating structures this refers to space outside of the plasma membrane, and also covers the host cell environment outside an intracellula…	53	0.1743	7.87e-36	2.12e-33			6679	GOBP slim name	response to chemical stimulus	3.1645e-09	1.3643	1376	246	892	1.8544e-07
IL1RL1			GO_NEURON_PROJECTION	942	A prolongation or process extending from a nerve cell, e.g. an axon or dendrite.	87	0.0924	7.87e-36	2.12e-33			6679	GOCC slim name	plasma membrane	1.0391e-08	1.3592	1325	236	892	1.8964e-07
TNS1			GO_MEMBRANE_ORGANIZATION	899	A process which results in the assembly, arrangement of constituent parts, or disassembly of a membrane. A membrane is a double layer of lipid molecules that encloses all cells, and, in eukaryotes, many organelles; may be a single or double lipid bilayer; also includes associated proteins.	85	0.0945	9.01e-36	2.39e-33			6679	GSEA	PID_PDGFRBPATHWAY	3.9292e-10	2.8812	98	37	892	2.3645e-07
MAP1A			MODULE_3	385	Genes in the cancer module 3.	58	0.1506	1.73e-35	4.53e-33			6679	GSEA	REACTOME_DEVELOPMENTAL_BIOLOGY	3.8058e-10	2.1904	216	62	892	2.4333e-07
TNS1			GO_NEURON_PART	1265	Any constituent part of a neuron, the basic cellular unit of nervous tissue. A typical neuron consists of a cell body (often called the soma), an axon, and dendrites. Their purpose is to receive, conduct, and transmit impulses in the nervous system.	100	0.0791	2.17e-35	5.58e-33			6679	GSEA	V$SRF_C	4.5043e-10	2.475	148	48	892	2.5599e-07
PARP10			GO_TISSUE_DEVELOPMENT	1518	The process whose specific outcome is the progression of a tissue over time, from its formation to the mature structure.	109	0.0718	7.8e-35	1.97e-32			6679	GOCC name	plasma membrane	1.0391e-08	1.3592	1325	236	892	4.3867e-07
LAYN			GO_CELLULAR_RESPONSE_TO_ORGANIC_SUBSTANCE	1848	Any process that results in a change in state or activity of a cell (in terms of movement, secretion, enzyme production, gene expression, etc.) as a result of an organic substance stimulus.	121	0.0655	7.88e-35	1.97e-32			6679	GSEA	SIG_REGULATION_OF_THE_ACTIN_CYTOSKELETON_BY_RHO_GTPASES	8.3307e-10	4.531	32	19	892	4.4854e-07
CD151			HOSHIDA_LIVER_CANCER_SUBCLASS_S1	237	Genes from 'subtype S1' signature of hepatocellular carcinoma (HCC): aberrant activation of the WNT signaling pathway.	47	0.1983	1.45e-34	3.58e-32			6679	GOBP slim name	biological adhesion	1.3772e-08	1.7378	404	92	892	5.0441e-07
TMEM258			GO_POSITIVE_REGULATION_OF_CELL_COMMUNICATION	1532	Any process that increases the frequency, rate or extent of cell communication. Cell communication is the process that mediates interactions between a cell and its surroundings. Encompasses interactions such as signaling or attachment between one cell and another cell, between a cell and an extracellular matrix, or between a cell and any other aspect of its environment.	109	0.0711	1.76e-34	4.28e-32			6679	Keywords	Cellmembrane	8.0993e-09	1.5049	786	155	892	5.3375e-07
CEP112			GO_REGULATION_OF_CELLULAR_COMPONENT_BIOGENESIS	767	Any process that modulates the frequency, rate or extent of cellular component biogenesis, a process that results in the biosynthesis of constituent macromolecules, assembly, and arrangement of constituent parts of a cellular component.	77	0.1004	3.21e-34	7.71e-32			6679	GOBP slim name	developmental process	1.2904e-08	1.2969	1730	294	892	5.4012e-07
RAP1B			GO_CELLULAR_COMPONENT_MORPHOGENESIS	900	The process in which cellular structures, including whole cells or cell parts, are generated and organized.	83	0.0922	3.72e-34	8.83e-32			6679	GSEA	MODULE_419	1.2481e-09	3.5996	53	25	892	6.0803e-07
GOLT1B			GO_REGULATION_OF_INTRACELLULAR_SIGNAL_TRANSDUCTION	1656	Any process that modulates the frequency, rate or extent of intracellular signal transduction.	113	0.0682	4.16e-34	9.74e-32			6679	GOBP name	locomotion	8.8434e-10	1.6786	541	119	892	6.1754e-07
OCC1			GO_REGULATION_OF_CELLULAR_COMPONENT_MOVEMENT	771	Any process that modulates the frequency, rate or extent of the movement of a cellular component.	77	0.0999	4.58e-34	1.06e-31			6679	GSEA	GNF2_MSN	1.2318e-09	5.4508	21	15	892	6.3008e-07
CNPY2			GO_REGULATION_OF_ANATOMICAL_STRUCTURE_MORPHOGENESIS	1021	Any process that modulates the frequency, rate or extent of anatomical structure morphogenesis.	88	0.0862	5.86e-34	1.34e-31			6679	GOBP slim name	cell adhesion	2.5074e-08	1.7232	403	91	892	6.6789e-07
SDK1			GO_CYTOPLASMIC_REGION	287	Any (proper) part of the cytoplasm of a single cell of sufficient size to still be considered cytoplasm\	50	0.1742	7.55e-34	1.7e-31			6679	GOBP name	actin filament organization	1.4042e-09	2.5437	129	43	892	9.1053e-07
TGOLN2			REACTOME_DEVELOPMENTAL_BIOLOGY	396	Genes involved in Developmental Biology	57	0.1439	8.39e-34	1.84e-31			6679	GOBP name	biological regulation	1.571e-09	1.1584	3821	580	892	9.5078e-07
MTMR1			GO_CELL_DEVELOPMENT	1426	The process whose specific outcome is the progression of the cell over time, from its formation to the mature structure. Cell development does not include the steps involved in committing a cell to a specific fate.	104	0.0729	8.41e-34	1.84e-31			6679	GOCC name	cell projection part	2.5903e-08	1.8403	311	75	892	1.0558e-06
DENND5B			GO_VACUOLAR_PART	694	Any constituent part of a vacuole, a closed structure, found only in eukaryotic cells, that is completely surrounded by unit membrane and contains liquid material.	73	0.1052	8.48e-34	1.84e-31			6679	KEGG name	Focal adhesion	1.1654e-08	2.3094	152	46	892	1.0566e-06
VIPAS39			JOHNSTONE_PARVB_TARGETS_3_UP	430	Genes up-regulated upon overexpression of PARVB [GeneID=29780] in MDA-MB-231 cells (breast cancer) cultured in 3D Matrigel only.	59	0.1372	8.84e-34	1.89e-31			6679	GSEA	V$SRF_Q6	2.4853e-09	2.3632	155	48	892	1.1557e-06
FBLN5			GO_POSITIVE_REGULATION_OF_CELLULAR_COMPONENT_ORGANIZATION	1152	Any process that activates or increases the frequency, rate or extent of a process involved in the formation, arrangement of constituent parts, or disassembly of cell structures, including the plasma membrane and any external encapsulating structures such as the cell wall and cell envelope.	93	0.0807	1.24e-33	2.63e-31			6679	GOBP name	response to stimulus	3.1796e-09	1.2163	2748	438	892	1.6979e-06
SBF1			GO_ACTIN_FILAMENT_ORGANIZATION	174	A process that is carried out at the cellular level which results in the assembly, arrangement of constituent parts, or disassembly of cytoskeletal structures comprising actin filaments. Includes processes that control the spatial distribution of actin filaments, such as organizing filaments into meshworks, bundles, or other structures, as by cross-linking.	41	0.2356	1.62e-33	3.39e-31			6679	GSEA	BERTUCCI_MEDULLARY_VS_DUCTAL_BREAST_CANCER_DN	3.9634e-09	2.5651	119	40	892	1.7628e-06
SOS1			GO_REGULATION_OF_PROTEIN_MODIFICATION_PROCESS	1710	Any process that modulates the frequency, rate or extent of the covalent alteration of one or more amino acid residues within a protein.	114	0.0667	1.71e-33	3.53e-31			6679	GOBP name	response to chemical stimulus	3.1645e-09	1.3643	1376	246	892	1.7954e-06
PFN2			SRF_C	211	Genes having at least one occurence of the transcription factor binding site V$SRF_C (v7.4 TRANSFAC) in the regions spanning up to 4 kb around their transcription starting sites.	44	0.2085	2e-33	4.09e-31			6679	Keywords	Celljunction	4.0438e-08	1.8678	286	70	892	2.4226e-06
MPRIP			GO_ENDOPLASMIC_RETICULUM	1631	The irregular network of unit membranes, visible only by electron microscopy, that occurs in the cytoplasm of many eukaryotic cells. The membranes form a complex meshwork of tubular channels, which are often expanded into slitlike cavities called cisternae. The ER takes two forms, rough (or granular), with ribosomes adhering to the outer surface, and smooth (with no ribosomes attached).	111	0.0681	2.14e-33	4.32e-31			6679	GSEA	ACTIN_CYTOSKELETON	5.8909e-09	2.3559	149	46	892	2.511e-06
FLNA			GO_NEGATIVE_REGULATION_OF_CELLULAR_COMPONENT_ORGANIZATION	684	Any process that stops, prevents, or reduces the frequency, rate or extent of a process involved in the formation, arrangement of constituent parts, or disassembly of cell structures, including the plasma membrane and any external encapsulating structures such as the cell wall and cell envelope.	72	0.1053	2.3e-33	4.59e-31			6679	GOCC name	Arp2/3 protein complex	9.5713e-08	6.868	10	9	892	3.6494e-06
CALM1			GO_REGULATION_OF_HYDROLASE_ACTIVITY	1327	Any process that modulates the frequency, rate or extent of hydrolase activity, the catalysis of the hydrolysis of various bonds, e.g. C-O, C-N, C-C, phosphoric anhydride bonds, etc. Hydrolase is the systematic name for any enzyme of EC class 3.	99	0.0746	5.64e-33	1.11e-30			6679	GSEA	REACTOME_SEMAPHORIN_INTERACTIONS	1.0358e-08	3.5103	50	23	892	4.2386e-06
PCDH7			GO_PHOSPHATE_CONTAINING_COMPOUND_METABOLIC_PROCESS	1977	The chemical reactions and pathways involving the phosphate group, the anion or salt of any phosphoric acid.	122	0.0617	1.14e-32	2.22e-30			6679	GSEA	REACTOME_SMOOTH_MUSCLE_CONTRACTION	1.2115e-08	3.7268	43	21	892	4.5902e-06
RUFY2			CHARAFE_BREAST_CANCER_LUMINAL_VS_BASAL_DN	455	Genes down-regulated in luminal-like breast cancer cell lines compared to the basal-like ones.	59	0.1297	2.07e-32	4.01e-30			6679	GSEA	MODULE_524	1.4552e-08	3.572	47	22	892	5.3166e-06
			TGCCTTA_MIR124A	552	Genes having at least one occurrence of the motif TGCCTTA in their 3' untranslated region. The motif represents putative target (i.e., seed match) of human mature miRNA hsa-miR-124a (v7.1 miRBase).	64	0.1159	3.47e-32	6.63e-30			6679	GOBP name	regulation of biological process	1.132e-08	1.1582	3624	550	892	5.709e-06
ESYT2			TGGAAA_NFAT_Q4_01	2061	Genes having at least one occurence of the highly conserved motif M55 TGGAAA in the region spanning up to 4 kb around their tarnscription start sites. The motif matches transcription factor binding site V$NFAT_Q4_01 in v7.4 TRANSFAC.	124	0.0602	3.63e-32	6.87e-30			6679	GSEA	V$SRF_Q5_01	1.7008e-08	2.3607	139	43	892	5.9996e-06
KALRN			GRUETZMANN_PANCREATIC_CANCER_UP	358	Genes up-regulated in pancreatic ductal adenocarcinoma (PDAC) identified in a meta analysis across four independent studies.	53	0.148	3.96e-32	7.42e-30			6679	GOCC name	cell projection membrane	1.6322e-07	2.4281	110	35	892	6.0288e-06
ACTN4			GO_GOLGI_APPARATUS_PART	893	Any constituent part of the Golgi apparatus, a compound membranous cytoplasmic organelle of eukaryotic cells, consisting of flattened, ribosome-free vesicles arranged in a more or less regular stack.	80	0.0896	4.58e-32	8.47e-30			6679	GOBP name	developmental process	1.2904e-08	1.2969	1730	294	892	6.1654e-06
CD99			BRUINS_UVC_RESPONSE_LATE	1137	Late response genes: differentially expressed only 12 h after UV-C irradiation of MEF cells (embryonic fibroblast).	90	0.0792	6.52e-32	1.2e-29			6679	GOBP name	biological adhesion	1.3772e-08	1.7378	404	92	892	6.2512e-06
MPRIP			GO_ENDOSOME	793	A vacuole to which materials ingested by endocytosis are delivered.	75	0.0946	1.23e-31	2.24e-29			6679	GOMF name	actin binding	2.3889e-09	2.3911	150	47	892	6.8204e-06
ELN			GRADE_COLON_CANCER_UP	871	Up-regulated genes in colon carcinoma tumors compared to the matched normal mucosa samples.	78	0.0896	2.87e-31	5.16e-29			6679	GSEA	PID_ERBB1_DOWNSTREAM_PATHWAY	2.2759e-08	2.9119	76	29	892	7.7609e-06
NSF			TGANTCA_AP1_C	2485	Genes having at least one occurence of the highly conserved motif M7 TGANTCA in the region spanning up to 4 kb around their tarnscription start sites. The motif matches transcription factor binding site V$AP1_C in v7.4 TRANSFAC.	136	0.0547	3.81e-31	6.78e-29			6679	GOCC name	plasma membrane part	2.1845e-07	1.4692	722	139	892	7.8245e-06
PARVA												6679	GSEA	WANG_SMARCE1_TARGETS_UP	2.706e-08	2.1867	171	49	892	8.9299e-06
IL34												6679	GOBP name	regulation of cellular component organization	2.557e-08	1.4661	838	161	892	9.6717e-06
TWSG1			Gene/Gene Set Overlap Matrix									6679	GOBP name	cell adhesion	2.5074e-08	1.7232	403	91	892	9.8967e-06
PON2												6679	GOBP name	regulation of cytoskeleton organization	3.2801e-08	2.021	219	58	892	1.1453e-05
C17orf75			Entrez Gene Id	Gene Symbol	Gene Description	GO_ANCHORING_JUNCTION	GO_CELL_SUBSTRATE_JUNCTION	GO_CELL_JUNCTION	GO_CYTOSKELETON			6679	GSEA	V$SRF_Q4	4.128e-08	2.3225	138	42	892	1.3197e-05
ACTN4			81	ACTN4	actinin, alpha 4	GO_ANCHORING_JUNCTION	GO_CELL_SUBSTRATE_JUNCTION	GO_CELL_JUNCTION	GO_CYTOSKELETON			6679	GSEA	NIELSEN_LEIOMYOSARCOMA_CNN1_UP	4.2655e-08	4.5787	25	15	892	1.3223e-05
PPL			2316	FLNA	filamin A, alpha	GO_ANCHORING_JUNCTION	GO_CELL_SUBSTRATE_JUNCTION	GO_CELL_JUNCTION	GO_CYTOSKELETON			6679	GOCC name	integrin complex	3.9119e-07	4.2735	25	14	892	1.36e-05
ACTG1			23603	CORO1C	coronin, actin binding protein, 1C	GO_ANCHORING_JUNCTION	GO_CELL_SUBSTRATE_JUNCTION	GO_CELL_JUNCTION	GO_CYTOSKELETON			6679	KEGG name	Shigellosis	2.6943e-07	3.4522	42	19	892	1.4657e-05
AQP1			10097	ACTR2	ARP2 actin-related protein 2 homolog (yeast)	GO_ANCHORING_JUNCTION	GO_CELL_SUBSTRATE_JUNCTION	GO_CELL_JUNCTION	GO_CYTOSKELETON			6679	GSEA	MODULE_1	5.0997e-08	1.8672	282	69	892	1.5344e-05
MYO9B			87	ACTN1	actinin, alpha 1	GO_ANCHORING_JUNCTION	GO_CELL_SUBSTRATE_JUNCTION	GO_CELL_JUNCTION	GO_CYTOSKELETON			6679	GOBP name	enzyme linked receptor protein signaling pathway	4.5715e-08	1.702	408	91	892	1.5371e-05
KIF2A			10092	ARPC5	actin related protein 2/3 complex, subunit 5, 16kDa	GO_ANCHORING_JUNCTION	GO_CELL_SUBSTRATE_JUNCTION	GO_CELL_JUNCTION	GO_CYTOSKELETON			6679	GSEA	PAPASPYRIDONOS_UNSTABLE_ATEROSCLEROTIC_PLAQUE_DN	5.2873e-08	3.4838	46	21	892	1.5454e-05
ACOT7			7094	TLN1	talin 1	GO_ANCHORING_JUNCTION	GO_CELL_SUBSTRATE_JUNCTION	GO_CELL_JUNCTION	GO_CYTOSKELETON			6679	GOBP slim name	cellular component organization	8.5095e-07	1.1959	2393	375	892	1.6622e-05
MYO1C			4627	MYH9	myosin, heavy chain 9, non-muscle	GO_ANCHORING_JUNCTION	GO_CELL_SUBSTRATE_JUNCTION	GO_CELL_JUNCTION	GO_CYTOSKELETON			6679	GSEA	MEISSNER_BRAIN_HCP_WITH_H3K4ME3_AND_H3K27ME3	7.1375e-08	1.7511	353	81	892	1.9734e-05
MYO1C			2934	GSN	gelsolin	GO_ANCHORING_JUNCTION	GO_CELL_SUBSTRATE_JUNCTION	GO_CELL_JUNCTION	GO_CYTOSKELETON			6679	GSEA	ACTIN_FILAMENT_BASED_PROCESS	7.0455e-08	2.5437	102	34	892	2.0021e-05
SNAP23			10094	ARPC3	actin related protein 2/3 complex, subunit 3, 21kDa	GO_ANCHORING_JUNCTION	GO_CELL_SUBSTRATE_JUNCTION	GO_CELL_JUNCTION	GO_CYTOSKELETON			6679	GOBP name	transmembrane receptor protein tyrosine kinase signaling pathway	6.3736e-08	1.786	329	77	892	2.0664e-05
PGRMC1			10096	ACTR3	ARP3 actin-related protein 3 homolog (yeast)	GO_ANCHORING_JUNCTION	GO_CELL_SUBSTRATE_JUNCTION	GO_CELL_JUNCTION	GO_CYTOSKELETON			6679	GOBP name	cell surface receptor linked signaling pathway	6.6154e-08	1.4335	889	167	892	2.0709e-05
HIP1			10109	ARPC2	actin related protein 2/3 complex, subunit 2, 34kDa	GO_ANCHORING_JUNCTION	GO_CELL_SUBSTRATE_JUNCTION	GO_CELL_JUNCTION	GO_CYTOSKELETON			6679	GSEA	CHARAFE_BREAST_CANCER_LUMINAL_VS_MESENCHYMAL_DN	9.7511e-08	1.7927	315	74	892	2.5578e-05
CLIC1			11252	PACSIN2	protein kinase C and casein kinase substrate in neurons 2	GO_ANCHORING_JUNCTION	GO_CELL_SUBSTRATE_JUNCTION	GO_CELL_JUNCTION	GO_CYTOSKELETON			6679	GOBP slim name	cellular component movement	1.4905e-06	1.5292	509	102	892	2.5689e-05
WASL			10487	CAP1	CAP, adenylate cyclase-associated protein 1 (yeast)	GO_ANCHORING_JUNCTION	GO_CELL_SUBSTRATE_JUNCTION	GO_CELL_JUNCTION	GO_CYTOSKELETON			6679	GSEA	V$SRF_01	1.0436e-07	3.6248	40	19	892	2.6691e-05
PIK3C2A			60	ACTB	actin, beta	GO_ANCHORING_JUNCTION	GO_CELL_SUBSTRATE_JUNCTION	GO_CELL_JUNCTION	GO_CYTOSKELETON			6679	GSEA	HOSHIDA_LIVER_CANCER_SUBCLASS_S1	1.0821e-07	2.1173	173	48	892	2.6999e-05
BIN1			9260	PDLIM7	PDZ and LIM domain 7 (enigma)	GO_ANCHORING_JUNCTION	GO_CELL_SUBSTRATE_JUNCTION	GO_CELL_JUNCTION	GO_CYTOSKELETON			6679	GSEA	BIOCARTA_RHO_PATHWAY	1.1098e-07	3.9312	33	17	892	2.7031e-05
PES1			998	CDC42	cell division cycle 42 (GTP binding protein, 25kDa)	GO_ANCHORING_JUNCTION	GO_CELL_SUBSTRATE_JUNCTION	GO_CELL_JUNCTION	GO_CYTOSKELETON			6679	Keywords	Acetylation	5.5901e-07	1.2135	2201	350	892	2.8338e-05
PPAP2A			5594	MAPK1	mitogen-activated protein kinase 1	GO_ANCHORING_JUNCTION	GO_CELL_SUBSTRATE_JUNCTION	GO_CELL_JUNCTION	GO_CYTOSKELETON			6679	GOCC slim name	intracellular non-membrane-bounded organelle	2.0091e-06	1.3055	1210	207	892	2.9334e-05
AP3D1			1213	CLTC	clathrin, heavy chain (Hc)	GO_ANCHORING_JUNCTION	GO_CELL_SUBSTRATE_JUNCTION	GO_CELL_JUNCTION	GO_CYTOSKELETON			6679	GOCC slim name	receptor complex	1.8504e-06	2.3422	101	31	892	3.0018e-05
DVL1			71	ACTG1	actin, gamma 1	GO_ANCHORING_JUNCTION	GO_CELL_SUBSTRATE_JUNCTION	GO_CELL_JUNCTION	GO_CYTOSKELETON			6679	GOBP slim name	establishment or maintenance of cell polarity	2.384e-06	2.6543	69	24	892	3.8806e-05
UNC13B			10015	PDCD6IP	programmed cell death 6 interacting protein	GO_ANCHORING_JUNCTION	GO_CELL_SUBSTRATE_JUNCTION	GO_CELL_JUNCTION	GO_CYTOSKELETON			6679	Keywords	Repeat	9.0439e-07	1.2504	1721	282	892	4.2571e-05
IKBKB			1072	CFL1	cofilin 1 (non-muscle)	GO_ANCHORING_JUNCTION	GO_CELL_SUBSTRATE_JUNCTION	GO_CELL_JUNCTION	GO_CYTOSKELETON			6679	GSEA	KEGG_PATHOGENIC_ESCHERICHIA_COLI_INFECTION	1.9659e-07	3.2705	49	21	892	4.5707e-05
UBE2L6			7408	VASP	vasodilator-stimulated phosphoprotein	GO_ANCHORING_JUNCTION	GO_CELL_SUBSTRATE_JUNCTION	GO_CELL_JUNCTION	GO_CYTOSKELETON			6679	GOCC name	ruffle	1.5025e-06	2.786	63	23	892	4.9334e-05
MYL12B			5216	PFN1	profilin 1	GO_ANCHORING_JUNCTION	GO_CELL_SUBSTRATE_JUNCTION	GO_CELL_JUNCTION	GO_CYTOSKELETON			6679	GOCC name	receptor complex	1.8504e-06	2.3422	101	31	892	5.9113e-05
PPP1R12A			55740	ENAH	enabled homolog (Drosophila)	GO_ANCHORING_JUNCTION	GO_CELL_SUBSTRATE_JUNCTION	GO_CELL_JUNCTION	GO_CYTOSKELETON			6679	GOCC name	non-membrane-bounded organelle	2.0091e-06	1.3055	1210	207	892	6.0893e-05
GAK			57175	CORO1B	coronin, actin binding protein, 1B	GO_ANCHORING_JUNCTION	GO_CELL_SUBSTRATE_JUNCTION	GO_CELL_JUNCTION	GO_CYTOSKELETON			6679	GSEA	BIOCARTA_SALMONELLA_PATHWAY	2.6929e-07	5.8701	13	10	892	6.1219e-05
XPO1			5756	TWF1	twinfilin, actin-binding protein, homolog 1 (Drosophila)	GO_ANCHORING_JUNCTION	GO_CELL_SUBSTRATE_JUNCTION	GO_CELL_JUNCTION	GO_CYTOSKELETON			6679	GOCC name	intracellular non-membrane-bounded organelle	2.0091e-06	1.3055	1210	207	892	6.2495e-05
LSM1			23022	PALLD	palladin, cytoskeletal associated protein	GO_ANCHORING_JUNCTION	GO_CELL_SUBSTRATE_JUNCTION	GO_CELL_JUNCTION	GO_CYTOSKELETON			6679	GOBP name	cellular component organization at cellular level	2.44e-07	1.246	1917	313	892	6.9221e-05
NPC1			1266	CNN3	calponin 3, acidic	GO_ANCHORING_JUNCTION	GO_CELL_SUBSTRATE_JUNCTION	GO_CELL_JUNCTION	GO_CYTOSKELETON			6679	GOBP slim name	response to external stimulus	5.3004e-06	1.4536	588	112	892	7.765e-05
ARPC2			6840	SVIL	supervillin	GO_ANCHORING_JUNCTION	GO_CELL_SUBSTRATE_JUNCTION	GO_CELL_JUNCTION	GO_CYTOSKELETON			6679	GOMF name	protein binding	9.1121e-08	1.2413	2078	338	892	8.6717e-05
ARPC3			4478	MSN	moesin	GO_ANCHORING_JUNCTION	GO_CELL_SUBSTRATE_JUNCTION	GO_CELL_JUNCTION	GO_CYTOSKELETON			6679	GOMF name	cytoskeletal protein binding	6.1286e-08	1.7644	346	80	892	8.7485e-05
AXIN1			8470	SORBS2	sorbin and SH3 domain containing 2	GO_ANCHORING_JUNCTION	GO_CELL_SUBSTRATE_JUNCTION	GO_CELL_JUNCTION	GO_CYTOSKELETON			6679	GOBP slim name	multicellular organismal process	6.3688e-06	1.2988	1134	193	892	8.886e-05
LAMA5			824	CAPN2	calpain 2, (m/II) large subunit	GO_ANCHORING_JUNCTION	GO_CELL_SUBSTRATE_JUNCTION	GO_CELL_JUNCTION	GO_CYTOSKELETON			6679	GOCC name	cell-cell junction	3.5661e-06	1.8881	194	48	892	0.00010538
ZNF185			9181	ARHGEF2	Rho/Rac guanine nucleotide exchange factor (GEF) 2	GO_ANCHORING_JUNCTION	GO_CELL_SUBSTRATE_JUNCTION	GO_CELL_JUNCTION	GO_CYTOSKELETON			6679	GOBP name	cell-cell adhesion	4.2333e-07	2.0649	170	46	892	0.00011303
SURF4			81873	ARPC5L	actin related protein 2/3 complex, subunit 5-like	GO_ANCHORING_JUNCTION	GO_CELL_SUBSTRATE_JUNCTION	GO_CELL_JUNCTION	GO_CYTOSKELETON			6679	GSEA	REACTOME_SEMA4D_IN_SEMAPHORIN_SIGNALING	5.8157e-07	3.9472	29	15	892	0.00012934
ARPC5			3927	LASP1	LIM and SH3 protein 1	GO_ANCHORING_JUNCTION	GO_CELL_SUBSTRATE_JUNCTION	GO_CELL_JUNCTION	GO_CYTOSKELETON			6679	GOBP name	cellular component organization or biogenesis at cellular level	5.0039e-07	1.237	1931	313	892	0.00012979
DDX3Y			2314	FLII	flightless I homolog (Drosophila)	GO_ANCHORING_JUNCTION	GO_CELL_SUBSTRATE_JUNCTION	GO_CELL_JUNCTION	GO_CYTOSKELETON			6679	GOBP slim name	regulation of transport	1.0058e-05	1.4357	590	111	892	0.00013395
PLXNB1			1264	CNN1	calponin 1, basic, smooth muscle	GO_ANCHORING_JUNCTION	GO_CELL_SUBSTRATE_JUNCTION	GO_CELL_JUNCTION	GO_CYTOSKELETON			6679	GOBP name	regulation of localization	6.186e-07	1.4081	840	155	892	0.00015599
PHGDH			6645	SNTB2	syntrophin, beta 2 (dystrophin-associated protein A1, 59kDa, basic component 2)	GO_ANCHORING_JUNCTION	GO_CELL_SUBSTRATE_JUNCTION	GO_CELL_JUNCTION	GO_CYTOSKELETON			6679	GSEA	CHARAFE_BREAST_CANCER_LUMINAL_VS_BASAL_DN	7.4808e-07	1.8184	256	61	892	0.00015618
B4GALT5			1265	CNN2	calponin 2	GO_ANCHORING_JUNCTION	GO_CELL_SUBSTRATE_JUNCTION	GO_CELL_JUNCTION	GO_CYTOSKELETON			6679	GSEA	REACTOME_SEMA4D_INDUCED_CELL_MIGRATION_AND_GROWTH_CONE_COLLAPSE	7.3785e-07	4.1091	26	14	892	0.00015726
DAPK3			10580	SORBS1	sorbin and SH3 domain containing 1	GO_ANCHORING_JUNCTION	GO_CELL_SUBSTRATE_JUNCTION	GO_CELL_JUNCTION	GO_CYTOSKELETON			6679	GSEA	TGCCTTA,MIR-124A	8.2568e-07	1.7472	297	68	892	0.00016244
TGFB1I1			2275	FHL3	four and a half LIM domains 3	GO_ANCHORING_JUNCTION	GO_CELL_SUBSTRATE_JUNCTION	GO_CELL_JUNCTION	GO_CYTOSKELETON			6679	GSEA	IGLESIAS_E2F_TARGETS_UP	8.063e-07	2.1969	132	38	892	0.00016497
CTIF			7171	TPM4	tropomyosin 4	GO_ANCHORING_JUNCTION	GO_CELL_SUBSTRATE_JUNCTION	GO_CELL_JUNCTION	GO_CYTOSKELETON			6679	GOCC slim name	cytoplasmic membrane-bounded vesicle	1.2878e-05	1.5826	352	73	892	0.00017093
MAP3K7			23164	MPRIP	myosin phosphatase Rho interacting protein	GO_ANCHORING_JUNCTION	GO_CELL_SUBSTRATE_JUNCTION	GO_CELL_JUNCTION	GO_CYTOSKELETON			6679	GOCC slim name	membrane	1.4131e-05	1.1361	3036	452	892	0.00017192
HNRNPR			55742	PARVA	parvin, alpha	GO_ANCHORING_JUNCTION	GO_CELL_SUBSTRATE_JUNCTION	GO_CELL_JUNCTION	GO_CYTOSKELETON			6679	GSEA	PID_FAK_PATHWAY	9.6108e-07	3.1148	49	20	892	0.00018551
ZNF207			91624	NEXN	nexilin (F actin binding protein)	GO_ANCHORING_JUNCTION	GO_CELL_SUBSTRATE_JUNCTION	GO_CELL_JUNCTION	GO_CYTOSKELETON			6679	GOBP name	cellular component organization	8.5095e-07	1.1959	2393	375	892	0.00019808
PI15			7145	TNS1	tensin 1	GO_ANCHORING_JUNCTION	GO_CELL_SUBSTRATE_JUNCTION	GO_CELL_JUNCTION	GO_CYTOSKELETON			6679	GSEA	NON_MEMBRANE_BOUND_ORGANELLE	1.1214e-06	1.6125	407	86	892	0.00020486
ACTN4			60312	AFAP1	actin filament associated protein 1	GO_ANCHORING_JUNCTION	GO_CELL_SUBSTRATE_JUNCTION	GO_CELL_JUNCTION	GO_CYTOSKELETON			6679	GSEA	JOHNSTONE_PARVB_TARGETS_3_UP	1.1439e-06	1.7488	288	66	892	0.0002053
AP1G1			6641	SNTB1	syntrophin, beta 1 (dystrophin-associated protein A1, 59kDa, basic component 1)	GO_ANCHORING_JUNCTION	GO_CELL_SUBSTRATE_JUNCTION	GO_CELL_JUNCTION	GO_CYTOSKELETON			6679	GSEA	GSE29618_BCELL_VS_MDC_DN	1.0873e-06	2.0999	149	41	892	0.00020597
AHCYL1			64236	PDLIM2	PDZ and LIM domain 2 (mystique)	GO_ANCHORING_JUNCTION	GO_CELL_SUBSTRATE_JUNCTION	GO_CELL_JUNCTION	GO_CYTOSKELETON			6679	GSEA	INTRACELLULAR_NON_MEMBRANE_BOUND_ORGANELLE	1.1214e-06	1.6125	407	86	892	0.00020859
PCDH7			54751	FBLIM1	filamin binding LIM protein 1	GO_ANCHORING_JUNCTION	GO_CELL_SUBSTRATE_JUNCTION	GO_CELL_JUNCTION	GO_CYTOSKELETON			6679	GSEA	KEGG_TIGHT_JUNCTION	1.2059e-06	2.3481	104	32	892	0.00020908
SUSD5			10174	SORBS3	sorbin and SH3 domain containing 3	GO_ANCHORING_JUNCTION	GO_CELL_SUBSTRATE_JUNCTION	GO_CELL_JUNCTION	GO_CYTOSKELETON			6679	GOBP slim name	anatomical structure formation involved in morphogenesis	1.6989e-05	1.6143	312	66	892	0.00021643
DFNA5			8826	IQGAP1	IQ motif containing GTPase activating protein 1	GO_ANCHORING_JUNCTION	GO_CELL_SUBSTRATE_JUNCTION	GO_CELL_JUNCTION	GO_CYTOSKELETON			6679	GSEA	CELL_PROJECTION	1.3255e-06	2.7336	67	24	892	0.00022599
SORBS3			5782	PTPN12	protein tyrosine phosphatase, non-receptor type 12	GO_ANCHORING_JUNCTION	GO_CELL_SUBSTRATE_JUNCTION	GO_CELL_JUNCTION	GO_CYTOSKELETON			6679	GSEA	PID_CDC42_PATHWAY	1.3951e-06	3.0525	50	20	892	0.00023397
SYNCRIP			10979	FERMT2	fermitin family member 2	GO_ANCHORING_JUNCTION	GO_CELL_SUBSTRATE_JUNCTION	GO_CELL_JUNCTION	GO_CYTOSKELETON			6679	GOBP name	cellular response to chemical stimulus	1.0606e-06	1.4179	775	144	892	0.00023483
GMDS			3611	ILK	integrin-linked kinase	GO_ANCHORING_JUNCTION	GO_CELL_SUBSTRATE_JUNCTION	GO_CELL_JUNCTION	GO_CYTOSKELETON			6679	GSEA	ACTIN_BINDING	1.6026e-06	2.4846	86	28	892	0.00026444
PLOD3			4659	PPP1R12A	protein phosphatase 1, regulatory subunit 12A	GO_ANCHORING_JUNCTION	GO_CELL_SUBSTRATE_JUNCTION	GO_CELL_JUNCTION	GO_CYTOSKELETON			6679	GSEA	CYTOSKELETAL_PART	1.6446e-06	1.9721	178	46	892	0.00026705
EXOC3			79026	AHNAK	AHNAK nucleoprotein	GO_ANCHORING_JUNCTION	GO_CELL_SUBSTRATE_JUNCTION	GO_CELL_JUNCTION	GO_CYTOSKELETON			6679	GSEA	PID_INTEGRIN_CS_PATHWAY	1.6905e-06	4.1335	24	13	892	0.00027021
PLIN3			7041	TGFB1I1	transforming growth factor beta 1 induced transcript 1	GO_ANCHORING_JUNCTION	GO_CELL_SUBSTRATE_JUNCTION	GO_CELL_JUNCTION	GO_CYTOSKELETON			6679	GOCC name	vesicle membrane	9.4171e-06	1.7853	218	51	892	0.00027149
SNX2			7791	ZYX	zyxin	GO_ANCHORING_JUNCTION	GO_CELL_SUBSTRATE_JUNCTION	GO_CELL_JUNCTION	GO_CYTOSKELETON			6679	Pfam	PTB	8.4604e-08	7.6312	8	8	892	0.0002753
WDR1			7739	ZNF185	zinc finger protein 185 (LIM domain)	GO_ANCHORING_JUNCTION	GO_CELL_SUBSTRATE_JUNCTION	GO_CELL_JUNCTION	GO_CYTOSKELETON			6679	GOBP name	regulation of actin filament-based process	1.337e-06	2.0227	166	44	892	0.00028899
SLIT3			3688	ITGB1	integrin, beta 1 (fibronectin receptor, beta polypeptide, antigen CD29 includes MDF2, MSK12)	GO_ANCHORING_JUNCTION	GO_CELL_SUBSTRATE_JUNCTION	GO_CELL_JUNCTION				6679	GOBP slim name	organelle organization	2.4711e-05	1.2512	1293	212	892	0.00028962
ATP9A			23191	CYFIP1	cytoplasmic FMR1 interacting protein 1	GO_ANCHORING_JUNCTION	GO_CELL_SUBSTRATE_JUNCTION	GO_CELL_JUNCTION				6679	GOCC slim name	protein complex	2.9848e-05	1.2004	1761	277	892	0.00031127
ROCK2			10890	RAB10	RAB10, member RAS oncogene family	GO_ANCHORING_JUNCTION	GO_CELL_SUBSTRATE_JUNCTION	GO_CELL_JUNCTION				6679	GOBP name	cellular component movement	1.4905e-06	1.5292	509	102	892	0.00031466
PHF2			375	ARF1	ADP-ribosylation factor 1	GO_ANCHORING_JUNCTION	GO_CELL_SUBSTRATE_JUNCTION	GO_CELL_JUNCTION				6679	GOBP name	cellular component organization or biogenesis	1.5998e-06	1.1889	2407	375	892	0.00033007
DNAJC13			301	ANXA1	annexin A1	GO_ANCHORING_JUNCTION	GO_CELL_SUBSTRATE_JUNCTION	GO_CELL_JUNCTION				6679	GOBP name	regulation of actin cytoskeleton organization	1.6781e-06	2.0256	162	43	892	0.00033853
ZPR1			8773	SNAP23	synaptosomal-associated protein, 23kDa	GO_ANCHORING_JUNCTION	GO_CELL_SUBSTRATE_JUNCTION	GO_CELL_JUNCTION				6679	GOCC name	cytoplasmic membrane-bounded vesicle	1.2878e-05	1.5826	352	73	892	0.00036243
PDCD6			30845	EHD3	EH-domain containing 3	GO_ANCHORING_JUNCTION	GO_CELL_SUBSTRATE_JUNCTION	GO_CELL_JUNCTION				6679	GOCC slim name	cell leading edge	3.7752e-05	4.0164	19	10	892	0.00036745
SH3BGRL			3685	ITGAV	integrin, alpha V (vitronectin receptor, alpha polypeptide, antigen CD51)	GO_ANCHORING_JUNCTION	GO_CELL_SUBSTRATE_JUNCTION	GO_CELL_JUNCTION				6679	GSEA	GSE11057_NAIVE_CD4_VS_PBMC_CD4_TCELL_DN	2.3396e-06	2.2176	117	34	892	0.00036821
TRIM3			10787	NCKAP1	NCK-associated protein 1	GO_ANCHORING_JUNCTION	GO_CELL_SUBSTRATE_JUNCTION	GO_CELL_JUNCTION				6679	GOBP slim name	regulation of organelle organization	3.3228e-05	1.5434	356	72	892	0.00037445
TACC1			3690	ITGB3	integrin, beta 3 (platelet glycoprotein IIIa, antigen CD61)	GO_ANCHORING_JUNCTION	GO_CELL_SUBSTRATE_JUNCTION	GO_CELL_JUNCTION				6679	GOCC name	membrane	1.4131e-05	1.1361	3036	452	892	0.00038843
VPS26A			928	CD9	CD9 molecule	GO_ANCHORING_JUNCTION	GO_CELL_SUBSTRATE_JUNCTION	GO_CELL_JUNCTION				6679	Keywords	Integrin	8.9574e-06	3.6743	27	13	892	0.00039353
ERLIN1			7184	HSP90B1	heat shock protein 90kDa beta (Grp94), member 1	GO_ANCHORING_JUNCTION	GO_CELL_SUBSTRATE_JUNCTION	GO_CELL_JUNCTION				6679	KEGG name	Arrhythmogenic right ventricular cardiomyopathy (ARVC)	1.0147e-05	2.7254	56	20	892	0.00039429
GPC4			2665	GDI2	GDP dissociation inhibitor 2	GO_ANCHORING_JUNCTION	GO_CELL_SUBSTRATE_JUNCTION	GO_CELL_JUNCTION				6679	GOBP slim name	coagulation	3.876e-05	1.5919	302	63	892	0.00040559
BANF1			1956	EGFR	epidermal growth factor receptor	GO_ANCHORING_JUNCTION	GO_CELL_SUBSTRATE_JUNCTION	GO_CELL_JUNCTION				6679	GSEA	MODULE_321	2.6911e-06	2.5781	74	25	892	0.00041089
ITGA10			823	CAPN1	calpain 1, (mu/I) large subunit	GO_ANCHORING_JUNCTION	GO_CELL_SUBSTRATE_JUNCTION	GO_CELL_JUNCTION				6679	GSEA	KEGG_ARRHYTHMOGENIC_RIGHT_VENTRICULAR_CARDIOMYOPATHY_ARVC	2.7546e-06	2.7003	65	23	892	0.00041441
PPM1B			3675	ITGA3	integrin, alpha 3 (antigen CD49C, alpha 3 subunit of VLA-3 receptor)	GO_ANCHORING_JUNCTION	GO_CELL_SUBSTRATE_JUNCTION	GO_CELL_JUNCTION				6679	GSEA	TTTGCAC,MIR-19A,MIR-19B	2.6792e-06	1.8384	220	53	892	0.00041528
SLC22A3			2768	GNA12	guanine nucleotide binding protein (G protein) alpha 12	GO_ANCHORING_JUNCTION	GO_CELL_SUBSTRATE_JUNCTION	GO_CELL_JUNCTION				6679	GOMF name	calcium ion binding	6.0849e-07	1.7366	312	71	892	0.00043431
B3GALNT1			4810	NHS	Nance-Horan syndrome (congenital cataracts and dental anomalies)	GO_ANCHORING_JUNCTION	GO_CELL_SUBSTRATE_JUNCTION	GO_CELL_JUNCTION				6679	KEGG name	Pathogenic Escherichia coli infection	1.0037e-05	3.017	43	17	892	0.000455
PSMD10			1464	CSPG4	chondroitin sulfate proteoglycan 4	GO_ANCHORING_JUNCTION	GO_CELL_SUBSTRATE_JUNCTION	GO_CELL_JUNCTION				6679	GOBP name	establishment or maintenance of cell polarity	2.384e-06	2.6543	69	24	892	0.00046046
AP1G2			214	ALCAM	activated leukocyte cell adhesion molecule	GO_ANCHORING_JUNCTION	GO_CELL_SUBSTRATE_JUNCTION	GO_CELL_JUNCTION				6679	Keywords	Celladhesion	1.157e-05	1.7387	237	54	892	0.00047654
ZMPSTE24			8516	ITGA8	integrin, alpha 8	GO_ANCHORING_JUNCTION	GO_CELL_SUBSTRATE_JUNCTION	GO_CELL_JUNCTION				6679	GOBP slim name	extracellular structure organization	5.0689e-05	1.6483	250	54	892	0.00049506
TRIO			85440	DOCK7	dedicator of cytokinesis 7	GO_ANCHORING_JUNCTION	GO_CELL_SUBSTRATE_JUNCTION	GO_CELL_JUNCTION				6679	GOCC name	cytoplasmic vesicle membrane	1.9026e-05	1.7638	212	49	892	0.00049975
PDE5A			308	ANXA5	annexin A5	GO_ANCHORING_JUNCTION	GO_CELL_SUBSTRATE_JUNCTION	GO_CELL_JUNCTION				6679	GOBP slim name	extracellular matrix organization	5.0689e-05	1.6483	250	54	892	0.00051213
WISP2			3678	ITGA5	integrin, alpha 5 (fibronectin receptor, alpha polypeptide)	GO_ANCHORING_JUNCTION	GO_CELL_SUBSTRATE_JUNCTION	GO_CELL_JUNCTION				6679	GSEA	ZWANG_CLASS_1_TRANSIENTLY_INDUCED_BY_EGF	3.5661e-06	1.8881	194	48	892	0.00052871
SRP72			3672	ITGA1	integrin, alpha 1	GO_ANCHORING_JUNCTION	GO_CELL_SUBSTRATE_JUNCTION	GO_CELL_JUNCTION				6679	GOBP slim name	cellular process	6.3151e-05	1.0556	5400	747	892	0.0005607
MYO1D			143903	LAYN	layilin	GO_ANCHORING_JUNCTION	GO_CELL_SUBSTRATE_JUNCTION	GO_CELL_JUNCTION				6679	GSEA	ACTIN_FILAMENT_BINDING	3.9087e-06	3.684	29	14	892	0.00056319
MICAL2			6237	RRAS	related RAS viral (r-ras) oncogene homolog	GO_ANCHORING_JUNCTION	GO_CELL_SUBSTRATE_JUNCTION	GO_CELL_JUNCTION				6679	GSEA	LU_AGING_BRAIN_UP	3.8836e-06	1.9292	178	45	892	0.00056756
SORBS2			7529	YWHAB	tyrosine 3-monooxygenase/tryptophan 5-monooxygenase activation protein, beta polypeptide	GO_ANCHORING_JUNCTION	GO_CELL_SUBSTRATE_JUNCTION	GO_CELL_JUNCTION				6679	GOBP name	negative regulation of cellular process	3.1331e-06	1.2756	1364	228	892	0.00058046
SASH1			6730	SRP68	signal recognition particle 68kDa	GO_ANCHORING_JUNCTION	GO_CELL_SUBSTRATE_JUNCTION	GO_CELL_JUNCTION				6679	GOBP name	regulation of actin polymerization or depolymerization	3.4704e-06	2.3543	94	29	892	0.00063008
FARP2			7534	YWHAZ	tyrosine 3-monooxygenase/tryptophan 5-monooxygenase activation protein, zeta polypeptide	GO_ANCHORING_JUNCTION	GO_CELL_SUBSTRATE_JUNCTION	GO_CELL_JUNCTION				6679	GSEA	INTEGRIN_COMPLEX	4.5075e-06	5.2831	13	9	892	0.00064045
KIF4A			10971	YWHAQ	tyrosine 3-monooxygenase/tryptophan 5-monooxygenase activation protein, theta polypeptide	GO_ANCHORING_JUNCTION	GO_CELL_SUBSTRATE_JUNCTION	GO_CELL_JUNCTION				6679	KEGG name	Tight junction	1.9446e-05	2.2396	92	27	892	0.00066115
ATG7			2923	PDIA3	protein disulfide isomerase family A, member 3	GO_ANCHORING_JUNCTION	GO_CELL_SUBSTRATE_JUNCTION	GO_CELL_JUNCTION				6679	GSEA	KAAB_HEART_ATRIUM_VS_VENTRICLE_UP	4.817e-06	1.9663	163	42	892	0.00067504
ZBTB7A			4323	MMP14	matrix metallopeptidase 14 (membrane-inserted)	GO_ANCHORING_JUNCTION	GO_CELL_SUBSTRATE_JUNCTION	GO_CELL_JUNCTION				6679	GOBP name	Ras protein signal transduction	3.837e-06	2.0915	135	37	892	0.00068299
TNFAIP8			2783	GNB2	guanine nucleotide binding protein (G protein), beta polypeptide 2	GO_ANCHORING_JUNCTION	GO_CELL_SUBSTRATE_JUNCTION	GO_CELL_JUNCTION				6679	GSEA	BIOCARTA_CDC42RAC_PATHWAY	4.968e-06	4.7695	16	10	892	0.00068679
MAP3K6			6251	RSU1	Ras suppressor protein 1	GO_ANCHORING_JUNCTION	GO_CELL_SUBSTRATE_JUNCTION	GO_CELL_JUNCTION				6679	GOBP name	regulation of actin filament length	4.3531e-06	2.3295	95	29	892	0.00075995
SVIL			26986	PABPC1	poly(A) binding protein, cytoplasmic 1	GO_ANCHORING_JUNCTION	GO_CELL_SUBSTRATE_JUNCTION	GO_CELL_JUNCTION				6679	GOCC name	protein complex	2.9848e-05	1.2004	1761	277	892	0.00076697
SEC24A			388	RHOB	ras homolog gene family, member B	GO_ANCHORING_JUNCTION	GO_CELL_SUBSTRATE_JUNCTION	GO_CELL_JUNCTION				6679	GOCC name	cortical cytoskeleton	3.0644e-05	2.9071	42	16	892	0.00077066
NTN1			8021	NUP214	nucleoporin 214kDa	GO_ANCHORING_JUNCTION	GO_CELL_SUBSTRATE_JUNCTION	GO_CELL_JUNCTION				6679	GOBP name	Arp2/3 complex-mediated actin nucleation	4.5075e-06	5.2831	13	9	892	0.00077206
FGFR1OP			6175	RPLP0	ribosomal protein, large, P0	GO_ANCHORING_JUNCTION	GO_CELL_SUBSTRATE_JUNCTION	GO_CELL_JUNCTION				6679	GSEA	CCAWWNAAGG_V$SRF_Q4	5.6919e-06	2.6649	63	22	892	0.00077638
CLIC3			3693	ITGB5	integrin, beta 5	GO_ANCHORING_JUNCTION	GO_CELL_SUBSTRATE_JUNCTION	GO_CELL_JUNCTION				6679	GOBP name	integrin-mediated signaling pathway	4.857e-06	2.763	58	21	892	0.00081652
EML2			977	CD151	CD151 molecule (Raph blood group)	GO_ANCHORING_JUNCTION	GO_CELL_SUBSTRATE_JUNCTION	GO_CELL_JUNCTION				6679	GOBP name	response to external stimulus	5.3004e-06	1.4536	588	112	892	0.00087485
LDHA			4026	LPP	LIM domain containing preferred translocation partner in lipoma	GO_ANCHORING_JUNCTION	GO_CELL_SUBSTRATE_JUNCTION	GO_CELL_JUNCTION				6679	GOBP slim name	regulation of body fluid levels	0.00010877	1.517	332	66	892	0.00088529
CYB5R3			1465	CSRP1	cysteine and glycine-rich protein 1	GO_ANCHORING_JUNCTION	GO_CELL_SUBSTRATE_JUNCTION	GO_CELL_JUNCTION				6679	GSEA	HOFFMANN_LARGE_TO_SMALL_PRE_BII_LYMPHOCYTE_UP	6.6736e-06	2.3225	92	28	892	0.00088664
EGFR			22801	ITGA11	integrin, alpha 11	GO_ANCHORING_JUNCTION	GO_CELL_SUBSTRATE_JUNCTION	GO_CELL_JUNCTION				6679	GOCC name	axon	3.6292e-05	2.2046	90	26	892	0.00089368
HRAS			64759	TNS3	tensin 3	GO_ANCHORING_JUNCTION	GO_CELL_SUBSTRATE_JUNCTION	GO_CELL_JUNCTION				6679	GOCC name	cell leading edge	3.7752e-05	4.0164	19	10	892	0.00091067
COL2A1			4267	CD99	CD99 molecule	GO_ANCHORING_JUNCTION	GO_CELL_SUBSTRATE_JUNCTION	GO_CELL_JUNCTION				6679	GSEA	SASSON_RESPONSE_TO_FORSKOLIN_DN	7.0533e-06	2.5089	73	24	892	0.00092506
COL4A1			3339	HSPG2	heparan sulfate proteoglycan 2	GO_ANCHORING_JUNCTION	GO_CELL_SUBSTRATE_JUNCTION	GO_CELL_JUNCTION				6679	GOBP slim name	cellular component assembly	0.00012072	1.2914	845	143	892	0.00093081
LMNA			2869	GRK5	G protein-coupled receptor kinase 5	GO_ANCHORING_JUNCTION	GO_CELL_SUBSTRATE_JUNCTION	GO_CELL_JUNCTION				6679	GOCC name	lamellipodium	3.9806e-05	2.0878	106	29	892	0.00094101
ANXA1			1466	CSRP2	cysteine and glycine-rich protein 2	GO_ANCHORING_JUNCTION	GO_CELL_SUBSTRATE_JUNCTION	GO_CELL_JUNCTION				6679	GOBP slim name	vesicle-mediated transport	0.00011916	1.3335	681	119	892	0.00094365
OAT			5478	PPIA	peptidylprolyl isomerase A (cyclophilin A)	GO_ANCHORING_JUNCTION	GO_CELL_SUBSTRATE_JUNCTION	GO_CELL_JUNCTION				6679	GOBP slim name	immune system process	0.00013208	1.2917	833	141	892	0.00099227
RPN2			976	CD97	CD97 molecule	GO_ANCHORING_JUNCTION	GO_CELL_SUBSTRATE_JUNCTION	GO_CELL_JUNCTION				6679	GSEA	GSE29618_BCELL_VS_MDC_DAY7_FLU_VACCINE_DN	8.1981e-06	2.0502	134	36	892	0.0010228
GNAI2			1948	EFNB2	ephrin-B2	GO_ANCHORING_JUNCTION	GO_CELL_SUBSTRATE_JUNCTION	GO_CELL_JUNCTION				6679	GOBP name	multicellular organismal process	6.3688e-06	1.2988	1134	193	892	0.0010324
GYPC			2580	GAK	cyclin G associated kinase	GO_ANCHORING_JUNCTION	GO_CELL_SUBSTRATE_JUNCTION	GO_CELL_JUNCTION				6679	GSEA	ACTIN_CYTOSKELETON_ORGANIZATION_AND_BIOGENESIS	8.178e-06	2.3414	88	27	892	0.0010329
ITGB3			8496	PPFIBP1	PTPRF interacting protein, binding protein 1 (liprin beta 1)	GO_ANCHORING_JUNCTION	GO_CELL_SUBSTRATE_JUNCTION	GO_CELL_JUNCTION				6679	GOBP slim name	membrane organization	0.00015382	1.3459	618	109	892	0.0011267
RPLP0			4643	MYO1E	myosin IE	GO_ANCHORING_JUNCTION		GO_CELL_JUNCTION	GO_CYTOSKELETON			6679	GOCC name	Golgi apparatus part	4.92e-05	1.499	392	77	892	0.0011403
ITGB1			84260	TCHP	trichoplein, keratin filament binding	GO_ANCHORING_JUNCTION		GO_CELL_JUNCTION	GO_CYTOSKELETON			6679	Keywords	Myosin	3.331e-05	3.0123	38	15	892	0.0011553
PRKCB			5411	PNN	pinin, desmosome associated protein	GO_ANCHORING_JUNCTION		GO_CELL_JUNCTION	GO_CYTOSKELETON			6679	GOBP name	cellular developmental process	7.3098e-06	1.3422	904	159	892	0.0011642
KRT18			5493	PPL	periplakin	GO_ANCHORING_JUNCTION		GO_CELL_JUNCTION	GO_CYTOSKELETON			6679	Keywords	LIMdomain	3.2634e-05	2.6934	51	18	892	0.0011948
GSN			23513	SCRIB	scribbled homolog (Drosophila)	GO_ANCHORING_JUNCTION		GO_CELL_JUNCTION				6679	GSEA	BROWNE_HCMV_INFECTION_48HR_DN	9.8734e-06	1.699	265	59	892	0.0012169
GSN			8751	ADAM15	ADAM metallopeptidase domain 15	GO_ANCHORING_JUNCTION		GO_CELL_JUNCTION				6679	GSEA	MOTOR_ACTIVITY	1.0498e-05	4.4889	17	10	892	0.0012204
ENO1			7317	UBA1	ubiquitin-like modifier activating enzyme 1	GO_ANCHORING_JUNCTION		GO_CELL_JUNCTION				6679	GSEA	KIM_WT1_TARGETS_UP	1.0185e-05	2.2013	104	30	892	0.0012257
ITGAV			83700	JAM3	junctional adhesion molecule 3	GO_ANCHORING_JUNCTION		GO_CELL_JUNCTION				6679	GSEA	KIM_WT1_TARGETS_8HR_UP	1.0325e-05	2.2731	94	28	892	0.0012281
CAPN1			4345	CD200	CD200 molecule	GO_ANCHORING_JUNCTION		GO_CELL_JUNCTION				6679	GSEA	SIG_CHEMOTAXIS	1.0126e-05	3.4463	31	14	892	0.0012332
TUBB			9948	WDR1	WD repeat domain 1			GO_CELL_JUNCTION	GO_CYTOSKELETON			6679	GSEA	BIOCARTA_ACTINY_PATHWAY	1.0498e-05	4.4889	17	10	892	0.0012344
PFN1			28988	DBNL	drebrin-like			GO_CELL_JUNCTION	GO_CYTOSKELETON			6679	GOBP name	regulation of actin filament polymerization	7.925e-06	2.3905	83	26	892	0.0012404
RNASE1			10006	ABI1	abl-interactor 1			GO_CELL_JUNCTION	GO_CYTOSKELETON			6679	GSEA	CYTOSKELETON_ORGANIZATION_AND_BIOGENESIS	1.1172e-05	1.8859	174	43	892	0.0012842
SOD3			1627	DBN1	drebrin 1			GO_CELL_JUNCTION	GO_CYTOSKELETON			6679	GOBP slim name	anatomical structure morphogenesis	0.0001876	1.3603	561	100	892	0.0013088
COL4A2			7402	UTRN	utrophin			GO_CELL_JUNCTION	GO_CYTOSKELETON			6679	GOBP name	regulation of locomotion	9.053e-06	1.6318	318	68	892	0.0013697
ITGA5			10611	PDLIM5	PDZ and LIM domain 5			GO_CELL_JUNCTION	GO_CYTOSKELETON			6679	GOBP name	actin nucleation	8.9187e-06	4.1971	20	11	892	0.0013723
KRT19			55201	MAP1S	microtubule-associated protein 1S			GO_CELL_JUNCTION	GO_CYTOSKELETON			6679	GSEA	GRUETZMANN_PANCREATIC_CANCER_UP	1.2156e-05	1.7058	255	57	892	0.0013818
GNAI3			4131	MAP1B	microtubule-associated protein 1B			GO_CELL_JUNCTION	GO_CYTOSKELETON			6679	Keywords	Cytoplasmicvesicle	4.2011e-05	1.7464	201	46	892	0.0013843
ANXA5			5311	PKD2	polycystic kidney disease 2 (autosomal dominant)			GO_CELL_JUNCTION	GO_CYTOSKELETON			6679	GSEA	REACTOME_NEUROTRANSMITTER_RECEPTOR_BINDING_AND_DOWNSTREAM_TRANSMISSION_IN_THE_POSTSYNAPTIC_CELL	1.2954e-05	2.8617	48	18	892	0.0014562
ENO2			91663	MYADM	myeloid-associated differentiation marker			GO_CELL_JUNCTION	GO_CYTOSKELETON			6679	GSEA	DELYS_THYROID_CANCER_UP	1.3286e-05	1.7201	244	55	892	0.0014773
GSTP1			285590	SH3PXD2B	SH3 and PX domains 2B			GO_CELL_JUNCTION	GO_CYTOSKELETON			6679	GOBP name	regulation of transport	1.0058e-05	1.4357	590	111	892	0.0014968
LGALS1			2241	FER	fer (fps/fes related) tyrosine kinase			GO_CELL_JUNCTION	GO_CYTOSKELETON			6679	GOCC name	cytoplasmic vesicle	6.8091e-05	1.4838	396	77	892	0.0015477
ANXA4			25932	CLIC4	chloride intracellular channel 4			GO_CELL_JUNCTION	GO_CYTOSKELETON			6679	Keywords	SH3domain	5.039e-05	2.0048	118	31	892	0.0015813
TRAPPC2			23098	SARM1	sterile alpha and TIR motif containing 1			GO_CELL_JUNCTION	GO_CYTOSKELETON			6679	GOBP name	cellular response to organic substance	1.1126e-05	1.4186	624	116	892	0.001629
RRAS			8189	SYMPK	symplekin			GO_CELL_JUNCTION	GO_CYTOSKELETON			6679	GOCC name	postsynaptic density	7.4813e-05	2.5437	54	18	892	0.0016685
MAP2			8476	CDC42BPA	CDC42 binding protein kinase alpha (DMPK-like)			GO_CELL_JUNCTION	GO_CYTOSKELETON			6679	GOBP slim name	cell motility	0.00025595	1.465	349	67	892	0.0017044
G6PD			9578	CDC42BPB	CDC42 binding protein kinase beta (DMPK-like)			GO_CELL_JUNCTION	GO_CYTOSKELETON			6679	GSEA	REACTOME_HEMOSTASIS	1.56e-05	1.6566	281	61	892	0.001716
ADH5			79827	CLMP	CXADR-like membrane protein			GO_CELL_JUNCTION	GO_CYTOSKELETON			6679	GOBP slim name	cytokinesis	0.00028097	2.5437	45	15	892	0.0017897
PABPC1			23384	SPECC1L	sperm antigen with calponin homology and coiled-coil domains 1-like			GO_CELL_JUNCTION	GO_CYTOSKELETON			6679	GSEA	GNF2_STAT6	1.8093e-05	2.6314	58	20	892	0.0019484
IMPDH2			10497	UNC13B	unc-13 homolog B (C. elegans)			GO_CELL_JUNCTION				6679	GSEA	REACTOME_INTEGRIN_CELL_SURFACE_INTERACTIONS	1.7972e-05	2.4377	72	23	892	0.0019559
ACTN1			5872	RAB13	RAB13, member RAS oncogene family			GO_CELL_JUNCTION				6679	GSEA	SCHLOSSER_SERUM_RESPONSE_UP	1.8767e-05	2.3785	77	24	892	0.001959
SRC			26999	CYFIP2	cytoplasmic FMR1 interacting protein 2			GO_CELL_JUNCTION				6679	GSEA	MODULE_3	1.9324e-05	1.6449	283	61	892	0.0019968
XRCC6			5335	PLCG1	phospholipase C, gamma 1			GO_CELL_JUNCTION				6679	GSEA	SWEET_KRAS_TARGETS_UP	2.0107e-05	2.5437	63	21	892	0.0020366
VCAN			5587	PRKD1	protein kinase D1			GO_CELL_JUNCTION				6679	GSEA	MODULE_202	1.9925e-05	2.8829	45	17	892	0.0020384
HLA-E			23208	SYT11	synaptotagmin XI			GO_CELL_JUNCTION				6679	GOBP name	positive regulation of actin filament polymerization	1.424e-05	2.9484	44	17	892	0.002052
HLA-DRB1			5580	PRKCD	protein kinase C, delta			GO_CELL_JUNCTION				6679	GSEA	AMIT_EGF_RESPONSE_480_HELA	2.1187e-05	2.0935	113	31	892	0.002125
PLS3			2059	EPS8	epidermal growth factor receptor pathway substrate 8			GO_CELL_JUNCTION				6679	GOMF name	actin-dependent ATPase activity	4.5075e-06	5.2831	13	9	892	0.0021448
MIF			55243	KIRREL	kin of IRRE like (Drosophila)			GO_CELL_JUNCTION				6679	KEGG name	Fc gamma R-mediated phagocytosis	8.0216e-05	2.4575	59	19	892	0.0021819
PLA2G2A			7533	YWHAH	tyrosine 3-monooxygenase/tryptophan 5-monooxygenase activation protein, eta polypeptide			GO_CELL_JUNCTION				6679	GOBP name	regulation of protein polymerization	1.5689e-05	2.2258	96	28	892	0.0021912
PKM			1741	DLG3	discs, large homolog 3 (Drosophila)			GO_CELL_JUNCTION				6679	GOBP name	anatomical structure formation involved in morphogenesis	1.6989e-05	1.6143	312	66	892	0.0022352
HSP90B1			10235	RASGRP2	RAS guanyl releasing protein 2 (calcium and DAG-regulated)			GO_CELL_JUNCTION				6679	GOCC name	leading edge membrane	0.00010653	2.2893	70	21	892	0.0022895
MYL6B			23413	NCS1	neuronal calcium sensor 1			GO_CELL_JUNCTION				6679	GOCC name	cortical actin cytoskeleton	0.00010912	3.6339	21	10	892	0.0023031
BRAF			4856	NOV	nephroblastoma overexpressed gene			GO_CELL_JUNCTION				6679	GOCC name	actin cap	0.00010568	5.7234	8	6	892	0.0023133
FABP4			794	CALB2	calbindin 2			GO_CELL_JUNCTION				6679	GOBP name	regulation of developmental process	1.8027e-05	1.373	717	129	892	0.0023379
TIMP2			5777	PTPN6	protein tyrosine phosphatase, non-receptor type 6			GO_CELL_JUNCTION				6679	GSEA	BAELDE_DIABETIC_NEPHROPATHY_DN	2.3571e-05	1.6187	297	63	892	0.0023411
NPR1			221935	SDK1	sidekick homolog 1, cell adhesion molecule (chicken)			GO_CELL_JUNCTION				6679	GSEA	GGGCGGR_V$SP1_Q6	2.4191e-05	1.2437	1356	221	892	0.0023796
HIST1H1B			5908	RAP1B	RAP1B, member of RAS oncogene family			GO_CELL_JUNCTION				6679	GOBP name	regulation of anatomical structure size	1.895e-05	1.9764	139	36	892	0.0024229
FER			55357	TBC1D2	TBC1 domain family, member 2			GO_CELL_JUNCTION				6679	GOCC name	cytoplasmic vesicle part	0.00012483	1.5469	296	60	892	0.0025886
NAGA			10076	PTPRU	protein tyrosine phosphatase, receptor type, U			GO_CELL_JUNCTION				6679	GSEA	GSE1460_CD4_THYMOCYTE_VS_NAIVE_CD4_TCELL_ADULT_BLOOD_UP	2.8474e-05	2.1583	99	28	892	0.002748
CAPN2			115207	KCTD12	potassium channel tetramerisation domain containing 12			GO_CELL_JUNCTION				6679	GSEA	TGCACTT,MIR-519C,MIR-519B,MIR-519A	2.967e-05	1.8129	181	43	892	0.0028366
CTPS1			57716	PRX	periaxin			GO_CELL_JUNCTION				6679	GSEA	ATTCTTT,MIR-186	3.025e-05	2.0571	115	31	892	0.0028654
ITGB5			22827	PUF60	poly-U binding splicing factor 60KDa			GO_CELL_JUNCTION				6679	GOCC name	membrane raft	0.00014513	1.8517	136	33	892	0.0029576
PLCG1			117583	PARD3B	par-3 partitioning defective 3 homolog B (C. elegans)			GO_CELL_JUNCTION				6679	GOBP name	organelle organization	2.4711e-05	1.2512	1293	212	892	0.003073
NCL			8976	WASL	Wiskott-Aldrich syndrome-like				GO_CYTOSKELETON			6679	GSEA	LIAO_METASTASIS	3.2864e-05	1.6751	246	54	892	0.0030844
TRIM21			4641	MYO1C	myosin IC				GO_CYTOSKELETON			6679	GSEA	REACTOME_MUSCLE_CONTRACTION	3.3527e-05	2.4655	65	21	892	0.0030899
SRM			10093	ARPC4	actin related protein 2/3 complex, subunit 4, 20kDa				GO_CYTOSKELETON			6679	GSEA	PID_RAC1_PATHWAY	3.331e-05	3.0123	38	15	892	0.0030978
CSNK2A2			10552	ARPC1A	actin related protein 2/3 complex, subunit 1A, 41kDa				GO_CYTOSKELETON			6679	GOBP slim name	cell junction organization	0.0005198	1.8263	117	28	892	0.0031082
FST			4642	MYO1D	myosin ID				GO_CYTOSKELETON			6679	KEGG name	Phosphatidylinositol signaling system	0.00013826	2.5978	47	16	892	0.0031339
M6PR			274	BIN1	bridging integrator 1				GO_CYTOSKELETON			6679	GSEA	KRIEG_HYPOXIA_NOT_VIA_KDM3A	3.4605e-05	1.5529	344	70	892	0.0031608
OGN			23499	MACF1	microtubule-actin crosslinking factor 1				GO_CYTOSKELETON			6679	Keywords	Coiledcoil	0.0001154	1.2913	851	144	892	0.0033065
CSRP1			4218	RAB8A	RAB8A, member RAS oncogene family				GO_CYTOSKELETON			6679	GOBP name	negative regulation of biological process	2.7647e-05	1.2246	1508	242	892	0.0033917
FLNA			801	CALM1	calmodulin 1 (phosphorylase kinase, delta)				GO_CYTOSKELETON			6679	KEGG name	Gap junction	0.00016222	2.3386	62	19	892	0.0033941
NF1			3796	KIF2A	kinesin heavy chain member 2A				GO_CYTOSKELETON			6679	GOBP name	actin crosslink formation	3.0379e-05	6.541	7	6	892	0.0036287
COMT			24137	KIF4A	kinesin family member 4A				GO_CYTOSKELETON			6679	GOBP name	regulation of organelle organization	3.3228e-05	1.5434	356	72	892	0.0038183
UBA1			3064	HTT	huntingtin				GO_CYTOSKELETON			6679	GSEA	GSE11057_NAIVE_VS_MEMORY_CD4_TCELL_DN	4.264e-05	2.0219	117	31	892	0.0038264
ENPP1			6709	SPTAN1	spectrin, alpha, non-erythrocytic 1 (alpha-fodrin)				GO_CYTOSKELETON			6679	GSEA	GSE26495_NAIVE_VS_PD1LOW_CD8_TCELL_DN	4.3036e-05	2.1463	96	27	892	0.0038283
CALB2			3092	HIP1	huntingtin interacting protein 1				GO_CYTOSKELETON			6679	GOBP name	positive regulation of cellular process	3.3966e-05	1.2194	1527	244	892	0.0038543
CFL1			7114	TMSB4X	thymosin beta 4, X-linked				GO_CYTOSKELETON			6679	GSEA	JOHNSTONE_PARVB_TARGETS_2_UP	4.4258e-05	2.1803	91	26	892	0.0039031
ATP2B4			51517	NCKIPSD	NCK interacting protein with SH3 domain				GO_CYTOSKELETON			6679	GSEA	FLECHNER_BIOPSY_KIDNEY_TRANSPLANT_OK_VS_DONOR_UP	4.4697e-05	1.4764	429	83	892	0.0039081
DGKA			64837	KLC2	kinesin light chain 2				GO_CYTOSKELETON			6679	GSEA	PID_CXCR4_PATHWAY	4.5307e-05	2.3094	76	23	892	0.0039279
IGFBP6			57403	RAB22A	RAB22A, member RAS oncogene family				GO_CYTOSKELETON			6679	GSEA	V$SREBP1_Q6	4.8007e-05	1.9363	134	34	892	0.0040255
MYL9			9322	TRIP10	thyroid hormone receptor interactor 10				GO_CYTOSKELETON			6679	GSEA	REACTOME_PLATELET_ACTIVATION_SIGNALING_AND_AGGREGATION	4.7684e-05	1.8946	145	36	892	0.0040315
CTSS			6714	SRC	v-src sarcoma (Schmidt-Ruppin A-2) viral oncogene homolog (avian)				GO_CYTOSKELETON			6679	GOCC name	endosome membrane	0.00020328	1.6657	197	43	892	0.0040725
ITGA3			1398	CRK	v-crk sarcoma virus CT10 oncogene homolog (avian)				GO_CYTOSKELETON			6679	GOBP name	regulation of cellular component movement	3.876e-05	1.5919	302	63	892	0.0041888
MSN			10121	ACTR1A	ARP1 actin-related protein 1 homolog A, centractin alpha (yeast)				GO_CYTOSKELETON			6679	GOBP name	coagulation	3.876e-05	1.5919	302	63	892	0.0042393
U2AF2			8997	KALRN	kalirin, RhoGEF kinase				GO_CYTOSKELETON			6679	GOBP name	blood coagulation	3.876e-05	1.5919	302	63	892	0.004291
YWHAQ			3875	KRT18	keratin 18				GO_CYTOSKELETON			6679	GOBP name	regulation of cell migration	4.0323e-05	1.6196	278	59	892	0.0043065
RPA1			1781	DYNC1I2	dynein, cytoplasmic 1, intermediate chain 2				GO_CYTOSKELETON			6679	GSEA	MCBRYAN_TERMINAL_END_BUD_UP	5.4253e-05	4.6961	13	8	892	0.0045122
CFP			2773	GNAI3	guanine nucleotide binding protein (G protein), alpha inhibiting activity polypeptide 3				GO_CYTOSKELETON			6679	GOBP slim name	localization	0.00080244	1.4963	255	50	892	0.0046101
ITPKB			23048	FNBP1	formin binding protein 1				GO_CYTOSKELETON			6679	GSEA	DUTERTRE_ESTRADIOL_RESPONSE_24HR_DN	5.6329e-05	1.6418	251	54	892	0.0046471
LOX			5074	PAWR	PRKC, apoptosis, WT1, regulator				GO_CYTOSKELETON			6679	KEGG name	Hypertrophic cardiomyopathy (HCM)	0.00024058	2.1656	74	21	892	0.0046741
MAPK1			4650	MYO9B	myosin IXB				GO_CYTOSKELETON			6679	GSEA	GSE3982_DC_VS_BCELL_UP	5.937e-05	1.988	119	31	892	0.0048589
PTPN6			4638	MYLK	myosin light chain kinase				GO_CYTOSKELETON			6679	GSEA	HELLER_HDAC_TARGETS_SILENCED_BY_METHYLATION_UP	6.2738e-05	1.6632	234	51	892	0.0050937
MPG			11344	TWF2	twinfilin, actin-binding protein, homolog 2 (Drosophila)				GO_CYTOSKELETON			6679	GOBP slim name	muscle contraction	0.00091276	1.6677	151	33	892	0.0051431
CRABP2			57698	KIAA1598	KIAA1598				GO_CYTOSKELETON			6679	GOBP name	extracellular structure organization	5.0689e-05	1.6483	250	54	892	0.0052891
TKT			5217	PFN2	profilin 2				GO_CYTOSKELETON			6679	GOBP slim name	anatomical structure development	0.0009579	1.211	983	156	892	0.0052956
LMOD1			22919	MAPRE1	microtubule-associated protein, RP/EB family, member 1				GO_CYTOSKELETON			6679	Keywords	Motorprotein	0.00020144	2.2445	68	20	892	0.00531
CMPK1			1809	DPYSL3	dihydropyrimidinase-like 3				GO_CYTOSKELETON			6679	GOBP name	hemostasis	5.1678e-05	1.5763	305	63	892	0.0053311
PDIA3			4133	MAP2	microtubule-associated protein 2				GO_CYTOSKELETON			6679	GOBP name	extracellular matrix organization	5.0689e-05	1.6483	250	54	892	0.0053506
ADSS			4629	MYH11	myosin, heavy chain 11, smooth muscle				GO_CYTOSKELETON			6679	GSEA	RYTTCCTG_V$ETS2_B	6.7056e-05	1.4359	473	89	892	0.0054014
ALDH1B1			25802	LMOD1	leiomodin 1 (smooth muscle)				GO_CYTOSKELETON			6679	GSEA	REACTOME_TRANSMISSION_ACROSS_CHEMICAL_SYNAPSES	6.948e-05	2.2998	73	22	892	0.005553
CASQ1			23002	DAAM1	dishevelled associated activator of morphogenesis 1				GO_CYTOSKELETON			6679	GSEA	MCBRYAN_PUBERTAL_BREAST_4_5WK_UP	7.0295e-05	1.9224	131	33	892	0.0055745
YWHAB			23345	SYNE1	spectrin repeat containing, nuclear envelope 1				GO_CYTOSKELETON			6679	GSEA	GSE24142_DN2_VS_DN3_THYMOCYTE_UP	7.1115e-05	2.0545	104	28	892	0.0055962
S100A11			4130	MAP1A	microtubule-associated protein 1A				GO_CYTOSKELETON			6679	GOBP name	vascular endothelial growth factor receptor signaling pathway	5.5741e-05	2.3317	72	22	892	0.0056856
DCTD			800	CALD1	caldesmon 1				GO_CYTOSKELETON			6679	GSEA	CYTOSKELETAL_PROTEIN_BINDING	7.3158e-05	1.8037	165	39	892	0.005713
GBP1			829	CAPZA1	capping protein (actin filament) muscle Z-line, alpha 1				GO_CYTOSKELETON			6679	GSEA	PID_RAC1_REG_PATHWAY	7.5993e-05	3.4976	24	11	892	0.0058015
GBP2			64780	MICAL1	microtubule associated monoxygenase, calponin and LIM domain containing 1				GO_CYTOSKELETON			6679	GSEA	CTTTGTA,MIR-524	7.6704e-05	1.6918	212	47	892	0.0058125
MCM7			2036	EPB41L1	erythrocyte membrane protein band 4.1-like 1				GO_CYTOSKELETON			6679	GSEA	BIOCARTA_MCALPAIN_PATHWAY	7.5993e-05	3.4976	24	11	892	0.0058451
GRK5			2010	EMD	emerin				GO_CYTOSKELETON			6679	GSEA	PID_PI3KPLCTRKPATHWAY	7.9275e-05	3.2705	28	12	892	0.0058767
PFN2			8727	CTNNAL1	catenin (cadherin-associated protein), alpha-like 1				GO_CYTOSKELETON			6679	GSEA	BIOCARTA_MPR_PATHWAY	7.9275e-05	3.2705	28	12	892	0.0059196
THBS2			54961	SSH3	slingshot homolog 3 (Drosophila)				GO_CYTOSKELETON			6679	GOBP name	cellular process	6.3151e-05	1.0556	5400	747	892	0.0061643
MYH9			2339	FNTA	farnesyltransferase, CAAX box, alpha				GO_CYTOSKELETON			6679	GOCC slim name	extracellular matrix	0.00070647	1.5981	191	40	892	0.0064466
			1400	CRMP1	collapsin response mediator protein 1				GO_CYTOSKELETON			6679	Keywords	Aorticaneurysm	0.00025634	4.4515	12	7	892	0.0064972
			6786	STIM1	stromal interaction molecule 1				GO_CYTOSKELETON			6679	GSEA	PID_ARF6_TRAFFICKINGPATHWAY	9.0062e-05	2.7919	41	15	892	0.0065343
NUP214			85456	TNKS1BP1	tankyrase 1 binding protein 1, 182kDa				GO_CYTOSKELETON			6679	GSEA	BIOCARTA_INTEGRIN_PATHWAY	9.0062e-05	2.7919	41	15	892	0.006581
MYH11			27295	PDLIM3	PDZ and LIM domain 3				GO_CYTOSKELETON			6679	Corum	Arp2/3 protein complex	4.5237e-06	6.6773	8	7	892	0.0066995
MYH11			10398	MYL9	myosin, light chain 9, regulatory				GO_CYTOSKELETON			6679	GSEA	V$AP2_Q6	9.3812e-05	2.0885	95	26	892	0.0067112
HPCAL1			103910	MYL12B	myosin, light chain 12B, regulatory				GO_CYTOSKELETON			6679	Keywords	Calmodulin-binding	0.00027664	1.9873	96	25	892	0.0067521
TAGLN2			11043	MID2	midline 2				GO_CYTOSKELETON			6679	GSEA	REACTOME_GASTRIN_CREB_SIGNALLING_PATHWAY_VIA_PKC_AND_MAPK	9.6815e-05	2.4975	55	18	892	0.0068779
RBMX			9855	FARP2	FERM, RhoGEF and pleckstrin domain protein 2				GO_CYTOSKELETON			6679	GOBP slim name	cellular component morphogenesis	0.0012784	1.4996	229	45	892	0.0069366
EIF4A3			7756	ZNF207	zinc finger protein 207				GO_CYTOSKELETON			6679	GOBP name	cell projection organization	7.3856e-05	1.5921	278	58	892	0.0070575
COL18A1			10426	TUBGCP3	tubulin, gamma complex associated protein 3				GO_CYTOSKELETON			6679	GOBP name	regulation of cell motility	7.8956e-05	1.5734	291	60	892	0.0073139
FEN1			51119	SBDS	Shwachman-Bodian-Diamond syndrome				GO_CYTOSKELETON			6679	GSEA	KEGG_FC_GAMMA_R_MEDIATED_PHAGOCYTOSIS	0.00010534	2.3481	65	20	892	0.0073309
TXLNA			10844	TUBGCP2	tubulin, gamma complex associated protein 2				GO_CYTOSKELETON			6679	GSEA	KEGG_PHOSPHATIDYLINOSITOL_SIGNALING_SYSTEM	0.00010477	2.6543	46	16	892	0.0073409
EIF2S3			24139	EML2	echinoderm microtubule associated protein like 2				GO_CYTOSKELETON			6679	Pfam	PTEN_C2	4.5237e-06	6.6773	8	7	892	0.00736
CD200			1915	EEF1A1	eukaryotic translation elongation factor 1 alpha 1				GO_CYTOSKELETON			6679	GOBP slim name	vesicle organization	0.0013849	1.7314	119	27	892	0.007378
GARS			25930	PTPN23	protein tyrosine phosphatase, non-receptor type 23				GO_CYTOSKELETON			6679	GOBP slim name	cellular localization	0.0014268	1.5262	205	41	892	0.0074651
ACTR1B			2771	GNAI2	guanine nucleotide binding protein (G protein), alpha inhibiting activity polypeptide 2				GO_CYTOSKELETON			6679	GSEA	MODULE_275	0.00011012	4.3607	14	8	892	0.0075605
STAT6			10499	NCOA2	nuclear receptor coactivator 2				GO_CYTOSKELETON			6679	GSEA	ACTIN_FILAMENT_BASED_MOVEMENT	0.00011012	4.3607	14	8	892	0.0076116
STAT5A			4957	ODF2	outer dense fiber of sperm tails 2				GO_CYTOSKELETON			6679	GOBP name	cell-substrate adhesion	8.9265e-05	2.0604	100	27	892	0.0081853
HTT			136319	MTPN	myotrophin				GO_CYTOSKELETON			6679	GSEA	chr11p15	0.00012267	2.1296	86	24	892	0.0083106
SLC1A1			72	ACTG2	actin, gamma 2, smooth muscle, enteric				GO_CYTOSKELETON			6679	GSEA	MCBRYAN_PUBERTAL_TGFB1_TARGETS_UP	0.00012615	1.8654	135	33	892	0.0084905
SSR1			59	ACTA2	actin, alpha 2, smooth muscle, aorta				GO_CYTOSKELETON			6679	GOBP name	regulation of cellular component size	9.3824e-05	1.9937	111	29	892	0.0085173
CRK			1855	DVL1	dishevelled, dsh homolog 1 (Drosophila)				GO_CYTOSKELETON			6679	GOCC slim name	neuron projection	0.0010721	1.4549	278	53	892	0.0086959
MAP1B			353116	RILPL1	Rab interacting lysosomal protein-like 1				GO_CYTOSKELETON			6679	GSEA	YAO_TEMPORAL_RESPONSE_TO_PROGESTERONE_CLUSTER_16	0.00013159	2.3125	66	20	892	0.0087416
NEDD4			27241	BBS9	Bardet-Biedl syndrome 9				GO_CYTOSKELETON			6679	GSEA	SENESE_HDAC1_TARGETS_DN	0.0001327	1.8401	141	34	892	0.008758
YAP1			83658	DYNLRB1	dynein, light chain, roadblock-type 1				GO_CYTOSKELETON			6679	GSEA	KEGG_ADHERENS_JUNCTION	0.00013159	2.3125	66	20	892	0.0087987
UTRN			192668	CYS1	cystin 1				GO_CYTOSKELETON			6679	GOCC name	perinuclear region of cytoplasm	0.00045351	1.4638	318	61	892	0.0089342
IQGAP1			3880	KRT19	keratin 19				GO_CYTOSKELETON			6679	GSEA	CTTTGT_V$LEF1_Q2	0.00013637	1.2953	813	138	892	0.0089427
HAAO			140465	MYL6B	myosin, light chain 6B, alkali, smooth muscle and non-muscle				GO_CYTOSKELETON			6679	GOBP name	regulation of cellular component biogenesis	0.00010123	1.5886	269	56	892	0.0090098
STT3A			7846	TUBA1A	tubulin, alpha 1a				GO_CYTOSKELETON			6679	GSEA	NEGATIVE_REGULATION_OF_CELLULAR_PROCESS	0.00014053	1.5923	254	53	892	0.009099
NPTX2			54521	WDR44	WD repeat domain 44				GO_CYTOSKELETON			6679	GSEA	CAMP_UP.V1_DN	0.00013979	1.9238	119	30	892	0.0091087
PIP4K2A			2995	GYPC	glycophorin C (Gerbich blood group)				GO_CYTOSKELETON			6679	GSEA	WONG_ADULT_TISSUE_STEM_MODULE	0.00014419	1.466	380	73	892	0.0092772
ARCN1			8030	CCDC6	coiled-coil domain containing 6				GO_CYTOSKELETON			6679	GOCC name	lamellipodium membrane	0.00048306	4.1091	13	7	892	0.0093603
PITPNB			4637	MYL6	myosin, light chain 6, alkali, smooth muscle and non-muscle				GO_CYTOSKELETON			6679	GSEA	GGGYGTGNY_UNKNOWN	0.00014741	1.5121	323	64	892	0.009425
NOV			55970	GNG12	guanine nucleotide binding protein (G protein), gamma 12				GO_CYTOSKELETON			6679	Keywords	Metal-binding	0.00042913	1.2043	1204	190	892	0.0094265
CD97			1613	DAPK3	death-associated protein kinase 3				GO_CYTOSKELETON			6679	GOBP name	regulation of body fluid levels	0.00010877	1.517	332	66	892	0.0094946
FNTA			10120	ACTR1B	ARP1 actin-related protein 1 homolog B, centractin beta (yeast)				GO_CYTOSKELETON			6679	GOCC slim name	intracellular	0.0012415	1.4938	235	46	892	0.0095398
AARS			26064	RAI14	retinoic acid induced 14				GO_CYTOSKELETON			6679	GOBP slim name	cell differentiation	0.0019214	1.2653	585	97	892	0.0095418
CARS			4854	NOTCH3	notch 3				GO_CYTOSKELETON			6679	GOBP slim name	establishment of localization	0.0019579	1.1292	1703	252	892	0.0095609
NT5C2			9475	ROCK2	Rho-associated, coiled-coil containing protein kinase 2				GO_CYTOSKELETON			6679	GOBP name	cell migration	0.00010877	1.517	332	66	892	0.0095868
GNAQ			4000	LMNA	lamin A/C				GO_CYTOSKELETON			6679	GOBP name	actin filament bundle assembly	0.00011122	3.0062	33	13	892	0.0096161
CRIP1			27339	PRPF19	PRP19/PSO4 pre-mRNA processing factor 19 homolog (S. cerevisiae)				GO_CYTOSKELETON			6679	GOCC slim name	synapse	0.0013849	1.7314	119	27	892	0.0096287
MMP14			201134	CEP112	centrosomal protein 112kDa				GO_CYTOSKELETON			6679	GOBP name	system process	0.00011478	1.4236	461	86	892	0.0097384
GDI2			5716	PSMD10	proteasome (prosome, macropain) 26S subunit, non-ATPase, 10				GO_CYTOSKELETON			6679	GOBP name	positive regulation of protein polymerization	0.00011614	2.5437	51	17	892	0.0097623
EMD			203068	TUBB	tubulin, beta class I				GO_CYTOSKELETON			6679	GSEA	LINDGREN_BLADDER_CANCER_CLUSTER_2B	0.00015469	1.5861	255	53	892	0.0097685
SERPINH1			6867	TACC1	transforming, acidic coiled-coil containing protein 1				GO_CYTOSKELETON			6679	GOBP name	regulation of epithelial cell migration	0.00011768	3.1577	29	12	892	0.0098008
PDLIM4			8312	AXIN1	axin 1				GO_CYTOSKELETON			6679	GOBP name	regulation of biological quality	0.00011451	1.232	1214	196	892	0.0098065
VASP			55559	HAUS7	HAUS augmin-like complex, subunit 7				GO_CYTOSKELETON			6679	GOBP name	vesicle-mediated transport	0.00011916	1.3335	681	119	892	0.0098343
RAB5C			11116	FGFR1OP	FGFR1 oncogene partner				GO_CYTOSKELETON			6679	GSEA	TGANTCA_V$AP1_C	0.00015696	1.3902	505	92	892	0.009851
RAB13			8682	PEA15	phosphoprotein enriched in astrocytes 15				GO_CYTOSKELETON			6679	GOCC name	contractile fiber	0.00052521	2.8946	29	11	892	0.009854
RAB27A			5531	PPP4C	protein phosphatase 4, catalytic subunit				GO_CYTOSKELETON			6679	GOCC slim name	macromolecular complex	0.0015549	1.1145	2109	308	892	0.0098704
PLCD1			347733	TUBB2B	tubulin, beta 2B class IIb				GO_CYTOSKELETON			6679	GOBP name	cellular component assembly	0.00012072	1.2914	845	143	892	0.0098729
MECP2			2539	G6PD	glucose-6-phosphate dehydrogenase				GO_CYTOSKELETON			6679	GSEA	SCHUETZ_BREAST_CANCER_DUCTAL_INVASIVE_UP	0.00016362	1.6377	219	47	892	0.0099044
CNN1			3306	HSPA2	heat shock 70kDa protein 2				GO_CYTOSKELETON			6679	GSEA	NEGATIVE_REGULATION_OF_BIOLOGICAL_PROCESS	0.00016464	1.5661	268	55	892	0.0099077
RAP1GDS1			283349	RASSF3	Ras association (RalGDS/AF-6) domain family member 3				GO_CYTOSKELETON			6679	GSEA	HIRSCH_CELLULAR_TRANSFORMATION_SIGNATURE_DN	0.00016332	2.278	67	20	892	0.0099453
ARHGDIA			22852	ANKRD26	ankyrin repeat domain 26				GO_CYTOSKELETON			6679	GOCC slim name	organelle	0.0013661	1.053	4638	640	892	0.0099724
STAT2			729440	CCDC61	coiled-coil domain containing 61				GO_CYTOSKELETON			6679	GSEA	TOMLINS_PROSTATE_CANCER_DN	0.00016299	2.662	43	15	892	0.0099841
EFNB2			396	ARHGDIA	Rho GDP dissociation inhibitor (GDI) alpha				GO_CYTOSKELETON			6679	GSEA	GSE11057_NAIVE_VS_CENT_MEMORY_CD4_TCELL_DN	0.00016237	1.9078	120	30	892	0.010006
CAPZA1			9208	LRRFIP1	leucine rich repeat (in FLII) interacting protein 1				GO_CYTOSKELETON			6679	GOCC name	cleavage furrow	0.00052521	2.8946	29	11	892	0.010013
BLVRA			8717	TRADD	TNFRSF1A-associated via death domain				GO_CYTOSKELETON			6679	GSEA	SASSON_RESPONSE_TO_GONADOTROPHINS_UP	0.00016222	2.3386	62	19	892	0.010058
ACLY			83481	EPPK1	epiplakin 1				GO_CYTOSKELETON			6679	GOBP slim name	cell activation	0.0021034	1.4237	268	50	892	0.010103
COPB1			5873	RAB27A	RAB27A, member RAS oncogene family							6679	GSEA	RICKMAN_TUMOR_DIFFERENTIATED_WELL_VS_POORLY_DN	0.00016214	1.6958	189	42	892	0.010114
AP3M2			27131	SNX5	sorting nexin 5							6679	GSEA	QI_PLASMACYTOMA_UP	0.0001728	1.8775	126	31	892	0.010338
ITGA8			83988	NCALD	neurocalcin delta							6679	KEGG name	Endocytosis	0.00057071	1.8397	112	27	892	0.010349
CACNA2D1			164	AP1G1	adaptor-related protein complex 1, gamma 1 subunit							6679	GSEA	PID_S1P_S1P3_PATHWAY	0.00017405	3.4687	22	10	892	0.010352
HSPA2			58533	SNX6	sorting nexin 6							6679	GSEA	BIOCARTA_ECM_PATHWAY	0.00017808	3.2286	26	11	892	0.01041
ATP1B3			83871	RAB34	RAB34, member RAS oncogene family							6679	GSEA	AAAYRNCTG_UNKNOWN	0.00017798	1.7149	178	40	892	0.010464
ADPRH			8943	AP3D1	adaptor-related protein complex 3, delta 1 subunit							6679	GSEA	KEGG_GNRH_SIGNALING_PATHWAY	0.00018052	2.5437	48	16	892	0.010493
MFAP2			1176	AP3S1	adaptor-related protein complex 3, sigma 1 subunit							6679	GOBP slim name	pathogenesis	0.0022437	7.6312	3	3	892	0.010603
CCL18			83874	TBC1D10A	TBC1 domain family, member 10A							6679	GOBP slim name	protein phosphorylation	0.0022884	1.3995	289	53	892	0.010643
ITGA1			55737	VPS35	vacuolar protein sorting 35 homolog (S. cerevisiae)							6679	KEGG name	Dilated cardiomyopathy	0.00062894	2.0625	74	20	892	0.010692
EIF6			6643	SNX2	sorting nexin 2							6679	GOBP name	immune system process	0.00013208	1.2917	833	141	892	0.010705
C21orf59			7042	TGFB2	transforming growth factor, beta 2							6679	GSEA	ONKEN_UVEAL_MELANOMA_UP	0.00018555	1.4023	468	86	892	0.010724
MTPN			51429	SNX9	sorting nexin 9							6679	Keywords	Directproteinsequencing	0.00052305	1.1493	1826	275	892	0.011119
ARPC4			4905	NSF	N-ethylmaleimide-sensitive factor							6679	Keywords	Endosome	0.00054355	1.5325	244	49	892	0.011194
PPP4C			10947	AP3M2	adaptor-related protein complex 3, mu 2 subunit							6679	GSEA	GGGAGGRR_V$MAZ_Q6	0.00019513	1.261	938	155	892	0.011215
MYL6			4734	NEDD4	neural precursor cell expressed, developmentally down-regulated 4							6679	GOCC name	podosome	0.00060799	3.2705	21	9	892	0.011229
MYL6			60412	EXOC4	exocyst complex component 4							6679	GOBP slim name	regulation of protein modification process	0.0024683	1.2672	542	90	892	0.0113
ACTB			2647	BLOC1S1	biogenesis of lysosomal organelles complex-1, subunit 1							6679	GSEA	MULLIGHAN_NPM1_SIGNATURE_3_DN	0.00019879	2.0296	94	25	892	0.011361
CDC42			6272	SORT1	sortilin 1							6679	GSEA	WATANABE_RECTAL_CANCER_RADIOTHERAPY_RESPONSIVE_DN	0.00020144	2.2445	68	20	892	0.011449
RAB8A			11031	RAB31	RAB31, member RAS oncogene family							6679	GSEA	REACTOME_CELL_EXTRACELLULAR_MATRIX_INTERACTIONS	0.00020526	4.07	15	8	892	0.011537
RAB5B			23673	STX12	syntaxin 12							6679	GSEA	CHEN_METABOLIC_SYNDROM_NETWORK	0.00020475	1.3444	596	105	892	0.011572
RAB10			8729	GBF1	golgi brefeldin A resistant guanine nucleotide exchange factor 1							6679	GSEA	GSE29618_PDC_VS_MDC_DAY7_FLU_VACCINE_DN	0.00020908	1.8361	133	32	892	0.011688
ACTR3			26286	ARFGAP3	ADP-ribosylation factor GTPase activating protein 3							6679	GOBP slim name	secretion	0.0025968	1.4198	258	48	892	0.011705
ACTR2			9784	SNX17	sorting nexin 17							6679	GOCC slim name	site of polarized growth	0.0019441	1.9623	70	18	892	0.011826
ACTR2			8906	AP1G2	adaptor-related protein complex 1, gamma 2 subunit							6679	Keywords	Transducer	0.00059355	2.3037	53	16	892	0.011853
ACTR1A			79571	GCC1	GRIP and coiled-coil domain containing 1							6679	GOCC slim name	brush border	0.0021186	3.3386	16	7	892	0.011897
NCALD			83548	COG3	component of oligomeric golgi complex 3							6679	GSEA	TTGCACT,MIR-130A,MIR-301,MIR-130B	0.00021486	1.7429	162	37	892	0.011946
TGFB2			1294	COL7A1	collagen, type VII, alpha 1							6679	GSEA	CHANDRAN_METASTASIS_DN	0.00021863	1.7261	168	38	892	0.011961
NUTF2			25923	ATL3	atlastin GTPase 3							6679	GSEA	PID_TCR_PATHWAY	0.00021696	2.8344	35	13	892	0.011997
NCS1			2802	GOLGA3	golgin A3							6679	GOCC slim name	Golgi apparatus	0.0020588	1.3321	401	70	892	0.012023
LSM6			5331	PLCB3	phospholipase C, beta 3 (phosphatidylinositol-specific)							6679	GSEA	CTTTGCA,MIR-527	0.00022131	1.925	111	28	892	0.012043
TMSB4X			8904	CPNE1	copine I							6679	GOBP name	membrane organization	0.00015382	1.3459	618	109	892	0.012357
ETF1			55113	XKR8	XK, Kell blood group complex subunit-related family, member 8							6679	GOBP slim name	exocytosis	0.0027956	1.5771	150	31	892	0.012411
ACTA2			30846	EHD2	EH-domain containing 2							6679	GOBP name	cellular response to vascular endothelial growth factor stimulus	0.00015851	2.1803	77	22	892	0.012622
RHOB			51226	COPZ2	coatomer protein complex, subunit zeta 2							6679	GOBP name	response to calcium ion	0.00016222	2.3386	62	19	892	0.012805
POLR2L			10802	SEC24A	SEC24 family, member A (S. cerevisiae)							6679	GOCC name	endosomal part	0.00073829	1.5626	210	43	892	0.012833
GNB2			5878	RAB5C	RAB5C, member RAS oncogene family							6679	GOCC name	extracellular matrix	0.00070647	1.5981	191	40	892	0.012847
PPIA			163	AP2B1	adaptor-related protein complex 2, beta 1 subunit							6679	GOCC name	cell division site part	0.00072149	2.7981	30	11	892	0.012921
AP2B1			9559	VPS26A	vacuolar protein sorting 26 homolog A (S. pombe)							6679	GOCC name	myosin complex	0.00073635	2.3361	49	15	892	0.01299
YWHAZ			372	ARCN1	archain 1							6679	GSEA	KEGG_GAP_JUNCTION	0.00025035	2.2655	64	19	892	0.013067
ACTG1			112574	SNX18	sorting nexin 18							6679	GSEA	RICKMAN_METASTASIS_DN	0.00024835	1.7988	140	33	892	0.013096
ACTG2			9712	USP6NL	USP6 N-terminal like							6679	GSEA	REACTOME_TRANS_GOLGI_NETWORK_VESICLE_BUDDING	0.00024454	2.4024	54	17	892	0.013097
TPM4			51762	RAB8B	RAB8B, member RAS oncogene family							6679	GSEA	PID_ERBB1_RECEPTOR_PROXIMAL_PATHWAY	0.0002423	2.954	31	12	892	0.013115
EEF1A1			339122	RAB43	RAB43, member RAS oncogene family							6679	GSEA	REACTOME_NEURONAL_SYSTEM	0.0002501	2.035	90	24	892	0.01312
ST5			10484	SEC23A	Sec23 homolog A (S. cerevisiae)							6679	GSEA	PID_ILK_PATHWAY	0.00025395	2.6709	40	14	892	0.013121
BLOC1S1			1315	COPB1	coatomer protein complex, subunit beta 1							6679	GSEA	SASSON_RESPONSE_TO_GONADOTROPHINS_DN	0.00024696	2.2119	69	20	892	0.013158
ADARB1			6836	SURF4	surfeit 4							6679	GSEA	NUCLEOSIDE_TRIPHOSPHATASE_ACTIVITY	0.00024835	1.7988	140	33	892	0.013164
IFI35			5869	RAB5B	RAB5B, member RAS oncogene family							6679	GSEA	ISSAEVA_MLL2_TARGETS	0.00025395	2.6709	40	14	892	0.013187
ARF1			4864	NPC1	Niemann-Pick disease, type C1							6679	Keywords	GTP-binding	0.00068559	1.5789	203	42	892	0.013288
CCZ1			11311	VPS45	vacuolar protein sorting 45 homolog (S. cerevisiae)							6679	GSEA	CATTTCA,MIR-203	0.00026248	1.8338	129	31	892	0.013493
HSPG2			128866	CHMP4B	charged multivesicular body protein 4B							6679	GOBP name	regulation of nucleotide metabolic process	0.00017868	1.6118	232	49	892	0.013517
PKD1			54832	VPS13C	vacuolar protein sorting 13 homolog C (S. cerevisiae)							6679	GOBP name	negative regulation of protein polymerization	0.00018052	2.5437	48	16	892	0.013543
HNRNPU			22872	SEC31A	SEC31 homolog A (S. cerevisiae)							6679	GSEA	KEEN_RESPONSE_TO_ROSIGLITAZONE_DN	0.0002648	2.0649	85	23	892	0.013545
CAP1			26276	VPS33B	vacuolar protein sorting 33 homolog B (yeast)							6679	GOBP name	cellular response to growth factor stimulus	0.00017798	1.7149	178	40	892	0.013577
OCRL			55770	EXOC2	exocyst complex component 2							6679	GSEA	GCACTTT,MIR-17-5P,MIR-20A,MIR-106A,MIR-106B,MIR-20B,MIR-519D	0.00026724	1.5926	230	48	892	0.013601
PLCB3			22841	RAB11FIP2	RAB11 family interacting protein 2 (class I)							6679	GOBP name	anatomical structure morphogenesis	0.0001876	1.3603	561	100	892	0.01396
TAGLN			57182	ANKRD50	ankyrin repeat domain 50							6679	GSEA	REACTOME_GPCR_DOWNSTREAM_SIGNALING	0.0002786	1.9256	107	27	892	0.014109
COL7A1			23041	MON2	MON2 homolog (S. cerevisiae)							6679	GSEA	GSE1432_6H_VS_24H_IFNG_MICROGLIA_UP	0.00028756	1.8462	124	30	892	0.014491
GNA12			3689	ITGB2	integrin, beta 2 (complement component 3 receptor 3 and 4 subunit)							6679	Keywords	Golgiapparatus	0.00077176	1.4069	358	66	892	0.014531
KMT2A			11336	EXOC3	exocyst complex component 3							6679	KEGG name	GnRH signaling pathway	0.00091127	2.3741	45	14	892	0.01458
TNFAIP2			7127	TNFAIP2	tumor necrosis factor, alpha-induced protein 2							6679	GOBP name	positive regulation of protein kinase activity	0.00020328	1.6657	197	43	892	0.014646
YWHAH			3265	HRAS	v-Ha-ras Harvey rat sarcoma viral oncogene homolog							6679	GOBP name	negative regulation of protein complex assembly	0.00020221	2.3015	63	19	892	0.014685
PTPN12			80230	RUFY1	RUN and FYVE domain containing 1							6679	GSEA	PID_UPA_UPAR_PATHWAY	0.00029551	2.7557	36	13	892	0.014746
PRKCD			51026	GOLT1B	golgi transport 1B							6679	GSEA	NUTT_GBM_VS_AO_GLIOMA_UP	0.00029551	2.7557	36	13	892	0.014819
CALD1			23355	VPS8	vacuolar protein sorting 8 homolog (S. cerevisiae)							6679	GOCC slim name	retromer complex	0.0027567	4.2395	9	5	892	0.014907
COL14A1			1793	DOCK1	dedicator of cytokinesis 1							6679	GSEA	GSE29618_PDC_VS_MDC_DN	0.00030023	1.8197	130	31	892	0.01491
ARHGAP1			51454	GULP1	GULP, engulfment adaptor PTB domain containing 1							6679	GSEA	MEISSNER_NPC_HCP_WITH_H3_UNMETHYLATED	0.00030203	1.7278	159	36	892	0.014926
GOLGA3			57222	ERGIC1	endoplasmic reticulum-golgi intermediate compartment (ERGIC) 1							6679	GOBP slim name	cell proliferation	0.0035132	1.401	256	47	892	0.015138
LOXL1			10079	ATP9A	ATPase, class II, type 9A							6679	GSEA	TSENG_IRS1_TARGETS_UP	0.00031073	2.2893	60	18	892	0.015283
CYP4F3			4074	M6PR	mannose-6-phosphate receptor (cation dependent)							6679	GOCC name	cell periphery	0.00091857	3.3916	18	8	892	0.015511
AHNAK			10618	TGOLN2	trans-golgi network protein 2							6679	GSEA	SIGNAL_TRANSDUCTION	0.00032208	1.3266	604	105	892	0.015765
NEXN			6399	TRAPPC2	trafficking protein particle complex 2							6679	GOBP name	response to growth factor stimulus	0.00022528	1.6821	186	41	892	0.015977
GALNT2			30835	CD209	CD209 molecule							6679	KEGG name	Long-term depression	0.001124	2.4196	41	13	892	0.016091
SCRN1			114879	OSBPL5	oxysterol binding protein-like 5							6679	GSEA	TGAATGT,MIR-181A,MIR-181B,MIR-181C,MIR-181D	0.00033254	1.5956	220	46	892	0.016199
TWF1			5167	ENPP1	ectonucleotide pyrophosphatase/phosphodiesterase 1							6679	GOBP name	positive regulation of protein serine/threonine kinase activity	0.00023653	1.8915	117	29	892	0.016391
ASPH			10226	PLIN3	perilipin 3							6679	GOBP name	positive regulation of cytoskeleton organization	0.00023495	2.0082	95	25	892	0.016407
EFEMP1			84171	LOXL4	lysyl oxidase-like 4							6679	GOBP slim name	signaling	0.0038761	1.4706	192	37	892	0.016459
CNTN1			5099	PCDH7	protocadherin 7							6679	GOCC name	synapse part	0.0010037	1.6286	164	35	892	0.016477
SF3A3			9805	SCRN1	secernin 1							6679	KEGG name	Bacterial invasion of epithelial cells	0.0010977	2.1803	56	16	892	0.016587
EPS8			5286	PIK3C2A	phosphoinositide-3-kinase, class 2, alpha polypeptide							6679	GSEA	GSE1460_INTRATHYMIC_T_PROGENITOR_VS_NAIVE_CD4_TCELL_CORD_BLOOD_UP	0.00034259	1.8058	131	31	892	0.01661
MYO1E			200081	TXLNA	taxilin alpha							6679	GOBP slim name	transport	0.0039766	1.1138	1658	242	892	0.016645
FLII			57488	ESYT2	extended synaptotagmin-like protein 2							6679	GOBP name	regulation of JUN kinase activity	0.0002423	2.954	31	12	892	0.016664
NMI			7044	LEFTY2	left-right determination factor 2							6679	GOBP name	smooth muscle contraction	0.00025251	3.6148	19	9	892	0.016855
PDCL			4691	NCL	nucleolin							6679	GOBP name	cell motility	0.00025595	1.465	349	67	892	0.01696
DYNC1I2			5358	PLS3	plastin 3							6679	GOBP name	cell cycle cytokinesis	0.00025251	3.6148	19	9	892	0.01698
SNTB2			64787	EPS8L2	EPS8-like 2							6679	GOBP slim name	cell morphogenesis	0.0041727	1.7543	87	20	892	0.016981
ADAM15			23500	DAAM2	dishevelled associated activator of morphogenesis 2							6679	GSEA	FULCHER_INFLAMMATORY_RESPONSE_LECTIN_VS_LPS_UP	0.00035397	1.5101	283	56	892	0.017081
RIPK1			3778	KCNMA1	potassium large conductance calcium-activated channel, subfamily M, alpha member 1							6679	GSEA	YAGUE_PRETUMOR_DRUG_RESISTANCE_DN	0.00035709	3.8156	16	8	892	0.01715
PKD2			1730	DIAPH2	diaphanous homolog 2 (Drosophila)							6679	GOBP name	platelet aggregation	0.00026146	3.109	27	11	892	0.0172
STIM1			9645	MICAL2	microtubule associated monoxygenase, calponin and LIM domain containing 2							6679	Keywords	Prenylation	0.00094326	1.8873	93	23	892	0.017267
MTMR2			22837	COBLL1	COBL-like 1							6679	GOCC name	neuron projection	0.0010721	1.4549	278	53	892	0.017359
TSTA3			6876	TAGLN	transgelin							6679	GOBP name	establishment of localization in cell	0.00026835	1.2517	945	155	892	0.017401
RAB31			2633	GBP1	guanylate binding protein 1, interferon-inducible							6679	GSEA	MODULE_159	0.0003648	2.1496	71	20	892	0.017439
RAB32			673	BRAF	v-raf murine sarcoma viral oncogene homolog B1							6679	GSEA	PYROPHOSPHATASE_ACTIVITY	0.00037059	1.7413	149	34	892	0.017551
FHL3			27020	NPTN	neuroplastin							6679	GOBP name	regulation of cell differentiation	0.0002746	1.3846	474	86	892	0.017679
ITGA7			10236	HNRNPR	heterogeneous nuclear ribonucleoprotein R							6679	GOBP name	cytokinesis	0.00028097	2.5437	45	15	892	0.017963
ALCAM			57142	RTN4	reticulon 4							6679	GOCC name	Golgi membrane	0.0011461	1.4631	266	51	892	0.018062
ITGA9			27257	LSM1	LSM1 homolog, U6 small nuclear RNA associated (S. cerevisiae)							6679	GOCC name	cytoplasmic mRNA processing body	0.0011315	2.8264	27	10	892	0.018074
SPTAN1			8570	KHSRP	KH-type splicing regulatory protein							6679	GSEA	SMID_BREAST_CANCER_BASAL_UP	0.00039488	1.5098	278	55	892	0.018446
BLMH			10492	SYNCRIP	synaptotagmin binding, cytoplasmic RNA interacting protein							6679	Pfam	Actin	2.8364e-05	3.8156	22	11	892	0.01846
SNTB1			51062	ATL1	atlastin GTPase 1							6679	GSEA	CELL_DEVELOPMENT	0.00039488	1.5098	278	55	892	0.01853
PRKG1			5310	PKD1	polycystic kidney disease 1 (autosomal dominant)							6679	GSEA	ST_G_ALPHA_I_PATHWAY	0.00039955	3.1797	24	10	892	0.018579
CAMK1			6717	SRI	sorcin							6679	GOBP name	spindle localization	0.00029315	7.6312	4	4	892	0.01861
EFR3A			10533	ATG7	ATG7 autophagy related 7 homolog (S. cerevisiae)							6679	GOBP name	regulation of nervous system development	0.00029811	1.5941	225	47	892	0.018793
CRMP1			4763	NF1	neurofibromin 1							6679	GSEA	TONKS_TARGETS_OF_RUNX1_RUNX1T1_FUSION_HSC_UP	0.00040896	1.9693	93	24	892	0.018845
DPYSL3			358	AQP1	aquaporin 1 (Colton blood group)							6679	GSEA	EGFR_UP.V1_UP	0.00040896	1.9693	93	24	892	0.01893
RCN2			7077	TIMP2	TIMP metallopeptidase inhibitor 2							6679	GOCC name	intracellular	0.0012415	1.4938	235	46	892	0.019057
SPARCL1			50807	ASAP1	ArfGAP with SH3 domain, ankyrin repeat and PH domain 1							6679	GSEA	HYDROLASE_ACTIVITY_ACTING_ON_ACID_ANHYDRIDES	0.00041745	1.7297	150	34	892	0.019065
PDIA5			493	ATP2B4	ATPase, Ca++ transporting, plasma membrane 4							6679	Keywords	Membrane	0.0010749	1.1154	2251	329	892	0.019145
PRPSAP1			9775	EIF4A3	eukaryotic translation initiation factor 4A3							6679	GOBP name	regulation of signaling	0.00030582	1.2432	976	159	892	0.019146
INPP5A			30001	ERO1L	ERO1-like (S. cerevisiae)							6679	GSEA	ACATTCC,MIR-1,MIR-206	0.00041745	1.7297	150	34	892	0.01915
ITPR1			2776	GNAQ	guanine nucleotide binding protein (G protein), q polypeptide							6679	GOBP slim name	phosphorus metabolic process	0.0048481	1.2608	460	76	892	0.019196
ITPR1			2617	GARS	glycyl-tRNA synthetase							6679	Pfam	SH3_1	2.3835e-05	2.5868	59	20	892	0.01939
LASP1			8639	AOC3	amine oxidase, copper containing 3 (vascular adhesion protein 1)							6679	GSEA	GSE339_CD4POS_VS_CD8POS_DC_IN_CULTURE_DN	0.00042963	1.8026	127	30	892	0.019447
"SEPT2"			323	APBB2	amyloid beta (A4) precursor protein-binding, family B, member 2							6679	GOCC name	phagocytic vesicle	0.0012898	2.6232	32	11	892	0.019546
EFTUD2			51177	PLEKHO1	pleckstrin homology domain containing, family O member 1							6679	Keywords	Ionchannel	0.0011285	2.2445	51	15	892	0.019571
SNX17			6282	S100A11	S100 calcium binding protein A11							6679	GSEA	HOSHIDA_LIVER_CANCER_SURVIVAL_UP	0.00043807	2.5437	42	14	892	0.019742
ACAP2			8898	MTMR2	myotubularin related protein 2							6679	GOCC name	membrane coat	0.0014126	2.2731	47	14	892	0.020362
PEA15			1312	COMT	catechol-O-methyltransferase							6679	GSEA	V$AP1FJ_Q2	0.00045388	1.7568	139	32	892	0.020365
PRKD1			58155	PTBP2	polypyrimidine tract binding protein 2							6679	GOCC name	organelle	0.0013661	1.053	4638	640	892	0.020439
PPP2R5B			152330	CNTN4	contactin 4							6679	GOCC name	synapse	0.0013849	1.7314	119	27	892	0.020463
PDGFRL			4952	OCRL	oculocerebrorenal syndrome of Lowe							6679	GOCC name	unconventional myosin complex	0.001409	4.7695	8	5	892	0.020561
PPP2R4			9497	SLC4A7	solute carrier family 4, sodium bicarbonate cotransporter, member 7							6679	GSEA	LEADING_EDGE	0.00046124	2.775	33	12	892	0.020605
RSU1			55600	ITLN1	intelectin 1 (galactofuranose binding)							6679	GSEA	PID_INTEGRIN1_PATHWAY	0.00047063	2.2155	62	18	892	0.020933
CNN3			3911	LAMA5	laminin, alpha 5							6679	GSEA	MODULE_47	0.00047489	1.6323	187	40	892	0.021031
SF3B4			7514	XPO1	exportin 1 (CRM1 homolog, yeast)							6679	GSEA	GSE17721_0.5H_VS_4H_LPS_BMDM_DN	0.00047817	1.9484	94	24	892	0.021085
SEC23A			6745	SSR1	signal sequence receptor, alpha							6679	GOBP name	muscle system process	0.00034556	1.686	172	38	892	0.021196
TERF2			10204	NUTF2	nuclear transport factor 2							6679	GOBP slim name	cell death	0.0055723	1.2967	359	61	892	0.021204
NCOA2			5830	PEX5	peroxisomal biogenesis factor 5							6679	GOBP name	regulation of multicellular organismal process	0.00035006	1.2496	916	150	892	0.021328
TRADD			23527	ACAP2	ArfGAP with coiled-coil, ankyrin repeat and PH domains 2							6679	GOCC name	macromolecular complex	0.0015549	1.1145	2109	308	892	0.021371
TRIP10			79803	HPS6	Hermansky-Pudlak syndrome 6							6679	GSEA	ANATOMICAL_STRUCTURE_DEVELOPMENT	0.00049881	1.3978	404	74	892	0.021807
MAPRE1			4204	MECP2	methyl CpG binding protein 2 (Rett syndrome)							6679	GSEA	V$TATA_C	0.00049738	1.8562	111	27	892	0.021838
MYLK			5579	PRKCB	protein kinase C, beta							6679	Keywords	Differentiation	0.0013288	1.588	173	36	892	0.021892
MYLK			11325	DDX42	DEAD (Asp-Glu-Ala-Asp) box polypeptide 42							6679	GOBP name	positive regulation of GTPase activity	0.00036301	1.761	143	33	892	0.021969
MPPED2			11235	PDCD10	programmed cell death 10							6679	Pfam	Integrin_alpha2	4.7494e-05	4.2925	16	9	892	0.022078
ADIRF			9828	ARHGEF17	Rho guanine nucleotide exchange factor (GEF) 17							6679	GSEA	SHETH_LIVER_CANCER_VS_TXNIP_LOSS_PAM1	0.00051314	1.9078	100	25	892	0.022338
ZYX			844	CASQ1	calsequestrin 1 (fast-twitch, skeletal muscle)							6679	GOCC name	early endosome membrane	0.001675	2.1598	53	15	892	0.022499
"SEPT7"			8407	TAGLN2	transgelin 2							6679	GSEA	MODULE_220	0.0005198	1.8263	117	28	892	0.022532
CCDC6			1462	VCAN	versican							6679	GOCC name	growth cone	0.0016594	1.9907	69	18	892	0.022545
IGFBP7			79188	TMEM43	transmembrane protein 43							6679	GOBP name	positive regulation of kinase activity	0.00037535	1.6066	209	44	892	0.022566
PSMD5			1192	CLIC1	chloride intracellular channel 1							6679	KEGG name	Inositol phosphate metabolism	0.0017547	2.4098	38	12	892	0.022728
CSRP2			64175	LEPRE1	leucine proline-enriched proteoglycan (leprecan) 1							6679	GOBP name	regulation of phosphate metabolic process	0.00038254	1.3573	506	90	892	0.022846
KCNMB1			10857	PGRMC1	progesterone receptor membrane component 1							6679	GSEA	PHONG_TNF_RESPONSE_NOT_VIA_P38	0.00053299	1.6609	170	37	892	0.023006
DBN1			3490	IGFBP7	insulin-like growth factor binding protein 7							6679	GOBP slim name	death	0.0061263	1.2895	361	61	892	0.023013
PTGIS			9423	NTN1	netrin 1							6679	GSEA	MANALO_HYPOXIA_UP	0.00053883	1.7992	123	29	892	0.023064
MAN2A1			3956	LGALS1	lectin, galactoside-binding, soluble, 1							6679	GOMF name	cation channel activity	5.7289e-05	2.5917	53	18	892	0.023366
RTN1			2239	GPC4	glypican 4							6679	GOCC name	ion channel complex	0.0017664	2.3071	43	13	892	0.023459
RTN1			5955	RCN2	reticulocalbin 2, EF-hand calcium binding domain							6679	GOBP name	regulation of adenylate cyclase activity	0.00039955	3.1797	24	10	892	0.023706
AOC3			116535	MRGPRF	MAS-related GPR, member F							6679	GOBP name	regulation of phosphorus metabolic process	0.0004059	1.3546	507	90	892	0.023927
PFKFB4			10082	GPC6	glypican 6							6679	GOBP slim name	Golgi organization	0.0064644	1.9841	50	13	892	0.023976
IMMT			5910	RAP1GDS1	RAP1, GTP-GDP dissociation stimulator 1							6679	GSEA	LINDGREN_BLADDER_CANCER_HIGH_RECURRENCE	0.00056525	2.4846	43	14	892	0.024094
HLA-B			64359	NXN	nucleoredoxin							6679	GSEA	TTGTTT_V$FOXO4_01	0.00058912	1.256	802	132	892	0.024499
LRRFIP1			392	ARHGAP1	Rho GTPase activating protein 1							6679	GSEA	GTGCCTT,MIR-506	0.0005886	1.4228	354	66	892	0.024577
LEPRE1			8654	PDE5A	phosphodiesterase 5A, cGMP-specific							6679	GSEA	MODULE_248	0.000588	2.2367	58	17	892	0.024653
ALDH1L2			54677	CROT	carnitine O-octanoyltransferase							6679	GSEA	GSE2706_R848_VS_LPS_8H_STIM_DC_UP	0.00058711	2.3847	48	15	892	0.024717
BBS9			5305	PIP4K2A	phosphatidylinositol-5-phosphate 4-kinase, type II, alpha							6679	GSEA	GNF2_PAK2	0.0005867	3.5911	17	8	892	0.024801
KCTD21			25959	KANK2	KN motif and ankyrin repeat domains 2							6679	GOBP name	regulation of protein phosphorylation	0.0004273	1.3907	428	78	892	0.024866
FILIP1L			2950	GSTP1	glutathione S-transferase pi 1							6679	GSEA	PICCALUGA_ANGIOIMMUNOBLASTIC_LYMPHOMA_UP	0.00058608	1.6263	183	39	892	0.024878
FNDC1			8572	PDLIM4	PDZ and LIM domain 4							6679	KEGG name	Adherens junction	0.0020181	2.1198	54	15	892	0.024951
TMEM35			2026	ENO2	enolase 2 (gamma, neuronal)							6679	GOCC slim name	endosome	0.0047925	1.3742	261	47	892	0.024989
PDLIM3			5451	POU2F1	POU class 2 homeobox 1							6679	GSEA	RECEPTOR_COMPLEX	0.00060799	3.2705	21	9	892	0.025079
PLEKHO1			2547	XRCC6	X-ray repair complementing defective repair in Chinese hamster cells 6							6679	GSEA	BIOCARTA_UCALPAIN_PATHWAY	0.00060799	3.2705	21	9	892	0.025181
COBLL1			1396	CRIP1	cysteine-rich protein 1 (intestinal)							6679	GOCC name	spindle	0.0019441	1.9623	70	18	892	0.025251
HS1BP3			159	ADSS	adenylosuccinate synthase							6679	GOBP name	establishment of organelle localization	0.00043972	2.1198	72	20	892	0.025264
ODF2			47	ACLY	ATP citrate lyase							6679	GOBP name	negative regulation of actin filament polymerization	0.00043807	2.5437	42	14	892	0.02533
RILPL1			56886	UGGT1	UDP-glucose glycoprotein glucosyltransferase 1							6679	GOCC name	site of polarized growth	0.0019441	1.9623	70	18	892	0.025532
TNFAIP8L3			4942	OAT	ornithine aminotransferase							6679	Pfam	C1_1	4.7306e-05	3.6497	23	11	892	0.025656
WDR44			25816	TNFAIP8	tumor necrosis factor, alpha-induced protein 8							6679	GOCC name	filamentous actin	0.0020005	3.0525	20	8	892	0.025702
DLG3			307	ANXA4	annexin A4							6679	GOBP slim name	cellular membrane organization	0.0071334	1.2222	512	82	892	0.025803
SLC27A3			7296	TXNRD1	thioredoxin reductase 1							6679	GSEA	NUYTTEN_NIPP1_TARGETS_DN	0.00063436	1.3776	421	76	892	0.026062
SPECC1			10262	SF3B4	splicing factor 3b, subunit 4, 49kDa							6679	GSEA	GSE9006_TYPE_1_DIABETES_AT_DX_VS_1MONTH_POST_DX_PBMC_UP	0.00064013	1.7395	136	31	892	0.02609
EOGT			826	CAPNS1	calpain, small subunit 1							6679	GOBP slim name	protein transport	0.0075755	1.1783	693	107	892	0.026113
HP1BP3			6117	RPA1	replication protein A1, 70kDa							6679	GSEA	STK33_SKM_UP	0.00064672	1.9078	96	24	892	0.02615
CCDC122			56904	SH3GLB2	SH3-domain GRB2-like endophilin B2							6679	GOCC name	Golgi apparatus	0.0020588	1.3321	401	70	892	0.026166
PXDC1			7342	UBP1	upstream binding protein 1 (LBP-1a)							6679	GOBP name	positive regulation of peptidyl-serine phosphorylation	0.00046124	2.775	33	12	892	0.026334
DHX35			642	BLMH	bleomycin hydrolase							6679	GOCC name	brush border	0.0021186	3.3386	16	7	892	0.02636
STRIP1			23019	CNOT1	CCR4-NOT transcription complex, subunit 1							6679	GOCC name	cytoplasmic part	0.002113	1.0584	4081	566	892	0.02657
CDC42BPA			599	BCL2L2	BCL2-like 2							6679	GOCC name	phagocytic vesicle membrane	0.0022051	2.3481	39	12	892	0.026871
TTC39B			9730	VPRBP	Vpr (HIV-1) binding protein							6679	Pfam	CH	6.6137e-05	2.4226	63	20	892	0.026901
BROX			1272	CNTN1	contactin 1							6679	GOBP slim name	cell development	0.0080305	1.3778	216	39	892	0.027045
ANO1			54795	TRPM4	transient receptor potential cation channel, subfamily M, member 4							6679	GOBP name	regulation of MAPKKK cascade	0.00047864	1.6707	169	37	892	0.027157
TNS2			79143	MBOAT7	membrane bound O-acyltransferase domain containing 7							6679	GSEA	GNATENKO_PLATELET_SIGNATURE	0.00068437	2.5437	39	13	892	0.027348
KANK2			26060	APPL1	adaptor protein, phosphotyrosine interaction, PH domain and leucine zipper containing 1							6679	GSEA	ACCAAAG,MIR-9	0.00068213	1.5081	253	50	892	0.027366
METRNL			51341	ZBTB7A	zinc finger and BTB domain containing 7A							6679	GSEA	KEGG_CHEMOKINE_SIGNALING_PATHWAY	0.00070254	1.9288	91	23	892	0.027642
MAP1S			6885	MAP3K7	mitogen-activated protein kinase kinase kinase 7							6679	GSEA	ATGTTTC,MIR-494	0.00069451	2.1463	64	18	892	0.027645
OLFML2B			116150	NUS1	nuclear undecaprenyl pyrophosphate synthase 1 homolog (S. cerevisiae)							6679	GSEA	TGCTGCT,MIR-15A,MIR-16,MIR-15B,MIR-195,MIR-424,MIR-497	0.00069901	1.4918	266	52	892	0.027717
TNS3			5814	PURB	purine-rich element binding protein B							6679	GSEA	ESC_V6.5_UP_EARLY.V1_DN	0.00070254	1.9288	91	23	892	0.027749
KIAA1429			9064	MAP3K6	mitogen-activated protein kinase kinase kinase 6							6679	Keywords	SH2domain	0.0017353	2.2258	48	14	892	0.027891
SPECC1L			7005	TEAD3	TEA domain family member 3							6679	Keywords	Guanine-nucleotidereleasingfactor	0.0017898	1.9332	75	19	892	0.028082
ATL3			1606	DGKA	diacylglycerol kinase, alpha 80kDa							6679	GSEA	ESTABLISHMENT_OF_LOCALIZATION	0.00071751	1.3711	423	76	892	0.028123
NXN			5333	PLCD1	phospholipase C, delta 1							6679	GSEA	MCBRYAN_PUBERTAL_BREAST_6_7WK_DN	0.00072142	2.4281	44	14	892	0.028169
OTUD7B			1280	COL2A1	collagen, type II, alpha 1							6679	GSEA	GAJATE_RESPONSE_TO_TRABECTEDIN_UP	0.00073635	2.3361	49	15	892	0.028213
TWF2			1650	DDOST	dolichyl-diphosphooligosaccharide--protein glycosyltransferase							6679	GSEA	ACEVEDO_FGFR1_TARGETS_IN_PROSTATE_CANCER_MODEL_DN	0.00072879	1.6321	173	37	892	0.028241
VWA1			56957	OTUD7B	OTU domain containing 7B							6679	GSEA	THEILGAARD_NEUTROPHIL_AT_SKIN_WOUND_DN	0.00073545	1.6589	161	35	892	0.028284
PGM2L1			5445	PON2	paraoxonase 2							6679	GSEA	REACTOME_SIGNALING_BY_GPCR	0.00073341	1.6901	149	33	892	0.028312
SARM1			4176	MCM7	minichromosome maintenance complex component 7							6679	GSEA	AACTTT_UNKNOWN	0.00072795	1.26	751	124	892	0.028315
NHS			9022	CLIC3	chloride intracellular channel 3							6679	GSEA	GSE3982_BCELL_VS_CENT_MEMORY_CD4_TCELL_DN	0.00074658	2.035	75	20	892	0.028392
MTHFD1L			57708	MIER1	mesoderm induction early response 1 homolog (Xenopus laevis)							6679	GOBP slim name	neurological system process	0.0087482	1.3841	204	37	892	0.02848
CRTC3			9689	BZW1	basic leucine zipper and W2 domains 1							6679	GSEA	GSE15930_NAIVE_VS_24H_IN_VITRO_STIM_CD8_TCELL_UP	0.00076084	1.9522	86	22	892	0.028721
CSPG4			11000	SLC27A3	solute carrier family 27 (fatty acid transporter), member 3							6679	GOBP name	cell junction organization	0.0005198	1.8263	117	28	892	0.029128
CD109			6252	RTN1	reticulon 1							6679	GOBP name	negative regulation of cytoskeleton organization	0.00052723	2.0907	73	20	892	0.029184
PPP1R21			25902	MTHFD1L	methylenetetrahydrofolate dehydrogenase (NADP+ dependent) 1-like							6679	GOBP name	regulation of protein complex assembly	0.00053055	1.6904	158	35	892	0.02919
SYDE1			23047	PDS5B	PDS5, regulator of cohesion maintenance, homolog B (S. cerevisiae)							6679	GOBP name	regulation of cell projection organization	0.0005256	1.6237	188	40	892	0.029272
VPS13C			5210	PFKFB4	6-phosphofructo-2-kinase/fructose-2,6-biphosphatase 4							6679	GOBP name	angiogenesis	0.0005198	1.8263	117	28	892	0.029309
CYS1			1968	EIF2S3	eukaryotic translation initiation factor 2, subunit 3 gamma, 52kDa							6679	GOBP name	regulation of signal transduction	0.00054194	1.2494	849	139	892	0.029637
TUBA1A			3631	INPP4A	inositol polyphosphate-4-phosphatase, type I, 107kDa							6679	GSEA	GSE20715_WT_VS_TLR4_KO_LUNG_UP	0.00080935	1.7142	138	31	892	0.03044
BZW1			22839	DLGAP4	discs, large (Drosophila) homolog-associated protein 4							6679	GOBP name	positive regulation of cellular component organization	0.00056415	1.4117	373	69	892	0.030667
KCTD9			3658	IREB2	iron-responsive element binding protein 2							6679	KEGG name	MAPK signaling pathway	0.0027091	1.6883	113	25	892	0.030703
EIF3M			2006	ELN	elastin							6679	GSEA	MEK_UP.V1_UP	0.00082056	1.8203	109	26	892	0.030748
CYFIP1			23344	ESYT1	extended synaptotagmin-like protein 1							6679	GOBP name	intracellular protein transport	0.00057475	1.3688	446	80	892	0.030873
RAB11FIP2			51071	DERA	deoxyribose-phosphate aldolase (putative)							6679	GOBP name	cell morphogenesis involved in differentiation	0.0005735	2.1803	63	18	892	0.03099
RASGRP2			79913	ACTR5	ARP5 actin-related protein 5 homolog (yeast)							6679	KEGG name	ECM-receptor interaction	0.0026298	1.9078	72	18	892	0.0311
PID1			91612	CHURC1	churchill domain containing 1							6679	GOCC name	intracellular part	0.0025971	1.0352	5470	742	892	0.031324
MON2			3551	IKBKB	inhibitor of kappa light polypeptide gene enhancer in B-cells, kinase beta							6679	GOBP name	cell-matrix adhesion	0.00059182	2.0285	79	21	892	0.031603
C5orf24			10981	RAB32	RAB32, member RAS oncogene family							6679	GOBP name	neural tube development	0.00059949	4.5787	10	6	892	0.031826
C11orf96			10016	PDCD6	programmed cell death 6							6679	GOCC name	endocytic vesicle	0.0026671	2.0016	61	16	892	0.031844
AMIGO2			51715	RAB23	RAB23, member RAS oncogene family							6679	Keywords	Nucleotide-binding	0.0021397	1.1999	884	139	892	0.032047
DAAM2			10516	FBLN5	fibulin 5							6679	GOBP name	cellular component assembly at cellular level	0.0006079	1.3008	616	105	892	0.032084
SYVN1			64285	RHBDF1	rhomboid 5 homolog 1 (Drosophila)							6679	Pfam	LIM	8.8945e-05	2.5946	50	17	892	0.032159
TTC7B			6731	SRP72	signal recognition particle 72kDa							6679	GOCC name	retromer complex	0.0027567	4.2395	9	5	892	0.032262
NT5DC3			10768	AHCYL1	adenosylhomocysteinase-like 1							6679	GSEA	MODULE_52	0.00086905	1.4905	256	50	892	0.032447
LUZP1			23039	XPO7	exportin 7							6679	GOCC name	filopodium membrane	0.0027567	4.2395	9	5	892	0.032584
SESTD1			84447	SYVN1	synovial apoptosis inhibitor 1, synoviolin							6679	GSEA	KEGG_LEUKOCYTE_TRANSENDOTHELIAL_MIGRATION	0.00088654	1.9297	87	22	892	0.03286
ARHGEF25			141	ADPRH	ADP-ribosylarginine hydrolase							6679	GSEA	MODULE_6	0.00088394	1.4752	269	52	892	0.032882
PPFIBP1			255743	NPNT	nephronectin							6679	GOCC slim name	cell cortex	0.0065387	1.7771	73	17	892	0.032919
RASSF3			3009	HIST1H1B	histone cluster 1, H1b							6679	GOCC slim name	microvillus	0.0067874	2.3683	29	9	892	0.033032
CARM1			7014	TERF2	telomeric repeat binding factor 2							6679	GSEA	PID_NETRIN_PATHWAY	0.00089502	3.1218	22	9	892	0.033054
DDX42			23481	PES1	pescadillo homolog 1, containing BRCT domain (zebrafish)							6679	GOBP name	regulation of cell proliferation	0.00063158	1.3265	535	93	892	0.033141
STX12			23167	EFR3A	EFR3 homolog A (S. cerevisiae)							6679	GSEA	CUI_TCF21_TARGETS_2_DN	0.00090594	1.3487	447	79	892	0.033337
RAB43			145567	TTC7B	tetratricopeptide repeat domain 7B							6679	GSEA	TGTTTAC,MIR-30A-5P,MIR-30C,MIR-30D,MIR-30B,MIR-30E-5P	0.00092094	1.5012	244	48	892	0.033768
HPS6			483	ATP1B3	ATPase, Na+/K+ transporting, beta 3 polypeptide							6679	GSEA	GSE15930_NAIVE_VS_24H_IN_VITRO_STIM_INFAB_CD8_TCELL_UP	0.00094326	1.8873	93	23	892	0.034097
RBM45			337867	UBAC2	UBA domain containing 2							6679	GSEA	TGGAAA_V$NFAT_Q4_01	0.00094725	1.2443	785	128	892	0.034121
AHNAK2			51285	RASL12	RAS-like, family 12							6679	GSEA	DEBIASI_APOPTOSIS_BY_REOVIRUS_INFECTION_DN	0.00093768	1.5734	194	40	892	0.034137
SBSPON			23317	DNAJC13	DnaJ (Hsp40) homolog, subfamily C, member 13							6679	GSEA	GSE17721_POLYIC_VS_GARDIQUIMOD_0.5H_BMDM_DN	0.00093561	1.8037	110	26	892	0.034183
CNTN4			85004	RERG	RAS-like, estrogen-regulated, growth inhibitor							6679	GSEA	GTPASE_ACTIVITY	0.00094245	2.0421	71	19	892	0.034189
SCUBE3			10612	TRIM3	tripartite motif containing 3							6679	GSEA	CAIRO_LIVER_DEVELOPMENT_UP	0.00096069	1.9543	82	21	892	0.034363
MSRB3			8985	PLOD3	procollagen-lysine, 2-oxoglutarate 5-dioxygenase 3							6679	Pfam	CRAL_TRIO_2	0.00010568	5.7234	8	6	892	0.034389
MICU2			112464	PRKCDBP	protein kinase C, delta binding protein							6679	GSEA	PID_ECADHERIN_STABILIZATION_PATHWAY	0.00097294	2.7078	31	11	892	0.03468
ANKRD13A			5592	PRKG1	protein kinase, cGMP-dependent, type I							6679	Pfam	EF-hand_6	0.00011768	3.1577	29	12	892	0.034811
DCP1B			781	CACNA2D1	calcium channel, voltage-dependent, alpha 2/delta subunit 1							6679	GOBP name	Rab protein signal transduction	0.00068437	2.5437	39	13	892	0.035501
WDFY3			9748	SLK	STE20-like kinase							6679	GOCC name	Golgi-associated vesicle	0.0031323	3.1422	17	7	892	0.035599
CACNA2D3			5524	PPP2R4	protein phosphatase 2A activator, regulatory subunit 4							6679	GSEA	KEGG_HYPERTROPHIC_CARDIOMYOPATHY_HCM	0.001029	1.9078	88	22	892	0.036425
MIER1			2202	EFEMP1	EGF containing fibulin-like extracellular matrix protein 1							6679	GSEA	ZHU_CMV_24_HR_DN	0.0010371	1.9821	77	20	892	0.036458
CYP4X1			2762	GMDS	GDP-mannose 4,6-dehydratase							6679	GSEA	GSE32423_CTRL_VS_IL4_MEMORY_CD8_TCELL_UP	0.0010371	1.9821	77	20	892	0.036584
CMTR1			4015	LOX	lysyl oxidase							6679	GOCC name	smooth muscle contractile fiber	0.0033242	5.0874	6	4	892	0.036721
ABHD12			4016	LOXL1	lysyl oxidase-like 1							6679	GOBP name	response to organic substance	0.0007163	1.2269	933	150	892	0.036946
PLCD3			3489	IGFBP6	insulin-like growth factor binding protein 6							6679	GSEA	TRANSPORT	0.0010731	1.3634	403	72	892	0.036964
PRSS35			56034	PDGFC	platelet derived growth factor C							6679	GOCC name	membrane-bounded organelle	0.0033169	1.0505	4257	586	892	0.036987
CPXM2			4124	MAN2A1	mannosidase, alpha, class 2A, member 1							6679	GSEA	MODULE_86	0.0010717	2.5437	36	12	892	0.037039
SFRP1			6778	STAT6	signal transducer and activator of transcription 6, interleukin-4 induced							6679	GOCC name	endoplasmic reticulum lumen	0.003292	1.6224	127	27	892	0.037059
AFAP1			55379	LRRC59	leucine rich repeat containing 59							6679	GSEA	KEGG_ENDOCYTOSIS	0.0010638	1.7875	111	26	892	0.037142
FAM26E			7058	THBS2	thrombospondin 2							6679	GSEA	GAVIN_FOXP3_TARGETS_CLUSTER_P7	0.0010717	2.5437	36	12	892	0.037165
ADAMTSL1			81855	SFXN3	sideroflexin 3							6679	GSEA	SCHAEFFER_PROSTATE_DEVELOPMENT_6HR_UP	0.0010872	1.8672	94	23	892	0.037197
ANKRD44			5654	HTRA1	HtrA serine peptidase 1							6679	GSEA	GSE24142_EARLY_THYMIC_PROGENITOR_VS_DN3_THYMOCYTE_UP	0.0010638	1.7875	111	26	892	0.037269
ENAH			55129	ANO10	anoctamin 10							6679	GSEA	CELL_MATRIX_ADHESION	0.0010717	2.5437	36	12	892	0.037291
SCAI			5976	UPF1	UPF1 regulator of nonsense transcripts homolog (yeast)							6679	GSEA	KIM_WT1_TARGETS_12HR_UP	0.0010872	1.8672	94	23	892	0.037322
PDDC1			3692	EIF6	eukaryotic translation initiation factor 6							6679	KEGG name	Gastric acid secretion	0.0034398	2.3317	36	11	892	0.037425
COLGALT1			11338	U2AF2	U2 small nuclear RNA auxiliary factor 2							6679	GOMF name	Ral GTPase binding	0.00010568	5.7234	8	6	892	0.037716
POGLUT1			6637	SNRPG	small nuclear ribonucleoprotein polypeptide G							6679	GSEA	REACTOME_G_ALPHA_Q_SIGNALLING_EVENTS	0.001124	2.4196	41	13	892	0.037824
UBAC2			3708	ITPR1	inositol 1,4,5-trisphosphate receptor, type 1							6679	Keywords	Methylation	0.0025865	1.4818	206	40	892	0.037878
FAM134A			10514	MYBBP1A	MYB binding protein (P160) 1a							6679	GSEA	GSE22886_DC_VS_MONOCYTE_UP	0.0011294	1.6958	135	30	892	0.03788
MCU			57187	THOC2	THO complex 2							6679	GSEA	HOFFMANN_SMALL_PRE_BII_TO_IMMATURE_B_LYMPHOCYTE_UP	0.001124	2.4196	41	13	892	0.037949
SYNE1			8536	CAMK1	calcium/calmodulin-dependent protein kinase I							6679	GSEA	ANATOMICAL_STRUCTURE_MORPHOGENESIS	0.0011199	1.6318	159	34	892	0.038063
GPRC5A			8815	BANF1	barrier to autointegration factor 1							6679	GSEA	GNF2_MYD88	0.001124	2.4196	41	13	892	0.038075
NCOA7			871	SERPINH1	serpin peptidase inhibitor, clade H (heat shock protein 47), member 1, (collagen binding protein 1)							6679	GSEA	REACTOME_DCC_MEDIATED_ATTRACTIVE_SIGNALING	0.001147	4.1625	11	6	892	0.038096
THOC2			2634	GBP2	guanylate binding protein 2, interferon-inducible							6679	GSEA	REACTOME_G_ALPHA1213_SIGNALLING_EVENTS	0.0011399	2.3225	46	14	892	0.038107
SMARCC2			9052	GPRC5A	G protein-coupled receptor, family C, group 5, member A							6679	GSEA	WWTAAGGC_UNKNOWN	0.0011195	1.9308	83	21	892	0.038175
PIP4K2C			6451	SH3BGRL	SH3 domain binding glutamic acid-rich protein like							6679	GSEA	CELL_DIVISION	0.001147	4.1625	11	6	892	0.03822
TRPM4			10100	TSPAN2	tetraspanin 2							6679	GOBP name	regulation of neurogenesis	0.00075221	1.5711	204	42	892	0.03858
MICAL1			80381	CD276	CD276 molecule							6679	KEGG name	Chemokine signaling pathway	0.0036926	1.7747	86	20	892	0.03863
SSH3			139818	DOCK11	dedicator of cytokinesis 11							6679	GOMF name	signal transducer activity	0.00014901	1.5365	298	60	892	0.038674
PARD3B			152007	GLIPR2	GLI pathogenesis-related 2							6679	GSEA	CREIGHTON_ENDOCRINE_THERAPY_RESISTANCE_5	0.0011686	1.483	247	48	892	0.038689
PDCD6IP			83892	KCTD10	potassium channel tetramerisation domain containing 10
FBLIM1			11259	FILIP1L	filamin A interacting protein 1-like
PRUNE2			284207	METRNL	meteorin, glial cell differentiation regulator-like
UBLCP1			3680	ITGA9	integrin, alpha 9
ITLN1			8515	ITGA10	integrin, alpha 10
IGFBPL1			7373	COL14A1	collagen, type XIV, alpha 1
PALLD			50809	HP1BP3	heterochromatin protein 1, binding protein 3
ATRIP			6601	SMARCC2	SWI/SNF related, matrix associated, actin dependent regulator of chromatin, subfamily c, member 2
ATL1			8737	RIPK1	receptor (TNFRSF)-interacting serine-threonine kinase 1
IRGQ			8839	WISP2	WNT1 inducible signaling pathway protein 2
GBF1			5082	PDCL	phosducin-like
AP3S1			1520	CTSS	cathepsin S
PTPRU			3123	HLA-DRB1	major histocompatibility complex, class II, DR beta 1
USP6NL			10468	FST	follistatin
HTRA1			59345	GNB4	guanine nucleotide binding protein (G protein), beta polypeptide 4
ARPC1A			54585	LZTFL1	leucine zipper transcription factor-like 1
SYMPK			1903	S1PR3	sphingosine-1-phosphate receptor 3
BCL2L2			80310	PDGFD	platelet derived growth factor D
APBB2			26509	MYOF	myoferlin
OSTF1			59353	TMEM35	transmembrane protein 35
UPF1			55107	ANO1	anoctamin 1, calcium activated chloride channel
RAB8B			253827	MSRB3	methionine sulfoxide reductase B3
KHSRP			10335	MRVI1	murine retrovirus integration site 1 homolog
LPP			27316	RBMX	RNA binding motif protein, X-linked
TCEAL3			9111	NMI	N-myc (and STAT) interactor
PRKCDBP			11332	ACOT7	acyl-CoA thioesterase 7
ERGIC1			4919	ROR1	receptor tyrosine kinase-like orphan receptor 1
CIRH1A			115908	CTHRC1	collagen triple helix repeat containing 1
PPP1R14A			88455	ANKRD13A	ankyrin repeat domain 13A
RERG			26227	PHGDH	phosphoglycerate dehydrogenase
EXOC4			6422	SFRP1	secreted frizzled-related protein 1
KIAA1191			222663	SCUBE3	signal peptide, CUB domain, EGF-like 3
FERMT2			5740	PTGIS	prostaglandin I2 (prostacyclin) synthase
LRRC59			5157	PDGFRL	platelet-derived growth factor receptor-like
MRGPRF			5067	CNTN3	contactin 3 (plasmacytoma associated)
DACT3			26090	ABHD12	abhydrolase domain containing 12
AIDA			64943	NT5DC2	5'-nucleotidase domain containing 2
RHBDF1			167681	PRSS35	protease, serine, 35
CTHRC1			23365	ARHGEF12	Rho guanine nucleotide exchange factor (GEF) 12
GCC1			6654	SOS1	son of sevenless homolog 1 (Drosophila)
TUBGCP3			79837	PIP4K2C	phosphatidylinositol-5-phosphate 4-kinase, type II, gamma
KCTD12			3679	ITGA7	integrin, alpha 7
LRRC58			51477	ISYNA1	inositol-3-phosphate synthase 1
NUS1			6764	ST5	suppression of tumorigenicity 5
SGTB			3133	HLA-E	major histocompatibility complex, class I, E
MVB12A			113146	AHNAK2	AHNAK nucleoprotein 2
DTD2			1282	COL4A1	collagen, type IV, alpha 1
DCUN1D1			10418	SPON1	spondin 1, extracellular matrix protein
PDLIM5			9843	HEPH	hephaestin
ERO1L			1284	COL4A2	collagen, type IV, alpha 2
PAWR			1382	CRABP2	cellular retinoic acid binding protein 2
KIRREL			8857	FCGBP	Fc fragment of IgG binding protein
COG3			80760	ITIH5	inter-alpha-trypsin inhibitor heavy chain family, member 5
LOXL4			2107	ETF1	eukaryotic translation termination factor 1
PDLIM2			6185	RPN2	ribophorin II
EXOC2			3192	HNRNPU	heterogeneous nuclear ribonucleoprotein U (scaffold attachment factor A)
TRIM47			26121	PRPF31	PRP31 pre-mRNA processing factor 31 homolog (S. cerevisiae)
MBOAT7			10413	YAP1	Yes-associated protein 1
DOCK7			10054	UBA2	ubiquitin-like modifier activating enzyme 2
ARHGEF17			2590	GALNT2	UDP-N-acetyl-alpha-D-galactosamine:polypeptide N-acetylgalactosaminyltransferase 2 (GalNAc-T2)
INPP4A			23760	PITPNB	phosphatidylinositol transfer protein, beta
VPS35			6776	STAT5A	signal transducer and activator of transcription 5A
PURB			11183	MAP4K5	mitogen-activated protein kinase kinase kinase kinase 5
SNX18			10989	IMMT	inner membrane protein, mitochondrial
FNBP1			4282	MIF	macrophage migration inhibitory factor (glycosylation-inhibiting factor)
WDR24			51719	CAB39	calcium binding protein 39
WRNIP1			54165	DCUN1D1	DCN1, defective in cullin neddylation 1, domain containing 1 (S. cerevisiae)
MYADM			5564	PRKAB1	protein kinase, AMP-activated, beta 1 non-catalytic subunit
RUFY1			8428	STK24	serine/threonine kinase 24
SPEN			56474	CTPS2	CTP synthase II
S1PR3			10946	SF3A3	splicing factor 3a, subunit 3, 60kDa
SORT1			56983	POGLUT1	protein O-glucosyltransferase 1
TEAD3			128	ADH5	alcohol dehydrogenase 5 (class III), chi polypeptide
SMAD5			10269	ZMPSTE24	zinc metallopeptidase (STE24 homolog, S. cerevisiae)
CPNE1			1635	DCTD	dCMP deaminase
HAUS7			10728	PTGES3	prostaglandin E synthase 3 (cytosolic)
ARPC5L			51727	CMPK1	cytidine monophosphate (UMP-CMP) kinase 1, cytosolic
WDR77			8539	API5	apoptosis inhibitor 5
SOST			8706	B3GALNT1	beta-1,3-N-acetylgalactosaminyltransferase 1 (globoside blood group)
MYBBP1A			57045	TWSG1	twisted gastrulation homolog 1 (Drosophila)
CORO1B			5495	PPM1B	protein phosphatase, Mg2+/Mn2+ dependent, 1B
TRIM56			81542	TMX1	thioredoxin-related transmembrane protein 1
TUBGCP2			27101	CACYBP	calcyclin binding protein
ESYT1			10330	CNPY2	canopy 2 homolog (zebrafish)
SYT11			51292	GMPR2	guanosine monophosphate reductase 2
TCHP			553115	PEF1	penta-EF-hand domain containing 1
TMEM43			10480	EIF3M	eukaryotic translation initiation factor 3, subunit M
PDCD10			5635	PRPSAP1	phosphoribosyl pyrophosphate synthetase-associated protein 1
EFHD1			23328	SASH1	SAM and SH3 domain containing 1
TUBB2B			7204	TRIO	triple functional domain (PTPRF interacting)
PBDC1			170506	DHX36	DEAH (Asp-Glu-Ala-His) box polypeptide 36
SORBS1			80005	DOCK5	dedicator of cytokinesis 5
SORBS1			10055	SAE1	SUMO1 activating enzyme subunit 1
JAM3			23443	SLC35A3	solute carrier family 35 (UDP-N-acetylglucosamine (UDP-GlcNAc) transporter), member A3
TBC1D10A			81617	CAB39L	calcium binding protein 39-like
C1QTNF7			10613	ERLIN1	ER lipid raft associated 1
C1QTNF2			116064	LRRC58	leucine rich repeat containing 58
PRX			444	ASPH	aspartate beta-hydroxylase
KIAA1671			55160	ARHGEF10L	Rho guanine nucleotide exchange factor (GEF) 10-like
RBCK1			79084	WDR77	WD repeat domain 77
TBC1D2			10498	CARM1	coactivator-associated arginine methyltransferase 1
RAB34			4668	NAGA	N-acetylgalactosaminidase, alpha-
API5			23001	WDFY3	WD repeat and FYVE domain containing 3
TRIM5			23013	SPEN	spen homolog, transcriptional regulator (Drosophila)
TNKS1BP1			1687	DFNA5	deafness, autosomal dominant 5
MTMR12			54557	SGTB	small glutamine-rich tetratricopeptide repeat (TPR)-containing, beta
PDGFD			80303	EFHD1	EF-hand domain family, member D1
PITHD1			64856	VWA1	von Willebrand factor A domain containing 1
KLC2			26272	FBXO4	F-box protein 4
OSBPL5			55577	NAGK	N-acetylglucosamine kinase
OSBPL2			27010	TPK1	thiamin pyrophosphokinase 1
VPS33B			219	ALDH1B1	aldehyde dehydrogenase 1 family, member B1
SLK			25903	OLFML2B	olfactomedin-like 2B
DHX36			5364	PLXNB1	plexin B1
PNN			6362	CCL18	chemokine (C-C motif) ligand 18 (pulmonary and activation-regulated)
KCTD10			60626	RIC8A	resistance to inhibitors of cholinesterase 8 homolog A (C. elegans)
TMX1			4969	OGN	osteoglycin
TPK1			6405	SEMA3F	sema domain, immunoglobulin domain (Ig), short basic domain, secreted, (semaphorin) 3F
PTPN23			6586	SLIT3	slit homolog 3 (Drosophila)
UNC45A			8611	PPAP2A	phosphatidic acid phosphatase type 2A
SMOC2			5361	PLXNA1	plexin A1
CHMP4B			54467	ANKIB1	ankyrin repeat and IBR domain containing 1
EPB41L1			10616	RBCK1	RanBP-type and C3HC4-type zinc finger containing 1
GLIPR2			10746	MAP3K2	mitogen-activated protein kinase kinase kinase 2
CLMP			85363	TRIM5	tripartite motif containing 5
XKR8			2023	ENO1	enolase 1, (alpha)
EPS8L2			4881	NPR1	natriuretic peptide receptor A/guanylate cyclase A (atrionatriuretic peptide receptor A)
GREM2			4090	SMAD5	SMAD family member 5
DOCK5			147906	DACT3	dapper, antagonist of beta-catenin, homolog 3 (Xenopus laevis)
NT5DC2			3939	LDHA	lactate dehydrogenase A
CAAP1			57088	PLSCR4	phospholipid scramblase 4
QTRTD1			6737	TRIM21	tripartite motif containing 21
CNOT10			64784	CRTC3	CREB regulated transcription coactivator 3
ACTR5			241	ALOX5AP	arachidonate 5-lipoxygenase-activating protein
AGO3			51449	PCYOX1	prenylcysteine oxidase 1
COPS7B			1459	CSNK2A2	casein kinase 2, alpha prime polypeptide
CAB39L			64853	AIDA	axin interactor, dorsalization associated
GNB4			9343	EFTUD2	elongation factor Tu GTP binding domain containing 2
CACYBP			134553	C5orf24	chromosome 5 open reading frame 24
TNS1			51559	NT5DC3	5'-nucleotidase domain containing 3
SPON1			8776	MTMR1	myotubularin related protein 1
ARHGEF10L			11157	LSM6	LSM6 homolog, U6 small nuclear RNA associated (S. cerevisiae)
CD209			91526	ANKRD44	ankyrin repeat domain 44
ARFGAP3			25962	KIAA1429	KIAA1429
DYNLRB1			54951	COMMD8	COMM domain containing 8
A4GALT			666	BOK	BCL2-related ovarian killer
ISYNA1			5711	PSMD5	proteasome (prosome, macropain) 26S subunit, non-ATPase, 5
RIC8A			388121	TNFAIP8L3	tumor necrosis factor, alpha-induced protein 8-like 3
LZTFL1			114898	C1QTNF2	C1q and tumor necrosis factor related protein 2
RTN4			5526	PPP2R5B	protein phosphatase 2, regulatory subunit B', beta
PDLIM7			85360	SYDE1	synapse defective 1, Rho GTPase, homolog 1 (C. elegans)
PDGFC			115557	ARHGEF25	Rho guanine nucleotide exchange factor (GEF) 25
CTPS2			6305	SBF1	SET binding factor 1
PLSCR4			160518	DENND5B	DENN/MADD domain containing 5B
VPS45			196513	DCP1B	DCP1 decapping enzyme homolog B (S. cerevisiae)
PDS5B			3106	HLA-B	major histocompatibility complex, class I, B
ANKEF1			5320	PLA2G2A	phospholipase A2, group IIA (platelets, synovial fluid)
ANO10			10000	AKT3	v-akt murine thymoma viral oncogene homolog 3 (protein kinase B, gamma)
COMMD8			176	ACAN	aggrecan
QPCTL			348174	CLEC18A	C-type lectin domain family 18, member A
RASL12			6649	SOD3	superoxide dismutase 3, extracellular
UGGT1			23015	GOLGA8A	golgin A8 family, member A
UBP1			84875	PARP10	poly (ADP-ribose) polymerase family, member 10
MYOF			140606	SELM	selenoprotein M
EHD3			50964	SOST	sclerostin
EHD2			53947	A4GALT	alpha 1,4-galactosyltransferase
ARHGEF12			9334	B4GALT5	UDP-Gal:betaGlcNAc beta 1,4- galactosyltransferase, polypeptide 5
NCKIPSD			54814	QPCTL	glutaminyl-peptide cyclotransferase-like
LMCD1			3707	ITPKB	inositol-trisphosphate 3-kinase B
HACD3			6773	STAT2	signal transducer and activator of transcription 2, 113kDa
RAI14			113026	PLCD3	phospholipase C, delta 3
CNTN3			25904	CNOT10	CCR4-NOT transcription complex, subunit 10
COPZ2			3615	IMPDH2	IMP (inosine 5'-monophosphate) dehydrogenase 2
TMEM181			6505	SLC1A1	solute carrier family 1 (neuronal/epithelial high affinity glutamate transporter, system Xag), member 1
ANKIB1			54793	KCTD9	potassium channel tetramerisation domain containing 9
KLHL42			283219	KCTD21	potassium channel tetramerisation domain containing 21
SAE1			9173	IL1RL1	interleukin 1 receptor-like 1
GNG12			5199	CFP	complement factor properdin
GULP1			104	ADARB1	adenosine deaminase, RNA-specific, B1
UBA2			135228	CD109	CD109 molecule
CTNNAL1			146433	IL34	interleukin 34
PEF1			3430	IFI35	interferon-induced protein 35
SRP68			81844	TRIM56	tripartite motif containing 56
"SEPT9"			8635	RNASET2	ribonuclease T2
PCYOX1			51622	CCZ1	CCZ1 vacuolar protein trafficking and biogenesis associated homolog (S. cerevisiae)
PUF60			3779	KCNMB1	potassium large conductance calcium-activated channel, subfamily M, beta member 1
XPO7			4237	MFAP2	microfibrillar-associated protein 2
PLXNA1			6035	RNASE1	ribonuclease, RNase A family, 1 (pancreatic)
NAGK			80781	COL18A1	collagen, type XVIII, alpha 1
DBNL			64342	HS1BP3	HCLS1 binding protein 3
MID2			4051	CYP4F3	cytochrome P450, family 4, subfamily F, polypeptide 3
PTBP2			55022	PID1	phosphotyrosine interaction domain containing 1
APPL1			55799	CACNA2D3	calcium channel, voltage-dependent, alpha 2/delta subunit 3
CROT			2167	FABP4	fatty acid binding protein 4, adipocyte
AGO2			29995	LMCD1	LIM and cysteine-rich domains 1
ITGA11			84219	WDR24	WD repeat domain 24
AGO1			7798	LUZP1	leucine zipper protein 1
RAB22A			134510	UBLCP1	ubiquitin-like domain containing CTD phosphatase 1
RAB23			347252	IGFBPL1	insulin-like growth factor binding protein-like 1
FAM184B			5253	PHF2	PHD finger protein 2
ANKRD50			1727	CYB5R3	cytochrome b5 reductase 3
PRR12			8404	SPARCL1	SPARC-like 1 (hevin)
CORO1C			94274	PPP1R14A	protein phosphatase 1, regulatory (inhibitor) subunit 14A
NOTCH3			4885	NPTX2	neuronal pentraxin II
PRPF19			160428	ALDH1L2	aldehyde dehydrogenase 1 family, member L2
BOK			55898	UNC45A	unc-45 homolog A (C. elegans)
PACSIN2			50804	MYEF2	myelin expression factor 2
MACF1			56897	WRNIP1	Werner helicase interacting protein 1
AKT3			833	CARS	cysteinyl-tRNA synthetase
NCKAP1			64388	GREM2	gremlin 2
DLGAP4			7086	TKT	transketolase
MAP3K2			6723	SRM	spermidine synthase
DERA			347902	AMIGO2	adhesion molecule with Ig-like domain 2
CAB39			7264	TSTA3	tissue specific transplantation antigen P35B
C2CD2			56132	PCDHB3	protocadherin beta 3
PRKAB1			56106	PCDHGA10	protocadherin gamma subfamily A, 10
TLN1			26032	SUSD5	sushi domain containing 5
VPRBP			8653	DDX3Y	DEAD (Asp-Glu-Ala-Asp) box polypeptide 3, Y-linked
DAAM1			16	AARS	alanyl-tRNA synthetase
PCDHB3			7084	TK2	thymidine kinase 2, mitochondrial
PCDHGA10			60625	DHX35	DEAH (Asp-Glu-Ala-His) box polypeptide 35
CDC42BPB			126298	IRGQ	immunity-related GTPase family, Q
SNX5			79137	FAM134A	family with sequence similarity 134, member A
GPC6			260293	CYP4X1	cytochrome P450, family 4, subfamily X, polypeptide 1
NPTN			51050	PI15	peptidase inhibitor 15
CLIC4			348262	FAM195B	family with sequence similarity 195, member B
MRVI1			3241	HPCAL1	hippocalcin-like 1
SLC4A7			91404	SESTD1	SEC14 and spectrin domains 1
CCDC61			92949	ADAMTSL1	ADAMTS-like 1
ARHGEF2			9885	OSBPL2	oxysterol binding protein-like 2
			744	MPPED2	metallophosphoesterase domain containing 2
			64094	SMOC2	SPARC related modular calcium binding 2
			2237	FEN1	flap structure-specific endonuclease 1
			644	BLVRA	biliverdin reductase A
			23498	HAAO	3-hydroxyanthranilate 3,4-dioxygenase
			26578	OSTF1	osteoclast stimulating factor 1
			25966	C2CD2	C2 calcium-dependent domain containing 2
			55680	RUFY2	RUN and FYVE domain containing 2
			10954	PDIA5	protein disulfide isomerase family A, member 5
			5441	POLR2L	polymerase (RNA) II (DNA directed) polypeptide L, 7.6kDa
			56683	C21orf59	chromosome 21 open reading frame 59
			286205	SCAI	suppressor of cancer cell invasion
			84126	ATRIP	ATR interacting protein
			3703	STT3A	STT3, subunit of the oligosaccharyltransferase complex, homolog A (S. cerevisiae)
			22978	NT5C2	5'-nucleotidase, cytosolic II
			4350	MPG	N-methylpurine-DNA glycosylase
			283209	PGM2L1	phosphoglucomutase 2-like 1
			3632	INPP5A	inositol polyphosphate-5-phosphatase, 40kDa
			135112	NCOA7	nuclear receptor coactivator 7
			54545	MTMR12	myotubularin related protein 12
			114905	C1QTNF7	C1q and tumor necrosis factor related protein 7
			64149	C17orf75	chromosome 17 open reading frame 75
			57409	MIF4GD	MIF4G domain containing
			9246	UBE2L6	ubiquitin-conjugating enzyme E2L 6
			91107	TRIM47	tripartite motif containing 47
			84916	CIRH1A	cirrhosis, autosomal recessive 1A (cirhin)
			79691	QTRTD1	queuine tRNA-ribosyltransferase domain containing 1
			64708	COPS7B	COP9 constitutive photomorphogenic homolog subunit 7B (Arabidopsis)
			84624	FNDC1	fibronectin type III domain containing 1
			9811	CTIF	CBP80/20-dependent translation initiation factor
			129831	RBM45	RNA binding motif protein 45
			158471	PRUNE2	prune homolog 2 (Drosophila)
			85012	TCEAL3	transcription elongation factor A (SII)-like 3
			119587	CPXM2	carboxypeptidase X (M14 family), member 2
			6581	SLC22A3	solute carrier family 22 (extraneuronal monoamine transporter), member 3
			57583	TMEM181	transmembrane protein 181
			387763	C11orf96	chromosome 11 open reading frame 96
			57179	KIAA1191	KIAA1191
			94059	LENG9	leukocyte receptor cluster (LRC) member 9
			347862	PDDC1	Parkinson disease 7 domain containing 1
			85379	KIAA1671	KIAA1671
			92521	SPECC1	sperm antigen with calponin homology and coiled-coil domains 1
			284069	FAM171A2	family with sequence similarity 171, member A2
			255104	TMCO4	transmembrane and coiled-coil domains 4
			57095	PITHD1	PITH (C-terminal proteasome-interacting domain of thioredoxin-like) domain containing 1
			80162	ATHL1	ATH1, acid trehalase-like 1 (yeast)
			158219	TTC39B	tetratricopeptide repeat domain 39B
			254228	FAM26E	family with sequence similarity 26, member E
			27146	FAM184B	family with sequence similarity 184, member B
			160857	CCDC122	coiled-coil domain containing 122
			57479	PRR12	proline rich 12

## Sheet: Valves
Gene set enrichment analysis and enriched gene ontology terms of proteins significantly upregulated in valves based on unsupervised hierarchical clustering
Gene names			Gene set enrichment analysis
CLN5			Overlap Results
IGLV1-51
IGLV1-47			Collection(s):	C1, C2, C3, C4, C5, C6, C7, H
IGLV7-46			# overlaps shown:	100
IGLV1-40			# genesets in collections:	17779
IGLV3-25			# genes in comparison (n):	381
IGLV3-21			# genes in universe (N):	45956
IGLV3-19
IGLV2-18			Gene Set Name	# Genes in Gene Set (K)	Description	# Genes in Overlap (k)	k/K	p-value	FDR q-value			Cluster ID	Type	Name	P value	Enrichment	Total	In cluster	Cluster size	Ben. Ho. FDR
IGLV3-16			GO_EXTRACELLULAR_SPACE	1376	That part of a multicellular organism outside the cells proper, usually taken to be outside the plasma membranes, and occupied by fluid.	157	0.1141	9.9e-136	1.76e-131			6642	GOCC slim name	extracellular region	1.0129e-93	4.9439	587	191	448	1.4788e-91
IGLV2-14			GO_BLOOD_MICROPARTICLE	143	A phospholipid microvesicle that is derived from any of several cell types, such as platelets, blood cells, endothelial cells, or others, and contains membrane receptors as well as other proteins characteristic of the parental cell. Microparticles are heterogeneous in size, and are characterized as microvesicles free of nucleic acids.	60	0.4196	6.62e-87	5.88e-83			6642	GOCC name	extracellular region	1.0129e-93	4.9439	587	191	448	1.1972e-90
IGLV3-12			HSIAO_LIVER_SPECIFIC_GENES	244	Liver selective genes	61	0.25	4.53e-72	2.69e-68			6642	Keywords	Secreted	8.41e-72	4.0759	671	180	448	5.5422e-69
IGLV2-11			GO_PROTEIN_ACTIVATION_CASCADE	99	A response to a stimulus that consists of a sequential series of modifications to a set of proteins where the product of one reaction acts catalytically in the following reaction. The magnitude of the response is typically amplified at each successive step in the cascade. Modifications typically include proteolysis or covalent modification, and may also include binding events.	44	0.4444	3.75e-65	1.67e-61			6642	Keywords	Disulfidebond	3.6969e-69	3.2452	1016	217	448	1.2181e-66
IGLV3-10			NABA_MATRISOME	1028	Ensemble of genes encoding extracellular matrix and extracellular matrix-associated proteins	88	0.0856	4.36e-62	1.55e-58			6642	Pfam	V-set	2.5787e-66	8.3206	168	92	448	8.3913e-63
IGLV3-9			MODULE_24	453	Fetal liver genes - metabolism and xenobiotics.	64	0.1413	1.18e-58	3.48e-55			6642	Keywords	Signal	1.6967e-63	3.0006	1114	220	448	3.7271e-61
IGKV2-24			GO_DEFENSE_RESPONSE	1231	Reactions, triggered in response to the presence of a foreign body or the occurrence of an injury, which result in restriction of damage to the organism attacked or prevention/recovery from the infection caused by the attack.	89	0.0723	1.46e-56	3.71e-53			6642	GOBP name	protein activation cascade	1.3209e-60	9.1872	129	78	448	1.1991e-56
IGKV2-30			MODULE_23	565	Liver genes - metabolism and xenobiotics.	67	0.1186	2.95e-56	6.55e-53			6642	GOCC name	blood microparticle	1.9421e-58	8.7789	135	78	448	1.1478e-55
IGKV1-27			GNF2_HPX	135	Neighborhood of HPX	42	0.3111	3.13e-54	6.19e-51			6642	GOBP name	humoral immune response	9.4339e-58	8.6507	137	78	448	4.282e-54
IGKV1-37			GO_IMMUNE_RESPONSE	1100	Any immune system process that functions in the calibrated response of an organism to a potential internal or invasive threat.	82	0.0745	5.66e-53	1.01e-49			6642	Keywords	Glycoprotein	3.1606e-52	2.6346	1263	219	448	5.2071e-50
PDE4DIP			MODULE_55	834	Genes in the cancer module 55.	73	0.0875	7.03e-52	1.14e-48			6642	GOBP name	complement activation	6.7139e-53	9.225	112	68	448	2.0316e-49
IGKV1D-8			MODULE_88	838	Heart, liver, kidney and pancreas metabolic and xenobiotic response genes.	73	0.0871	9.87e-52	1.46e-48			6642	GOCC slim name	extracellular space	5.3884e-48	3.7376	561	138	448	3.9335e-46
GIMAP1-GIMAP5			GO_IMMUNE_SYSTEM_PROCESS	1984	Any process involved in the development or functioning of the immune system, an organismal system for calibrated responses to potential internal or invasive threats.	100	0.0504	1.98e-49	2.71e-46			6642	GOBP name	complement activation, classical pathway	5.1519e-49	9.4204	100	62	448	1.1692e-45
APOB			GNF2_HPN	133	Neighborhood of HPN	39	0.2932	3.06e-49	3.89e-46			6642	GOCC name	extracellular space	5.3884e-48	3.7376	561	138	448	1.5923e-45
IGHV3-49			CAIRO_LIVER_DEVELOPMENT_DN	222	Genes down-regulated at early fetal liver stage (embryonic days E11.5 - E12.5) compared to the late fetal liver stage (embryonic days E14.5 - E16.5).	44	0.1982	3.78e-47	4.48e-44			6642	Keywords	ImmunoglobulinVregion	1.0277e-43	10.949	68	49	448	1.3545e-41
IGHD			GO_VESICLE_LUMEN	106	The volume enclosed by the membrane or protein that forms a vesicle.	35	0.3302	2.21e-46	2.46e-43			6642	GOMF name	antigen binding	7.564e-43	8.1302	114	61	448	2.1595e-39
MYCBP			CAR_HPX	73	Neighborhood of HPX	31	0.4247	2.44e-45	2.43e-42			6642	GOBP name	immune effector process	8.4453e-38	5.2189	230	79	448	1.5333e-34
IGHG1			GNF2_LCAT	124	Neighborhood of LCAT	36	0.2903	2.47e-45	2.43e-42			6642	Keywords	Immunoglobulindomain	2.9135e-35	4.8597	247	79	448	3.2e-33
NUDT7			GO_COMPLEMENT_ACTIVATION	76	Any process involved in the activation of any of the steps of the complement cascade, which allows for the direct killing of microbes, the disposal of immune complexes, and the regulation of other immune processes; the initial steps of complement activation involve one of three pathways, the classical pathway, the alternative pathway, and the lectin pathway, all of which lead to the terminal comp…	31	0.4079	1.18e-44	1.11e-41			6642	GOBP name	defense response	2.2673e-36	3.1395	634	131	448	3.4304e-33
IGHG3			KEGG_COMPLEMENT_AND_COAGULATION_CASCADES	69	Complement and coagulation cascades	30	0.4348	2.67e-44	2.37e-41			6642	GOBP name	receptor-mediated endocytosis	1.4087e-34	5.7633	174	66	448	1.8268e-31
IGHV3-72			GO_POSITIVE_REGULATION_OF_RESPONSE_TO_STIMULUS	1929	Any process that activates, maintains or increases the rate of a response to a stimulus. Response to stimulus is a change in state or activity of a cell or an organism (in terms of movement, secretion, enzyme production, gene expression, etc.) as a result of a stimulus.	93	0.0482	3.7e-44	3.13e-41			6642	GOBP name	immune response	3.7936e-34	3.2403	558	119	448	4.3048e-31
TNXB			GO_VESICLE_MEDIATED_TRANSPORT	1239	A cellular transport process in which transported substances are moved in membrane-bounded vesicles; transported substances are enclosed in the vesicle lumen or located in the vesicle membrane. The process begins with a step that directs a substance to the forming vesicle, and includes vesicle budding and coating. Vesicles are then targeted to, and fuse with, an acceptor membrane.	75	0.0605	5.53e-42	4.47e-39			6642	GSEA	HSIAO_LIVER_SPECIFIC_GENES	1.7901e-33	5.4732	186	67	448	1.8313e-29
IGHG1			GO_HUMORAL_IMMUNE_RESPONSE	187	An immune response mediated through a body fluid.	38	0.2032	2.94e-41	2.27e-38			6642	GSEA	GNF2_HPX	8.6607e-31	7.4388	96	47	448	4.43e-27
IGHM			GO_REGULATION_OF_IMMUNE_SYSTEM_PROCESS	1403	Any process that modulates the frequency, rate, or extent of an immune system process.	78	0.0556	4.45e-41	3.3e-38			6642	GOCC name	extracellular region part	1.3315e-27	1.7402	2209	253	448	2.2483e-25
MED6			GO_SERINE_HYDROLASE_ACTIVITY	242	Catalysis of the hydrolysis of a substrate by a catalytic mechanism that involves a catalytic triad consisting of a serine nucleophile that is activated by a proton relay involving an acidic residue (e.g. aspartate or glutamate) and a basic residue (usually histidine).	41	0.1694	5.2e-41	3.7e-38			6642	GOBP name	regulation of immune response	7.4379e-28	3.4481	401	91	448	7.5024e-25
IGKC			HALLMARK_COAGULATION	138	Genes encoding components of blood coagulation system; also up-regulated in platelets.	34	0.2464	4e-40	2.73e-37			6642	GOBP slim name	immune system process	4.0498e-27	2.4989	833	137	448	1.1866e-24
IGLL5			GO_SECRETORY_GRANULE_LUMEN	85	The volume enclosed by the membrane of a secretory granule.	29	0.3412	4.35e-39	2.86e-36			6642	GOBP name	regulation of immune system process	1.6168e-27	2.8678	604	114	448	1.4678e-24
MAP7			GO_REGULATION_OF_RESPONSE_TO_WOUNDING	413	Any process that modulates the frequency, rate or extent of response to wounding.	47	0.1138	1.3e-38	8.23e-36			6642	GOBP name	immune system process	4.0498e-27	2.4989	833	137	448	3.3422e-24
IGKV1D-33			GO_REGULATION_OF_RESPONSE_TO_EXTERNAL_STIMULUS	926	Any process that modulates the frequency, rate or extent of a response to an external stimulus.	62	0.067	4.12e-37	2.53e-34			6642	GOBP name	positive regulation of immune response	1.1856e-26	3.7059	328	80	448	8.9691e-24
FCGR3B			GO_INNATE_IMMUNE_RESPONSE	619	Innate immune responses are defense responses mediated by germline encoded components that directly recognize components of potential pathogens.	53	0.0856	4.4e-37	2.61e-34			6642	GOBP name	positive regulation of immune system process	1.9988e-26	3.3078	418	91	448	1.3958e-23
IGKV3-11			GO_RESPONSE_TO_EXTERNAL_STIMULUS	1821	Any process that results in a change in state or activity of a cell or an organism (in terms of movement, secretion, enzyme production, gene expression, etc.) as a result of an external stimulus.	82	0.045	1.45e-36	8.34e-34			6642	GSEA	GNF2_HPN	3.152e-26	6.8057	96	43	448	1.0748e-22
IGHG1			GO_PLATELET_DEGRANULATION	107	The regulated exocytosis of secretory granules containing preformed mediators such as histamine and serotonin by a platelet.	29	0.271	1.01e-35	5.61e-33			6642	GOBP name	activation of immune response	2.5701e-25	3.838	289	73	448	1.6666e-22
CTSH			GO_POSITIVE_REGULATION_OF_IMMUNE_SYSTEM_PROCESS	867	Any process that activates or increases the frequency, rate, or extent of an immune system process.	59	0.0681	1.07e-35	5.77e-33			6642	GSEA	CAR_HPX	1.2475e-25	8.756	59	34	448	3.1904e-22
IGKV2D-29			NABA_ECM_REGULATORS	238	Genes encoding enzymes and their regulators involved in the remodeling of the extracellular matrix	37	0.1555	1.21e-35	6.3e-33			6642	GOBP name	innate immune response	7.3461e-25	3.1056	455	93	448	4.4458e-22
IGKV2-40			MODULE_75	399	Immune response.	44	0.1103	1.38e-35	7.01e-33			6642	GSEA	GNF2_LCAT	1.5742e-24	6.8289	89	40	448	3.2209e-21
COL6A1			MODULE_46	395	Genes in the cancer module 46.	43	0.1089	1.49e-34	7.35e-32			6642	GOBP slim name	membrane invagination	1.2385e-22	3.5721	302	71	448	1.8145e-20
IGKC			GNF2_TST	104	Neighborhood of TST	28	0.2692	1.95e-34	9.36e-32			6642	GSEA	MODULE_24	2.3337e-23	3.7577	279	69	448	3.979e-20
BIN2			GO_SECRETORY_GRANULE	352	A small subcellular vesicle, surrounded by a membrane, that is formed from the Golgi apparatus and contains a highly concentrated protein destined for secretion. Secretory granules move towards the periphery of the cell and upon stimulation, their membranes fuse with the cell membrane, and their protein load is exteriorized. Processing of the contained protein may take place in secretory granules.	41	0.1165	3.53e-34	1.61e-31			6642	GOBP slim name	endocytosis	4.4966e-22	3.6253	285	68	448	4.3916e-20
IGHM			GO_IMMUNE_EFFECTOR_PROCESS	486	Any process of the immune system that can potentially contribute to an immune response.	46	0.0947	3.54e-34	1.61e-31			6642	GOBP name	positive regulation of response to stimulus	8.8668e-23	2.5107	702	116	448	5.0308e-20
SAA2-SAA4			NABA_MATRISOME_ASSOCIATED	753	Ensemble of genes encoding ECM-associated proteins including ECM-affilaited proteins, ECM regulators and secreted factors	54	0.0717	7.88e-34	3.5e-31			6642	GOBP name	membrane invagination	1.2385e-22	3.5721	302	71	448	6.6138e-20
PYCRL			GO_RESPONSE_TO_WOUNDING	563	Any process that results in a change in state or activity of a cell or an organism (in terms of movement, secretion, enzyme production, gene expression, etc.) as a result of a stimulus indicating damage to the organism.	48	0.0853	1.56e-33	6.75e-31			6642	GOBP name	endocytosis	4.4966e-22	3.6253	285	68	448	2.2678e-19
F5			GO_INFLAMMATORY_RESPONSE	454	The immediate defensive reaction (by vertebrate tissue) to infection or injury caused by chemical or physical agents. The process is characterized by local vasodilation, extravasation of plasma into intercellular spaces and accumulation of white blood cells and macrophages.	44	0.0969	3.7e-33	1.57e-30			6642	Keywords	Directproteinsequencing	6.0852e-21	1.7391	1826	209	448	3.6456e-19
RRBP1			GO_REGULATION_OF_PROTEOLYSIS	711	Any process that modulates the frequency, rate or extent of the hydrolysis of a peptide bond or bonds within a protein.	52	0.0731	5.28e-33	2.18e-30			6642	GSEA	CAIRO_LIVER_DEVELOPMENT_DN	7.3106e-22	4.8345	154	49	448	1.0684e-18
IGHV4-34			GO_ENZYME_INHIBITOR_ACTIVITY	378	Binds to and stops, prevents or reduces the activity of an enzyme.	41	0.1085	6.46e-33	2.61e-30			6642	Keywords	Hemostasis	3.7324e-20	9.8557	37	24	448	1.8921e-18
AKR1C3			GO_NEGATIVE_REGULATION_OF_PROTEOLYSIS	329	Any process that stops, prevents, or reduces the frequency, rate or extent of the hydrolysis of a peptide bond or bonds within a protein.	39	0.1185	7.57e-33	2.95e-30			6642	Keywords	Bloodcoagulation	3.7324e-20	9.8557	37	24	448	2.0497e-18
IGKV6D-21			BOQUEST_STEM_CELL_UP	260	Genes up-regulated in freshly isolated CD31- [GeneID=5175] (stromal stem cells from adipose tissue) versus the CD31+ (non-stem) counterparts.	36	0.1385	7.64e-33	2.95e-30			6642	GSEA	MODULE_23	1.6758e-21	3.351	331	73	448	2.143e-18
IGKV1-16			GO_HUMORAL_IMMUNE_RESPONSE_MEDIATED_BY_CIRCULATING_IMMUNOGLOBULIN	69	An immune response dependent upon secreted immunoglobulin. An example of this process is found in Mus musculus.	24	0.3478	8.78e-33	3.32e-30			6642	GSEA	KEGG_COMPLEMENT_AND_COAGULATION_CASCADES	2.3582e-21	7.4802	65	32	448	2.6804e-18
IGKV2D-28			GO_NEGATIVE_REGULATION_OF_MULTICELLULAR_ORGANISMAL_PROCESS	983	Any process that stops, prevents, or reduces the frequency, rate or extent of an organismal process, the processes pertinent to the function of an organism above the cellular level; includes the integrated processes of tissues and organs.	59	0.06	9.96e-33	3.69e-30			6642	KEGG name	Complement and coagulation cascades	1.0318e-20	7.4765	63	31	448	2.8064e-18
IGLV7-43			SMID_BREAST_CANCER_LUMINAL_B_DN	564	Genes down-regulated in the luminal B subtype of breast cancer.	47	0.0833	2.12e-32	7.69e-30			6642	GOBP slim name	response to stress	6.001e-19	1.8891	1311	163	448	3.5166e-17
IGHV2-26			GO_NEGATIVE_REGULATION_OF_PROTEIN_METABOLIC_PROCESS	1087	Any process that stops, prevents, or reduces the frequency, rate or extent of chemical reactions and pathways involving a protein.	61	0.0561	3.2e-32	1.14e-29			6642	GOBP name	response to stress	6.001e-19	1.8891	1311	163	448	2.7239e-16
IGHV3-33			GNF2_GSTM1	109	Neighborhood of GSTM1	27	0.2477	3.76e-32	1.31e-29			6642	GOBP name	regulation of response to stimulus	1.0412e-18	1.9023	1270	159	448	4.5011e-16
IGHV1-46			GO_PEPTIDASE_ACTIVITY	663	Catalysis of the hydrolysis of a peptide bond. A peptide bond is a covalent bond formed when the carbon atom from the carboxyl group of one amino acid shares electrons with the nitrogen atom from the amino group of a second amino acid.	49	0.0739	2.47e-31	8.46e-29			6642	GSEA	GNF2_TST	5.9376e-18	6.2803	75	31	448	6.0742e-15
IGHV3-74			GO_ENDOPEPTIDASE_ACTIVITY	448	Catalysis of the hydrolysis of internal, alpha-peptide bonds in a polypeptide chain.	42	0.0938	4.3e-31	1.44e-28			6642	GSEA	MODULE_55	1.2335e-17	2.7405	438	79	448	1.1472e-14
IGLV9-49			GO_REGULATION_OF_IMMUNE_RESPONSE	858	Any process that modulates the frequency, rate or extent of the immune response, the immunological reaction of an organism to an immunogenic stimulus.	54	0.0629	5.48e-31	1.81e-28			6642	GSEA	MODULE_75	1.9042e-17	4.1114	170	46	448	1.4984e-14
IGKV1-17			GO_NEGATIVE_REGULATION_OF_HYDROLASE_ACTIVITY	397	Any process that stops or reduces the rate of hydrolase activity, the catalysis of the hydrolysis of various bonds.	40	0.1008	7.17e-31	2.32e-28			6642	GSEA	EXTRACELLULAR_REGION	1.8038e-17	3.541	236	55	448	1.5377e-14
IGKV1-39			GO_ENZYME_REGULATOR_ACTIVITY	959	Binds to and modulates the activity of an enzyme.	56	0.0584	1.84e-30	5.84e-28			6642	GSEA	MODULE_88	2.1419e-17	2.7157	442	79	448	1.5651e-14
B9D1			GO_B_CELL_MEDIATED_IMMUNITY	99	Any process involved with the carrying out of an immune response by a B cell, through, for instance, the production of antibodies or cytokines, or antigen presentation to T cells.	25	0.2525	4.34e-30	1.35e-27			6642	GSEA	GNF2_GSTM1	2.5061e-17	6.2442	73	30	448	1.7091e-14
COL11A2			HOSHIDA_LIVER_CANCER_SUBCLASS_S3	266	Genes from 'subtype S3' signature of hepatocellular carcinoma (HCC): hepatocyte differentiation.	34	0.1278	7.13e-30	2.19e-27			6642	GOBP name	negative regulation of multicellular organismal process	1.267e-16	3.8601	185	47	448	5.0008e-14
RBP4			GO_NEGATIVE_REGULATION_OF_PEPTIDASE_ACTIVITY	245	Any process that stops or reduces the rate of peptidase activity, the hydrolysis of peptide bonds within proteins.	33	0.1347	8.73e-30	2.63e-27			6642	GSEA	CAR_IGFBP1	8.8436e-17	7.7587	47	24	448	5.3218e-14
TTC8			GO_PROTEOLYSIS	1208	The hydrolysis of proteins into smaller polypeptides and/or amino acids by cleavage of their peptide bonds.	61	0.0505	1.02e-29	3.02e-27			6642	GSEA	GNF2_CEBPA	1.0183e-16	8.1271	43	23	448	5.7873e-14
GP1BA			GO_SECRETORY_VESICLE	461	A cytoplasmic, membrane bound vesicle that is capable of fusing to the plasma membrane to release its contents into the extracellular space.	41	0.0889	1.83e-29	5.34e-27			6642	GSEA	MODULE_46	1.0896e-16	4.1015	163	44	448	5.8665e-14
IGHV1-18			NABA_CORE_MATRISOME	275	Ensemble of genes encoding core extracellular matrix including ECM glycoproteins, collagens and proteoglycans	34	0.1236	2.23e-29	6.4e-27			6642	GOMF name	endopeptidase inhibitor activity	1.4714e-16	5.9198	77	30	448	8.4015e-14
IGHV1-24			GO_REGULATION_OF_RESPONSE_TO_STRESS	1468	Any process that modulates the frequency, rate or extent of a response to stress. Response to stress is a change in state or activity of a cell or an organism (in terms of movement, secretion, enzyme production, gene expression, etc.) as a result of a disturbance in organismal or cellular homeostasis, usually, but not necessarily, exogenous (e.g. temperature, humidity, ionizing radiation).	66	0.045	3.04e-29	8.57e-27			6642	GOMF name	peptidase inhibitor activity	5.0883e-16	5.6978	80	30	448	1.6141e-13
IGHV3-38			PILON_KLF1_TARGETS_UP	504	Genes up-regulated in erythroid progenitor cells from fetal livers of E13.5 embryos with KLF1 [GeneID=10661] knockout compared to those from the wild type embryos.	42	0.0833	5.04e-29	1.4e-26			6642	GOMF name	endopeptidase regulator activity	5.0883e-16	5.6978	80	30	448	1.8159e-13
			ACEVEDO_LIVER_CANCER_DN	540	Genes down-regulated in hepatocellular carcinoma (HCC) compared to normal liver samples.	43	0.0796	6.89e-29	1.88e-26			6642	GSEA	SMID_BREAST_CANCER_LUMINAL_B_DN	3.7852e-16	3.2316	268	57	448	1.9361e-13
IGKV1-6			GO_ENDOCYTOSIS	509	A vesicle-mediated transport process in which cells take up external materials or membrane constituents by the invagination of a small region of the plasma membrane to form a new membrane-bounded vesicle.	42	0.0825	7.49e-29	2.02e-26			6642	GSEA	EXTRACELLULAR_REGION_PART	4.2343e-16	3.8193	183	46	448	2.0627e-13
FAP			GO_NEGATIVE_REGULATION_OF_CATALYTIC_ACTIVITY	829	Any process that stops or reduces the activity of an enzyme.	51	0.0615	8e-29	2.12e-26			6642	GSEA	EXTRACELLULAR_SPACE	4.4621e-16	4.7564	115	36	448	2.0749e-13
PPP1R18			GO_POSITIVE_REGULATION_OF_IMMUNE_RESPONSE	563	Any process that activates or increases the frequency, rate or extent of the immune response, the immunological reaction of an organism to an immunogenic stimulus.	43	0.0764	3.76e-28	9.84e-26			6642	GOCC slim name	extracellular organelle	2.3579e-14	1.5794	1876	195	448	3.8251e-13
IGHA2			GO_LEUKOCYTE_MEDIATED_IMMUNITY	189	Any process involved in the carrying out of an immune response by a leukocyte.	29	0.1534	5.47e-28	1.4e-25			6642	GOCC name	extracellular vesicular exosome	2.3579e-14	1.5794	1876	195	448	1.3272e-12
LILRA3			GO_PLATELET_ALPHA_GRANULE_LUMEN	55	The volume enclosed by the membrane of the platelet alpha granule.	20	0.3636	5.52e-28	1.4e-25			6642	GOCC name	extracellular organelle	2.3579e-14	1.5794	1876	195	448	1.3935e-12
IGHG2			GO_ADAPTIVE_IMMUNE_RESPONSE_BASED_ON_SOMATIC_RECOMBINATION_OF_IMMUNE_RECEPTORS_BUILT_FROM_IMMUNOGLOBULIN_SUPERFAMILY_DOMAINS	154	An immune response based on directed amplification of specific receptors for antigen produced through a somatic diversification process that includes somatic recombination of germline gene segments encoding immunoglobulin superfamily domains, and allowing for enhanced responses upon subsequent exposures to the same antigen (immunological memory). Recombined receptors for antigen encoded by immuno…	27	0.1753	9.07e-28	2.27e-25			6642	GOCC name	vesicle lumen	2.1578e-14	6.3976	57	24	448	1.4169e-12
LILRB5			GO_PEPTIDASE_REGULATOR_ACTIVITY	214	Modulates the activity of a peptidase, any enzyme that catalyzes the hydrolysis peptide bonds.	30	0.1402	1.05e-27	2.59e-25			6642	GOCC name	extracellular membrane-bounded organelle	2.3579e-14	1.5794	1876	195	448	1.4669e-12
[truncated: 621 more rows]
