# Supplementary material for: Region and cell-type resolved quantitative proteomic map of the human heart
Source: Nat Commun. 2017 Nov 13;8:1469. doi: 10.1038/s41467-017-01747-2 (PMC5684139; doi:10.1038/s41467-017-01747-2)
Supplement: Supplementary file 5 — Supplementary Data 3 [file 41467_2017_1747_MOESM5_ESM.xlsx]

## Sheet: Cell volume and protein content
Supplementary Data 3. Cell volume, copy numbers across all cardiac samples and contribution of each organelle to cellular protein mass
Organism	Total protein [pg/cell]	Total molecules per cell	Histone mass [pg/cell]	Ploidy	Cell volume [fl]	Sample	Input Column
H. sapiens	752.1	8140221687	6.5452	2	3760.48	Ao1	Ao1
H. sapiens	588.15	6420711999	6.5452	2	2940.77	Ao2	Ao2	Total protein content cavities	960.827
H. sapiens	705.5	7803432433	6.5452	2	3527.5	Ao3	Ao3	Ventricle average volume	5143.85
H. sapiens	497.05	6329417767	6.5452	2	2485.26	AV1	AV1	Atrium average volume	4464.42
H. sapiens	465.16	5772586372	6.5452	2	2325.79	AV2	AV2
H. sapiens	539.67	6600576224	6.5452	2	2698.36	AV3	AV3
H. sapiens	714.5	8142927366	6.5452	2	3572.52	RCA1	RCA1
H. sapiens	652.9	7511927227	6.5452	2	3264.48	RCA2	RCA2
H. sapiens	660.04	7393961625	6.5452	2	3300.19	RCA3	RCA3
H. sapiens	937.68	11930329855	6.5452	2	4688.38	LA1	LA1
H. sapiens	819.54	10194715081	6.5452	2	4097.7	LA2	LA2
H. sapiens	1066.42	13455550437	6.5452	2	5332.08	LA3	LA3
H. sapiens	602.3	7152560920	6.5452	2	3011.49	LCA1	LCA1
H. sapiens	647.04	7458343397	6.5452	2	3235.21	LCA2	LCA2
H. sapiens	610.37	6856959291	6.5452	2	3051.83	LCA3	LCA3
H. sapiens	1081.79	13336216300	6.5452	2	5408.93	LV1	LV1
H. sapiens	1185.51	14391676330	6.5452	2	5927.55	LV2	LV2
H. sapiens	999.54	11832171262	6.5452	2	4997.71	LV3	LV3
H. sapiens	648.72	7990366998	6.5452	2	3243.58	MV1	MV1
H. sapiens	578.48	7220744025	6.5452	2	2892.41	MV2	MV2
H. sapiens	489.36	5806157286	6.5452	2	2446.78	MV3	MV3
H. sapiens	635.88	7527709572	6.5452	2	3179.41	PA1	PA1
H. sapiens	661.93	7509306475	6.5452	2	3309.65	PA2	PA2
H. sapiens	733.86	8457031035	6.5452	2	3669.28	PA3	PA3
H. sapiens	483.77	6557320030	6.5452	2	2418.87	PV1	PV1
H. sapiens	362.68	4856684624	6.5452	2	1813.39	PV2	PV2
H. sapiens	448.5	5606365577	6.5452	2	2242.52	PV3	PV3
H. sapiens	960.15	11702164223	6.5452	2	4800.74	PVe1	PVe1
H. sapiens	422.25	5303068300	6.5452	2	2111.24	PVe2	PVe2
H. sapiens	408.73	4980307681	6.5452	2	2043.66	PVe3	PVe3
H. sapiens	1106.02	13750242423	6.5452	2	5530.11	RA1	RA1
H. sapiens	813.91	9792758828	6.5452	2	4069.55	RA2	RA2
H. sapiens	882.47	10659129796	6.5452	2	4412.36	RA3	RA3
H. sapiens	921.31	11606078823	6.5452	2	4606.56	RV1	RV1
H. sapiens	1012.1	12672063323	6.5452	2	5060.49	RV2	RV2
H. sapiens	811.03	9919598305	6.5452	2	4055.15	RV3	RV3
H. sapiens	815.87	9827835077	6.5452	2	4079.36	SepA1	SepA1
H. sapiens	748.3	9161745060	6.5452	2	3741.49	SepA2	SepA2
H. sapiens	845.75	10088787131	6.5452	2	4228.77	SepA3	SepA3
H. sapiens	1104.9	13255605362	6.5452	2	5524.52	SepV1	SepV1
H. sapiens	1268.54	15845869124	6.5452	2	6342.69	SepV2	SepV2
H. sapiens	874.2	10246660686	6.5452	2	4371.02	SepV3	SepV3
H. sapiens	814.76	10763541871	6.5452	2	4073.82	TV1	TV1
H. sapiens	457.74	6242613991	6.5452	2	2288.69	TV2	TV2
H. sapiens	626.62	7933767722	6.5452	2	3133.1	TV3	TV3
H. sapiens	760.26	8698127675	6.5452	2	3801.32	IVC1	IVC1
H. sapiens	631.26	7451209668	6.5452	2	3156.29	IVC2	IVC2
H. sapiens	762.71	8494903310	6.5452	2	3813.56	IVC3	IVC3

## Sheet: Copy numbers without blood
Protein IDs	Majority protein IDs	Lead Protein ID	Canonical Protein ID	Protein names	Gene names	Gene name	Protein name	Histones	Sequence length	Average molecular mass	Median Copy number Ao	Median Copy number AV	Median Copy number RCA	Median Copy number LA	Median Copy number LCA	Median Copy number LV	Median Copy number MV	Median Copy number PA	Median Copy number PV	Median Copy number PVe	Median Copy number RA	Median Copy number RV	Median Copy number SepA	Median Copy number SepV	Median Copy number TV	Median Copy number IVC	Global Classifier	Cytosolic Fraction	Nuclear Fraction	Organellar Fraction	Organellar Prediction	Manual Assignment
A7KAX9;A7KAX9-2;G3V174;A7KAX9-3;E9PRH3	A7KAX9;A7KAX9-2	A7KAX9	A7KAX9	Rho GTPase-activating protein 32	ARHGAP32	ARHGAP32	Rho GTPase-activating protein 32		2087	230529	179227	1113755	384465	141713	235875	38883	83072	208774	162210	708086	75266	10560	345104	124691	81670	79578	Organellar/Cytosolic	0.640623	0	0.359377	Plasma membrane	Yes
P50993;B1AKY9;H0Y7C1;E9PRA5	P50993;B1AKY9;H0Y7C1	P50993	P50993	Sodium/potassium-transporting ATPase subunit alpha-2	ATP1A2	ATP1A2	Sodium/potassium-transporting ATPase subunit alpha-2		1020	112265	1695236	1059269	901507	3551623	1068752	4009190	444066	1284786	735865	542498	4094859	3054773	2367689	4717862	740237	1182790	Organellar	0	0	1	Plasma membrane	Yes
E7ETC6;H0YA72;Q86YL7-5;Q86YL7-6;Q86YL7;Q86YL7-4;Q86YL7-3	E7ETC6;H0YA72;Q86YL7-5;Q86YL7-6;Q86YL7;Q86YL7-4;Q86YL7-3	E7ETC6	E7ETC6	Podoplanin	PDPN	PDPN	Isoform of Q86YL7, Podoplanin		157	16077.9	9687349	5198555	3830043	2153039	3308707	914112	8861346	3290553	9623105	539332	2721634	1096161	4902711	5396510	10835284	1515811	Organellar	0	0	1	Plasma membrane	Yes
P16671;E7EU05;P16671-3;P16671-4;E9PLT1;P16671-2;E7EX47;E9PJX8;E9PC45;E7EVU1;E7ERZ9;E7EWI4	P16671;E7EU05;P16671-3;P16671-4;E9PLT1;P16671-2	P16671	P16671	Platelet glycoprotein 4	CD36	CD36	Platelet glycoprotein 4		472	53053.4	106132	10242	907338	5686992	968382	6598805	82053	333761	45036	974581	3892490	5985937	3108571	6672055	129920	269327	Organellar	0	0	1	Plasma membrane	Yes
O75923-8;O75923-11;O75923-14;O75923-10;O75923-13;O75923-9;O75923-12	O75923-8;O75923-11;O75923-14;O75923-10;O75923-13;O75923-9;O75923-12	O75923-8	O75923	Dysferlin	DYSF	DYSF	Dysferlin		2112	240735	124306	11199	250907	1266225	196565	1220699	2214	203625	29407	184086	1457913	1116715	919106	1073282	18788	693256	Organellar	0	0	1	Plasma membrane	Yes
O95810	O95810	O95810	O95810	Serum deprivation-response protein	SDPR	SDPR	Serum deprivation-response protein		425	47173.2	445413	853476	1098912	9770383	2264234	6550820	565658	962520	821800	2419130	10522082	6294559	8040479	5227410	735678	2364010	Organellar	0.0296658	0	0.970334	Plasma membrane	Yes
P08727;C9JM50	P08727;C9JM50	P08727	P08727	Keratin, type I cytoskeletal 19	KRT19	KRT19	Keratin, type I cytoskeletal 19		400	44106	1306478	524503	506374	614297	1015375	126776	185796	3522846	668421	1462002	994975	106720	251762	277591	482890	857472	Organellar	0	0	1	Plasma membrane	Yes
P13591;A0A087WX77;A0A087WWD4;A0A087WV75;P13591-5;A0A0D9SF98;A0A087WWJ5;P13591-6;A0A087WVU1;A0A087X1V2;A0A087WZS4;A0A0C4DGS4;A0A087WTR3	P13591;A0A087WX77;A0A087WWD4;A0A087WV75;P13591-5	P13591	P13591	Neural cell adhesion molecule 1	NCAM1	NCAM1	Neural cell adhesion molecule 1		858	94574.2	515270	392493	302634	2365756	841114	1012251	284492	636284	360024	229774	3019676	1092611	1396943	983538	290290	690862	Organellar	0	0	1	Plasma membrane	Yes
P13591-1;A0A087WTF6;P13591-4;P13591-3;H7BYX6;A0A087WTE4;A0A087WVD0	P13591-1;A0A087WTF6;P13591-4;P13591-3;H7BYX6;A0A087WTE4	P13591-1	P13591	Neural cell adhesion molecule 1	NCAM1	NCAM1	Neural cell adhesion molecule 1		848	93360.9	15095	0	11063	30840	23969	15703	5285	6910	7341	13780	30926	4401	12003	7318	12197	24900	Organellar	0	0	1	Plasma membrane	Yes
P13637;P13637-2;P13637-3;M0R116	P13637;P13637-2;P13637-3;M0R116	P13637	P13637	Sodium/potassium-transporting ATPase subunit alpha-3	ATP1A3	ATP1A3	Sodium/potassium-transporting ATPase subunit alpha-3		1013	111749	15386	8142	27085	1810236	33521	2295655	13748	3208	23796	272917	1386893	2329378	1393864	2290201	10877	14576	Organellar	0	0	1	Plasma membrane	Yes
P17948;P17948-2;P17948-3;P17948-4;P17948-6;P17948-5;H9N1E7;P17948-7;P17948-8	P17948;P17948-2;P17948-3;P17948-4	P17948	P17948	Vascular endothelial growth factor receptor 1	FLT1	FLT1	Vascular endothelial growth factor receptor 1		1338	150769	715285	1983985	1298730	203604	534444	259577	100435	795940	124823	77262	513407	109341	75805	211032	179962	1646428	Organellar	0	0	1	Plasma membrane	Yes
P19022;P19022-2;C9J8J8;C9J126;C9JMH2	P19022;P19022-2	P19022	P19022	Cadherin-2	CDH2	CDH2	Cadherin-2		906	99809.3	353495	252325	236531	2315007	303590	7448545	156046	371107	342798	303608	2543984	4787700	1653758	7336579	372104	194173	Organellar	0	0	1	Plasma membrane	Yes
P49961;P49961-2;P49961-6;P49961-5;P49961-4;P49961-3;R4GMQ9	P49961;P49961-2;P49961-6;P49961-5;P49961-4;P49961-3	P49961	P49961	Ectonucleoside triphosphate diphosphohydrolase 1	ENTPD1	ENTPD1	Ectonucleoside triphosphate diphosphohydrolase 1		510	57964.5	521292	34608	998731	317519	379574	85347	57929	779477	32922	329415	251725	87963	183003	102055	60481	3516572	Organellar	0	0	1	Plasma membrane	Yes
P53708	P53708	P53708	P53708	Integrin alpha-8;Integrin alpha-8 heavy chain;Integrin alpha-8 light chain	ITGA8	ITGA8	Integrin alpha-8		1063	117474	4594449	23930	1857109	78517	1897998	21545	405053	2453443	44855	117428	22614	19025	23106	26646	517519	988727	Organellar	0	0	1	Plasma membrane	Yes
P55290-4;P55290;A0A0A0MTR1;A0A087X0X6;P55290-5;P55290-3;P55290-2;A0A087WZG7	P55290-4;P55290;A0A0A0MTR1;A0A087X0X6;P55290-5	P55290-4	P55290	Cadherin-13	CDH13	CDH13	Cadherin-13		760	83397.5	5341190	1283609	6842896	5107714	7019981	6112364	1966463	1172898	786250	1287819	7034214	7415812	3420804	5963070	2671840	1266593	Organellar	0	0	1	Plasma membrane	Yes
P98164;E9PC35	P98164	P98164	P98164	Low-density lipoprotein receptor-related protein 2	LRP2	LRP2	Low-density lipoprotein receptor-related protein 2		4655	521958	6717	28577	4383	25330	3835	24380	165457	120039	3425	254021	15417	28381	73819	48260	157711	211900	Organellar	0	0	1	Plasma membrane	Yes
Q02952;Q02952-3	Q02952;Q02952-3	Q02952	Q02952	A-kinase anchor protein 12	AKAP12	AKAP12	A-kinase anchor protein 12		1782	191482	438632	888522	907093	850068	794898	344027	824652	648889	732010	639092	828279	445701	578606	197066	1228172	721522	Organellar	0	0	1	Plasma membrane	Yes
Q08431;F5GZN3;Q08431-3;X6R3G6;H0YKS8;A0A087WUV5	Q08431;F5GZN3;Q08431-3;X6R3G6;H0YKS8	Q08431	Q08431	Lactadherin;Lactadherin short form;Medin	MFGE8	MFGE8	Lactadherin		387	43123	22874520	8078271	6661977	407625	10784963	336478	8201716	3091303	1005109	636866	373514	149276	425967	319798	3095393	815986	Organellar	0	0	1	Plasma membrane	Yes
Q13683;Q13683-9;Q13683-10;H0YJ26;G3V2I4	Q13683;Q13683-9;Q13683-10	Q13683	Q13683	Integrin alpha-7;Integrin alpha-7 heavy chain;Integrin alpha-7 light chain;Integrin alpha-7 70 kDa form	ITGA7	ITGA7	Integrin alpha-7		1181	128948	134564	0	104983	7940	38015	13419	8460	156789	0	14164	9433	6947	17173	6650	0	120323	Organellar	0	0	1	Plasma membrane	Yes
Q13683-3;Q13683-13	Q13683-3;Q13683-13	Q13683-3	Q13683	Integrin alpha-7;Integrin alpha-7 heavy chain;Integrin alpha-7 light chain;Integrin alpha-7 70 kDa form	ITGA7	ITGA7	Integrin alpha-7		1141	124690	257567	0	23364	49053	42523	21570	2607	310491	3553	25301	9847	24044	15580	11430	4808	256663	Organellar	0	0	1	Plasma membrane	Yes
Q13683-7;J3KNV4;G3V2C6;H0YJ98	Q13683-7;J3KNV4	Q13683-7	Q13683	Integrin alpha-7;Integrin alpha-7 heavy chain;Integrin alpha-7 light chain;Integrin alpha-7 70 kDa form	ITGA7	ITGA7	Integrin alpha-7		1137	124307	2654959	84240	1316173	1227078	1594780	1330833	181075	3048520	110710	705755	1189995	1097305	797664	1165317	142222	2568962	Organellar	0	0	1	Plasma membrane	Yes
Q15124;Q15124-2;Q5JTY7	Q15124;Q15124-2	Q15124	Q15124	Phosphoglucomutase-like protein 5	PGM5	PGM5	Phosphoglucomutase-like protein 5		567	62225.2	16821659	714684	11646258	6780012	8279643	4293262	798966	16869594	527793	3716285	6405332	3629766	3540446	4983431	982488	21812719	Organellar	0	0	1	Plasma membrane	Yes
Q16853;Q16853-2;O75106;O75106-2;K7EIK5	Q16853;Q16853-2	Q16853	Q16853	Membrane primary amine oxidase	AOC3	AOC3	Membrane primary amine oxidase		763	84621.9	21888885	611635	19061986	3615304	16550846	1046067	2175400	18545479	447586	5990990	1401767	2069129	1946964	840565	1949178	17615547	Organellar	0	0	1	Plasma membrane	Yes
Q16853-3;K7EQZ5;K7EL47	Q16853-3;K7EQZ5;K7EL47	Q16853-3	Q16853	Membrane primary amine oxidase	AOC3	AOC3	Membrane primary amine oxidase		220	24533.4	42805	29044	29515	0	53476	0	65415	9840	0	0	0	0	0	0	69535	0	Organellar	0	0	1	Plasma membrane	Yes
Q702N8;Q702N8-2;Q702N8-3	Q702N8;Q702N8-2	Q702N8	Q702N8	Xin actin-binding repeat-containing protein 1	XIRP1	XIRP1	Xin actin-binding repeat-containing protein 1		1843	198561	12878	65630	20665	1797658	41685	1654955	142427	10925	52832	221614	1940101	1936519	1924794	1933833	77637	25258	Organellar	0	0	1	Plasma membrane	Yes
Q96LR9-2;Q96LR9	Q96LR9-2;Q96LR9	Q96LR9-2	Q96LR9	Apolipoprotein L domain-containing protein 1	APOLD1	APOLD1	Apolipoprotein L domain-containing protein 1		248	27063.3	5034345	19380973	5586659	5169811	5147464	2888033	17056964	5932414	11891810	7579765	5794579	3403428	7547688	3147865	12718640	9990630	Organellar	0	0	1	Plasma membrane	Yes
P26038;E9PNP4	P26038	P26038	P26038	Moesin	MSN	MSN	Moesin		577	67820	14901716	7347657	8649864	6864641	7042352	5415069	6910849	11165050	5220305	3830176	6701106	5144302	4657861	5163901	9466549	7516914	Organellar/Cytosolic	0.317573	0	0.682427	Plasma membrane
O60292;M0R2Q7;M0QX89	O60292	O60292	O60292	Signal-induced proliferation-associated 1-like protein 3	SIPA1L3	SIPA1L3	Signal-induced proliferation-associated 1-like protein 3		1781	194610	8109	8818	3893	18660	3089	7820	0	9917	4390	14161	5104	13928	10079	18529	0	4839	Organellar/Cytosolic	0.399611	0	0.600389	Plasma membrane
O14939;O14939-4;O14939-3;I3L1F3;I3L222;I3L381;I3L3I7;I3L4R5	O14939;O14939-4	O14939	O14939	Phospholipase D2	PLD2	PLD2	Phospholipase D2		933	105987	5608	3302	7056	762	16420	3550	10750	2377	2841	7015	2174	3018	4152	3703	10855	3706	Organellar/Cytosolic	0.180315	0	0.819685	Plasma membrane
O60291;O60291-2;O60291-3;K7EPJ5;O60291-4;B4DR12;K7EIM7;K7ERA1;K7EJN3;Q96PX1;Q96PX1-2	O60291;O60291-2;O60291-3;K7EPJ5;O60291-4;B4DR12;K7EIM7	O60291	O60291	E3 ubiquitin-protein ligase MGRN1	MGRN1	MGRN1	E3 ubiquitin-protein ligase MGRN1		552	60753	6161	13087	6940	5852	8247	3763	5668	2111	3454	2131	2009	3104	0	3727	10484	0	Organellar/Cytosolic	0.259583	0	0.740417	Plasma membrane
O94985;O94985-2;Q5SR54	O94985;O94985-2;Q5SR54	O94985	O94985	Calsyntenin-1;Soluble Alc-alpha;CTF1-alpha	CLSTN1	CLSTN1	Calsyntenin-1		981	109793	19738	24820	18473	9462	12353	0	70294	11568	23557	13130	6388	5800	6431	2644	28789	5145	Organellar/Cytosolic	0.221172	0	0.778828	Plasma membrane
O95466-2;K7EK60	O95466-2;K7EK60	O95466-2	O95466	Formin-like protein 1	FMNL1	FMNL1	Formin-like protein 1		1104	122409	7451	7681	25264	22565	19443	2028	9313	6180	15786	8666	11899	12124	3527	10742	38703	10980	Organellar/Cytosolic	0.588383	0	0.411617	Plasma membrane
P07355;P07355-2;H0YN42;H0YMD0;H0YMU9;H0YM50;A6NMY6;H0YKS4;H0YNP5;H0YMM1;H0YKZ7;H0YLV6;H0YKX9;H0YKL9;H0YMW4;H0YKV8;H0YMD9;H0YKN4;H0YNB8	P07355;P07355-2;H0YN42;H0YMD0;H0YMU9;H0YM50;A6NMY6;H0YKS4	P07355	P07355	Annexin A2;Annexin;Putative annexin A2-like protein	ANXA2;ANXA2P2	ANXA2	Annexin A2		339	38604	39039205	45307134	43331679	27614014	49632297	16949899	37202672	32168487	40644855	31885111	34707638	16832268	18262481	15321367	42238569	38130645	Organellar/Cytosolic	0.507831	0	0.492169	Plasma membrane
P09972;A8MVZ9;J3KSV6;J3QKP5;C9J8F3;J3QKK1;K7EKH5	P09972;A8MVZ9;J3KSV6;J3QKP5	P09972	P09972	Fructose-bisphosphate aldolase C;Fructose-bisphosphate aldolase	ALDOC	ALDOC	Fructose-bisphosphate aldolase C		364	39455.9	2001748	1776416	1154639	8103069	1752054	8038308	1509263	2269460	3415749	1381247	7060350	8108223	5928067	7600980	2839388	1387742	Organellar/Cytosolic	0.31796	0	0.68204	Plasma membrane
P17931;G3V3R6	P17931;G3V3R6	P17931	P17931	Galectin-3;Galectin	LGALS3	LGALS3	Galectin-3		250	26152.3	6119474	4317221	13632014	8282319	11138731	10866218	11851884	7375321	4149364	6811196	10922989	11749802	4413388	8895038	9430144	6279527	Organellar/Cytosolic	0.550505	0	0.449495	Plasma membrane
P20340;P20340-3;F5H3K7;C9JB90;Q14964;C9J0I2	P20340	P20340	P20340	Ras-related protein Rab-6A	RAB6A	RAB6A	Ras-related protein Rab-6A		208	23592.8	5872	0	0	0	0	0	0	8466	0	0	4357	8081	0	0	0	14068	Organellar/Cytosolic	0.28285	0	0.71715	Plasma membrane
P20340-2;P20340-4	P20340-2;P20340-4	P20340-2	P20340	Ras-related protein Rab-6A	RAB6A	RAB6A	Ras-related protein Rab-6A		208	23548.7	1242515	402784	799696	1186301	834173	540990	255958	1599814	816415	461238	1103947	773729	1019895	626530	315817	1182061	Organellar/Cytosolic	0.28285	0	0.71715	Plasma membrane
P36406;P36406-3;P36406-2;D6RBN4	P36406;P36406-3;P36406-2	P36406	P36406	E3 ubiquitin-protein ligase TRIM23	TRIM23	TRIM23	E3 ubiquitin-protein ligase TRIM23		574	64066.6	8046	5895	48908	19151	28432	26739	14848	25481	18874	20556	12572	22016	8633	30904	26066	28864	Organellar/Cytosolic	0.419101	0	0.580899	Plasma membrane
P49006	P49006	P49006	P49006	MARCKS-related protein	MARCKSL1	MARCKSL1	MARCKS-related protein		195	19528.8	64288	228099	28753	107949	75906	144949	24312	31562	189315	79245	364422	130734	164776	97544	52570	87547	Organellar/Cytosolic	0.545496	0	0.454504	Plasma membrane
P52594;P52594-2;P52594-3;P52594-4;B8ZZY2;C9J2I0	P52594;P52594-2;P52594-3;P52594-4;B8ZZY2;C9J2I0	P52594	P52594	Arf-GAP domain and FG repeat-containing protein 1	AGFG1	AGFG1	Arf-GAP domain and FG repeat-containing protein 1		562	58260.2	91406	113587	241968	210425	95105	151884	279710	93689	77895	110992	302824	205280	134829	111227	336610	52415	Organellar/Cytosolic	0.392965	0	0.607035	Plasma membrane
P60953;Q5JYX0	P60953;Q5JYX0	P60953	P60953	Cell division control protein 42 homolog	CDC42	CDC42	Cell division control protein 42 homolog		191	21258.6	4268783	1678302	3714527	3528536	2275029	2388541	3194524	3726772	1587855	1809835	2615294	3570271	2255591	2272881	2422267	1716368	Organellar/Cytosolic	0.626475	0	0.373525	Plasma membrane
P60953-1	P60953-1	P60953-1	P60953	Cell division control protein 42 homolog	CDC42	CDC42	Cell division control protein 42 homolog		191	21310.6	0	0	0	10442	9909	8404	0	0	0	7775	17376	22279	8289	6797	7581	9536	Organellar/Cytosolic	0.626475	0	0.373525	Plasma membrane
P61586;C9JX21;C9JNR4;C9JRM1	P61586;C9JX21;C9JNR4	P61586	P61586	Transforming protein RhoA	RHOA	RHOA	Transforming protein RhoA		193	21768.1	4793766	1680591	5185215	6784676	4575757	3482915	4226224	6155874	1645706	3105728	4204042	3874982	2594959	3317739	4631154	3364573	Organellar/Cytosolic	0.57865	0	0.42135	Plasma membrane
P63000;P63000-2;P60763	P63000;P63000-2;P60763	P63000	P63000	Ras-related C3 botulinum toxin substrate 1;Ras-related C3 botulinum toxin substrate 3	RAC1;RAC3	RAC1	Ras-related C3 botulinum toxin substrate 1		192	21450.1	7583287	831829	1956777	3403996	1929393	4067328	930623	6427075	978909	1065243	2656475	3165974	3264241	2885430	902052	4476670	Organellar/Cytosolic	0.278424	0	0.721576	Plasma membrane
P63010;P63010-2;A0A087X253;P63010-3;A0A087WU93;A0A087WZQ6;A0A087WYD1;K7ERB2;K7EN71;K7EJ01;K7EJX1;A0A087WXS3;K7EKZ5;K7EMN7	P63010;P63010-2;A0A087X253;P63010-3;A0A087WU93;A0A087WZQ6;A0A087WYD1	P63010	P63010	AP-2 complex subunit beta	AP2B1	AP2B1	AP-2 complex subunit beta		937	104553	1038097	663964	881627	1176790	1124090	627625	645690	1066162	926482	703212	1109293	754710	659750	753816	1012689	999295	Organellar/Cytosolic	0.301695	0	0.698305	Plasma membrane
P78356;P78356-2;A0A087WT35	P78356;P78356-2	P78356	P78356	Phosphatidylinositol 5-phosphate 4-kinase type-2 beta	PIP4K2B	PIP4K2B	Phosphatidylinositol 5-phosphate 4-kinase type-2 beta		416	47378	109687	105049	117432	111822	101943	118355	85034	148306	61158	48113	173778	194303	100324	105161	115002	139421	Organellar/Cytosolic	0.378686	0	0.621314	Plasma membrane
P80723;P80723-2;U3KQP0	P80723;P80723-2	P80723	P80723	Brain acid soluble protein 1	BASP1	BASP1	Brain acid soluble protein 1		227	22693.4	1940569	907476	589302	340704	561462	133125	501732	2714135	813247	408029	508666	158983	460120	413875	597132	193785	Organellar/Cytosolic	0.313367	0	0.686633	Plasma membrane
P84095;F8WET9;B1AH79;G3V4H1	P84095	P84095	P84095	Rho-related GTP-binding protein RhoG	RHOG	RHOG	Rho-related GTP-binding protein RhoG		191	21308.5	755850	331311	176400	491740	280213	362249	105802	597983	338692	183115	299829	324508	241571	277927	90090	385819	Organellar/Cytosolic	0.321972	0	0.678028	Plasma membrane
P98160;Q5SZJ1;Q5SZI9;Q5SZJ2;A0A0A0MRS3;H0Y5A9;Q5SZI5	P98160	P98160	P98160	Basement membrane-specific heparan sulfate proteoglycan core protein;Endorepellin;LG3 peptide	HSPG2	HSPG2	Basement membrane-specific heparan sulfate proteoglycan core protein		4391	468830	14464581	4506065	19342172	6769776	15714204	5100432	5432945	8798313	3070374	4199215	7744861	4769928	4592963	4064461	9321816	7924294	Organellar/Cytosolic	0.469893	0	0.530107	Plasma membrane
Q07617	Q07617	Q07617	Q07617	Sperm-associated antigen 1	SPAG1	SPAG1	Sperm-associated antigen 1		926	103639	16341	0	12490	2770	11119	13163	0	0	0	2672	5713	5641	0	0	9432	0	Organellar/Cytosolic	0.626061	0	0.373939	Plasma membrane
Q12965;H0YNQ8;H0YLE5;H0YLJ4;H0YN00;H0YNB0	Q12965	Q12965	Q12965	Unconventional myosin-Ie	MYO1E	MYO1E	Unconventional myosin-Ie		1108	127062	160899	20630	170703	39411	90406	17058	11416	67358	46728	25970	23357	17947	22636	17516	28475	133991	Organellar/Cytosolic	0.509968	0	0.490032	Plasma membrane
Q14139;Q14139-2;B7Z7P0	Q14139;Q14139-2;B7Z7P0	Q14139	Q14139	Ubiquitin conjugation factor E4 A	UBE4A	UBE4A	Ubiquitin conjugation factor E4 A		1066	122561	80164	154637	142616	291631	136085	129865	103168	72607	94150	45326	199592	106856	100760	186183	99121	108080	Organellar/Cytosolic	0.796852	0	0.203148	Plasma membrane
Q15334;A0A087WW77	Q15334;A0A087WW77	Q15334	Q15334	Lethal(2) giant larvae protein homolog 1	LLGL1	LLGL1	Lethal(2) giant larvae protein homolog 1		1064	115418	16342	11868	78821	28911	80279	17958	28885	8341	11182	10910	56910	14020	5413	33284	49277	21304	Organellar/Cytosolic	0.423235	0	0.576765	Plasma membrane
Q15811-8;Q15811;Q15811-9;Q15811-10;Q15811-7;Q15811-2;Q15811-4;Q15811-12;Q15811-3;F8W7U0;Q15811-11;Q15811-6;A8CTZ0;Q15811-13;Q15811-5;C9JQZ7;D6PAW0;C9J1A4;H0Y523;H7C429;C9JXS9;H7C3F1;H0Y7J7;H0Y6W3;Q6J334;H0Y3G5	Q15811-8;Q15811;Q15811-9;Q15811-10;Q15811-7;Q15811-2;Q15811-4;Q15811-12;Q15811-3;F8W7U0;Q15811-11;Q15811-6;A8CTZ0;Q15811-13;Q15811-5	Q15811-8	Q15811	Intersectin-1	ITSN1	ITSN1	Intersectin-1		1716	194822	66699	50333	109205	102397	101783	48294	142440	88668	86612	40057	174937	49955	60954	34957	155802	37804	Organellar/Cytosolic	0.250166	0	0.749834	Plasma membrane
Q15833;Q15833-2;Q15833-3;A0A087WWS7;M0R0M7;M0R1A1;M0R118;M0QZ54;R4GMY7;M0R0D4	Q15833;Q15833-2;Q15833-3;A0A087WWS7;M0R0M7	Q15833	Q15833	Syntaxin-binding protein 2	STXBP2	STXBP2	Syntaxin-binding protein 2		593	66452.5	5619	7610	11842	2737	4790	4766	8214	1600	4503	5091	5880	3899	8019	0	8198	34267	Organellar/Cytosolic	0.594224	0	0.405776	Plasma membrane
Q5TZA2;B1AKD8;Q5TZA2-2;A0A087WW81;A0A087WU09;Q8IVE0;Q86T23	Q5TZA2;B1AKD8;Q5TZA2-2;A0A087WW81	Q5TZA2	Q5TZA2	Rootletin	CROCC	CROCC	Rootletin		2017	228523	25582	13659	17610	102535	9474	172221	8859	25631	23551	30106	115904	154272	106755	98786	10320	49071	Organellar/Cytosolic	0.380438	0	0.619562	Plasma membrane
Q6P4Q7	Q6P4Q7	Q6P4Q7	Q6P4Q7	Metal transporter CNNM4	CNNM4	CNNM4	Metal transporter CNNM4		775	86606.9	16814	0	13168	3178	1697	4301	2483	2865	9202	2620	3125	2678	1188	9458	0	7679	Organellar/Cytosolic	0.211281	0	0.788719	Plasma membrane
Q8IZJ1;Q8IZJ1-2	Q8IZJ1;Q8IZJ1-2	Q8IZJ1	Q8IZJ1	Netrin receptor UNC5B	UNC5B	UNC5B	Netrin receptor UNC5B		945	103638	11588	2465	24199	16528	4395	2047	0	3948	8788	4291	5769	1862	1813	10148	5684	12760	Organellar/Cytosolic	0.293748	0	0.706252	Plasma membrane
Q8N128;Q8N128-2;G3V583;G3V3Z5	Q8N128;Q8N128-2;G3V583	Q8N128	Q8N128	Protein FAM177A1	FAM177A1	FAM177A1	Protein FAM177A1		213	23757.4	207221	46303	35479	101205	18980	107739	0	86536	66065	34448	105394	78524	128942	120768	39445	64168	Organellar/Cytosolic	0.167305	0	0.832695	Plasma membrane
Q8WV41;H3BPR3	Q8WV41;H3BPR3	Q8WV41	Q8WV41	Sorting nexin-33	SNX33	SNX33	Sorting nexin-33		574	65264.5	92458	99806	136084	27879	59340	10276	72849	99089	89929	20800	16586	12842	9033	21145	47135	73735	Organellar/Cytosolic	0.258622	0	0.741378	Plasma membrane
Q96BJ3;Q96BJ3-3;Q96BJ3-2	Q96BJ3;Q96BJ3-3	Q96BJ3	Q96BJ3	Axin interactor, dorsalization-associated protein	AIDA	AIDA	Axin interactor, dorsalization-associated protein		306	35023.2	187402	158407	178601	123921	175626	79818	181169	200673	157845	87714	177238	72857	85455	75468	96791	283069	Organellar/Cytosolic	0.361446	0	0.638554	Plasma membrane
Q96P47;Q96P47-2;Q96P47-4;Q96P47-3;Q96P47-6;C9J975;H0Y873	Q96P47;Q96P47-2;Q96P47-4;Q96P47-3;Q96P47-6	Q96P47	Q96P47	Arf-GAP with GTPase, ANK repeat and PH domain-containing protein 3	AGAP3	AGAP3	Arf-GAP with GTPase, ANK repeat and PH domain-containing protein 3		875	95044.1	8291	0	9678	9159	20295	8840	0	15169	8486	7398	16618	10304	8393	17171	10938	8479	Organellar/Cytosolic	0.257863	0	0.742137	Plasma membrane
Q96SU4;Q96SU4-7;Q96SU4-2;Q96SU4-3;Q96SU4-5;Q96SU4-4;A0A096LPC8;H0YE19;E9PK98;E9PKX6;H0YCW0;E9PJ80;E9PLH0;E9PNR1	Q96SU4;Q96SU4-7;Q96SU4-2;Q96SU4-3;Q96SU4-5;Q96SU4-4	Q96SU4	Q96SU4	Oxysterol-binding protein-related protein 9	OSBPL9	OSBPL9	Oxysterol-binding protein-related protein 9		736	83184.7	45820	14304	98002	67264	30913	24311	33561	28796	20242	26833	88054	29276	13566	24489	30360	98843	Organellar/Cytosolic	0.703207	0	0.296793	Plasma membrane
Q9H7F0;A0A087WYY3;Q9H7F0-2;C9J7Z7	Q9H7F0;A0A087WYY3;Q9H7F0-2	Q9H7F0	Q9H7F0	Probable cation-transporting ATPase 13A3	ATP13A3	ATP13A3	Probable cation-transporting ATPase 13A3		1226	138043	9375	1890	4932	6495	10490	17296	7823	3489	2870	9308	15162	16292	6221	1895	13339	3052	Organellar/Cytosolic	0.152027	0	0.847973	Plasma membrane
Q9H8M5;Q9H8M5-2;Q9H8M5-3	Q9H8M5;Q9H8M5-2;Q9H8M5-3	Q9H8M5	Q9H8M5	Metal transporter CNNM2	CNNM2	CNNM2	Metal transporter CNNM2		875	96623.3	0	15439	10940	0	0	0	1582	0	0	5645	0	0	0	40117	0	0	Organellar/Cytosolic	0.512454	0	0.487546	Plasma membrane
Q9UBC2-2;Q9UBC2;Q9UBC2-3;M0R165;Q9UBC2-4;M0R2S2;M0R3I1;M0R1V5;M0QX30;K7EJR2;M0R330	Q9UBC2-2;Q9UBC2;Q9UBC2-3;M0R165;Q9UBC2-4;M0R2S2	Q9UBC2-2	Q9UBC2	Epidermal growth factor receptor substrate 15-like 1	EPS15L1	EPS15L1	Epidermal growth factor receptor substrate 15-like 1		910	99606	156798	52000	78812	523535	94207	310440	70765	132129	77877	93726	527203	285626	284504	231231	88611	165214	Organellar/Cytosolic	0.413165	0	0.586835	Plasma membrane
Q9UL26	Q9UL26	Q9UL26	Q9UL26	Ras-related protein Rab-22A	RAB22A	RAB22A	Ras-related protein Rab-22A		194	21855.1	164680	25627	200972	14109	171226	17163	99426	120903	30205	22888	21327	16487	28730	20302	53778	114407	Organellar/Cytosolic	0.153975	0	0.846025	Plasma membrane
Q9Y3C8	Q9Y3C8	Q9Y3C8	Q9Y3C8	Ubiquitin-fold modifier-conjugating enzyme 1	UFC1	UFC1	Ubiquitin-fold modifier-conjugating enzyme 1		167	19458.4	254473	139933	314716	341147	317693	393465	386298	273458	139928	81556	399100	371483	208824	245231	841667	251881	Organellar/Cytosolic	0.668295	0	0.331705	Plasma membrane
Q9Y696	Q9Y696	Q9Y696	Q9Y696	Chloride intracellular channel protein 4	CLIC4	CLIC4	Chloride intracellular channel protein 4		253	28772.1	12829818	3124293	7571285	3610174	6255393	3939414	2921864	10356206	1912217	1820561	3899764	4823852	3494525	5454474	3897247	7571335	Organellar/Cytosolic	0.613996	0	0.386004	Plasma membrane
P27105;F8VSL7;P27105-2	P27105	P27105	P27105	Erythrocyte band 7 integral membrane protein	STOM	STOM	Erythrocyte band 7 integral membrane protein		288	31730.8	1980786	968711	1004606	1076610	1805312	916429	233763	2147715	539403	1263443	1426383	1129597	1568928	1374318	392995	1492177	Organellar	0.00347097	0	0.996529	Plasma membrane
P11166;A6NL68;A0A0D9SG74;A0A0D9SFK9	P11166	P11166	P11166	Solute carrier family 2, facilitated glucose transporter member 1	SLC2A1	SLC2A1	Solute carrier family 2, facilitated glucose transporter member 1		492	54083.8	575770	38541	183739	439407	1755509	393389	12588	391372	18678	676346	284173	307831	377029	387822	1013659	560776	Organellar	0	0	1	Plasma membrane
P17813;P17813-2	P17813;P17813-2	P17813	P17813	Endoglin	ENG	ENG	Endoglin		658	70578.1	164108	247513	240233	262260	164494	224939	165902	57948	217287	87398	564887	150711	303383	220179	303303	73581	Organellar	0	0	1	Plasma membrane
O75503;A0A024R644;A0A087WZY0	O75503;A0A024R644;A0A087WZY0	O75503	O75503	Ceroid-lipofuscinosis neuronal protein 5	CLN5	CLN5	Ceroid-lipofuscinosis neuronal protein 5		358	41496.6	18241	136601	66962	16937	29649	2298	461227	32841	44277	71118	26094	4823	6999	0	171975	55618	Organellar	0	0	1	Plasma membrane
Q9HB09;A0A087WSV0;I6LJZ7;Q9HB09-3;M0QZM6;M0R1Z8;I6LJZ9	Q9HB09;A0A087WSV0;I6LJZ7;Q9HB09-3;M0QZM6	Q9HB09	Q9HB09	Bcl-2-like protein 12	BCL2L12	BCL2L12	Bcl-2-like protein 12		334	36821.5	0	0	82809	0	93355	0	394624	16408	16644	40175	0	0	0	0	38578	34421	Organellar	0.102379	0	0.897621	Plasma membrane
Q12913;A0A087WTK0;A0A087WVC6;Q12913-2	Q12913;A0A087WTK0;A0A087WVC6	Q12913	Q12913	Receptor-type tyrosine-protein phosphatase eta;Protein-tyrosine-phosphatase	PTPRJ	PTPRJ	Receptor-type tyrosine-protein phosphatase eta		1337	145941	14697	27943	11947	28592	26687	0	8193	19621	45627	41229	31186	19024	47685	6670	24035	161927	Organellar	0.00839325	0	0.991607	Plasma membrane
Q9NZM3;A0A087WVF7;Q9NZM3-2;Q9NZM3-4;Q9NZM3-3;E7EPJ2;H7BZD4;F8W719	Q9NZM3;A0A087WVF7;Q9NZM3-2;Q9NZM3-4;Q9NZM3-3	Q9NZM3	Q9NZM3	Intersectin-2	ITSN2	ITSN2	Intersectin-2		1697	193461	10937	6009	37660	33409	17805	15502	5923	18495	3370	9920	49688	15650	17784	3954	8787	16370	Organellar	0.0498005	0	0.9502	Plasma membrane
Q9BY67;A0A087X105;A0A087WZW4;A0A087X1W8;A0A0A0MTJ8;A0A087WZR6;X5DQS5;Q9BY67-5;Q9BY67-4;Q9BY67-3;A0A087X0T8;Q9BY67-2;F5H8J9;F5H125;H0YG94	Q9BY67;A0A087X105;A0A087WZW4;A0A087X1W8;A0A0A0MTJ8;A0A087WZR6;X5DQS5;Q9BY67-5;Q9BY67-4;Q9BY67-3;A0A087X0T8;Q9BY67-2	Q9BY67	Q9BY67	Cell adhesion molecule 1	CADM1	CADM1	Cell adhesion molecule 1		442	48509.1	18924	52988	11508	44299	22539	18296	23235	8897	37336	20337	45716	29526	52469	33205	76043	35257	Organellar	0	0	1	Plasma membrane
P43003;A0A087X0U3;P43003-2;A0A087WT87;E7EUS7;E7EUV6;M0QY32;M0R106;P48664-2	P43003;A0A087X0U3;P43003-2;A0A087WT87	P43003	P43003	Excitatory amino acid transporter 1;Amino acid transporter	SLC1A3	SLC1A3	Excitatory amino acid transporter 1		542	59572.3	2848	13396	7262	34085	12056	35820	0	4414	13120	24984	17942	79627	38890	73335	4774	17795	Organellar	0	0	1	Plasma membrane
Q01973;A0A0A0MTJ5;Q01973-3;Q01973-2	Q01973;A0A0A0MTJ5	Q01973	Q01973	Tyrosine-protein kinase transmembrane receptor ROR1;Tyrosine-protein kinase transmembrane receptor	ROR1	ROR1	Tyrosine-protein kinase transmembrane receptor ROR1		937	104283	25936	1011	16658	11255	14096	4188	3938	27712	1170	5083	10563	3167	3009	5618	8519	8641	Organellar	0	0	1	Plasma membrane
Q12959-2;A0A0C4DFT3;Q12959-4;Q12959;Q12959-5;Q12959-3;Q12959-6;Q12959-7;Q12959-8;Q12959-9;E7EQD7;B4E2H8;H7C166;C9IYP1;C9JCP6;A8MUT6;C9JUA9;C9J110;F2Z2L0	Q12959-2;A0A0C4DFT3;Q12959-4;Q12959;Q12959-5;Q12959-3;Q12959-6;Q12959-7;Q12959-8;Q12959-9;E7EQD7	Q12959-2	Q12959	Disks large homolog 1	DLG1	DLG1	Disks large homolog 1		926	103321	166396	102591	379199	136396	176501	72285	811383	139213	88981	79159	150253	127658	66052	96048	441400	139765	Organellar	0.00992162	0	0.990078	Plasma membrane
Q13277;A0A0C4DGE4;F8W9Y0;Q13277-2;Q13277-3	Q13277;A0A0C4DGE4;F8W9Y0;Q13277-2;Q13277-3	Q13277	Q13277	Syntaxin-3	STX3	STX3	Syntaxin-3		289	33155	28394	20986	19428	19950	19194	4150	11371	18830	8522	19590	14111	0	16082	35590	25675	51856	Organellar	0	0	1	Plasma membrane
Q5ZPR3;A0A0C4DGH0;Q5ZPR3-4;Q5ZPR3-3;Q5ZPR3-2;H0YL10;H0YK40;H0YLT8;H0YN85;H0YN29	Q5ZPR3;A0A0C4DGH0;Q5ZPR3-4;Q5ZPR3-3;Q5ZPR3-2;H0YL10	Q5ZPR3	Q5ZPR3	CD276 antigen	CD276	CD276	CD276 antigen		534	57235.4	24751	9225	126657	19140	25243	52730	77954	56470	13876	21688	25115	5734	8270	0	25875	119923	Organellar	0	0	1	Plasma membrane
P62070;A0A0C4DGH2;P62070-4;P62070-3;E9PK85;P62070-2;E9PQ87	P62070;A0A0C4DGH2;P62070-4;P62070-3;E9PK85;P62070-2	P62070	P62070	Ras-related protein R-Ras2	RRAS2	RRAS2	Ras-related protein R-Ras2		204	23399.6	579051	72294	329441	423845	242611	279390	86605	341418	102636	114202	300259	271681	331858	618538	55527	149941	Organellar	0.0128369	0	0.987163	Plasma membrane
Q9Y666;A0A0G2JNW7;H0YB78;Q9Y666-2	Q9Y666;A0A0G2JNW7;H0YB78	Q9Y666	Q9Y666	Solute carrier family 12 member 7	SLC12A7	SLC12A7	Solute carrier family 12 member 7		1083	119106	3182	8226	11096	56048	14495	84753	6798	722	7629	6367	44366	199741	15653	84736	9411	6323	Organellar	0	0	1	Plasma membrane
Q14160;Q14160-3;A0A0G2JNZ2;A0A0G2JPP5;Q14160-2;A0A0G2JMS7;H0YCG0	Q14160;Q14160-3;A0A0G2JNZ2;A0A0G2JPP5;Q14160-2;A0A0G2JMS7	Q14160	Q14160	Protein scribble homolog	SCRIB	SCRIB	Protein scribble homolog		1630	174885	50050	13405	80272	69778	55806	37895	22703	48365	33438	16045	63614	44324	28925	25381	41100	57058	Organellar	0.0564382	0	0.943562	Plasma membrane
P04156;A2A2V1;P04156-2;X6RKS3	P04156;A2A2V1;P04156-2;X6RKS3	P04156	P04156	Major prion protein	PRNP	PRNP	Major prion protein		253	27661.2	460334	236040	1021584	546089	318690	226335	1094479	364969	199454	222656	170187	177692	288871	107025	657486	270405	Organellar	0	0	1	Plasma membrane
P60033;E9PRJ8;H0YDL9;H0YDJ9;A6NMH8;E9PJK1;E9PIF1;H0YEE2;E9PQV4	P60033;E9PRJ8;H0YDL9;H0YDJ9;A6NMH8;E9PJK1;E9PIF1	P60033	P60033	CD81 antigen;Tetraspanin	CD81	CD81	CD81 antigen		236	25809.4	681504	608209	700843	1447908	915796	1135639	126467	970330	691223	447827	1792824	1399953	428082	613773	456005	671169	Organellar	0.0156284	0	0.984372	Plasma membrane
P21926;A6NNI4;G8JLH6;A0A087WZG3;A0A087WU13;F5GXT1	P21926;A6NNI4;G8JLH6;A0A087WZG3;A0A087WU13	P21926	P21926	CD9 antigen;Tetraspanin	CD9	CD9	CD9 antigen		228	25416.1	7186054	3230540	4570296	1828876	3256290	1224781	3455931	6660661	2608019	3013333	2478383	1655565	1816320	661998	1375979	10261171	Organellar	0.00234479	0	0.997655	Plasma membrane
Q99755;A6PW57;Q99755-3;Q99755-2;Q99755-4;A6PW58;A2A5X0	Q99755;A6PW57;Q99755-3;Q99755-2;Q99755-4	Q99755	Q99755	Phosphatidylinositol 4-phosphate 5-kinase type-1 alpha	PIP5K1A	PIP5K1A	Phosphatidylinositol 4-phosphate 5-kinase type-1 alpha		562	62633.3	7137	0	8130	7774	0	10489	0	926	6825	0	6088	12331	3717	9293	0	0	Organellar	0.00154151	0	0.998458	Plasma membrane
P19256-3;P19256;B1AMW1;P19256-2;H0YDI1	P19256-3;P19256;B1AMW1;P19256-2;H0YDI1	P19256-3	P19256	Lymphocyte function-associated antigen 3	CD58	CD58	Lymphocyte function-associated antigen 3		248	27960.3	403136	141958	56121	374323	79176	403029	63901	116937	214294	80932	616172	270927	368397	265768	0	401242	Organellar	0	0	1	Plasma membrane
Q969X1;C9JEN3;C9IYT2;F8WDY4;C9IZ27;C9JW19;C9JWV9;B4DUD2;C9JAP5	Q969X1;C9JEN3;C9IYT2;F8WDY4;C9IZ27;C9JW19;C9JWV9;B4DUD2;C9JAP5	Q969X1	Q969X1	Protein lifeguard 3	TMBIM1	TMBIM1	Protein lifeguard 3		311	34607.4	115278	379005	202041	152432	299938	130458	315650	222998	134240	95425	112123	82027	94646	145007	223791	136079	Organellar	0	0	1	Plasma membrane
P08069;C9J5X1;H3BSZ8;H0YMJ5;H0YNR0	P08069;C9J5X1	P08069	P08069	Insulin-like growth factor 1 receptor;Insulin-like growth factor 1 receptor alpha chain;Insulin-like growth factor 1 receptor beta chain;Tyrosine-protein kinase receptor	IGF1R	IGF1R	Insulin-like growth factor 1 receptor		1367	154793	15752	8967	8610	8391	0	3110	12474	8170	5143	0	6333	0	5089	14091	805	0	Organellar	0	0	1	Plasma membrane
Q9Y4F1;C9JME2;Q9Y4F1-2;M0QYB0;M0QXT1;M0R262;H0Y783	Q9Y4F1;C9JME2;Q9Y4F1-2	Q9Y4F1	Q9Y4F1	FERM, RhoGEF and pleckstrin domain-containing protein 1	FARP1	FARP1	FERM, RhoGEF and pleckstrin domain-containing protein 1		1045	118633	92317	151949	521123	90310	173456	40836	219998	8655	99721	84895	85800	13640	85043	30017	179939	254375	Organellar	0.000522984	0	0.999477	Plasma membrane
Q9NY35;D6RIU2;D6RDP6;D6RHU6;D6RDY1;D6RA76;D6RC11;D6R9S8;D6RCE6;D6RFX6;D6RDI6;D6RCR8;Q9NY35-2;H0Y8T9;D6RD48;D6RAZ7;Q9NY35-3;D6R9K1;D6RB31;D6RCP3	Q9NY35;D6RIU2;D6RDP6;D6RHU6;D6RDY1;D6RA76;D6RC11;D6R9S8;D6RCE6;D6RFX6;D6RDI6;D6RCR8;Q9NY35-2;H0Y8T9;D6RD48;D6RAZ7	Q9NY35	Q9NY35	Claudin domain-containing protein 1	CLDND1	CLDND1	Claudin domain-containing protein 1		253	28603.1	14146	161410	30370	10870	119750	11716	0	22833	27633	0	6815	18276	365094	30916	67079	0	Organellar	0	0	1	Plasma membrane
Q8IZA0;E7EN73;Q8IZA0-2;C9J519;Q8IZA0-3;B1AN15;H0Y4S8;C9JQ56;C9JVB2;B4DYG9	Q8IZA0;E7EN73;Q8IZA0-2;C9J519;Q8IZA0-3	Q8IZA0	Q8IZA0	Dyslexia-associated protein KIAA0319-like protein	KIAA0319L	KIAA0319L	Dyslexia-associated protein KIAA0319-like protein		1049	115658	0	0	2562	23184	0	15532	0	18830	0	4677	14866	18464	10519	7934	41850	22278	Organellar	0	0	1	Plasma membrane
P98196;E9PEJ6;H0Y547;H0Y8F0	P98196;E9PEJ6;H0Y547	P98196	P98196	Probable phospholipid-transporting ATPase IH;Phospholipid-transporting ATPase	ATP11A	ATP11A	Probable phospholipid-transporting ATPase IH		1134	129756	2498	8645	9658	14520	3083	32609	3118	1615	13912	1855	35986	36566	11638	53022	12466	2807	Organellar	0	0	1	Plasma membrane
P48509;E9PMR4;E9PRJ3;K4DIB7;E9PP93;E9PK37;E9PJE8;E9PSA1;E9PJC8;E9PLZ6	P48509;E9PMR4;E9PRJ3	P48509	P48509	CD151 antigen;Tetraspanin	CD151	CD151	CD151 antigen		253	28295.1	1722663	474039	2512238	400393	1627933	1007582	330765	2198363	252915	431617	491708	679413	268544	290081	455608	1245846	Organellar	0	0	1	Plasma membrane
P13987;E9PNW4;E9PR17;H0YET2;E9PI80	P13987;E9PNW4;E9PR17	P13987	P13987	CD59 glycoprotein	CD59	CD59	CD59 glycoprotein		128	14177.3	1100997	3515659	3682915	5086969	2634349	5716849	610328	688500	1741599	1373493	4444836	6214275	4671536	4271478	1971403	5409435	Organellar	0.00947641	0	0.990524	Plasma membrane
P08195;F5GZS6;P08195-3;J3KPF3;P08195-2;P08195-4;H0YFS2;F5H0E2;F5GZI0;H0YFX4;F5GZR9	P08195;F5GZS6;P08195-3;J3KPF3;P08195-2;P08195-4	P08195	P08195	4F2 cell-surface antigen heavy chain	SLC3A2	SLC3A2	4F2 cell-surface antigen heavy chain		630	67994	186339	96446	181489	157277	176111	97633	156326	134732	121588	104812	177981	122516	133212	210990	214746	54135	Organellar	0.00622269	0	0.993777	Plasma membrane
O75581;F5H7J9;H0YGW5	O75581;F5H7J9;H0YGW5	O75581	O75581	Low-density lipoprotein receptor-related protein 6	LRP6	LRP6	Low-density lipoprotein receptor-related protein 6		1613	180429	0	0	5079	0	8370	10478	4848	5955	1964	0	0	8364	15480	0	4847	20861	Organellar	0	0	1	Plasma membrane
P61769;H0YL18	P61769;H0YL18	P61769	P61769	Beta-2-microglobulin;Beta-2-microglobulin form pI 5.3;Beta-2-microglobulin	B2M	B2M	Beta-2-microglobulin		119	13714.6	2750638	7041914	10311630	6815656	10497003	2213983	17845834	1983254	5046811	3897686	6952084	3413582	4507407	2765411	15633216	5096271	Organellar	0.0588547	0	0.941145	Plasma membrane
P07947;J3QRU1	P07947;J3QRU1	P07947	P07947	Tyrosine-protein kinase Yes;Non-specific protein-tyrosine kinase	YES1	YES1	Tyrosine-protein kinase Yes		543	60801.2	13678	19460	39702	36154	5427	24610	88144	16047	12424	15448	33861	44312	34867	16605	40693	97152	Organellar	0.00300741	0	0.996993	Plasma membrane
P54852;M0QZ66;M0R122;M0QXN1	P54852;M0QZ66;M0R122	P54852	P54852	Epithelial membrane protein 3	EMP3	EMP3	Epithelial membrane protein 3		163	18429	365760	219000	423170	146166	331194	68597	180591	670840	319405	485714	240285	57581	62800	48874	380492	107890	Organellar	0	0	1	Plasma membrane
O00159;F5H6E2;O00159-2;I3L204;I3L501;I3L3Y6;I3L4D4;I3L168;I3L3F5	O00159;F5H6E2;O00159-2	O00159	O00159	Unconventional myosin-Ic	MYO1C	MYO1C	Unconventional myosin-Ic		1063	121682	3980164	1567955	5106155	2307747	4542332	1851686	1175538	4250231	1065534	1583575	2185913	1903669	1903816	1824867	1561887	4654753	Organellar	0.0631757	0	0.936824	Plasma membrane
O00159-3	O00159-3	O00159-3	O00159	Unconventional myosin-Ic	MYO1C	MYO1C	Unconventional myosin-Ic		1044	119628	27360	32628	55128	0	72977	0	0	114836	45396	12656	1474659	0	0	1606	13375	76995	Organellar	0.0631757	0	0.936824	Plasma membrane
O00161;O00161-2;H3BM38;H3BV99;H3BP15;H3BQY9;H3BNE1;H3BR18;H3BPJ0;H3BR99;H3BNG6;H3BU94	O00161;O00161-2;H3BM38;H3BV99;H3BP15;H3BQY9	O00161	O00161	Synaptosomal-associated protein 23;Synaptosomal-associated protein	SNAP23	SNAP23	Synaptosomal-associated protein 23		211	23354	1057466	437067	1020149	606728	844224	511580	540189	1185165	342157	677076	688952	465117	590618	501942	527071	642524	Organellar	0.134996	0	0.865004	Plasma membrane
O00186	O00186	O00186	O00186	Syntaxin-binding protein 3	STXBP3	STXBP3	Syntaxin-binding protein 3		592	67764.3	275179	155045	235052	316601	243295	288320	107787	290832	139120	167524	361361	251148	200982	230626	109652	250311	Organellar	0.0400296	0	0.95997	Plasma membrane
O00194;K7ES41;K7EJ38	O00194	O00194	O00194	Ras-related protein Rab-27B	RAB27B	RAB27B	Ras-related protein Rab-27B		218	24607.8	28531	4028	6854	7569	1246	6553	4386	10111	9405	9748	12510	8315	860	0	23964	9561	Organellar	0.0127376	0	0.987262	Plasma membrane
O14495	O14495	O14495	O14495	Lipid phosphate phosphohydrolase 3	PPAP2B	PPAP2B	Lipid phosphate phosphohydrolase 3		311	35116	169860	187840	35064	202840	20567	178252	13825	198050	233271	205441	196788	190098	167839	190901	18603	120766	Organellar	0	0	1	Plasma membrane
O14936-3;O14936;O14936-4;O14936-6;O14936-2;Q5JS74;Q5JS72;O14936-5;Q5JS79	O14936-3;O14936;O14936-4;O14936-6;O14936-2;Q5JS74	O14936-3	O14936	Peripheral plasma membrane protein CASK	CASK	CASK	Peripheral plasma membrane protein CASK		897	102114	112577	124285	545098	108185	246125	7434	385530	114109	158641	61258	82141	19984	26090	6614	369385	146989	Organellar	0.000841133	0	0.999159	Plasma membrane
O15031;E2PU09;A6QRG9;A0A087WU36;A6QRH1;H0Y6J7;H0Y7X5	O15031	O15031	O15031	Plexin-B2	PLXNB2	PLXNB2	Plexin-B2		1838	205127	81948	96587	188912	123445	134557	41060	109341	129331	73338	86080	129993	43851	50269	48399	156404	157905	Organellar	0	0	1	Plasma membrane
O15427;J3QQV2;J3QSC3;J3QQS9;J3KTI8;J3QLE3;J3KTM6;J3QRU2;J3KT83;J3QRA0;J3QRP8	O15427;J3QQV2;J3QSC3	O15427	O15427	Monocarboxylate transporter 4	SLC16A3	SLC16A3	Monocarboxylate transporter 4		465	49469.4	17293	15404	36155	20041	29607	9656	26361	19270	39286	16096	16933	17324	11213	17478	40754	39362	Organellar	0.00104912	0	0.998951	Plasma membrane
O15438;O15438-4;O15438-2;H0Y8Q6;O15438-5	O15438;O15438-4;O15438-2	O15438	O15438	Canalicular multispecific organic anion transporter 2	ABCC3	ABCC3	Canalicular multispecific organic anion transporter 2		1527	169343	1671	10132	0	3308	2212	0	0	5784	1322	3948	3659	2242	6427	871	3692	0	Organellar	0.063445	0	0.936555	Plasma membrane
O15439;O15439-2;O15439-3;O15439-4	O15439;O15439-2;O15439-3;O15439-4	O15439	O15439	Multidrug resistance-associated protein 4	ABCC4	ABCC4	Multidrug resistance-associated protein 4		1325	149527	1590	3132	1036	3741	3576	1271	2041	498	5899	777	4389	809	683	1003	2233	688	Organellar	0.0391931	0	0.960807	Plasma membrane
O15440;O15440-5;C9JZL5;F8WCY8;O15440-4;O15440-3;O15440-2	O15440;O15440-5	O15440	O15440	Multidrug resistance-associated protein 5	ABCC5	ABCC5	Multidrug resistance-associated protein 5		1437	160660	0	0	0	1742	0	2541	7723	0	0	2168	1806	1956	2708	3326	4069	6585	Organellar	0	0	1	Plasma membrane
O43306;O43306-2;F8VZJ5;C9JQ38	O43306;O43306-2	O43306	O43306	Adenylate cyclase type 6	ADCY6	ADCY6	Adenylate cyclase type 6		1168	130615	3849	15980	7071	9576	3747	6997	8176	4460	975	4373	6479	4656	6816	10149	0	4872	Organellar	0.0338532	0	0.966147	Plasma membrane
O43427;O43427-2;E9PSD3;H0YCE7;E9PJW6	O43427;O43427-2;E9PSD3	O43427	O43427	Acidic fibroblast growth factor intracellular-binding protein	FIBP	FIBP	Acidic fibroblast growth factor intracellular-binding protein		364	41878.1	23813	19709	17583	23739	23412	16114	21521	7765	15203	10479	26454	27837	16814	15080	26193	26272	Organellar	0.0710215	0	0.928978	Plasma membrane
O43491;O43491-2;Q6R5J7;E9PQD2;E9PRG1;E9PIG0;E9PQN0;E9PJP4	O43491;O43491-2	O43491	O43491	Band 4.1-like protein 2	EPB41L2	EPB41L2	Band 4.1-like protein 2		1005	112588	1214256	2960605	2419072	2268252	2607503	1094927	2671220	1625725	2661787	1277756	1675903	1220794	1164288	963186	2755523	1374847	Organellar	0.0145207	0	0.985479	Plasma membrane
O43795-2	O43795-2	O43795-2	O43795	Unconventional myosin-Ib	MYO1B	MYO1B	Unconventional myosin-Ib		1078	124951	156175	131572	159091	130838	150381	150805	89493	130030	93484	34840	48781	74179	47841	110995	85739	6746	Organellar	0.0515362	0	0.948464	Plasma membrane
O60245;O60245-2	O60245;O60245-2	O60245	O60245	Protocadherin-7	PCDH7	PCDH7	Protocadherin-7		1069	116071	373867	45629	84384	2309	95016	4900	14084	371159	9002	3444	9727	21511	2016	11064	17603	56172	Organellar	0	0	1	Plasma membrane
O60353;O60353-2;G5EA13;E5RJG0	O60353;O60353-2;G5EA13	O60353	O60353	Frizzled-6	FZD6	FZD6	Frizzled-6		706	79292.1	19469	19700	10048	17628	0	2950	0	12522	0	5250	26555	0	21270	39563	0	22076	Organellar	0	0	1	Plasma membrane
O60503;I3NI20;I3L342	O60503	O60503	O60503	Adenylate cyclase type 9	ADCY9	ADCY9	Adenylate cyclase type 9		1353	150701	7762	0	6653	2340	5615	3694	3527	11796	2634	9852	1681	7276	2502	6250	997	3130	Organellar	0	0	1	Plasma membrane
O75054;O75054-2	O75054;O75054-2	O75054	O75054	Immunoglobulin superfamily member 3	IGSF3	IGSF3	Immunoglobulin superfamily member 3		1194	135196	1560	3239	0	7287	0	2277	5501	0	2058	968	7509	3806	0	0	4501	2732	Organellar	0	0	1	Plasma membrane
O75695	O75695	O75695	O75695	Protein XRP2	RP2	RP2	Protein XRP2		350	39641.1	95894	121620	60693	108699	109011	36397	31798	135443	107012	68077	108831	36840	57809	324072	51525	132381	Organellar	0	0	1	Plasma membrane
O75781;O75781-2;A0A087WTK8;A0A087WWY4	O75781;O75781-2;A0A087WTK8	O75781	O75781	Paralemmin-1	PALM	PALM	Paralemmin-1		387	42075.9	62878	155056	157193	222505	211809	157352	166719	118608	136678	146123	187492	119566	97376	201632	206691	168353	Organellar	0.00549795	0	0.994502	Plasma membrane
O75976;O75976-2;J3QQJ4;J3QRJ9	O75976;O75976-2	O75976	O75976	Carboxypeptidase D	CPD	CPD	Carboxypeptidase D		1380	152931	886	18283	3357	2446	1176	718	3145	4260	2552	2123	4389	1898	2331	2490	1539	9093	Organellar	0.00113848	0	0.998862	Plasma membrane
O94887;O94887-3;O94887-2;H7C447;H7C3E4;C9JWM9;C9JVQ5	O94887;O94887-3;O94887-2	O94887	O94887	FERM, RhoGEF and pleckstrin domain-containing protein 2	FARP2	FARP2	FERM, RhoGEF and pleckstrin domain-containing protein 2		1054	119888	9158	5092	6952	1942	5121	0	4548	3724	4005	1095	3547	3450	1817	813	11854	4455	Organellar	0	0	1	Plasma membrane
O95164	O95164	O95164	O95164	Ubiquitin-like protein 3	UBL3	UBL3	Ubiquitin-like protein 3		117	13157	0	0	12569	15378	18591	0	26224	18180	0	13150	0	51206	0	0	43791	31336	Organellar	0	0	1	Plasma membrane
O95297;O95297-2;O95297-4;O95297-3;Q9UEL6;O95297-5	O95297;O95297-2;O95297-4	O95297	O95297	Myelin protein zero-like protein 1	MPZL1	MPZL1	Myelin protein zero-like protein 1		269	29082.2	251060	427848	309460	123152	144117	35267	263430	107285	352334	12026	118602	51521	296579	14303	97698	160835	Organellar	0	0	1	Plasma membrane
O95716	O95716	O95716	O95716	Ras-related protein Rab-3D	RAB3D	RAB3D	Ras-related protein Rab-3D		219	24267.1	26116	13090	5179	25032	23380	30344	0	37834	5395	13729	44191	24816	14926	29147	47944	62005	Organellar	0.114157	0	0.885843	Plasma membrane
O95782;O95782-2	O95782;O95782-2	O95782	O95782	AP-2 complex subunit alpha-1	AP2A1	AP2A1	AP-2 complex subunit alpha-1		977	107546	536668	333975	449898	617574	541183	308060	310219	514054	465978	312731	536805	387339	335752	295692	363956	441658	Organellar	0.114839	0	0.885161	Plasma membrane
O95980	O95980	O95980	O95980	Reversion-inducing cysteine-rich protein with Kazal motifs	RECK	RECK	Reversion-inducing cysteine-rich protein with Kazal motifs		971	106457	21030	20956	7078	16642	6332	4070	11242	9651	32043	14782	14278	6991	8662	0	9046	37823	Organellar	0.0250263	0	0.974974	Plasma membrane
P00533;E9PFD7;Q504U8;A0A0B4J1Y5;P00533-4;P00533-3;P00533-2;C9JYS6	P00533;E9PFD7;Q504U8	P00533	P00533	Epidermal growth factor receptor;Receptor protein-tyrosine kinase	EGFR	EGFR	Epidermal growth factor receptor		1210	134277	283041	65393	323671	76159	151356	20147	34475	278829	74916	141072	273363	135601	137405	17394	58664	258135	Organellar	0.000164573	0	0.999835	Plasma membrane
P01033;Q5H9A7;H0Y789;Q5H9B4	P01033;Q5H9A7;H0Y789	P01033	P01033	Metalloproteinase inhibitor 1	TIMP1	TIMP1	Metalloproteinase inhibitor 1		207	23170.9	281464	368733	123539	71041	102037	24241	88251	118856	172532	74182	117282	22349	22315	45327	177118	82101	Organellar	0.0224607	0	0.977539	Plasma membrane
P01111;G3V4K2;G3V5T7	P01111	P01111	P01111	GTPase NRas	NRAS	NRAS	GTPase NRas		189	21229.2	36488	38223	17992	58539	24449	49993	0	86993	21070	85846	77116	96607	17927	37717	50988	74441	Organellar	0.0867665	0	0.913233	Plasma membrane
P01112;P01112-2	P01112;P01112-2	P01112	P01112	GTPase HRas;GTPase HRas, N-terminally processed	HRAS	HRAS	GTPase HRas		189	21298.1	366382	178233	577072	344705	321151	268088	242210	311459	177263	130875	280086	168431	221164	232201	270490	365882	Organellar	0.0273525	0	0.972648	Plasma membrane
P01116-2;P01116	P01116-2;P01116	P01116-2	P01116	GTPase KRas;GTPase KRas, N-terminally processed	KRAS	KRAS	GTPase KRas		188	21424.5	119855	128265	336630	93480	165828	46019	392080	106811	48024	82482	138218	58022	79590	100308	166145	88070	Organellar	0.0498448	0	0.950155	Plasma membrane
P02686;J3QQK6;P02686-3;P02686-5;J3QL64;A8MZH3;P02686-4;P02686-2;E9PJ72;H7BYR8;P02686-6;E9PMR5;C9J6H1;H0YF02;H0YEA2;J3KS94;J3QKL5;E9PNZ1;E9PKX9;J3KT34;F5H7N4;F8WEU6;E9PLU9;J3QKN5;E9PLQ9;E9PSE2;E9PQE7;J3KT01	P02686;J3QQK6;P02686-3;P02686-5;J3QL64;A8MZH3;P02686-4;P02686-2;E9PJ72;H7BYR8;P02686-6	P02686	P02686	Myelin basic protein	MBP	MBP	Myelin basic protein		304	33117.1	22090	15263	93662	96855	440789	81847	914	83726	8328	39359	111480	49088	56585	10118	1505328	4629	Organellar	0.0426629	0	0.957337	Plasma membrane
P04626;P04626-5;P04626-4;B4DTR1;J3QLU9;P04626-3;P04626-2;P04626-6;F5H1T4;J3KTI5;J3KS21;J3QL83;J3KRI9;J3QLV2;J3QRX1;J3QRJ7	P04626;P04626-5;P04626-4;B4DTR1;J3QLU9;P04626-3;P04626-2	P04626	P04626	Receptor tyrosine-protein kinase erbB-2;Receptor protein-tyrosine kinase	ERBB2	ERBB2	Receptor tyrosine-protein kinase erbB-2		1255	137910	13073	5420	4519	15436	8065	3180	10784	6001	8371	15870	28204	8273	7954	3369	11018	3505	Organellar	0	0	1	Plasma membrane
P04899;P04899-4;P04899-6;P04899-3;P04899-5;P04899-2;P19087;F8WE78	P04899;P04899-4;P04899-6;P04899-3;P04899-5;P04899-2	P04899	P04899	Guanine nucleotide-binding protein G(i) subunit alpha-2	GNAI2	GNAI2	Guanine nucleotide-binding protein G(i) subunit alpha-2		355	40450.9	3877454	2735937	4886422	1848488	4562385	1680385	1897399	3708811	1765104	2329691	2041203	1706306	1334842	1997124	2662558	2708311	Organellar	0.0728662	0	0.927134	Plasma membrane
P04920;P04920-2;P04920-3;J3KNG9;C9J9M9;C9JVC2;C9J722;C9J035;C9J459	P04920;P04920-2;P04920-3;J3KNG9	P04920	P04920	Anion exchange protein 2;Anion exchange protein	SLC4A2	SLC4A2	Anion exchange protein 2		1241	137009	38001	2610	18978	2874	3289	6269	11228	4559	1565	5882	3032	7809	10850	7515	3164	8282	Organellar	0	0	1	Plasma membrane
P05023;P05023-4;P05023-3;P05023-2;Q5TC01;Q5TC02;Q5TC05	P05023;P05023-4;P05023-3;P05023-2	P05023	P05023	Sodium/potassium-transporting ATPase subunit alpha-1	ATP1A1	ATP1A1	Sodium/potassium-transporting ATPase subunit alpha-1		1023	112896	1000520	1232804	1113930	2359671	935039	1362184	798096	915593	774636	646405	2527434	2159197	1460683	1666652	793236	1136492	Organellar	8.29906e-05	0	0.999917	Plasma membrane
P05026;P05026-2	P05026;P05026-2	P05026	P05026	Sodium/potassium-transporting ATPase subunit beta-1	ATP1B1	ATP1B1	Sodium/potassium-transporting ATPase subunit beta-1		303	35061.3	735186	937990	430988	7079451	460561	7594017	106513	1113642	652148	992667	6366010	7003211	3913555	7304767	249905	723453	Organellar	0	0	1	Plasma membrane
P05186;P05186-2;B1ANL0	P05186;P05186-2	P05186	P05186	Alkaline phosphatase, tissue-nonspecific isozyme	ALPL	ALPL	Alkaline phosphatase, tissue-nonspecific isozyme		524	57304.8	5084	69598	107314	28728	76107	24307	73439	8638	67976	8433	63809	17779	7028	16335	260139	23983	Organellar	0	0	1	Plasma membrane
P05362;E7ESS4;K7EKL8	P05362	P05362	P05362	Intercellular adhesion molecule 1	ICAM1	ICAM1	Intercellular adhesion molecule 1		532	57825.2	34469	178895	79451	152035	87852	129816	85906	49038	114977	136452	138926	121147	102584	156100	99489	65105	Organellar	0.000909169	0	0.999091	Plasma membrane
P06213;P06213-2;M0R3E6	P06213;P06213-2	P06213	P06213	Insulin receptor;Insulin receptor subunit alpha;Insulin receptor subunit beta	INSR	INSR	Insulin receptor		1382	156333	7500	946	14219	13214	8687	9931	4988	6721	3767	6506	9481	11060	6189	15254	6029	4876	Organellar	0	0	1	Plasma membrane
P06241;P06241-3;E5RFS5;E5RGM6;E5RI25;E5RFM0;E5RGT0;E5RH71;E5RIX5;E5RK23;E5RFM4;E5RHF7;E5RJX7;E5RHX7;E5RFM6	P06241;P06241-3	P06241	P06241	Tyrosine-protein kinase Fyn	FYN	FYN	Tyrosine-protein kinase Fyn		537	60761.9	6042	0	0	5577	3240	0	0	2129	5157	4417	7119	6725	2369	0	0	2343	Organellar	0.0086894	0	0.991311	Plasma membrane
P06756;P06756-3;P06756-2;H7BZG1	P06756;P06756-3;P06756-2	P06756	P06756	Integrin alpha-V;Integrin alpha-V heavy chain;Integrin alpha-V light chain	ITGAV	ITGAV	Integrin alpha-V		1048	116038	1272285	211552	477447	238830	312417	146576	188939	1170835	101413	150114	318735	152859	125327	113143	160332	419195	Organellar	0.00534639	0	0.994654	Plasma membrane
P06858;E5RJI0;E7EW14;E5RHN7	P06858	P06858	P06858	Lipoprotein lipase	LPL	LPL	Lipoprotein lipase		475	53162.5	8672	5068	47400	81938	23232	909349	16779	14399	8193	15460	52594	814016	60977	1051204	5556	7405	Organellar	0	0	1	Plasma membrane
P07093;C9JN98;C9K031	P07093;C9JN98	P07093	P07093	Glia-derived nexin	SERPINE2	SERPINE2	Glia-derived nexin		398	44002.2	5445	188496	3666	0	5257	0	105674	3325	59856	0	0	0	0	0	17433	0	Organellar	0.0645504	0	0.93545	Plasma membrane
P07093-2;P07093-3	P07093-2;P07093-3	P07093-2	P07093	Glia-derived nexin	SERPINE2	SERPINE2	Glia-derived nexin		397	44000.3	73299	1756175	128703	139487	88234	61196	1020945	53280	833904	86400	276074	41127	103246	110094	591891	269642	Organellar	0.0645504	0	0.93545	Plasma membrane
P07948-2;P07948;E5RJ37	P07948-2;P07948	P07948-2	P07948	Tyrosine-protein kinase Lyn	LYN	LYN	Tyrosine-protein kinase Lyn		491	56033.3	11216	17061	26695	34051	31068	6619	475319	12651	17764	14764	28369	10707	9828	10762	17781	17314	Organellar	0	0	1	Plasma membrane
P08174-2;B1AP13;P08174-5;P08174;H7BY55;P08174-4;P08174-3;P08174-6;P08174-7;H3BLV0;B1AP15	P08174-2;B1AP13;P08174-5;P08174;H7BY55;P08174-4;P08174-3;P08174-6;P08174-7;H3BLV0	P08174-2	P08174	Complement decay-accelerating factor	CD55	CD55	Complement decay-accelerating factor		440	48717.2	82321	442668	205690	334925	92264	156164	255040	76230	268811	156022	179692	126389	124910	93097	384966	56662	Organellar	0.00710878	0	0.992891	Plasma membrane
P08581;P08581-2;H7C174;P08581-3	P08581;P08581-2	P08581	P08581	Hepatocyte growth factor receptor	MET	MET	Hepatocyte growth factor receptor		1390	155541	0	0	7320	8391	2574	0	6833	10203	66832	1445	3584	7037	983	13337	14728	16564	Organellar	0.022006	0	0.977994	Plasma membrane
P08582;C9JVN1	P08582	P08582	P08582	Melanotransferrin	MFI2	MFI2	Melanotransferrin		738	80214.6	11816	32956	36793	63011	84925	2264	76007	34671	196184	47921	43180	7403	7152	3221	233198	30600	Organellar	0	0	1	Plasma membrane
P08648;H0YIV7;H0YHL9	P08648	P08648	P08648	Integrin alpha-5;Integrin alpha-5 heavy chain;Integrin alpha-5 light chain	ITGA5	ITGA5	Integrin alpha-5		1049	114536	134010	50478	192635	163467	136426	76459	42510	906005	25442	134096	130290	71185	50987	39583	55968	516972	Organellar	0.0705068	0	0.929493	Plasma membrane
P08754	P08754	P08754	P08754	Guanine nucleotide-binding protein G(k) subunit alpha	GNAI3	GNAI3	Guanine nucleotide-binding protein G(k) subunit alpha		354	40532.2	402202	165143	133695	133982	205856	41570	77965	267592	112951	90323	139715	53810	89989	45128	68185	198868	Organellar	0.0550728	0	0.944927	Plasma membrane
P09543;P09543-2;K7ERC4;C9K0L8;K7ERZ0;K7EN66	P09543;P09543-2	P09543	P09543	2,3-cyclic-nucleotide 3-phosphodiesterase	CNP	CNP	2',3'-cyclic-nucleotide 3'-phosphodiesterase		421	47578.6	487210	379705	753795	497343	1103260	286947	397864	504272	354357	254692	632091	314414	438833	217264	473586	491943	Organellar	0.00667629	0	0.993324	Plasma membrane
P10301;E9PQK5;E9PQC5	P10301	P10301	P10301	Ras-related protein R-Ras	RRAS	RRAS	Ras-related protein R-Ras		218	23480.5	7859448	1075679	6239848	2036257	5648846	1992143	1276928	7966453	999448	1629841	1693457	1709528	1823641	1461861	1460043	8794890	Organellar	0.0104914	0	0.989509	Plasma membrane
P10316	P10316	P10316	P10316	HLA class I histocompatibility antigen, A-69 alpha chain	HLA-A	HLA-A	Isoform of P01891, HLA class I histocompatibility antigen, A-69 alpha chain		365	40976.8	15019	50298	21226	65187	64094	27867	17153	0	38518	26339	65022	81685	27972	66388	41023	7202	Organellar	0.00236465	0	0.997635	Plasma membrane
P10586;P10586-2;H0Y6Z7;H0Y7Z9;H0Y4H1;H0Y380;A2A437	P10586;P10586-2;H0Y6Z7;H0Y7Z9;H0Y4H1	P10586	P10586	Receptor-type tyrosine-protein phosphatase F	PTPRF	PTPRF	Receptor-type tyrosine-protein phosphatase F		1907	212879	8419	43521	21669	3636	20428	710	59305	26360	107420	6046	9267	2152	1340	2735	71189	35606	Organellar	0	0	1	Plasma membrane
P11169;Q8TDB8;Q8TDB8-2;Q8TDB8-4;Q8TDB8-5;Q8TDB8-3;F5GYR5	P11169;Q8TDB8;Q8TDB8-2;Q8TDB8-4;Q8TDB8-5	P11169	P11169	Solute carrier family 2, facilitated glucose transporter member 3;Solute carrier family 2, facilitated glucose transporter member 14	SLC2A3;SLC2A14	SLC2A3	Solute carrier family 2, facilitated glucose transporter member 3		496	53924.3	0	0	25232	28659	34904	0	160066	9646	14263	24743	35271	26587	58942	57817	25146	43690	Organellar	0.000260438	0	0.99974	Plasma membrane
P11233;H7C3P7;C9JPE8	P11233;H7C3P7	P11233	P11233	Ras-related protein Ral-A	RALA	RALA	Ras-related protein Ral-A		206	23566.8	277788	205152	621768	1241414	784065	979398	172496	439169	220345	395914	1213933	1670945	709353	870469	234639	845673	Organellar	0.00261718	0	0.997383	Plasma membrane
P11234;P11234-2;C9J6B1;P11234-3;C9JQB3;C9JYR1;F8WEQ6	P11234;P11234-2;C9J6B1;P11234-3;C9JQB3	P11234	P11234	Ras-related protein Ral-B	RALB	RALB	Ras-related protein Ral-B		206	23408.5	188903	232368	203219	229623	191072	180992	144331	356878	60562	189229	250780	248256	341055	155939	257615	92570	Organellar	0.00112615	0	0.998874	Plasma membrane
P13726;P13726-2	P13726	P13726	P13726	Tissue factor	F3	F3	Tissue factor		295	33067.5	20566	0	7403	23744	30573	19896	0	25367	0	6994	13838	31832	0	39131	4287	13313	Organellar	0	0	1	Plasma membrane
P14209;A8MQT7;P14209-2;P14209-3	P14209;A8MQT7;P14209-2;P14209-3	P14209	P14209	CD99 antigen	CD99	CD99	CD99 antigen		185	18847.9	3903298	4039197	3976261	4308260	2250556	3258805	4088091	3811073	4394216	5283424	4048569	2219400	3760283	3596530	4883248	3183880	Organellar	0.0501527	0	0.949847	Plasma membrane
P14384;F8W111;F8VVI6;H0YHN7	P14384;F8W111	P14384	P14384	Carboxypeptidase M	CPM	CPM	Carboxypeptidase M		443	50513.9	0	22691	39033	36140	66624	15353	0	15046	24374	20415	26272	20396	15759	67183	30223	29799	Organellar	0	0	1	Plasma membrane
P14923;C9JK18;C9JKY1;C9J826;C9JTX4;C9JPI2;K7ERP3	P14923	P14923	P14923	Junction plakoglobin	JUP	JUP	Junction plakoglobin		745	81744.7	294753	156299	290435	3843987	356835	8777709	94274	234716	290235	545606	5375649	8192680	3654675	10716885	276619	190888	Organellar	0.0052153	0	0.994785	Plasma membrane
P15529;P15529-15;P15529-12;P15529-14;P15529-11;P15529-13;P15529-10;P15529-9;P15529-8	P15529;P15529-15;P15529-12;P15529-14;P15529-11;P15529-13;P15529-10;P15529-9;P15529-8	P15529	P15529	Membrane cofactor protein	CD46	CD46	Membrane cofactor protein		392	43747.3	82407	690646	106471	95787	94310	32929	53461	65820	128547	98419	88588	91960	43323	39456	45252	109364	Organellar	0	0	1	Plasma membrane
P15529-4;P15529-2;P15529-7;P15529-6;P15529-3;P15529-5;P15529-16;R4GN18	P15529-4;P15529-2;P15529-7;P15529-6;P15529-3;P15529-5;P15529-16	P15529-4	P15529	Membrane cofactor protein	CD46	CD46	Membrane cofactor protein		369	41358.6	12434	0	0	18616	10323	16327	0	5504	0	0	9627	14890	13155	15137	0	5195	Organellar	0	0	1	Plasma membrane
P16035;B4DFW2;K7EIX4;K7EL90	P16035;B4DFW2;K7EIX4	P16035	P16035	Metalloproteinase inhibitor 2	TIMP2	TIMP2	Metalloproteinase inhibitor 2		220	24399.3	136623	143254	11409	59812	48000	9584	47184	50357	27357	23690	37080	20440	24792	25018	62774	22281	Organellar	0	0	1	Plasma membrane
P16066;O75343	P16066	P16066	P16066	Atrial natriuretic peptide receptor 1	NPR1	NPR1	Atrial natriuretic peptide receptor 1		1061	118919	88639	3759	10536	2227	18920	5023	0	95512	2780	6481	2378	1852	3245	2013	5783	3297	Organellar	0	0	1	Plasma membrane
P16070-12;P16070-14;P16070-13;P16070-8;P16070;P16070-18;P16070-11;P16070-10;P16070-16;P16070-17;P16070-6;P16070-4;P16070-3;P16070-7;P16070-5;H0YD13;H0Y2P0;H0YE40;H0Y5E4;P16070-15;H0YDW7;H0YCV9;P16070-9;H0YDX6;J3KN83;E9PKC6;H0YD17;Q86UZ1;P16070-19;H0YD90;H0YEV3;H0YEU1	P16070-12;P16070-14;P16070-13;P16070-8;P16070;P16070-18;P16070-11;P16070-10;P16070-16;P16070-17;P16070-6;P16070-4;P16070-3;P16070-7;P16070-5;H0YD13;H0Y2P0;H0YE40;H0Y5E4;P16070-15	P16070-12	P16070	CD44 antigen	CD44	CD44	CD44 antigen		361	39415.8	3357875	5657877	4069870	924885	3563409	173258	5534718	2912118	2921182	1086828	803268	315390	382687	149478	6061870	1305633	Organellar	0.00244915	0	0.997551	Plasma membrane
P17301	P17301	P17301	P17301	Integrin alpha-2	ITGA2	ITGA2	Integrin alpha-2		1181	129295	4209	15076	22253	1855	74721	3879	62071	4009	11555	14045	11381	4239	4628	31794	38492	53225	Organellar	0	0	1	Plasma membrane
P18084;H7C4W1;V9GZ57;H7C5U2	P18084	P18084	P18084	Integrin beta-5	ITGB5	ITGB5	Integrin beta-5		799	88054.2	851815	125196	564878	109037	408914	41351	318549	472618	47358	77184	174565	32461	43885	50570	176721	114931	Organellar	0.00130542	0	0.998695	Plasma membrane
P18433;P18433-2;P18433-4;P18433-3;Q5JWG0	P18433;P18433-2;P18433-4;P18433-3	P18433	P18433	Receptor-type tyrosine-protein phosphatase alpha	PTPRA	PTPRA	Receptor-type tyrosine-protein phosphatase alpha		802	90599.9	40434	31485	90345	34181	64792	7323	62072	55327	30149	16715	41172	14165	11114	9767	89126	48360	Organellar	0	0	1	Plasma membrane
P18827;E9PHH3;H7C1K4	P18827	P18827	P18827	Syndecan-1	SDC1	SDC1	Syndecan-1		310	32461.6	0	49839	28141	0	0	0	90401	62046	100065	67121	0	47005	28961	0	94985	156111	Organellar	0.00891483	0	0.991085	Plasma membrane
P19634;P19634-2;B1ALD5	P19634	P19634	P19634	Sodium/hydrogen exchanger 1	SLC9A1	SLC9A1	Sodium/hydrogen exchanger 1		815	90763	33063	37153	40461	52389	45740	29126	27441	18641	16165	14954	91968	22171	23135	23409	29919	14644	Organellar	0	0	1	Plasma membrane
P20020;P20020-6;P20020-3;P20020-4;P20020-5;E7ERY9;H0YHH6;F8W1V5	P20020;P20020-6;P20020-3;P20020-4;P20020-5;E7ERY9	P20020	P20020	Plasma membrane calcium-transporting ATPase 1;Calcium-transporting ATPase	ATP2B1	ATP2B1	Plasma membrane calcium-transporting ATPase 1		1258	138755	16299	8537	32338	33700	19748	20248	19964	21351	11473	22116	49198	14929	15943	23814	5400	26545	Organellar	0	0	1	Plasma membrane
P20336;S4R3Q3;M0R257	P20336;S4R3Q3	P20336	P20336	Ras-related protein Rab-3A	RAB3A	RAB3A	Ras-related protein Rab-3A		220	24983.9	8728	0	19013	74724	83878	129861	0	0	30453	29740	105792	118298	99772	96214	0	0	Organellar	0.0865067	0	0.913493	Plasma membrane
P20827;P20827-2	P20827;P20827-2	P20827	P20827	Ephrin-A1;Ephrin-A1, secreted form	EFNA1	EFNA1	Ephrin-A1		205	23787.1	24893	55520	264872	10935	18710	16955	87441	15784	32352	12060	10108	18473	8653	9124	29235	0	Organellar	0	0	1	Plasma membrane
P23229-4;P23229-2;P23229-9;P23229-6;P23229-7;C9JXX7	P23229-4;P23229-2;P23229-9;P23229-6;P23229-7	P23229-4	P23229	Integrin alpha-6;Integrin alpha-6 heavy chain;Integrin alpha-6 light chain;Processed integrin alpha-6	ITGA6	ITGA6	Integrin alpha-6		1068	119088	35210	126152	155217	384954	308068	313658	176964	113603	122725	139372	317397	333350	237148	326324	309745	239721	Organellar	0	0	1	Plasma membrane
P23458	P23458	P23458	P23458	Tyrosine-protein kinase JAK1	JAK1	JAK1	Tyrosine-protein kinase JAK1		1154	133277	15117	4565	62338	27786	33716	10516	23840	9034	12585	8858	23418	15908	7483	4478	15450	8179	Organellar	0.0436616	0	0.956338	Plasma membrane
P23634;P23634-8;P23634-6;P23634-7;H7BZS8	P23634;P23634-8;P23634-6;P23634-7	P23634	P23634	Plasma membrane calcium-transporting ATPase 4	ATP2B4	ATP2B4	Plasma membrane calcium-transporting ATPase 4		1241	137920	1611029	809171	1308196	1162999	1207715	620638	957833	1885785	486181	541645	1440577	757270	954482	826975	624743	2887767	Organellar	0.0341163	0	0.965884	Plasma membrane
P23634-2;P23634-5;P23634-4;P23634-3;H0YDG5;H7BY13	P23634-2;P23634-5;P23634-4;P23634-3	P23634-2	P23634	Plasma membrane calcium-transporting ATPase 4	ATP2B4	ATP2B4	Plasma membrane calcium-transporting ATPase 4		1170	129403	10265	6251	119410	7994	0	3697	0	12453	0	4109	11733	10741	5709	8712	0	5834	Organellar	0.0341163	0	0.965884	Plasma membrane
P25445;P25445-6;A0A087X1Z7;A0A0D9SEP1;A0A087WTM9;H7C5Z8;P25445-7	P25445;P25445-6	P25445	P25445	Tumor necrosis factor receptor superfamily member 6	FAS	FAS	Tumor necrosis factor receptor superfamily member 6		335	37732.2	8174	65990	34186	18052	18993	8357	31250	16913	43414	13756	11636	0	5125	0	37008	18116	Organellar	0	0	1	Plasma membrane
P26006;P26006-1;D6R9X8;K7EMU3;H0YA49;H0YA32	P26006;P26006-1	P26006	P26006	Integrin alpha-3;Integrin alpha-3 heavy chain;Integrin alpha-3 light chain	ITGA3	ITGA3	Integrin alpha-3		1051	116612	816336	42151	947229	48097	639551	2925	57795	913870	33518	29234	31315	29629	8050	23035	26052	235054	Organellar	0	0	1	Plasma membrane
P29317;P29317-2	P29317	P29317	P29317	Ephrin type-A receptor 2	EPHA2	EPHA2	Ephrin type-A receptor 2		976	108266	15815	2838	5708	11335	3731	4366	1638	8419	1671	1920	11291	3864	1224	3144	3148	30131	Organellar	0	0	1	Plasma membrane
P29597;E9PM19;E9PPF2;E9PQM4;K7EJR6;H0YE41;H0YCT7	P29597;E9PM19;E9PPF2	P29597	P29597	Non-receptor tyrosine-protein kinase TYK2;Tyrosine-protein kinase	TYK2	TYK2	Non-receptor tyrosine-protein kinase TYK2		1187	133650	0	0	2673	0	1647	0	2206	3478	4727	1080	1306	0	0	3258	1513	0	Organellar	0.0489395	0	0.951061	Plasma membrane
P29992;K7EL62;A0A087WVZ3	P29992	P29992	P29992	Guanine nucleotide-binding protein subunit alpha-11	GNA11	GNA11	Guanine nucleotide-binding protein subunit alpha-11		359	42123.3	1528159	877932	826928	1129991	1145639	1414130	447346	1079183	627352	624483	1347228	1041087	780859	805519	579759	1687868	Organellar	0.000245982	0	0.999754	Plasma membrane
P30530;P30530-2;M0R0W6	P30530;P30530-2;M0R0W6	P30530	P30530	Tyrosine-protein kinase receptor UFO;Receptor protein-tyrosine kinase	AXL	AXL	Tyrosine-protein kinase receptor UFO		894	98335.7	7623	0	9706	17413	7452	1007	14365	8869	2948	2338	12786	5493	3825	15521	9473	3814	Organellar	0	0	1	Plasma membrane
P30825;Q5JR49	P30825	P30825	P30825	High affinity cationic amino acid transporter 1	SLC7A1	SLC7A1	High affinity cationic amino acid transporter 1		629	67638.4	623	0	1733	0	0	0	0	1437	0	0	0	4139	4299	1105	0	0	Organellar	0.0013673	0	0.998633	Plasma membrane
P31431;P31431-2	P31431;P31431-2	P31431	P31431	Syndecan-4	SDC4	SDC4	Syndecan-4		198	21641.6	35936	59995	18841	104394	39638	27202	89557	22828	0	21571	53740	49006	56792	12260	26360	0	Organellar	0.00987449	0	0.990126	Plasma membrane
P32004;P32004-2;P32004-3;H0Y5C3;E7EPI4;E7EVM4;H3BLW5;E9PHJ4;E7EMY4	P32004;P32004-2;P32004-3	P32004	P32004	Neural cell adhesion molecule L1	L1CAM	L1CAM	Neural cell adhesion molecule L1		1257	140003	2618	3615	66376	72201	77478	15844	2414	2716	1947	6717	171250	32928	57527	11566	15399	34084	Organellar	0.000471514	0	0.999528	Plasma membrane
P32856;P32856-3;P32856-2;J3KNU7	P32856;P32856-3;P32856-2	P32856	P32856	Syntaxin-2	STX2	STX2	Syntaxin-2		288	33341	83522	46137	234806	55315	137540	38258	182185	56372	55248	72643	75500	26506	15827	43940	166734	89088	Organellar	0.012089	0	0.987911	Plasma membrane
P32970;P32970-2	P32970;P32970-2	P32970	P32970	CD70 antigen	CD70	CD70	CD70 antigen		193	21118.4	17489	110967	61639	46488	71717	24737	162347	33831	53059	82347	48339	23839	58465	40511	145209	59169	Organellar	0	0	1	Plasma membrane
P33527;P33527-9;I3L4X2;P33527-4;P33527-3;P33527-2;P33527-7;A0A0A0MS99;P33527-6;P33527-5;P33527-8	P33527;P33527-9;I3L4X2;P33527-4;P33527-3;P33527-2;P33527-7;A0A0A0MS99;P33527-6;P33527-5;P33527-8	P33527	P33527	Multidrug resistance-associated protein 1	ABCC1	ABCC1	Multidrug resistance-associated protein 1		1531	171591	132108	15835	24993	66333	21024	27574	12169	45277	29545	5875	77542	49869	22059	28140	30239	17578	Organellar	0	0	1	Plasma membrane
P34741;E7ESK6;E9PBI9;E5RJB8;E5RHU3	P34741;E7ESK6;E9PBI9;E5RJB8;E5RHU3	P34741	P34741	Syndecan-2;Syndecan	SDC2	SDC2	Syndecan-2		201	22159.9	251127	456959	745545	340745	602882	24089	1240365	179171	427873	103511	191595	83764	76027	139527	670143	214963	Organellar	0.00095595	0	0.999044	Plasma membrane
P35052;H7C410;H7C024;H7BZL4;P35052-2;H7BZE9;C9J4Y6	P35052;H7C410;H7C024	P35052	P35052	Glypican-1;Secreted glypican-1	GPC1	GPC1	Glypican-1		558	61680.2	292020	205527	346510	403037	528808	361933	284961	178614	140664	117914	327280	614524	197953	409522	353007	188876	Organellar	0.004811	0	0.995189	Plasma membrane
P35613;P35613-2;P35613-4;A0A087WUV8;A0A087X2B5;I3L192	P35613;P35613-2;P35613-4;A0A087WUV8;A0A087X2B5;I3L192	P35613	P35613	Basigin	BSG	BSG	Basigin		385	42200.4	737682	460352	487786	3259679	737324	4238771	351317	1203071	343736	365968	2539989	2988675	2212630	4603803	688770	1155946	Organellar	0.00235518	0	0.997645	Plasma membrane
P40189;P40189-3;D6RH03;P40189-2;Q5FC05	P40189;P40189-3	P40189	P40189	Interleukin-6 receptor subunit beta	IL6ST	IL6ST	Interleukin-6 receptor subunit beta		918	103537	2968	14389	16190	10736	17127	5106	8434	3545	12632	5627	11979	8406	3506	2561	17408	14362	Organellar	0	0	1	Plasma membrane
P43007;P43007-2	P43007;P43007-2	P43007	P43007	Neutral amino acid transporter A	SLC1A4	SLC1A4	Neutral amino acid transporter A		532	55723.1	87477	233593	31833	18179	50247	12500	46890	22698	38900	8605	13007	23795	8282	21373	66309	8886	Organellar	0	0	1	Plasma membrane
P43121	P43121	P43121	P43121	Cell surface glycoprotein MUC18	MCAM	MCAM	Cell surface glycoprotein MUC18		646	71607.4	4571619	249167	4169253	1561266	3714516	673758	489210	3183175	162523	1102195	1700192	953877	1327759	788971	446271	4566516	Organellar	0	0	1	Plasma membrane
P43353;P43353-2;A0A087X2D4;A0A087X192;Q9BUJ8;A0A087WTE0;A0A087WUF8	P43353;P43353-2	P43353	P43353	Aldehyde dehydrogenase family 3 member B1	ALDH3B1	ALDH3B1	Aldehyde dehydrogenase family 3 member B1		468	51839.7	7223	20418	14144	0	12192	0	0	3912	14420	2583	8988	0	0	0	16512	0	Organellar	0.0797473	0	0.920253	Plasma membrane
P46531	P46531	P46531	P46531	Neurogenic locus notch homolog protein 1;Notch 1 extracellular truncation;Notch 1 intracellular domain	NOTCH1	NOTCH1	Neurogenic locus notch homolog protein 1		2555	272505	0	14571	6847	2797	0	0	44739	1082	11055	0	3375	0	0	0	42617	0	Organellar	0	0	1	Plasma membrane
P48960;P48960-2;P48960-3	P48960;P48960-2;P48960-3	P48960	P48960	CD97 antigen;CD97 antigen subunit alpha;CD97 antigen subunit beta	CD97	CD97	CD97 antigen		835	91869.3	305053	15749	153320	15706	109072	10078	2789	67385	1311	16810	12875	8650	3033	357	23474	518128	Organellar	0.00193011	0	0.99807	Plasma membrane
P49184;A6QRJ0;Q5HY40;E7ESG1;E7EUJ0	P49184;A6QRJ0	P49184	P49184	Deoxyribonuclease-1-like 1	DNASE1L1	DNASE1L1	Deoxyribonuclease-1-like 1		302	33892.8	18255	28497	20141	20483	47402	37884	86007	26157	18942	29614	28384	18726	28510	47865	60498	0	Organellar	0	0	1	Plasma membrane
P49757-2;P49757-4;P49757-6;P49757-5;P49757-9	P49757-2;P49757-4;P49757-6;P49757-5	P49757-2	P49757	Protein numb homolog	NUMB	NUMB	Protein numb homolog		603	65899.3	29443	47429	71636	66496	85944	25444	124462	56615	35619	15158	56121	37847	10421	24863	123945	15742	Organellar	0.0619798	0	0.93802	Plasma membrane
P50148;B1AM21	P50148	P50148	P50148	Guanine nucleotide-binding protein G(q) subunit alpha	GNAQ	GNAQ	Guanine nucleotide-binding protein G(q) subunit alpha		359	42142.1	544924	74859	317724	197780	186746	115395	411956	479441	187021	186417	207895	115332	87821	80180	367154	384422	Organellar	0.0501252	0	0.949875	Plasma membrane
P50895;A0A087WXM8;K7ENU8	P50895;A0A087WXM8;K7ENU8	P50895	P50895	Basal cell adhesion molecule	BCAM	BCAM	Basal cell adhesion molecule		628	67404.8	3034736	113217	3531984	2168068	2487298	2183229	154906	1177590	184963	717844	2516348	1984146	1379629	1930106	242228	1077917	Organellar	0	0	1	Plasma membrane
P51153;A0A087WWB9	P51153	P51153	P51153	Ras-related protein Rab-13	RAB13	RAB13	Ras-related protein Rab-13		203	22774.1	143867	133415	134348	109811	177455	49534	144698	254599	102789	50186	105177	70480	74862	68288	28933	93435	Organellar	0.048617	0	0.951383	Plasma membrane
P51159;H3BN55;P51159-2;H3BVH7;H3BS49;H3BUD9;H3BU81	P51159;H3BN55;P51159-2;H3BVH7;H3BS49;H3BUD9	P51159	P51159	Ras-related protein Rab-27A	RAB27A	RAB27A	Ras-related protein Rab-27A		221	24868.1	50637	21364	28335	17852	38160	18266	13386	61632	29539	34305	17851	14273	26975	77161	18045	57306	Organellar	0.00811293	0	0.991887	Plasma membrane
P51511;H3BT97	P51511	P51511	P51511	Matrix metalloproteinase-15	MMP15	MMP15	Matrix metalloproteinase-15		669	75806.9	3971	0	3349	13600	0	9526	2782	0	0	17406	14744	15667	9567	6641	11385	13983	Organellar	0.00530011	0	0.9947	Plasma membrane
P53985;Q5T8R5;P53985-2;Q5T8R3;Q5T8R4	P53985;Q5T8R5	P53985	P53985	Monocarboxylate transporter 1	SLC16A1	SLC16A1	Monocarboxylate transporter 1		500	53944.1	171371	58432	192202	1191373	172364	1529894	159574	348312	98494	126899	1233279	1517117	1283825	2222990	198286	486565	Organellar	0	0	1	Plasma membrane
P54709;C9JA36;P54709-2;C9JXZ1;H7C547;F8WBY4;C9J6S2;H7C4L9	P54709;C9JA36;P54709-2	P54709	P54709	Sodium/potassium-transporting ATPase subunit beta-3	ATP1B3	ATP1B3	Sodium/potassium-transporting ATPase subunit beta-3		279	31512.6	1144923	849335	1119635	601063	1155468	415135	488454	1342754	447886	508588	646614	429189	484299	376398	655028	849570	Organellar	0.000272535	0	0.999727	Plasma membrane
P54760;Q96L35;P54760-2;P54760-4	P54760;Q96L35	P54760	P54760	Ephrin type-B receptor 4;Receptor protein-tyrosine kinase	EPHB4	EPHB4	Ephrin type-B receptor 4		987	108270	11350	0	4495	8335	6720	17135	0	4448	2668	0	0	7054	10298	0	55498	5202	Organellar	0	0	1	Plasma membrane
P55011;P55011-3;G3XAL9	P55011;P55011-3;G3XAL9	P55011	P55011	Solute carrier family 12 member 2	SLC12A2	SLC12A2	Solute carrier family 12 member 2		1212	131447	18859	9222	7890	37103	12290	9207	7758	21415	6704	13887	22039	12500	13561	15983	3730	16925	Organellar	0.0192801	0	0.98072	Plasma membrane
P56199	P56199	P56199	P56199	Integrin alpha-1	ITGA1	ITGA1	Integrin alpha-1		1179	130848	1001677	363509	2688006	367755	1604132	217285	534011	1550619	383793	779266	417733	266532	146347	196271	871360	2227320	Organellar	0	0	1	Plasma membrane
P60880;P60880-2;A0A0A0MSS0	P60880;P60880-2;A0A0A0MSS0	P60880	P60880	Synaptosomal-associated protein 25	SNAP25	SNAP25	Synaptosomal-associated protein 25		206	23315.1	19930	0	83454	30300	45151	20474	124628	14753	14945	26108	74717	0	8743	18158	101822	43553	Organellar	0.0289974	0	0.971003	Plasma membrane
P61006;P61006-2;H0YLJ8;H0YL94	P61006;P61006-2	P61006	P61006	Ras-related protein Rab-8A	RAB8A	RAB8A	Ras-related protein Rab-8A		207	23668.2	438769	138069	485440	113599	350096	75218	200450	478242	236960	159524	190089	57775	92455	71473	217739	368888	Organellar	0.0637711	0	0.936229	Plasma membrane
P61224;P61224-3;A6NIZ1;P61224-2;P61224-4	P61224;P61224-3;A6NIZ1;P61224-2;P61224-4	P61224	P61224	Ras-related protein Rap-1b;Ras-related protein Rap-1b-like protein	RAP1B	RAP1B	Ras-related protein Rap-1b		184	20824.8	559083	317923	234187	545468	208603	351223	111061	1315969	122736	187046	854949	325239	173572	198325	117037	941316	Organellar	0.0341764	0	0.965824	Plasma membrane
P61225	P61225	P61225	P61225	Ras-related protein Rap-2b	RAP2B	RAP2B	Ras-related protein Rap-2b		183	20504.4	123695	20096	110948	122012	76405	89459	13978	172542	51523	91535	155078	110829	63906	77802	21166	226848	Organellar	0.027075	0	0.972925	Plasma membrane
P61587;E9PFH1;Q53RZ3	P61587;E9PFH1	P61587	P61587	Rho-related GTP-binding protein RhoE	RND3	RND3	Rho-related GTP-binding protein RhoE		244	27368.3	0	7316	14648	0	17971	0	0	4571	0	1321	0	0	4137	22883	0	0	Organellar	0.13442	0	0.86558	Plasma membrane
P62330	P62330	P62330	P62330	ADP-ribosylation factor 6	ARF6	ARF6	ADP-ribosylation factor 6		175	20082.2	329010	430348	608745	564522	514093	273086	434705	585377	400939	154775	539565	201828	188059	384200	400588	401746	Organellar	0.0728221	0	0.927178	Plasma membrane
P62745	P62745	P62745	P62745	Rho-related GTP-binding protein RhoB	RHOB	RHOB	Rho-related GTP-binding protein RhoB		196	22123.4	598224	163036	349140	290785	438937	84812	181290	486358	79255	231534	204580	74182	227077	167690	208589	347738	Organellar	0.00145925	0	0.998541	Plasma membrane
P62834;A0A075B6Q0	P62834;A0A075B6Q0	P62834	P62834	Ras-related protein Rap-1A	RAP1A	RAP1A	Ras-related protein Rap-1A		184	20987.2	10636651	1000146	3438770	4586396	3841556	3194536	1116016	8254615	1384702	2979383	4103724	3241001	2355412	3066998	1244768	10429491	Organellar	0.0208199	0	0.97918	Plasma membrane
P62873;P62873-2;F6UT28;B1AKQ8;P16520;F5H8J8;F5H100;E9PCP0;P16520-2;F5GZN8	P62873;P62873-2;F6UT28;B1AKQ8	P62873	P62873	Guanine nucleotide-binding protein G(I)/G(S)/G(T) subunit beta-1	GNB1	GNB1	Guanine nucleotide-binding protein G(I)/G(S)/G(T) subunit beta-1		340	37377	2062098	638867	1317920	1733551	1660376	1897981	339287	1916785	697341	897081	2463019	1836347	1242725	1311799	751917	1506535	Organellar	0.0111585	0	0.988841	Plasma membrane
P62879;C9JXA5;C9JIS1;E7EP32;C9JZN1;P62879-2	P62879;C9JXA5;C9JIS1;E7EP32;C9JZN1	P62879	P62879	Guanine nucleotide-binding protein G(I)/G(S)/G(T) subunit beta-2	GNB2	GNB2	Guanine nucleotide-binding protein G(I)/G(S)/G(T) subunit beta-2		340	37331	5750842	3121585	5899377	4482522	7783335	2940488	4748877	5057766	2606323	2845341	5170247	3262345	2899452	3852959	2454606	4690159	Organellar	0.00746581	0	0.992534	Plasma membrane
P63092;Q5JWF2;P63092-4;A0A0A0MR13;S4R3E3;Q5JWE9;S4R3V9;Q5JWD1;H0Y7E8	P63092;Q5JWF2;P63092-4	P63092	P63092	Guanine nucleotide-binding protein G(s) subunit alpha isoforms short;Guanine nucleotide-binding protein G(s) subunit alpha isoforms XLas	GNAS	GNAS	Isoform of Q5JWF2, Guanine nucleotide-binding protein G(s) subunit alpha isoforms short		394	45664.6	1348519	336458	708090	646448	677336	627709	453278	1404863	287136	378101	398111	645438	486191	514898	111232	1185615	Organellar	0.0906167	0	0.909383	Plasma membrane
P63096;P63096-2;C9JPP4;C9JL77	P63096;P63096-2	P63096	P63096	Guanine nucleotide-binding protein G(i) subunit alpha-1	GNAI1	GNAI1	Guanine nucleotide-binding protein G(i) subunit alpha-1		354	40361.1	119706	45351	170425	76496	202971	61246	11572	87658	35530	31631	46895	50883	40361	82380	62500	141852	Organellar	0.0323179	0	0.967682	Plasma membrane
P63218	P63218	P63218	P63218	Guanine nucleotide-binding protein G(I)/G(S)/G(O) subunit gamma-5	GNG5	GNG5	Guanine nucleotide-binding protein G(I)/G(S)/G(O) subunit gamma-5		68	7318.48	650543	642247	137114	954263	1148794	266418	400042	483662	293313	1355938	564435	211124	569417	356594	247655	197732	Organellar	0.0632285	0	0.936771	Plasma membrane
P78310;P78310-2;P78310-6;P78310-7;P78310-4;P78310-3	P78310;P78310-2;P78310-6;P78310-7	P78310	P78310	Coxsackievirus and adenovirus receptor	CXADR	CXADR	Coxsackievirus and adenovirus receptor		365	40029.9	8158	9557	21101	116787	8963	40622	20617	1763	6105	4540	155482	53298	51905	63009	21390	6682	Organellar	0	0	1	Plasma membrane
P78536;P78536-2;E7EUI5;A6H8L4	P78536;P78536-2	P78536	P78536	Disintegrin and metalloproteinase domain-containing protein 17	ADAM17	ADAM17	Disintegrin and metalloproteinase domain-containing protein 17		824	93021	14800	27024	23116	23796	31011	10050	13688	15236	25313	15674	8907	9248	9274	14504	28483	12069	Organellar	0.0912746	0	0.908725	Plasma membrane
P98172	P98172	P98172	P98172	Ephrin-B1	EFNB1	EFNB1	Ephrin-B1		346	38006.6	12931	34590	9277	39948	31624	61860	32243	20391	24827	37908	51306	36702	26483	31810	46069	13737	Organellar	0.0933891	0	0.906611	Plasma membrane
Q01650;Q9UM01;H0YJ95;A0A0C4DGL4;G3V4Z6	Q01650	Q01650	Q01650	Large neutral amino acids transporter small subunit 1	SLC7A5	SLC7A5	Large neutral amino acids transporter small subunit 1		507	55010.2	25301	0	8613	9623	0	68557	20403	0	0	73053	11091	14993	19071	98901	5525	0	Organellar	0.00481713	0	0.995183	Plasma membrane
Q01974;B1APY4	Q01974;B1APY4	Q01974	Q01974	Tyrosine-protein kinase transmembrane receptor ROR2	ROR2	ROR2	Tyrosine-protein kinase transmembrane receptor ROR2		943	104757	0	499	0	20312	2816	0	3737	0	3185	1527	44126	0	2777	25708	411	13009	Organellar	0	0	1	Plasma membrane
Q02487	Q02487	Q02487	Q02487	Desmocollin-2	DSC2	DSC2	Desmocollin-2		901	99961.7	39081	27819	36362	220816	31297	371553	7181	96081	45692	27051	380088	392469	215344	293591	8089	17225	Organellar	0	0	1	Plasma membrane
Q03167;Q03167-2;E9PKY4	Q03167;Q03167-2	Q03167	Q03167	Transforming growth factor beta receptor type 3	TGFBR3	TGFBR3	Transforming growth factor beta receptor type 3		851	93499.4	2898	10600	4804	10307	10707	2910	6600	7646	4033	5386	10777	7039	2742	1341	12952	19871	Organellar	0	0	1	Plasma membrane
Q04656;Q04656-5;Q04656-2;Q04656-3;Q04656-4	Q04656;Q04656-5;Q04656-2;Q04656-3;Q04656-4	Q04656	Q04656	Copper-transporting ATPase 1	ATP7A	ATP7A	Copper-transporting ATPase 1		1500	163374	24184	10825	45136	10850	15958	88800	225262	12134	31001	31018	14716	82460	11261	54266	22469	6299	Organellar	0.00868089	0	0.991319	Plasma membrane
Q04721;D2WEZ3;R4GN02;A0A096LNW5;A0A087WV16;A0A087X002;A0A0B4J2B3;Q7Z3S9-2;Q7Z3S9;Q7Z3S9-3	Q04721	Q04721	Q04721	Neurogenic locus notch homolog protein 2;Notch 2 extracellular truncation;Notch 2 intracellular domain	NOTCH2	NOTCH2	Neurogenic locus notch homolog protein 2		2471	265405	8739	5765	9347	5761	7021	13782	26185	6246	5321	2254	29205	8294	1881	5605	26846	9070	Organellar	0.0430662	0	0.956934	Plasma membrane
Q04941	Q04941	Q04941	Q04941	Proteolipid protein 2	PLP2	PLP2	Proteolipid protein 2		152	16690.7	2811413	1058081	2098813	2218373	2333218	711496	596505	2500540	1080834	970751	1354794	1442678	841790	554304	1846425	1666298	Organellar	0.0879441	0	0.912056	Plasma membrane
Q08722;Q08722-3;Q08722-4;Q08722-2;H7BYS8;H0YC40	Q08722;Q08722-3;Q08722-4;Q08722-2	Q08722	Q08722	Leukocyte surface antigen CD47	CD47	CD47	Leukocyte surface antigen CD47		323	35213.6	2581271	459167	388160	1585284	316148	574922	122017	768922	464032	485066	1336449	864711	465941	422935	336237	794648	Organellar	0.00134475	0	0.998655	Plasma membrane
Q12846;Q12846-2;C9JFM5;A0A087WWW0;H3BMK2	Q12846;Q12846-2;C9JFM5	Q12846	Q12846	Syntaxin-4	STX4	STX4	Syntaxin-4		297	34179.9	395165	323969	519448	450675	441960	245767	603659	331162	204989	205417	335177	285665	212722	208199	422570	333017	Organellar	0.0179346	0	0.982065	Plasma membrane
Q13332-2;Q13332;Q13332-4;Q13332-5;Q8NHS7;K7ERX4;K7ESP0	Q13332-2;Q13332;Q13332-4;Q13332-5	Q13332-2	Q13332	Receptor-type tyrosine-protein phosphatase S	PTPRS	PTPRS	Receptor-type tyrosine-protein phosphatase S		1939	215980	63186	40676	75588	35206	69975	2211	49675	46456	58850	28158	16796	8590	3020	2427	88615	38617	Organellar	0	0	1	Plasma membrane
Q13332-6;G8JL96;A0A0A0MR60;Q13332-7	Q13332-6;G8JL96;A0A0A0MR60;Q13332-7	Q13332-6	Q13332	Receptor-type tyrosine-protein phosphatase S;Protein-tyrosine-phosphatase	PTPRS	PTPRS	Receptor-type tyrosine-protein phosphatase S		1910	212486	0	0	1306	0	1973	0	1817	0	0	0	0	0	0	0	8516	0	Organellar	0	0	1	Plasma membrane
Q13421-4;Q13421-3;Q13421-2;Q13421;H3BMA1;H3BUX1;H3BR90;H3BV92	Q13421-4;Q13421-3;Q13421-2;Q13421;H3BMA1;H3BUX1	Q13421-4	Q13421	Mesothelin;Megakaryocyte-potentiating factor;Mesothelin, cleaved form	MSLN	MSLN	Mesothelin		621	67940.5	110579	33568	2259	40840	16698	6651	32766	65443	0	85616	25273	11378	36823	52928	23282	15829	Organellar	0.0629508	0	0.937049	Plasma membrane
Q13425;Q13425-2;H0YCS0;A0A0G2JM75;J3KT21;H7BY41	Q13425	Q13425	Q13425	Beta-2-syntrophin	SNTB2	SNTB2	Beta-2-syntrophin		540	57949.6	774787	382526	1057640	438482	894881	196671	483677	1029354	422129	447823	592413	209337	262273	137018	546315	778950	Organellar	0.0212226	0	0.978777	Plasma membrane
Q13433;Q13433-2;K7EQ91	Q13433;Q13433-2;K7EQ91	Q13433	Q13433	Zinc transporter ZIP6	SLC39A6	SLC39A6	Zinc transporter ZIP6		755	85046.8	8600	29442	3263	0	0	0	29286	2950	12187	3523	0	11992	4842	18555	0	19397	Organellar	0	0	1	Plasma membrane
Q13443;A0AVL1;Q13443-2;F8WC54;C9J6H5;C9JPM3	Q13443;A0AVL1;Q13443-2;F8WC54	Q13443	Q13443	Disintegrin and metalloproteinase domain-containing protein 9	ADAM9	ADAM9	Disintegrin and metalloproteinase domain-containing protein 9		819	90556	2227	0	15612	6288	10297	3855	3277	2566	1662	3854	4296	3630	4149	4277	1408	7214	Organellar	0.0080663	0	0.991934	Plasma membrane
Q13444;Q13444-2;Q13444-12;Q13444-5;Q13444-4;Q13444-3;Q13444-10;Q13444-9;Q13444-8;Q13444-7;Q13444-6;Q13444-11;Q13444-13	Q13444;Q13444-2;Q13444-12;Q13444-5;Q13444-4;Q13444-3;Q13444-10;Q13444-9;Q13444-8;Q13444-7;Q13444-6;Q13444-11;Q13444-13	Q13444	Q13444	Disintegrin and metalloproteinase domain-containing protein 15	ADAM15	ADAM15	Disintegrin and metalloproteinase domain-containing protein 15		863	92959.2	6230	0	5839	2631	5398	0	0	8659	821	4775	0	981	5782	710	3711	7140	Organellar	0	0	1	Plasma membrane
Q13636;J3QR51	Q13636	Q13636	Q13636	Ras-related protein Rab-31	RAB31	RAB31	Ras-related protein Rab-31		194	21568.8	1437910	801581	2314307	175552	1267040	147885	2228800	2590424	615344	448520	401812	272120	147063	335684	2319305	1361767	Organellar	0.0391727	0	0.960827	Plasma membrane
Q13740-2;Q13740;F5GXJ9;H7C543;Q13740-4;Q13740-3	Q13740-2;Q13740;F5GXJ9;H7C543	Q13740-2	Q13740	CD166 antigen	ALCAM	ALCAM	CD166 antigen		570	63664.8	460995	39251	430162	134593	578059	47462	48608	271377	95546	84831	267482	41174	45954	16450	179901	165983	Organellar	0	0	1	Plasma membrane
Q13884;Q13884-2;E5RIX7	Q13884;Q13884-2	Q13884	Q13884	Beta-1-syntrophin	SNTB1	SNTB1	Beta-1-syntrophin		538	58061.1	161204	81946	409429	260169	245136	141553	113509	299715	77571	188703	221876	192449	163880	91366	128100	904372	Organellar	0	0	1	Plasma membrane
Q14118;C9JYS1;C9J196;C9JQL4	Q14118	Q14118	Q14118	Dystroglycan;Alpha-dystroglycan;Beta-dystroglycan	DAG1	DAG1	Dystroglycan		895	97441.5	667556	459035	1142394	3076814	1057507	1898450	946397	730445	519669	673575	2730510	1783792	1643607	1315348	1281391	991584	Organellar	0	0	1	Plasma membrane
Q14126;J3KSI6	Q14126	Q14126	Q14126	Desmoglein-2	DSG2	DSG2	Desmoglein-2		1118	122294	19017	68974	12544	813400	29072	1201339	131180	45818	115755	172067	1426995	1093791	848017	998390	264962	59867	Organellar	0.000292025	0	0.999708	Plasma membrane
Q14156;Q14156-2;Q14156-3;E5RJS1	Q14156;Q14156-2;Q14156-3	Q14156	Q14156	Protein EFR3 homolog A	EFR3A	EFR3A	Protein EFR3 homolog A		821	92924.3	76760	24573	68314	25214	63525	18095	8969	88821	34960	14946	43958	47298	21541	18620	31645	136770	Organellar	0.00963356	0	0.990366	Plasma membrane
Q14332	Q14332	Q14332	Q14332	Frizzled-2	FZD2	FZD2	Frizzled-2		565	63554.1	54798	4824	2767	11999	22140	30787	58231	3246	9272	76000	12516	43560	12772	16581	2380	9390	Organellar	0	0	1	Plasma membrane
Q14344;Q14344-2	Q14344;Q14344-2	Q14344	Q14344	Guanine nucleotide-binding protein subunit alpha-13	GNA13	GNA13	Guanine nucleotide-binding protein subunit alpha-13		377	44049.6	179784	208330	366283	264583	505680	117617	469554	259004	159451	125515	380519	135064	89714	122384	479067	380414	Organellar	0.00111176	0	0.998888	Plasma membrane
Q14642;Q5T1B5;H0Y2W5;B1AP38;Q5T1B3	Q14642;Q5T1B5;H0Y2W5	Q14642	Q14642	Type I inositol 1,4,5-trisphosphate 5-phosphatase	INPP5A	INPP5A	Type I inositol 1,4,5-trisphosphate 5-phosphatase		412	47819.5	127937	24531	233078	117889	86845	42870	52716	142306	23443	55633	116406	95109	42640	22317	40560	105876	Organellar	0	0	1	Plasma membrane
Q14644;Q14644-2	Q14644;Q14644-2	Q14644	Q14644	Ras GTPase-activating protein 3	RASA3	RASA3	Ras GTPase-activating protein 3		834	95698.9	15430	2937	21525	4930	23022	4450	16345	6519	1465	1738	6496	850	910	3195	30084	6582	Organellar	0.0832942	0	0.916706	Plasma membrane
Q15043;Q15043-2;Q15043-3;E5RIP4;E5RFT1;E5RFZ8;E5RGA7;E5RJ40;E5RJG5	Q15043;Q15043-2;Q15043-3;E5RIP4;E5RFT1	Q15043	Q15043	Zinc transporter ZIP14	SLC39A14	SLC39A14	Zinc transporter ZIP14		492	54212.3	31006	60086	118219	163034	54452	155205	108573	8998	77304	115585	111478	84388	78931	159862	59308	88402	Organellar	0.00119256	0	0.998807	Plasma membrane
Q15286;F5H157;F5H7F8	Q15286;F5H157	Q15286	Q15286	Ras-related protein Rab-35	RAB35	RAB35	Ras-related protein Rab-35		201	23025.2	156745	148117	233742	254922	187663	141468	396048	216993	62413	145440	281552	146957	116351	83894	194578	215250	Organellar	0.0250619	0	0.974938	Plasma membrane
Q15599;H3BQS0;H3BUQ9;H3BMF5	Q15599;H3BQS0	Q15599	Q15599	Na(+)/H(+) exchange regulatory cofactor NHE-RF2	SLC9A3R2	SLC9A3R2	Na(+)/H(+) exchange regulatory cofactor NHE-RF2		337	37413.8	200855	83446	339427	639826	212230	713986	411827	109704	99887	411016	465368	649850	413029	523849	225549	201273	Organellar	0.0177283	0	0.982272	Plasma membrane
Q15599-2	Q15599-2	Q15599-2	Q15599	Na(+)/H(+) exchange regulatory cofactor NHE-RF2	SLC9A3R2	SLC9A3R2	Na(+)/H(+) exchange regulatory cofactor NHE-RF2		326	36153.4	38372	76334	17519	17010	15379	12145	74845	6464	11444	11665	17830	4995	9238	10324	133551	41629	Organellar	0.0177283	0	0.982272	Plasma membrane
Q15599-3	Q15599-3	Q15599-3	Q15599	Na(+)/H(+) exchange regulatory cofactor NHE-RF2	SLC9A3R2	SLC9A3R2	Na(+)/H(+) exchange regulatory cofactor NHE-RF2		226	24717.6	3667	0	0	30262	9014	71085	0	128999	498233	16845	96516	32743	41518	143536	0	0	Organellar	0.0177283	0	0.982272	Plasma membrane
Q15758;M0QXM4;Q15758-3;Q15758-2;M0QX44;M0R144	Q15758;M0QXM4;Q15758-3;Q15758-2	Q15758	Q15758	Neutral amino acid transporter B(0);Amino acid transporter	SLC1A5	SLC1A5	Neutral amino acid transporter B(0)		541	56598.3	68690	99863	88164	86330	37956	270678	55436	19409	87004	29001	51267	22993	42667	33455	14074	33271	Organellar	0.000422606	0	0.999577	Plasma membrane
Q16832;H0Y570;Q5T241;Q5T245;Q5T244	Q16832	Q16832	Q16832	Discoidin domain-containing receptor 2	DDR2	DDR2	Discoidin domain-containing receptor 2		855	96736.3	14541	18954	17344	7735	12257	0	56783	7712	5015	9220	4771	3135	2995	2443	44598	32839	Organellar	0	0	1	Plasma membrane
Q4KMP7;H3BSE1	Q4KMP7	Q4KMP7	Q4KMP7	TBC1 domain family member 10B	TBC1D10B	TBC1D10B	TBC1 domain family member 10B		808	87198.7	2650	6183	17670	19555	9823	7427	37666	3012	1201	20053	8713	22210	11054	7138	17153	7075	Organellar	0.0336297	0	0.96637	Plasma membrane
Q4KMQ2;Q4KMQ2-3;Q4KMQ2-2;Q4KMQ2-4	Q4KMQ2;Q4KMQ2-3;Q4KMQ2-2;Q4KMQ2-4	Q4KMQ2	Q4KMQ2	Anoctamin-6	ANO6	ANO6	Anoctamin-6		910	106165	344400	219528	405894	133438	349868	57482	352807	368188	297631	65475	115253	108158	37813	36136	331397	159855	Organellar	0	0	1	Plasma membrane
Q53TN4;Q53TN4-3;C9JML1	Q53TN4;Q53TN4-3	Q53TN4	Q53TN4	Cytochrome b reductase 1	CYBRD1	CYBRD1	Cytochrome b reductase 1		286	31641.3	427257	1943890	361071	509619	1070218	146061	774498	436262	630667	459274	900325	202023	595301	94845	1439683	440679	Organellar	0	0	1	Plasma membrane
Q92796;Q92796-2;Q5JUW8;Q92796-3	Q92796;Q92796-2;Q5JUW8;Q92796-3	Q92796	Q92796	Disks large homolog 3	DLG3	DLG3	Disks large homolog 3		817	90314	21850	11709	42094	27082	34126	16009	30245	13298	10839	7853	20037	4142	3895	6280	27638	30528	Organellar	0	0	1	Plasma membrane
Q9H0R3;Q8TDQ4;Q5SSC2;H0Y870;H0Y861;Q9H0R3-2;H0Y8D0	Q9H0R3;Q8TDQ4;Q5SSC2;H0Y870;H0Y861;Q9H0R3-2	Q9H0R3	Q9H0R3	Transmembrane protein 222	TMEM222	TMEM222	Transmembrane protein 222		208	23230	31219	57979	39834	30062	78433	42089	70744	62612	49838	27201	15570	25103	29055	42343	62656	50281	Organellar	0	0	1	Plasma membrane
Q5T2T1;S4R337;Q5T2T1-2;K7EPM7	Q5T2T1;S4R337;Q5T2T1-2	Q5T2T1	Q5T2T1	MAGUK p55 subfamily member 7	MPP7	MPP7	MAGUK p55 subfamily member 7		576	65523.7	271283	5614	419519	45651	155979	46100	7342	175858	7432	18874	89270	28696	11282	66348	16392	105386	Organellar	0.00115013	0	0.99885	Plasma membrane
Q5VW38-2;Q5VW38;G5E994;Q5VW38-3;U3KQD2	Q5VW38-2;Q5VW38;G5E994;Q5VW38-3	Q5VW38-2	Q5VW38	Protein GPR107	GPR107	GPR107	Protein GPR107		552	61975.8	17602	348452	48210	58961	75484	0	84548	55337	18093	45540	20166	40796	48259	166470	134994	112724	Organellar	0.00153238	0	0.998468	Plasma membrane
Q658P3;Q658P3-3;Q658P3-2;B8ZZX6;Q658P3-4	Q658P3;Q658P3-3;Q658P3-2;B8ZZX6;Q658P3-4	Q658P3	Q658P3	Metalloreductase STEAP3	STEAP3	STEAP3	Metalloreductase STEAP3		488	54600.6	8496	38503	32787	14140	14427	21170	123739	7278	59109	7651	12237	21496	11008	20681	137290	0	Organellar	0	0	1	Plasma membrane
Q687X5;Q687X5-2	Q687X5;Q687X5-2	Q687X5	Q687X5	Metalloreductase STEAP4	STEAP4	STEAP4	Metalloreductase STEAP4		459	51981.2	49752	173121	266173	303352	384455	122269	576098	152022	406208	144136	172696	185078	154223	134304	234853	84624	Organellar	0	0	1	Plasma membrane
Q6EMK4	Q6EMK4	Q6EMK4	Q6EMK4	Vasorin	VASN	VASN	Vasorin		673	71712.7	256010	327464	125630	62710	181180	18595	328970	187216	255899	152908	43340	35988	82682	31869	341456	260694	Organellar	0	0	1	Plasma membrane
Q6NTF9;Q6NTF9-2;Q9UDT1;Q6NTF9-3	Q6NTF9;Q6NTF9-2;Q9UDT1;Q6NTF9-3	Q6NTF9	Q6NTF9	Rhomboid domain-containing protein 2	RHBDD2;WUGSC:H_RG122E10.2a	RHBDD2	Rhomboid domain-containing protein 2		364	39202.5	3525	0	0	13658	0	0	0	5493	8601	9261	10351	0	0	2795	0	0	Organellar	0	0	1	Plasma membrane
Q6UVK1	Q6UVK1	Q6UVK1	Q6UVK1	Chondroitin sulfate proteoglycan 4	CSPG4	CSPG4	Chondroitin sulfate proteoglycan 4		2322	250537	1259779	249898	1311216	176592	889638	80137	417328	883890	74501	170501	108639	71418	74432	51871	248075	360622	Organellar	0	0	1	Plasma membrane
Q6YHK3;Q6YHK3-4;Q6YHK3-2;Q6YHK3-3	Q6YHK3;Q6YHK3-4;Q6YHK3-2	Q6YHK3	Q6YHK3	CD109 antigen	CD109	CD109	CD109 antigen		1445	161689	159977	168421	100041	192546	109214	40597	181223	108174	74527	66364	258588	45042	105165	61918	58787	129650	Organellar	0.00341163	0	0.996588	Plasma membrane
Q7KYR7;Q7KYR7-5;Q7KYR7-3;Q7KYR7-1;Q8WVV5;Q7KYR7-6;Q7KYR7-4;Q8WVV5-5;Q8WVV5-4;C9JNC3;C9JAJ6;H7BYC3;C9IY66;Q8WVV5-3;Q8WVV5-2	Q7KYR7;Q7KYR7-5;Q7KYR7-3;Q7KYR7-1	Q7KYR7	Q7KYR7	Butyrophilin subfamily 2 member A1	BTN2A1	BTN2A1	Butyrophilin subfamily 2 member A1		527	59632.6	10590	4563	12804	13100	8682	7151	8450	8042	4669	9442	12233	7789	4580	18511	13583	25305	Organellar	0	0	1	Plasma membrane
Q7Z2K8;Q7Z2K8-2	Q7Z2K8;Q7Z2K8-2	Q7Z2K8	Q7Z2K8	G protein-regulated inducer of neurite outgrowth 1	GPRIN1	GPRIN1	G protein-regulated inducer of neurite outgrowth 1		1008	102399	0	0	7402	1165	0	6058	0	3106	0	8506	1545	3832	6657	0	0	0	Organellar	0.00659052	0	0.993409	Plasma membrane
Q7Z5G4;Q7Z5G4-3	Q7Z5G4;Q7Z5G4-3	Q7Z5G4	Q7Z5G4	Golgin subfamily A member 7	GOLGA7	GOLGA7	Golgin subfamily A member 7		137	15824.1	64619	0	8892	18667	39358	28125	0	29792	150474	20064	22330	29844	13869	55713	28881	91410	Organellar	0	0	1	Plasma membrane
Q86YS7-3;Q86YS7;Q86YS7-2;Q86YS7-4;Q86YS7-5;H0YFE9;H0YFC4;H0YGU7	Q86YS7-3;Q86YS7;Q86YS7-2;Q86YS7-4;Q86YS7-5	Q86YS7-3	Q86YS7	C2 domain-containing protein 5	C2CD5	C2CD5	C2 domain-containing protein 5		1051	116027	12255	3663	12117	16537	5600	12287	9212	15292	9036	10447	18599	10900	6140	4359	11415	10525	Organellar	0.0526909	0	0.947309	Plasma membrane
Q8IWA5;K7EPV6;K7ER17;K7EMR2;K7EMN3	Q8IWA5	Q8IWA5	Q8IWA5	Choline transporter-like protein 2	SLC44A2	SLC44A2	Choline transporter-like protein 2		706	80123.6	18484	23619	26493	11610	25784	11674	14811	17735	12288	11115	18440	6261	7568	11823	25901	13028	Organellar	0	0	1	Plasma membrane
Q8IWA5-2;K7ESP7	Q8IWA5-2	Q8IWA5-2	Q8IWA5	Choline transporter-like protein 2	SLC44A2	SLC44A2	Choline transporter-like protein 2		711	80737.1	141346	43166	243790	306976	139736	189990	36742	187082	55553	104774	413518	136925	239056	224485	65153	195195	Organellar	0	0	1	Plasma membrane
Q8IWT6	Q8IWT6	Q8IWT6	Q8IWT6	Volume-regulated anion channel subunit LRRC8A	LRRC8A	LRRC8A	Volume-regulated anion channel subunit LRRC8A		810	94198.7	7707	18518	7733	6141	10364	4462	2258	6795	1718	3464	4014	8619	6489	4978	6279	11188	Organellar	0	0	1	Plasma membrane
Q8N3E9;K7EQF2;F5GXC1;H0YGF8;H7C281	Q8N3E9	Q8N3E9	Q8N3E9	1-phosphatidylinositol 4,5-bisphosphate phosphodiesterase delta-3	PLCD3	PLCD3	1-phosphatidylinositol 4,5-bisphosphate phosphodiesterase delta-3		789	89258.4	249751	98939	374554	160992	140094	164198	187573	176709	64943	64914	286355	231035	118700	121901	154487	75186	Organellar	0	0	1	Plasma membrane
Q8N7R7;Q8N7R7-3;Q8N7R7-2;H7C0P7;H7BZD2	Q8N7R7;Q8N7R7-3;Q8N7R7-2	Q8N7R7	Q8N7R7	Cyclin-Y-like protein 1	CCNYL1	CCNYL1	Cyclin-Y-like protein 1		359	40705.1	9615	16497	4928	23179	15609	19135	4236	3837	33056	6245	12097	12097	13348	37501	2477	13359	Organellar	0	0	1	Plasma membrane
Q8N9N7;H3BSW0	Q8N9N7;H3BSW0	Q8N9N7	Q8N9N7	Leucine-rich repeat-containing protein 57	LRRC57	LRRC57	Leucine-rich repeat-containing protein 57		239	26754.2	249551	63283	109031	307907	177877	232382	68494	134084	79517	62803	292516	324917	156317	127901	77107	134969	Organellar	0.0869086	0	0.913091	Plasma membrane
Q8NB49-3;Q8NB49;Q8NB49-2;Q8NB49-4;A0A067XG54;H7C0E8	Q8NB49-3;Q8NB49;Q8NB49-2;Q8NB49-4;A0A067XG54	Q8NB49-3	Q8NB49	Phospholipid-transporting ATPase IG;Phospholipid-transporting ATPase	ATP11C	ATP11C	Phospholipid-transporting ATPase IG		1119	128040	2500	5522	4162	4185	8043	572	7043	1179	6798	4752	2011	5914	1283	1120	1183	842	Organellar	0.00318202	0	0.996818	Plasma membrane
Q8NE01;Q8NE01-2;Q8NE01-3	Q8NE01;Q8NE01-2;Q8NE01-3	Q8NE01	Q8NE01	Metal transporter CNNM3	CNNM3	CNNM3	Metal transporter CNNM3		707	76119.2	9976	5775	10536	7399	18048	10564	9756	6768	8847	1821	5412	8377	3284	4809	16669	8888	Organellar	0.056388	0	0.943612	Plasma membrane
Q8NFZ8	Q8NFZ8	Q8NFZ8	Q8NFZ8	Cell adhesion molecule 4	CADM4	CADM4	Cell adhesion molecule 4		388	42785.3	134899	503166	328268	158941	430438	0	743319	122797	296232	111778	208848	102163	141115	238988	327008	199402	Organellar	0	0	1	Plasma membrane
Q8TCD1	Q8TCD1	Q8TCD1	Q8TCD1	UPF0729 protein C18orf32	C18orf32	C18orf32	UPF0729 protein C18orf32		76	8669.37	21234	0	27183	219998	17690	58681	0	6884	41506	155007	212879	179880	101275	43565	0	23339	Organellar	0	0	1	Plasma membrane
Q8TCZ2;Q8TCZ2-3;Q8TCZ2-2;Q8TCZ2-5;H0Y4H3;Q8TCZ2-6	Q8TCZ2;Q8TCZ2-3;Q8TCZ2-2;Q8TCZ2-5;H0Y4H3;Q8TCZ2-6	Q8TCZ2	Q8TCZ2	CD99 antigen-like protein 2	CD99L2	CD99L2	CD99 antigen-like protein 2		262	27985.9	106995	124425	100661	201702	79285	85473	51890	117349	40852	40073	98822	108887	54729	57530	59636	106802	Organellar	0	0	1	Plasma membrane
Q9H1A3;Q8TD49;H3BN86;H3BM54;H3BPE9;H3BQD2	Q9H1A3;Q8TD49;H3BN86;H3BM54	Q9H1A3	Q9H1A3	Methyltransferase-like protein 9	METTL9;PAP1	METTL9	Methyltransferase-like protein 9		318	36536.2	0	4405	3978	9201	1903	3477	0	1707	3123	2587	6932	0	4942	25961	4326	0	Organellar	0	0	1	Plasma membrane
Q8TEY7;Q8TEY7-3;Q8TEY7-2;H0YCV3;H0YD08;E9PP47;E9PLK7;E9PQP0	Q8TEY7;Q8TEY7-3;Q8TEY7-2	Q8TEY7	Q8TEY7	Ubiquitin carboxyl-terminal hydrolase 33	USP33	USP33	Ubiquitin carboxyl-terminal hydrolase 33		942	106727	0	0	342425	30665	597817	23398	24204	399194	39856	0	35714	29842	16811	34071	23614	8564	Organellar	0	0	1	Plasma membrane
Q8WUD6;F8W1B3;Q8WUD6-2	Q8WUD6;F8W1B3;Q8WUD6-2	Q8WUD6	Q8WUD6	Cholinephosphotransferase 1	CHPT1	CHPT1	Cholinephosphotransferase 1		406	45097	30728	6212	0	142378	0	58737	0	34240	7673	48781	140147	198101	75642	99812	0	0	Organellar	0	0	1	Plasma membrane
Q8WUN7	Q8WUN7	Q8WUN7	Q8WUN7	Ubiquitin domain-containing protein 2	UBTD2	UBTD2	Ubiquitin domain-containing protein 2		234	26189.5	0	42292	45479	54680	89608	41925	35438	0	5708	0	64573	0	114848	0	52680	0	Organellar	0.103573	0	0.896427	Plasma membrane
Q8WV93;H0Y5F4;A6ZJA2;H7C448	Q8WV93;H0Y5F4	Q8WV93	Q8WV93	Lactation elevated protein 1	LACE1	LACE1	Lactation elevated protein 1		481	54845	44026	17145	14306	102913	0	105037	7601	5841	6566	13744	65555	81332	54827	88050	19951	45453	Organellar	0	0	1	Plasma membrane
Q8WXE9;Q8WXE9-3	Q8WXE9;Q8WXE9-3	Q8WXE9	Q8WXE9	Stonin-2	STON2	STON2	Stonin-2		905	101165	1335	0	2545	2811	3596	0	0	1224	0	4232	0	0	1553	0	2726	2104	Organellar	0.0868756	0	0.913124	Plasma membrane
Q92508;E7EUT2;H7C2J5;H3BRR7;H3BSF6;H0YB49	Q92508	Q92508	Q92508	Piezo-type mechanosensitive ion channel component 1	PIEZO1	PIEZO1	Piezo-type mechanosensitive ion channel component 1		2521	286790	1102	0	618	174	516	1011	1994	548	641	600	171	1437	736	0	946	498	Organellar	0.0327147	0	0.967285	Plasma membrane
Q92692	Q92692	Q92692	Q92692	Nectin-2	PVRL2	PVRL2	Nectin-2		538	57742	29061	29112	62897	102163	86154	59970	21395	14170	6296	41502	97763	81070	38756	64463	8772	36193	Organellar	0	0	1	Plasma membrane
Q92805;H0YE54;R4GNH1;Q5T165	Q92805	Q92805	Q92805	Golgin subfamily A member 1	GOLGA1	GOLGA1	Golgin subfamily A member 1		767	88184.4	5178	8800	3352	8629	5885	6086	13849	4208	7023	7127	22880	12065	3922	4963	2964	1152	Organellar	0.0736886	0	0.926311	Plasma membrane
Q92930;H0YNE9;H0YMN7	Q92930;H0YNE9;H0YMN7	Q92930	Q92930	Ras-related protein Rab-8B	RAB8B	RAB8B	Ras-related protein Rab-8B		207	23584.1	241546	192916	403049	172223	213985	88981	165956	246793	112108	138099	155059	61960	148701	115332	341704	311997	Organellar	0.0109835	0	0.989017	Plasma membrane
Q969P0;Q969P0-3;C9J8Z4;Q969P0-2	Q969P0;Q969P0-3;C9J8Z4	Q969P0	Q969P0	Immunoglobulin superfamily member 8	IGSF8	IGSF8	Immunoglobulin superfamily member 8		613	65034.2	63025	60063	20192	80556	92726	27575	106227	40155	38563	77607	58229	97985	76927	19369	55377	40333	Organellar	0	0	1	Plasma membrane
Q96A57;Q96A57-2;Q5JWB9;A0A087WTT2	Q96A57;Q96A57-2;Q5JWB9;A0A087WTT2	Q96A57	Q96A57	Transmembrane protein 230	TMEM230	TMEM230	Transmembrane protein 230		120	13188.4	67877	0	38269	193146	0	35860	75362	115679	0	89229	61969	123146	45245	0	42265	54957	Organellar	0	0	1	Plasma membrane
Q96FZ7;I3L4A1;I3L3E4;I3L4G8	Q96FZ7;I3L4A1;I3L3E4;I3L4G8	Q96FZ7	Q96FZ7	Charged multivesicular body protein 6	CHMP6	CHMP6	Charged multivesicular body protein 6		201	23484.8	175551	123996	159678	328737	135760	289689	182135	245262	94953	121685	255166	225074	143456	221524	107436	188752	Organellar	0	0	1	Plasma membrane
Q96J84;Q96J84-2;B4DN67;Q96J84-3;Q5W0F9;Q5W0G0	Q96J84;Q96J84-2;B4DN67;Q96J84-3;Q5W0F9;Q5W0G0	Q96J84	Q96J84	Kin of IRRE-like protein 1	KIRREL	KIRREL	Kin of IRRE-like protein 1		757	83535.8	69777	25596	53896	3875	44049	7878	27453	34717	12402	4991	5812	4987	8699	6171	35635	39647	Organellar	0	0	1	Plasma membrane
Q96PD2;Q96PD2-2;C9JIW6	Q96PD2;Q96PD2-2	Q96PD2	Q96PD2	Discoidin, CUB and LCCL domain-containing protein 2	DCBLD2	DCBLD2	Discoidin, CUB and LCCL domain-containing protein 2		775	85034.6	482	0	0	0	1982	0	3083	1557	1525	1431	0	1029	1331	872	3391	0	Organellar	0	0	1	Plasma membrane
Q96RD7;Q96RD7-2	Q96RD7;Q96RD7-2	Q96RD7	Q96RD7	Pannexin-1	PANX1	PANX1	Pannexin-1		426	48050.1	11859	11793	7024	6158	8983	3500	3245	3539	4833	0	5464	5921	4751	5728	11084	9271	Organellar	0	0	1	Plasma membrane
Q96RT1;Q96RT1-8;Q96RT1-5;Q96RT1-3;Q96RT1-2;Q96RT1-7;Q96RT1-9;Q96RT1-6;Q96RT1-4;B4DIP2;Q96NW7-3;H0Y9E8;H0YA04;B1AKT2	Q96RT1;Q96RT1-8;Q96RT1-5;Q96RT1-3;Q96RT1-2;Q96RT1-7;Q96RT1-9;Q96RT1-6;Q96RT1-4	Q96RT1	Q96RT1	Protein LAP2	ERBB2IP	ERBB2IP	Protein LAP2		1412	158298	11201	2054	6146	17641	4460	9592	5867	27384	4830	9525	17908	8963	10725	8698	2150	16585	Organellar	0.0224296	0	0.97757	Plasma membrane
Q96S97;C9JZL8;C9J5M0;C9JC07;C9JJV6	Q96S97;C9JZL8;C9J5M0;C9JC07	Q96S97	Q96S97	Myeloid-associated differentiation marker	MYADM	MYADM	Myeloid-associated differentiation marker		322	35273.6	330829	241083	372529	357892	476779	135480	100117	464128	191272	116672	348463	93625	132464	88335	151540	380855	Organellar	0	0	1	Plasma membrane
Q99808-2	Q99808-2	Q99808-2	Q99808	Equilibrative nucleoside transporter 1	SLC29A1	SLC29A1	Equilibrative nucleoside transporter 1		535	58963.1	74151	42143	25830	129273	58766	79400	0	23198	24805	35105	71903	57318	90495	74775	47189	19688	Organellar	0	0	1	Plasma membrane
Q99959-2;Q99959;B8QGS9;A0A087WXY2	Q99959-2;Q99959;B8QGS9	Q99959-2	Q99959	Plakophilin-2	PKP2	PKP2	Plakophilin-2		837	92755.8	46248	10180	1218	2482492	17551	6712881	5184	8871	40329	472106	3589247	7548385	2966889	6357574	15104	20512	Organellar	0	0	1	Plasma membrane
Q99985;Q99985-2	Q99985	Q99985	Q99985	Semaphorin-3C	SEMA3C	SEMA3C	Semaphorin-3C		751	85207	14553	17466	6621	9286	5665	10186	20005	2618	7452	11361	7873	14150	6546	40441	28475	2475	Organellar	0	0	1	Plasma membrane
Q9BSK0	Q9BSK0	Q9BSK0	Q9BSK0	MARVEL domain-containing protein 1	MARVELD1	MARVELD1	MARVEL domain-containing protein 1		173	18914.5	33726	53248	88706	39539	33245	0	36926	53002	46824	88733	19061	0	55046	109145	70763	23395	Organellar	0.0185622	0	0.981438	Plasma membrane
Q9BTT6;Q9BTT6-2;Q5T0G3	Q9BTT6	Q9BTT6	Q9BTT6	Leucine-rich repeat-containing protein 1	LRRC1	LRRC1	Leucine-rich repeat-containing protein 1		524	59241.8	41080	11615	25027	5009	11399	10247	8124	29273	8773	6077	5132	15102	11721	3137	1890	7845	Organellar	0	0	1	Plasma membrane
Q9BZ67;Q9BZ67-2;Q9BZ67-3;E9PS62;E9PRP1;E9PRA3	Q9BZ67;Q9BZ67-2;Q9BZ67-3;E9PS62	Q9BZ67	Q9BZ67	FERM domain-containing protein 8	FRMD8	FRMD8	FERM domain-containing protein 8		464	51218	11888	35553	26627	24273	20240	4633	30392	10381	22280	0	38054	13810	12238	0	26475	10170	Organellar	0.0362702	0	0.96373	Plasma membrane
Q9BZG1;A8MYQ9;C9JBG0;Q9BZG1-4;C9JY26;Q96PJ7;E7ES60;Q9BZG1-2;K7EIF2;H7C0Y7;J3QLC6;V9GY61;K7EJW7	Q9BZG1;A8MYQ9;C9JBG0;Q9BZG1-4;C9JY26;Q96PJ7;E7ES60;Q9BZG1-2	Q9BZG1	Q9BZG1	Ras-related protein Rab-34	RAB34	RAB34	Ras-related protein Rab-34		259	29044.5	469436	73179	100443	150614	104792	61935	47477	517901	118945	76750	157613	20154	68875	16442	47683	414626	Organellar	0.112289	0	0.887711	Plasma membrane
Q9C0B5;Q9C0B5-2;H0YEF4	Q9C0B5;Q9C0B5-2;H0YEF4	Q9C0B5	Q9C0B5	Palmitoyltransferase ZDHHC5;Palmitoyltransferase	ZDHHC5	ZDHHC5	Palmitoyltransferase ZDHHC5		715	77544.7	8933	8453	14358	21722	13375	0	25096	3191	4692	39351	8963	18333	6520	3535	18420	5174	Organellar	0	0	1	Plasma membrane
Q9H082	Q9H082	Q9H082	Q9H082	Ras-related protein Rab-33B	RAB33B	RAB33B	Ras-related protein Rab-33B		229	25717.5	36660	30096	59613	71953	50856	66421	63902	93801	34317	3781	91518	48965	31984	26052	36042	46831	Organellar	0.109557	0	0.890443	Plasma membrane
Q9H0X4;Q9H0X4-2;B4DGG1;H7C2U8;C9JP72;C9J3Y6;C9IYB9;C9K0C5;C9J1M4;C9J8V3;C9JJN3;C9JR71;C9JTF7	Q9H0X4;Q9H0X4-2;B4DGG1	Q9H0X4	Q9H0X4	Protein ITFG3	ITFG3	ITFG3	Protein ITFG3		552	59659.5	27188	3110	92138	62809	39891	67656	4750	60999	13475	24043	86788	35230	40255	45766	9844	39934	Organellar	0	0	1	Plasma membrane
Q9H0X9;Q9H0X9-2;Q9H0X9-3;H0YCD7;E9PQB4;E9PIJ6;E9PRA9;E9PJE6;E9PPQ2;E9PLN3	Q9H0X9;Q9H0X9-2;Q9H0X9-3	Q9H0X9	Q9H0X9	Oxysterol-binding protein-related protein 5	OSBPL5	OSBPL5	Oxysterol-binding protein-related protein 5		879	98616.5	23618	826	6332	5128	2860	2463	9797	9381	1783	817	6170	6717	7544	2421	4409	11092	Organellar	0	0	1	Plasma membrane
Q9H1C7	Q9H1C7	Q9H1C7	Q9H1C7	Cysteine-rich and transmembrane domain-containing protein 1	CYSTM1	CYSTM1	Cysteine-rich and transmembrane domain-containing protein 1		97	10631	434312	0	155241	244863	119656	140711	201191	265049	90108	214816	236260	258589	148676	345992	0	333251	Organellar	0	0	1	Plasma membrane
Q9H3F6;F5GWA4;Q9H3F6-2;F5H497;F5GWK6;F5H268;B3KVY5;F5H6V0;Q9H3F6-3;F5GY15;F8W8I7	Q9H3F6;F5GWA4;Q9H3F6-2	Q9H3F6	Q9H3F6	BTB/POZ domain-containing adapter for CUL3-mediated RhoA degradation protein 3	KCTD10	KCTD10	BTB/POZ domain-containing adapter for CUL3-mediated RhoA degradation protein 3		313	35432.2	79195	0	49683	11463	20324	0	11211	30832	4975	13351	5943	0	9319	15347	7542	17900	Organellar	0.0155217	0	0.984478	Plasma membrane
Q9H3M7	Q9H3M7	Q9H3M7	Q9H3M7	Thioredoxin-interacting protein	TXNIP	TXNIP	Thioredoxin-interacting protein		391	43661.4	9855	8712	1729	24002	7293	25110	11248	2229	10371	6182	9742	36152	37477	39484	13640	17749	Organellar	0	0	1	Plasma membrane
Q9H3M7-2	Q9H3M7-2	Q9H3M7-2	Q9H3M7	Thioredoxin-interacting protein	TXNIP	TXNIP	Thioredoxin-interacting protein		336	37319	12572	0	21409	14822	12838	0	44178	25937	0	0	13319	0	7442	0	12816	0	Organellar	0	0	1	Plasma membrane
Q9H4G0-2	Q9H4G0-2	Q9H4G0-2	Q9H4G0	Band 4.1-like protein 1	EPB41L1	EPB41L1	Band 4.1-like protein 1		779	87645.2	17553	6785	33852	7757	26146	3969	15943	12815	9175	4232	5874	2507	4017	1335	9588	32496	Organellar	0.114092	0	0.885908	Plasma membrane
Q9H6B4	Q9H6B4	Q9H6B4	Q9H6B4	CXADR-like membrane protein	CLMP	CLMP	CXADR-like membrane protein		373	41280.7	50039	13931	22474	0	17952	7818	51202	94101	67678	107687	27700	0	0	18669	77108	51200	Organellar	0	0	1	Plasma membrane
Q9H6X2;Q9H6X2-5;Q9H6X2-4;Q9H6X2-6;Q9H6X2-2;Q9H6X2-3;H0YC24	Q9H6X2;Q9H6X2-5;Q9H6X2-4;Q9H6X2-6;Q9H6X2-2;Q9H6X2-3	Q9H6X2	Q9H6X2	Anthrax toxin receptor 1	ANTXR1	ANTXR1	Anthrax toxin receptor 1		564	62789	93587	116530	359925	16196	187640	14566	162489	44096	42047	8069	19675	5612	6373	10146	90312	23666	Organellar	0.0022848	0	0.997715	Plasma membrane
Q9HAK2;B7Z934;Q9HAK2-2	Q9HAK2;B7Z934	Q9HAK2	Q9HAK2	Transcription factor COE2	EBF2	EBF2	Transcription factor COE2		575	62650	205770	62336	71199	43715	65496	10427	28579	128580	56198	15956	49529	13109	24380	10454	26819	145338	Organellar	0.00551692	0	0.994483	Plasma membrane
Q9HAV0;C9JD14;H7C5J5	Q9HAV0	Q9HAV0	Q9HAV0	Guanine nucleotide-binding protein subunit beta-4	GNB4	GNB4	Guanine nucleotide-binding protein subunit beta-4		340	37567.2	438801	105110	429285	86777	485905	69759	167005	519017	51075	88082	161022	116751	87801	58032	130646	374124	Organellar	0.0146839	0	0.985316	Plasma membrane
Q9HBH5	Q9HBH5	Q9HBH5	Q9HBH5	Retinol dehydrogenase 14	RDH14	RDH14	Retinol dehydrogenase 14		336	36864.7	230677	144229	255399	1484957	211688	1382342	48318	189241	168358	175933	1316515	1216723	904325	1023044	90412	282822	Organellar	0	0	1	Plasma membrane
Q9HBR0;Q9HBR0-3;Q9HBR0-2;H0YF92;I3L0Q8;F5H3T4	Q9HBR0;Q9HBR0-3	Q9HBR0	Q9HBR0	Putative sodium-coupled neutral amino acid transporter 10	SLC38A10	SLC38A10	Putative sodium-coupled neutral amino acid transporter 10		1119	119762	4670	4906	7906	6702	4713	4176	5355	6139	3230	3698	6188	5791	4932	8861	3594	6234	Organellar	0.0974483	0	0.902552	Plasma membrane
Q9HCM4;Q9HCM4-4;Q9HCM4-3;Q9HCM4-2	Q9HCM4;Q9HCM4-4;Q9HCM4-3;Q9HCM4-2	Q9HCM4	Q9HCM4	Band 4.1-like protein 5	EPB41L5	EPB41L5	Band 4.1-like protein 5		733	81856.2	10925	15482	14498	9253	17930	6740	47264	19681	17312	5688	5724	21531	8358	6670	9744	7857	Organellar	0	0	1	Plasma membrane
Q9HCU4	Q9HCU4	Q9HCU4	Q9HCU4	Cadherin EGF LAG seven-pass G-type receptor 2	CELSR2	CELSR2	Cadherin EGF LAG seven-pass G-type receptor 2		2923	317453	46540	0	16729	14890	1045	0	1202	4852	0	8721	16097	20090	18547	0	10995	0	Organellar	0	0	1	Plasma membrane
Q9NPH3;Q9NPH3-5;Q9NPH3-2;Q9NPH3-3;C9J1D9;C9J9W1;H7C3W4;C9JT28	Q9NPH3;Q9NPH3-5;Q9NPH3-2;Q9NPH3-3	Q9NPH3	Q9NPH3	Interleukin-1 receptor accessory protein	IL1RAP	IL1RAP	Interleukin-1 receptor accessory protein		570	65418.4	13596	24333	8738	6913	6414	17161	22293	12473	17322	5833	7870	9434	12216	6674	14431	10368	Organellar	0	0	1	Plasma membrane
Q9NRY6;I3L3X5;I3NI29;I3L161;I3L4F5	Q9NRY6;I3L3X5;I3NI29	Q9NRY6	Q9NRY6	Phospholipid scramblase 3	PLSCR3;TMEM256-PLSCR3	PLSCR3	Phospholipid scramblase 3		295	31648.4	97084	37555	75551	94515	58749	0	46861	30458	35700	64716	72647	26946	56374	16458	63949	47381	Organellar	0	0	1	Plasma membrane
Q9NS15;Q9NS15-2;E9PKW1;H0YC99;E9PRF2;H0YCX6;E9PJR2	Q9NS15;Q9NS15-2;E9PKW1;H0YC99	Q9NS15	Q9NS15	Latent-transforming growth factor beta-binding protein 3	LTBP3	LTBP3	Latent-transforming growth factor beta-binding protein 3		1303	139359	303721	134568	335062	41130	353523	0	325025	91584	85141	37211	86824	21727	40046	20321	353051	27759	Organellar	0.12612	0	0.87388	Plasma membrane
Q9NUP9;G3V1D4	Q9NUP9;G3V1D4	Q9NUP9	Q9NUP9	Protein lin-7 homolog C	LIN7C	LIN7C	Protein lin-7 homolog C		197	21834	598363	223133	619201	337918	500655	43491	744763	580922	215102	245091	399084	106476	141041	123949	523732	251743	Organellar	0.138391	0	0.861609	Plasma membrane
Q9NV96;Q9NV96-2;Q9NV96-3;E5RG19;Q3MIR4	Q9NV96;Q9NV96-2;Q9NV96-3	Q9NV96	Q9NV96	Cell cycle control protein 50A	TMEM30A	TMEM30A	Cell cycle control protein 50A		361	40683.7	59917	64677	75457	132183	66774	81127	29336	45388	21881	16889	178660	65717	38922	70778	89865	67457	Organellar	0.00679605	0	0.993204	Plasma membrane
Q9NZW5;B8ZZG1;C9J4Q3;C9JGI8;F8WCD2;R4GNA8	Q9NZW5;B8ZZG1;C9J4Q3	Q9NZW5	Q9NZW5	MAGUK p55 subfamily member 6	MPP6	MPP6	MAGUK p55 subfamily member 6		540	61117	104090	115403	61433	23692	90620	10546	117925	101233	130964	19768	17849	6825	4933	8598	85534	35429	Organellar	0.0844788	0	0.915521	Plasma membrane
Q9P0K7;Q9P0K7-3;Q9P0K7-2;D6RE17;D6REL2;D6R9G6;D6RF74;D6RB27;D6R9G4;D6RBY4;D6RB25	Q9P0K7;Q9P0K7-3;Q9P0K7-2	Q9P0K7	Q9P0K7	Ankycorbin	RAI14	RAI14	Ankycorbin		980	110041	623376	15278	417604	79878	379361	27504	23889	641748	39770	20422	63317	55233	47795	16961	38497	204768	Organellar	0.137673	0	0.862327	Plasma membrane
Q9P0V3;Q9P0V3-2;C9JED2;C9JF25;C9JWW6;C9JRG1	Q9P0V3;Q9P0V3-2	Q9P0V3	Q9P0V3	SH3 domain-binding protein 4	SH3BP4	SH3BP4	SH3 domain-binding protein 4		963	107496	6790	958	976	2039	1998	654	0	948	2508	1098	2064	786	2955	2492	1278	2422	Organellar	0.00312068	0	0.996879	Plasma membrane
Q9P2B2	Q9P2B2	Q9P2B2	Q9P2B2	Prostaglandin F2 receptor negative regulator	PTGFRN	PTGFRN	Prostaglandin F2 receptor negative regulator		879	98556.5	177556	465248	140345	811652	168442	202935	1021411	176808	430633	244882	1026630	204697	472542	204246	896078	663114	Organellar	0	0	1	Plasma membrane
Q9UBI6	Q9UBI6	Q9UBI6	Q9UBI6	Guanine nucleotide-binding protein G(I)/G(S)/G(O) subunit gamma-12	GNG12	GNG12	Guanine nucleotide-binding protein G(I)/G(S)/G(O) subunit gamma-12		72	8006.22	12396396	3729151	4811813	2690062	6414209	1169656	615455	11121559	1890381	4347791	1982116	1881429	1338310	1067271	1321710	11150189	Organellar	0.0038907	0	0.996109	Plasma membrane
Q9UGT4	Q9UGT4	Q9UGT4	Q9UGT4	Sushi domain-containing protein 2	SUSD2	SUSD2	Sushi domain-containing protein 2		822	90207.7	401701	528303	2572824	301552	1439444	63052	504938	547782	362460	410426	345251	73024	152833	42907	1215991	513475	Organellar	0	0	1	Plasma membrane
Q9UHN6;Q9UHN6-2;F5H6B2;B4E1B9;H3BLX9;H3BLY0	Q9UHN6;Q9UHN6-2	Q9UHN6	Q9UHN6	Transmembrane protein 2	TMEM2	TMEM2	Transmembrane protein 2		1383	154374	1077	859	2250	919	359	569	269	282	337	770	1521	2272	326	1043	3102	766	Organellar	0	0	1	Plasma membrane
Q9UJJ9;H0YEA7;A0A087WWA2;E9PQQ5	Q9UJJ9;H0YEA7	Q9UJJ9	Q9UJJ9	N-acetylglucosamine-1-phosphotransferase subunit gamma	GNPTG	GNPTG	N-acetylglucosamine-1-phosphotransferase subunit gamma		305	33973.6	8608	21552	9056	7592	6535	0	18250	4550	11099	28392	11108	0	11778	0	10031	0	Organellar	0	0	1	Plasma membrane
Q9ULC3	Q9ULC3	Q9ULC3	Q9ULC3	Ras-related protein Rab-23	RAB23	RAB23	Ras-related protein Rab-23		237	26659.2	1243264	328817	276129	228248	393440	63563	132075	1494450	276530	315042	360454	109096	80018	49566	87334	626277	Organellar	0.0250433	0	0.974957	Plasma membrane
Q9ULF5;Q9ULF5-2;E7ENT5;E7EV45	Q9ULF5	Q9ULF5	Q9ULF5	Zinc transporter ZIP10	SLC39A10	SLC39A10	Zinc transporter ZIP10		831	94131.9	3524	4893	5549	3026	3376	4287	6395	1263	7553	1755	0	1972	4252	3391	6750	2797	Organellar	0	0	1	Plasma membrane
Q9ULH0;Q9ULH0-4;E9PH70;H0Y8E4;Q9ULH0-3;Q9ULH0-5;H7C584	Q9ULH0;Q9ULH0-4;E9PH70;H0Y8E4;Q9ULH0-3	Q9ULH0	Q9ULH0	Kinase D-interacting substrate of 220 kDa	KIDINS220	KIDINS220	Kinase D-interacting substrate of 220 kDa		1771	196542	1840	2627	5496	2563	2238	9242	2341	3152	428	773	4672	19758	3016	11634	994	2646	Organellar	0	0	1	Plasma membrane
Q9ULP9;Q9ULP9-2;A0A0D9SFR5;H3BQ06;H3BV07;H3BTP5	Q9ULP9;Q9ULP9-2;A0A0D9SFR5;H3BQ06	Q9ULP9	Q9ULP9	TBC1 domain family member 24	TBC1D24	TBC1D24	TBC1 domain family member 24		559	62919.5	29783	12071	30704	113082	29499	74819	65324	91165	39280	25869	110385	45435	75798	73407	49488	35696	Organellar	0.0172735	0	0.982727	Plasma membrane
Q9UNN8	Q9UNN8	Q9UNN8	Q9UNN8	Endothelial protein C receptor	PROCR	PROCR	Endothelial protein C receptor		238	26671.4	102607	199547	211458	117381	205040	92617	175174	71004	182778	205178	176462	108847	67092	31255	209868	281454	Organellar	0.00419886	0	0.995801	Plasma membrane
Q9UPY5;H0Y9F9	Q9UPY5	Q9UPY5	Q9UPY5	Cystine/glutamate transporter	SLC7A11	SLC7A11	Cystine/glutamate transporter		501	55423	15257	0	0	0	0	21336	0	14301	0	20360	0	8398	28910	9166	28879	16061	Organellar	0	0	1	Plasma membrane
Q9Y3L5;A0A087X2C3	Q9Y3L5;A0A087X2C3	Q9Y3L5	Q9Y3L5	Ras-related protein Rap-2c	RAP2C	RAP2C	Ras-related protein Rap-2c		183	20744.8	87050	183710	98281	239240	88918	164596	25411	141337	164082	75245	188805	118557	101648	145481	100881	456955	Organellar	0.0118117	0	0.988188	Plasma membrane
Q9Y426;Q9Y426-2;Q9Y426-3;H7BZB0	Q9Y426;Q9Y426-2;Q9Y426-3	Q9Y426	Q9Y426	C2 domain-containing protein 2	C2CD2	C2CD2	C2 domain-containing protein 2		696	75533.2	12969	2133	8796	9677	8736	1162	0	10967	2675	0	8350	8617	4627	0	13203	31785	Organellar	0	0	1	Plasma membrane
Q9Y4D7;Q9Y4D7-2;H0YAB2;H0YAM9;D6RH25;H0Y9D1;H0YA64	Q9Y4D7;Q9Y4D7-2	Q9Y4D7	Q9Y4D7	Plexin-D1	PLXND1	PLXND1	Plexin-D1		1925	212007	1679	1647	10472	20118	11624	12652	4639	2285	6494	1698	14827	19409	8808	2285	18069	2583	Organellar	0	0	1	Plasma membrane
Q9Y5J5	Q9Y5J5	Q9Y5J5	Q9Y5J5	Pleckstrin homology-like domain family A member 3	PHLDA3	PHLDA3	Pleckstrin homology-like domain family A member 3		127	13891.1	36182	0	3656	0	16429	19003	0	12162	0	2093	0	0	39342	16390	0	28643	Organellar	0.0680532	0	0.931947	Plasma membrane
Q9Y624;A0A087WY82;Q9Y624-2	Q9Y624;A0A087WY82;Q9Y624-2	Q9Y624	Q9Y624	Junctional adhesion molecule A	F11R	F11R	Junctional adhesion molecule A		299	32583.1	26261	57174	15609	85915	35376	75974	23583	20641	129497	43268	134592	88880	61724	69718	34280	53679	Organellar	0	0	1	Plasma membrane
Q9Y639;Q9Y639-1;Q9UFM8;H3BU51;H3BQ94	Q9Y639;Q9Y639-1;Q9UFM8	Q9Y639	Q9Y639	Neuroplastin	NPTN;DKFZp566H1924	NPTN	Neuroplastin		398	44387.2	609839	354582	824872	572795	303791	268069	301652	703728	216018	221929	562909	209933	251890	192011	277493	907341	Organellar	0	0	1	Plasma membrane
Q9Y639-5;Q9Y639-3	Q9Y639-5;Q9Y639-3	Q9Y639-5	Q9Y639	Neuroplastin	NPTN	NPTN	Neuroplastin		394	43930.8	7878	0	0	20993	0	19600	0	0	0	0	26665	12076	10509	55819	0	0	Organellar	0	0	1	Plasma membrane
Q9Y6M4-4;Q9Y6M4-3;Q9Y6M4;Q9Y6M4-2;Q9Y6M4-6;Q9Y6M4-5;H0YBN6	Q9Y6M4-4;Q9Y6M4-3;Q9Y6M4;Q9Y6M4-2;Q9Y6M4-6;Q9Y6M4-5	Q9Y6M4-4	Q9Y6M4	Casein kinase I isoform gamma-3	CSNK1G3	CSNK1G3	Casein kinase I isoform gamma-3		424	49027.1	15979	31535	39382	66946	11387	12940	37114	13717	21186	8762	50746	11878	7053	9923	12494	14510	Organellar	0	0	1	Plasma membrane
Q9Y6M5	Q9Y6M5	Q9Y6M5	Q9Y6M5	Zinc transporter 1	SLC30A1	SLC30A1	Zinc transporter 1		507	55299.8	17326	49760	57392	32896	36225	22368	60933	23293	28592	16684	33979	33514	11856	37566	33407	25309	Organellar	0	0	1	Plasma membrane
Q9Y6M7-8;E9PFN4;Q9Y6M7-12;Q9Y6M7-10	Q9Y6M7-8;E9PFN4;Q9Y6M7-12;Q9Y6M7-10	Q9Y6M7-8	Q9Y6M7	Sodium bicarbonate cotransporter 3;Anion exchange protein	SLC4A7	SLC4A7	Sodium bicarbonate cotransporter 3		1246	139254	9425	15373	27036	10871	7257	2490	3957	5064	367	4238	7686	2893	8425	5041	3122	5811	Organellar	0.0102426	0	0.989757	Plasma membrane
Q9Y6N7-5;Q9Y6N7-3;Q9Y6N7;A0A087WTM1;Q9Y6N7-4;Q9Y6N7-2;Q9Y6N7-6	Q9Y6N7-5;Q9Y6N7-3;Q9Y6N7;A0A087WTM1;Q9Y6N7-4;Q9Y6N7-2;Q9Y6N7-6	Q9Y6N7-5	Q9Y6N7	Roundabout homolog 1	ROBO1	ROBO1	Roundabout homolog 1		1606	175836	10361	49981	15509	4222	6751	2284	23878	7372	39055	1793	2858	2380	3538	5128	44042	2430	Organellar	0.00571281	0	0.994287	Plasma membrane
O14908;K7EM11;K7ELJ2	O14908	O14908	O14908	PDZ domain-containing protein GIPC1	GIPC1	GIPC1	PDZ domain-containing protein GIPC1		333	36049.2	87822	218828	60369	169237	60623	169654	29311	70779	29426	60712	115844	160643	52239	77181	16839	89754	Nuclear/Cytosolic	0.765122	0.234878	0	Plasma membrane
Q15311;E7ENF8;J3QLT3	Q15311	Q15311	Q15311	RalA-binding protein 1	RALBP1	RALBP1	RalA-binding protein 1		655	76063.4	5883	9093	9113	13492	6804	6287	4572	6766	6329	3588	6894	9153	8011	6030	15608	0	Nuclear/Cytosolic	0.407034	0.592966	0	Plasma membrane
Q9Y376;A0A087X0K1	Q9Y376;A0A087X0K1	Q9Y376	Q9Y376	Calcium-binding protein 39	CAB39	CAB39	Calcium-binding protein 39		341	39869	743725	222784	897277	589379	799722	355060	542724	413063	328934	253422	500238	404651	414567	372334	468589	857061	Nuclear/Cytosolic	0.73547	0.26453	0	Plasma membrane
Q9Y6I3;D6R907;D6RBI9;K7EMP4	Q9Y6I3	Q9Y6I3	Q9Y6I3	Epsin-1	EPN1	EPN1	Epsin-1		576	60293.3	175100	133281	149462	348518	133167	313612	217814	238495	210098	87127	450329	256382	261884	76833	182465	24255	Nuclear/Cytosolic	0.707233	0.292767	0	Plasma membrane
P02545;P02545-6;P02545-5;P02545-4;H0YAB0	P02545;P02545-6;P02545-5;P02545-4	P02545	P02545	Prelamin-A/C;Lamin-A/C	LMNA	LMNA	Prelamin-A/C		664	74139.5	30985204	19796298	19312033	21220467	17143824	12931710	23575635	28101019	16087117	14786107	22104060	15351797	16120222	13613280	21833159	21672179	Nuclear	0.0230814	0.976919	0	Plasma membrane
P02545-2;Q3BDU5	P02545-2;Q3BDU5	P02545-2	P02545	Prelamin-A/C;Lamin-A/C	LMNA	LMNA	Prelamin-A/C		572	65134.8	138557	303386	305403	213061	103004	72701	694601	135299	232043	208243	128808	49392	83689	70726	326431	145789	Nuclear	0.0230814	0.976919	0	Plasma membrane
P20700;E9PBF6;A0A0D9SFE5;A0A0D9SFY5	P20700;E9PBF6;A0A0D9SFE5	P20700	P20700	Lamin-B1	LMNB1	LMNB1	Lamin-B1		586	66408.3	472586	320304	623677	601118	830118	496364	292960	485552	566216	555091	656308	494471	372487	456159	361498	417835	Nuclear	0.0190262	0.980974	0	Plasma membrane
P78347;P78347-2;P78347-4;P78347-3;P78347-5;C9J6M0	P78347;P78347-2;P78347-4;P78347-3	P78347	P78347	General transcription factor II-I	GTF2I	GTF2I	General transcription factor II-I		998	112416	132064	35446	87791	182805	91607	77760	43826	94483	78548	45847	165704	134563	94962	100059	51138	103216	Nuclear	0.000812004	0.999188	0	Plasma membrane
Q8WXH0;Q8WXH0-2;A0A0C4DGK3;Q8WXH0-7;G3V4T3;Q8WXH0-13;Q8WXH0-3;Q8WXH0-4;A0A0C4DH87;Q8WXH0-10;G3V3D4;Q8WXH0-12;Q8WXH0-5;Q8WXH0-11;Q8WXH0-6;G3V5D3;Q8WXH0-9;Q8WXH0-8;G3V403	Q8WXH0;Q8WXH0-2;A0A0C4DGK3	Q8WXH0	Q8WXH0	Nesprin-2	SYNE2	SYNE2	Nesprin-2		6885	796442	16862	1784	38907	115434	33896	40531	1557	30111	877	9491	102849	49487	46191	28792	4445	6034	Nuclear	0.00668025	0.99332	0	Plasma membrane
Q99986;H0YJ50;H0YJJ9;H0YJF7	Q99986;H0YJ50	Q99986	Q99986	Serine/threonine-protein kinase VRK1	VRK1	VRK1	Serine/threonine-protein kinase VRK1		396	45476	2901	22814	25556	12983	7965	8598	2812	11613	14935	13157	7183	11370	5523	19120	12535	25566	Nuclear	0	1	0	Plasma membrane
O43681;A0A087WXS7;K7ERW9	O43681;A0A087WXS7	O43681	O43681	ATPase ASNA1	ASNA1	ASNA1	ATPase ASNA1		348	38792.8	793868	609090	1157434	1712564	1204897	1026093	666945	650970	730084	761914	1356160	1577672	1136644	1329078	602897	1080481	Cytosolic	0.895539	0.0470402	0.0574206	Plasma membrane
O95865;Q5SSV3;Q5SRR8;H0Y7N1	O95865;Q5SSV3;Q5SRR8;H0Y7N1	O95865	O95865	N(G),N(G)-dimethylarginine dimethylaminohydrolase 2	DDAH2	DDAH2	N(G),N(G)-dimethylarginine dimethylaminohydrolase 2		285	29643.9	2389348	1639238	3203501	1571248	2169580	1067629	2091583	2329169	2311680	1218090	1881723	1104456	1551386	1224156	2047537	1731643	Cytosolic	0.894615	0.0395417	0.0658437	Plasma membrane
P08133;P08133-2;E7EMC6;E5RK63;E5RJF5;E5RI05;E5RFF0;E5RJR0;E5RIU8	P08133;P08133-2;E7EMC6	P08133	P08133	Annexin A6;Annexin	ANXA6	ANXA6	Annexin A6		673	75873.3	13392632	4785614	12258909	10435016	12196083	7027450	3745272	13878066	4495492	8684273	8056919	8433038	7304383	7829670	5654940	22514605	Cytosolic	0.921125	0.0515082	0.0273668	Plasma membrane
P42566;B1AUU8;P42566-2;S4R3U1	P42566;B1AUU8;P42566-2	P42566	P42566	Epidermal growth factor receptor substrate 15	EPS15	EPS15	Epidermal growth factor receptor substrate 15		896	98655.7	73363	92531	150669	169591	159363	76809	81635	123727	156738	98191	183595	93548	107673	77843	107157	123538	Cytosolic	0.870815	0.0452118	0.0839734	Plasma membrane
P49023;F5GZ78;P49023-2;H0YIE4	P49023;F5GZ78;P49023-2	P49023	P49023	Paxillin	PXN	PXN	Paxillin		591	64505.3	231522	17379	128311	122710	115577	147109	64924	161954	18785	60061	164644	177984	112279	265854	50801	139192	Cytosolic	0.938408	0.0450211	0.0165712	Plasma membrane
P60981;P60981-2;F6RFD5	P60981;P60981-2;F6RFD5	P60981	P60981	Destrin	DSTN	DSTN	Destrin		165	18505.7	19391288	2716589	17812245	7316163	14064028	6454577	2152577	26961276	1493723	6941313	6612963	5521757	5616284	11220263	4612965	27298234	Cytosolic	0.850839	0.0910594	0.058102	Plasma membrane
Q14019;H3BT58	Q14019;H3BT58	Q14019	Q14019	Coactosin-like protein	COTL1	COTL1	Coactosin-like protein		142	15945	1143843	672407	1622500	397130	949641	123767	724327	1630849	838636	1636244	659778	206956	395206	182512	1212595	2396611	Cytosolic	0.880379	0.0661451	0.0534763	Plasma membrane
Q15382;C9J931;C9J469;F8WBL3	Q15382;C9J931	Q15382	Q15382	GTP-binding protein Rheb	RHEB	RHEB	GTP-binding protein Rheb		184	20497.5	169623	83723	67732	394379	205115	161590	47897	174708	108770	112467	345851	172404	200975	160869	82755	186714	Cytosolic	0.852116	0.0814666	0.066417	Plasma membrane
Q6P9B6;H3BM75;H3BUB0;H3BTC5	Q6P9B6	Q6P9B6	Q6P9B6	TLD domain-containing protein 1	TLDC1	TLDC1	TLD domain-containing protein 1		456	50993.6	40055	58842	112257	34051	71882	35850	88924	23858	8705	21211	42343	35652	14743	119902	102318	45438	Cytosolic	0.910738	0.0166536	0.072608	Plasma membrane
Q8TD16;Q8TD16-2;U3KQF7	Q8TD16;Q8TD16-2	Q8TD16	Q8TD16	Protein bicaudal D homolog 2	BICD2	BICD2	Protein bicaudal D homolog 2		824	93533.1	52032	13886	26842	54885	25005	26145	20766	48730	11010	12261	41170	44492	10793	17334	25581	57378	Cytosolic	0.855953	0.0506526	0.0933944	Plasma membrane
Q96CN7;D6RGE2	Q96CN7;D6RGE2	Q96CN7	Q96CN7	Isochorismatase domain-containing protein 1	ISOC1	ISOC1	Isochorismatase domain-containing protein 1		298	32236.7	569591	1339118	559181	6016585	665557	4046599	536635	795341	1299973	869230	3444861	2856727	2944263	3513896	1391756	379052	Cytosolic	0.884021	0.0587037	0.0572753	Plasma membrane
Q99614;H0YB37;REV__Q9BYX2-6;REV__Q9BYX2-5;REV__Q9BYX2-4;REV__Q9BYX2-2;REV__Q9BYX2	Q99614	Q99614	Q99614	Tetratricopeptide repeat protein 1	TTC1	TTC1	Tetratricopeptide repeat protein 1		292	33526.1	97863	49401	133545	241809	86716	209275	79870	100022	65280	73476	252832	255754	90247	48428	122109	93264	Cytosolic	0.862776	0.0548287	0.0823955	Plasma membrane
Q9BZQ8;H0Y7M9;REV__A0A087X280;REV__Q9UHV5;REV__A0A087WVW6	Q9BZQ8	Q9BZQ8	Q9BZQ8	Protein Niban	FAM129A	FAM129A	Protein Niban		928	103135	3518657	838635	2801792	2497348	1867149	2745198	1687788	3739972	709444	777400	2677154	2009233	1931491	3360578	1402179	2251805	Cytosolic	0.929034	0.0292897	0.0416759	Plasma membrane
Q9H871;Q9H871-2	Q9H871	Q9H871	Q9H871	Protein RMD5 homolog A	RMND5A	RMND5A	Protein RMD5 homolog A		391	43992.5	23461	7353	13818	19823	15704	13360	12318	7750	5802	9437	22579	26298	4895	39261	20544	14734	Cytosolic	0.912677	0.0545743	0.0327491	Plasma membrane
Q9UKG1;C9JAB0;C9K0C4	Q9UKG1	Q9UKG1	Q9UKG1	DCC-interacting protein 13-alpha	APPL1	APPL1	DCC-interacting protein 13-alpha		709	79663.5	366534	195773	544683	351830	526839	284651	232329	370417	161949	141357	314148	350448	222404	353283	237901	224372	Cytosolic	0.974642	0.0139605	0.0113978	Plasma membrane
Q9Y281;Q9Y281-3;F8WDN3;G3V2U0	Q9Y281;Q9Y281-3	Q9Y281	Q9Y281	Cofilin-2	CFL2	CFL2	Cofilin-2		166	18736.6	1742234	288201	1370944	2396614	876077	3373632	588761	2428198	774601	957982	1802934	4079536	1932322	4219359	1158068	1697960	Cytosolic	0.860664	0.082521	0.0568155	Plasma membrane
Q96CW1;Q96CW1-2;A0A087WY71;E9PFW3;C9JJ47;C9JGT8;C9JTK4;C9JJD3;C9JPV8;H7C4C3	Q96CW1;Q96CW1-2;A0A087WY71;E9PFW3;C9JJ47	Q96CW1	Q96CW1	AP-2 complex subunit mu	AP2M1	AP2M1	AP-2 complex subunit mu		435	49654.7	390137	422686	454976	588988	581835	283825	321847	423443	541012	316188	565135	326546	338975	273213	493700	440268	Broad	0.180941	0.4568	0.362258	Plasma membrane
Q9Y5X1;A0A087WYU1	Q9Y5X1;A0A087WYU1	Q9Y5X1	Q9Y5X1	Sorting nexin-9;Sorting nexin	SNX9	SNX9	Sorting nexin-9		595	66591.7	679658	400425	753045	364094	477174	222457	626169	796186	246595	266927	409922	190758	227314	190455	373503	658704	Broad	0.209838	0.426104	0.364057	Plasma membrane
P15311;E7EQR4	P15311;E7EQR4	P15311	P15311	Ezrin	EZR	EZR	Ezrin		586	69412.8	761549	897529	833650	3417542	959085	2566823	1273457	981856	1064117	972240	3912627	3124182	3040503	2824090	1825765	1039075	Broad	0.248688	0.429281	0.322031	Plasma membrane
P62158;H0Y7A7;E7ETZ0;E7EMB3;M0QZ52;F8WBR5;G3V479	P62158;H0Y7A7;E7ETZ0;E7EMB3	P62158	P62158	Calmodulin	CALM1;CALM2	CALM1	Calmodulin		149	16837.6	11872531	5798161	10681986	7170976	7892241	5498040	2311506	10547502	7199029	4320318	5373933	5726068	6721122	9212773	4204459	13701600	Broad	0.627807	0.223141	0.149052	Plasma membrane
Q6P1M3;J3QRV5;Q6P1M3-2;Q6P1M3-3	Q6P1M3;J3QRV5;Q6P1M3-2	Q6P1M3	Q6P1M3	Lethal(2) giant larvae protein homolog 2	LLGL2	LLGL2	Lethal(2) giant larvae protein homolog 2		1020	113448	1640	0	4951	3168	3332	2881	0	413	0	3915	2174	1896	2028	7922	0	4251	Broad	0.320673	0.442747	0.236579	Plasma membrane
O14745;O14745-2;J3QRP6;J3QRA3	O14745;O14745-2;J3QRP6	O14745	O14745	Na(+)/H(+) exchange regulatory cofactor NHE-RF1	SLC9A3R1	SLC9A3R1	Na(+)/H(+) exchange regulatory cofactor NHE-RF1		358	38868.4	184882	364333	110254	183565	133074	210169	239965	151528	254105	172695	226477	223159	148104	72980	310599	476474	Broad	0.656739	0.194976	0.148285	Plasma membrane
O60763-2	O60763-2	O60763-2	O60763	General vesicular transport factor p115	USO1	USO1	General vesicular transport factor p115		973	109195	499783	280580	541141	1120064	449205	941720	575742	380126	291648	254142	1391276	816839	871623	872736	486127	501162	Broad	0.787257	0.0759484	0.136794	Plasma membrane
O75531;E9PJJ8	O75531	O75531	O75531	Barrier-to-autointegration factor;Barrier-to-autointegration factor, N-terminally processed	BANF1	BANF1	Barrier-to-autointegration factor		89	10058.6	7374511	4616687	5069805	6115680	5643680	2399394	4167739	5278902	3624327	3244461	3035449	4799437	1802276	2699521	5284838	4993269	Broad	0.00883063	0.806137	0.185032	Plasma membrane
O75694;O75694-2;E9PF10;D6RA13	O75694;O75694-2;E9PF10	O75694	O75694	Nuclear pore complex protein Nup155	NUP155	NUP155	Nuclear pore complex protein Nup155		1391	155199	60905	20401	91300	136766	75287	55398	60633	42214	39622	56303	109623	61786	29919	33666	88813	37074	Broad	0.284993	0.610077	0.104929	Plasma membrane
O94760;O94760-2	O94760;O94760-2	O94760	O94760	N(G),N(G)-dimethylarginine dimethylaminohydrolase 1	DDAH1	DDAH1	N(G),N(G)-dimethylarginine dimethylaminohydrolase 1		285	31121.8	1640040	1022420	1228900	1217399	1392173	463471	1120632	1656359	1678522	587089	1187082	569416	893812	519422	1666891	2668250	Broad	0.835785	0.0880222	0.0761926	Plasma membrane
O94966-7;O94966-6;O94966-5;O94966-3;O94966;E7EST9;O94966-4;B5MEG5;E7ESU0;O94966-2;A0A0A0MR08;H0YB23	O94966-7;O94966-6;O94966-5;O94966-3;O94966;E7EST9;O94966-4;B5MEG5;E7ESU0	O94966-7	O94966	Ubiquitin carboxyl-terminal hydrolase 19;Ubiquitin carboxyl-terminal hydrolase	USP19	USP19	Ubiquitin carboxyl-terminal hydrolase 19		1372	150659	9000	1301	6096	6226	1172	4677	6689	1046	2374	1929	14448	5392	3137	8003	4630	5688	Broad	0.838597	0.0539894	0.107414	Plasma membrane
O94973;A0A0G2JS82;E9PR62;A0A0G2JRF9;A0A0G2JQA4;A0A0G2JRS3;A0A0G2JQT9;H0YEG0;E9PNC4;A0A0G2JS17;H0YDE9;E9PQP4;E9PPY8;M0R2D9;E9PPZ3;E9PS94	O94973;A0A0G2JS82	O94973	O94973	AP-2 complex subunit alpha-2	AP2A2	AP2A2	AP-2 complex subunit alpha-2		939	103960	207045	211594	424522	291113	343166	102724	227312	249728	250528	192484	239551	82489	130089	90616	396514	233625	Broad	0.179159	0.485196	0.335645	Plasma membrane
O95208-2;O95208;F6PQP6;I3L2B2;O95208-3;E9PBC1;O95208-5;I3L2H1;J3KSF8;J3KTF6;J3KSA6;J3KSC7;J3QLN2	O95208-2;O95208;F6PQP6;I3L2B2;O95208-3;E9PBC1	O95208-2	O95208	Epsin-2	EPN2	EPN2	Epsin-2		584	62299.7	27702	0	32592	48298	27968	47845	21912	19285	19876	18709	44322	20281	29237	19088	11269	21665	Broad	0.160916	0.455825	0.38326	Plasma membrane
P04075;J3KPS3;H3BQN4;P04075-2;H3BUH7;H3BR04;H3BMQ8;H3BU78;H3BR68	P04075;J3KPS3;H3BQN4;P04075-2;H3BUH7;H3BR04;H3BMQ8	P04075	P04075	Fructose-bisphosphate aldolase A;Fructose-bisphosphate aldolase	ALDOA	ALDOA	Fructose-bisphosphate aldolase A		364	39420	18224992	20960843	21854676	69584734	22984675	54619104	15074582	22578334	19979671	18305834	49720084	53307493	52323963	64674499	28178692	22437828	Broad	0.223276	0.427124	0.3496	Plasma membrane
P11171;P11171-2;P11171-5;P11171-7;P11171-6	P11171;P11171-2;P11171-5;P11171-7;P11171-6	P11171	P11171	Protein 4.1	EPB41	EPB41	Protein 4.1		864	97016.9	67195	34356	196490	407066	650998	396556	82902	120297	82897	465159	383976	375352	276718	294252	43876	421049	Broad	0.18527	0.462729	0.352001	Plasma membrane
P11532;A0A075B6G3;P11532-4;E9PDN5;P11532-3;P11532-2	P11532;A0A075B6G3;P11532-4;E9PDN5;P11532-3;P11532-2	P11532	P11532	Dystrophin	DMD	DMD	Dystrophin		3685	426750	1089447	158903	912443	3954312	724597	3266983	285598	1138823	161624	495634	5065617	3408462	3007395	3519757	216348	1622403	Broad	0.213377	0.483469	0.303154	Plasma membrane
P11532-5;P11532-8;P11532-6;P11532-7;P11532-9;P11532-10	P11532-5;P11532-8;P11532-6;P11532-7;P11532-9;P11532-10	P11532-5	P11532	Dystrophin	DMD	DMD	Dystrophin		622	70750	3148	0	5200	18603	11505	17351	14734	27331	0	0	7377	10641	0	9532	0	16303	Broad	0.213377	0.483469	0.303154	Plasma membrane
P13797;A0A0A0MSQ0;P13797-3;P13797-2;U3KQI3;H7C4N2;F2Z2Z9	P13797;A0A0A0MSQ0;P13797-3;P13797-2	P13797	P13797	Plastin-3	PLS3	PLS3	Plastin-3		630	70811	10767649	2140285	7361692	1604837	8649188	1278845	2739385	5722730	2094205	1846838	1170008	1490395	899377	1025141	4177464	1839742	Broad	0.667032	0.214969	0.117999	Plasma membrane
P23528;G3V1A4;E9PP50;E9PK25;E9PQB7;E9PLJ3;E9PS23	P23528;G3V1A4;E9PP50;E9PK25;E9PQB7;E9PLJ3;E9PS23	P23528	P23528	Cofilin-1	CFL1	CFL1	Cofilin-1		166	18502.5	25032997	6867427	22776763	15964017	15255866	12634498	9988913	31142239	10741017	12903350	14779646	12506973	11014973	15024218	10353035	19078094	Broad	0.749613	0.149896	0.100491	Plasma membrane
P35240;P35240-3;P35240-2;P35240-8;P35240-6;P35240-5;P35240-4;P35240-7;P35240-10;P35240-9;F8VVF8	P35240;P35240-3;P35240-2;P35240-8;P35240-6;P35240-5;P35240-4	P35240	P35240	Merlin	NF2	NF2	Merlin		595	69690.2	12472	7583	14508	6152	4879	4473	12573	6096	10456	6912	16504	2537	2476	2704	9646	9534	Broad	0.346676	0.422542	0.230782	Plasma membrane
P37235;E9PC71;H7BZC1;C9JW46	P37235;E9PC71	P37235	P37235	Hippocalcin-like protein 1	HPCAL1	HPCAL1	Hippocalcin-like protein 1		193	22313.2	424193	175132	537346	536198	432352	357770	387852	436105	279501	304120	562148	306585	251896	301019	255324	500880	Broad	0.838682	0.1176	0.0437184	Plasma membrane
P48426;P48426-2	P48426;P48426-2	P48426	P48426	Phosphatidylinositol 5-phosphate 4-kinase type-2 alpha	PIP4K2A	PIP4K2A	Phosphatidylinositol 5-phosphate 4-kinase type-2 alpha		406	46224.6	513549	383364	1115466	292570	790492	260093	556169	551722	221783	355585	359792	195289	183120	181528	483429	478357	Broad	0.186923	0.523106	0.289971	Plasma membrane
P55072;C9IZA5;C9JUP7	P55072	P55072	P55072	Transitional endoplasmic reticulum ATPase	VCP	VCP	Transitional endoplasmic reticulum ATPase		806	89321.8	2719877	1598311	2367059	7076740	2678780	5629949	1361225	3415588	2042653	1675255	5495114	4260152	3521928	4890270	1707883	3502405	Broad	0.789545	0.109723	0.100732	Plasma membrane
P60903	P60903	P60903	P60903	Protein S100-A10	S100A10	S100A10	Protein S100-A10		97	11203.1	12122270	33670837	25950556	14286101	28834199	7122394	31794337	11895888	28345482	26154580	17137590	8233175	8858738	4674271	32791305	12840233	Broad	0.272316	0.490988	0.236696	Plasma membrane
P62166;P62166-2	P62166;P62166-2	P62166	P62166	Neuronal calcium sensor 1	NCS1	NCS1	Neuronal calcium sensor 1		190	21878.7	407941	0	292617	34219	99614	0	25555	395588	19827	53228	9971	8617	13735	64232	9653	557760	Broad	0.757295	0.129603	0.113102	Plasma membrane
P98082;P98082-3;P98082-2;D6RFF7;D6RIA5;D6REB1;D6RGZ1	P98082;P98082-3;P98082-2	P98082	P98082	Disabled homolog 2	DAB2	DAB2	Disabled homolog 2		770	82447.9	69020	66276	65573	38638	90795	24785	100247	94380	60930	55291	54438	38744	28042	19169	79962	34702	Broad	0.342124	0.403005	0.254871	Plasma membrane
Q08209;E7ETC2;Q08209-5;Q08209-4;E9PPC8;E9PK68	Q08209;E7ETC2;Q08209-5;Q08209-4	Q08209	Q08209	Serine/threonine-protein phosphatase 2B catalytic subunit alpha isoform;Serine/threonine-protein phosphatase	PPP3CA	PPP3CA	Serine/threonine-protein phosphatase 2B catalytic subunit alpha isoform		521	58687.8	271410	296916	227055	240787	255186	186913	605338	396428	160298	110222	202729	175302	134673	161880	277964	352009	Broad	0.815045	0.0920418	0.0929136	Plasma membrane
Q12974;Q12974-4;Q12974-3;E9PMY3;E9PML8;E9PJC0;E9PRR9;Q12974-2;E9PL34	Q12974;Q12974-4;Q12974-3;E9PMY3;E9PML8;E9PJC0;E9PRR9;Q12974-2	Q12974	Q12974	Protein tyrosine phosphatase type IVA 2	PTP4A2	PTP4A2	Protein tyrosine phosphatase type IVA 2		167	19127.2	116786	51177	193850	69560	271011	36852	134669	148988	55983	43859	108592	42297	81769	126449	145623	50191	Broad	0.175985	0.409072	0.414944	Plasma membrane
Q13501;Q13501-2;E7EMC7;E9PFW8;E3W990;C9JRJ8;D6RBF1;C9J6J8	Q13501;Q13501-2;E7EMC7	Q13501	Q13501	Sequestosome-1	SQSTM1	SQSTM1	Sequestosome-1		440	47687.2	94534	43157	65234	188777	73381	261246	101905	116289	54914	37925	137033	149881	130318	76416	118040	38807	Broad	0.828991	0.0495973	0.121412	Plasma membrane
Q16658;C9JFC0;A0A0A0MSB2;C9JPH9	Q16658	Q16658	Q16658	Fascin	FSCN1	FSCN1	Fascin		493	54530	330974	999302	817040	535885	616099	334540	1143189	385405	857898	547559	497355	331296	707897	463857	836447	639247	Broad	0.805237	0.112626	0.0821368	Plasma membrane
Q27J81;Q27J81-2;A0A0A0MQU1;Q27J81-3	Q27J81;Q27J81-2;A0A0A0MQU1	Q27J81	Q27J81	Inverted formin-2	INF2	INF2	Inverted formin-2		1249	135624	108872	92304	258890	72873	157950	36456	158610	108676	103496	63287	83398	35904	50055	33556	93196	123893	Broad	0.811149	0.0715211	0.11733	Plasma membrane
Q5T2E6;Q5T2E6-2;Q5T2E7;Q5T2E8	Q5T2E6	Q5T2E6	Q5T2E6	UPF0668 protein C10orf76	C10orf76	C10orf76	UPF0668 protein C10orf76		689	78710.5	3294	12982	5939	9705	5204	4483	55639	1552	14557	40244	6771	3625	11599	10534	10463	15368	Broad	0.751057	0.108901	0.140041	Plasma membrane
Q6Q0C0;Q6Q0C0-2;H3BR17	Q6Q0C0;Q6Q0C0-2	Q6Q0C0	Q6Q0C0	E3 ubiquitin-protein ligase TRAF7	TRAF7	TRAF7	E3 ubiquitin-protein ligase TRAF7		670	74609.2	7260	0	0	2292	1927	0	7059	0	0	0	2920	0	0	4026	0	3912	Broad	0.163687	0.535767	0.300546	Plasma membrane
Q8IWB1;X6RK76;REV__I3NI21;REV__I3L288;REV__Q96B96;REV__I3NI23;REV__Q96B96-2	Q8IWB1	Q8IWB1	Q8IWB1	Inositol 1,4,5-trisphosphate receptor-interacting protein	ITPRIP	ITPRIP	Inositol 1,4,5-trisphosphate receptor-interacting protein		547	62059.5	10275	26473	17436	23717	7890	10850	15882	11561	6681	5275	23817	8180	11713	2811	18268	3352	Broad	0.0172178	0.751761	0.231021	Plasma membrane
Q8NI35;Q8NI35-3;Q8NI35-4;Q8NI35-2;A0A075B6E8;A0A087WUZ6	Q8NI35;Q8NI35-3;Q8NI35-4;Q8NI35-2	Q8NI35	Q8NI35	InaD-like protein	INADL	INADL	InaD-like protein		1801	196368	0	2557	2948	5475	0	5361	3169	0	0	4479	7001	10254	3742	2719	0	0	Broad	0.714808	0.176088	0.109105	Plasma membrane
Q92889;Q92889-2;I3NI48	Q92889	Q92889	Q92889	DNA repair endonuclease XPF	ERCC4	ERCC4	DNA repair endonuclease XPF		916	104486	6012	0	20313	14337	11757	21461	13521	8202	3557	0	38482	9916	12009	28867	11553	0	Broad	0.326722	0.497386	0.175891	Plasma membrane
Q9H6S3;Q9H6S3-3;Q9H6S3-2;A0A087WX39;E9PLH1;E9PN68;E9PLN2;E9PNT0;H0YD62;H0YF37	Q9H6S3;Q9H6S3-3;Q9H6S3-2	Q9H6S3	Q9H6S3	Epidermal growth factor receptor kinase substrate 8-like protein 2	EPS8L2	EPS8L2	Epidermal growth factor receptor kinase substrate 8-like protein 2		715	80620.6	106793	6130	11014	8242	34292	2820	7769	130635	11784	19091	5256	15970	17520	7447	10713	77121	Broad	0.818319	0.133719	0.0479625	Plasma membrane
Q9NUQ9;Q9NUQ9-2;E5RI16;E5RJL8;E5RJE1;E5RIR8;E5RGI7;E5RFS4;E5RHU5;E5RK61;E5RK81;E5RH75	Q9NUQ9;Q9NUQ9-2	Q9NUQ9	Q9NUQ9	Protein FAM49B	FAM49B	FAM49B	Protein FAM49B		324	36748	184578	112326	235261	334100	239162	261218	38045	226973	194174	226030	255241	174788	245947	260134	185929	137727	Broad	0.846746	0.0970725	0.0561812	Plasma membrane
Q9UBT7;Q9UBT7-2;Q9UBT7-3;Q5JTQ9	Q9UBT7;Q9UBT7-2;Q9UBT7-3	Q9UBT7	Q9UBT7	Alpha-catulin	CTNNAL1	CTNNAL1	Alpha-catulin		734	81896.4	28544	5562	110914	10242	60188	2835	7203	51816	14612	11838	10325	5553	5264	2823	5371	285021	Broad	0.208214	0.537254	0.254532	Plasma membrane
Q9UIW2	Q9UIW2	Q9UIW2	Q9UIW2	Plexin-A1	PLXNA1	PLXNA1	Plexin-A1		1896	211067	62261	12111	68644	28656	45586	5808	10208	61493	5513	13814	34431	13562	6916	33380	16994	6708	Broad	0.217613	0.578897	0.20349	Plasma membrane
Q9Y490	Q9Y490	Q9Y490	Q9Y490	Talin-1	TLN1	TLN1	Talin-1		2541	269767	14339251	2085675	9416615	3412328	7428009	2035453	1927696	17181976	2135690	3515574	3370281	2336931	2064633	2042145	2243970	14646652	Broad	0.799003	0.131606	0.069391	Plasma membrane
Q9BXJ8;A0A087WZA9;A0A024R4K9;A0A087X266;Q9BXJ8-2;A0A087WZF4;A0A087WV11	Q9BXJ8;A0A087WZA9;A0A024R4K9;A0A087X266;Q9BXJ8-2	Q9BXJ8	Q9BXJ8	Transmembrane protein 120A	TMEM120A;TMPIT	TMEM120A	Transmembrane protein 120A		343	40610.3	61731	9529	90739	211629	29100	451517	12065	48636	17191	41095	181518	154467	147704	330054	59829	75908	Organellar	0	0	1	Peroxisome
O00623;A0A075B773;K7ELY8	O00623;A0A075B773;K7ELY8	O00623	O00623	Peroxisome assembly protein 12	PEX12	PEX12	Peroxisome assembly protein 12		359	40797.2	0	0	0	6915	10270	7305	22446	4767	5587	3111	9329	18031	29308	0	64310	0	Organellar	0	0	1	Peroxisome
Q9UHK6;D6RB81;Q9UHK6-5;V9GZ45;V9GYP4;Q9UHK6-2;V9GYU9;Q9UHK6-4	Q9UHK6;D6RB81;Q9UHK6-5	Q9UHK6	Q9UHK6	Alpha-methylacyl-CoA racemase	AMACR	AMACR	Alpha-methylacyl-CoA racemase		382	42386.7	13025	18860	11965	27354	18957	12213	33427	11946	98742	24296	23003	17083	13168	19068	134144	78120	Organellar	0	0	1	Peroxisome
O00116;B8ZZ81	O00116	O00116	O00116	Alkyldihydroxyacetonephosphate synthase, peroxisomal	AGPS	AGPS	Alkyldihydroxyacetonephosphate synthase, peroxisomal		658	72911.8	22185	10426	78804	175830	68181	177933	12378	41666	17495	60458	111848	146975	87291	137356	19723	45316	Organellar	0.000697658	0	0.999302	Peroxisome
O15228;O15228-2;Q5TBH8;Q5TBH6	O15228;O15228-2;Q5TBH8	O15228	O15228	Dihydroxyacetone phosphate acyltransferase	GNPAT	GNPAT	Dihydroxyacetone phosphate acyltransferase		680	77187.9	4049	8126	10840	12702	3774	7420	6054	8883	6660	9589	22572	10972	6846	29799	17550	21671	Organellar	0	0	1	Peroxisome
O75381;O75381-2;K7EK59	O75381;O75381-2	O75381	O75381	Peroxisomal membrane protein PEX14	PEX14	PEX14	Peroxisomal membrane protein PEX14		377	41236.6	18444	2214	26408	190016	40834	69760	9046	15464	9311	15644	103321	95656	30834	57991	32208	37078	Organellar	0	0	1	Peroxisome
O96011;O96011-2;H7C3V6	O96011;O96011-2	O96011	O96011	Peroxisomal membrane protein 11B	PEX11B	PEX11B	Peroxisomal membrane protein 11B		259	28431.3	15995	37697	61382	41012	37835	47088	45781	7352	10878	18740	62695	33109	43035	27946	27226	26176	Organellar	0	0	1	Peroxisome
P04040	P04040	P04040	P04040	Catalase	CAT	CAT	Catalase		527	59756.2	1675709	4832629	5517908	3644543	6809451	2968313	3832418	3967693	8557761	5267502	2595929	2991888	2775197	3006043	9684667	7214333	Organellar	0.102268	0	0.897732	Peroxisome
P08236;P08236-3;P08236-2;F8WBK6;F2Z3L6	P08236;P08236-3;P08236-2	P08236	P08236	Beta-glucuronidase	GUSB	GUSB	Beta-glucuronidase		651	74731.9	33315	73671	187873	143649	176707	63300	193160	68515	169737	134480	67644	79450	31957	37765	292531	111819	Organellar	0.0098188	0	0.990181	Peroxisome
P09110;C9JDE9;H7C131;B4DVF4;F2Z2Q6;F2Z3P7	P09110;C9JDE9;H7C131	P09110	P09110	3-ketoacyl-CoA thiolase, peroxisomal	ACAA1	ACAA1	3-ketoacyl-CoA thiolase, peroxisomal		424	44292	153676	109197	163773	992258	144512	1457815	16260	245493	795376	356970	1024560	1300369	669158	1186932	662084	245718	Organellar	0	0	1	Peroxisome
P22307;P22307-7;P22307-8;P22307-4;P22307-2;P22307-6;H0YF61;E9PLD1;P22307-3;H0YCB0;H0YD06;P22307-5	P22307;P22307-7;P22307-8;P22307-4;P22307-2;P22307-6	P22307	P22307	Non-specific lipid-transfer protein	SCP2	SCP2	Non-specific lipid-transfer protein		547	58993.6	209119	274248	356155	743736	469638	941268	262333	270118	340335	295800	688742	881390	581871	453194	497582	163435	Organellar	0.00851887	0	0.991481	Peroxisome
P28288;P28288-2;P28288-3	P28288;P28288-2	P28288	P28288	ATP-binding cassette sub-family D member 3	ABCD3	ABCD3	ATP-binding cassette sub-family D member 3		659	75475.9	25415	6208	48276	285152	70956	191956	8285	38929	22493	19809	214896	197867	118891	146522	33538	63922	Organellar	0.00761563	0	0.992384	Peroxisome
P33897	P33897	P33897	P33897	ATP-binding cassette sub-family D member 1	ABCD1	ABCD1	ATP-binding cassette sub-family D member 1		745	82936.9	12001	1610	11995	29735	4131	13837	9956	9174	4687	12591	23367	46744	13162	15204	12068	18828	Organellar	0	0	1	Peroxisome
P51659;E7ER27	P51659;E7ER27	P51659	P51659	Peroxisomal multifunctional enzyme type 2;(3R)-hydroxyacyl-CoA dehydrogenase;Enoyl-CoA hydratase 2	HSD17B4	HSD17B4	Peroxisomal multifunctional enzyme type 2		736	79686.4	286164	298045	419078	940951	428736	1117407	264167	332142	483531	338523	895145	1162233	820465	1191385	573969	360518	Organellar	0.032343	0	0.967657	Peroxisome
P54802;K7ENX5;K7EQH9	P54802	P54802	P54802	Alpha-N-acetylglucosaminidase;Alpha-N-acetylglucosaminidase 82 kDa form;Alpha-N-acetylglucosaminidase 77 kDa form	NAGLU	NAGLU	Alpha-N-acetylglucosaminidase		743	82265.7	26467	18229	24804	23981	41238	9196	11020	28540	59514	15328	17743	19132	11104	6038	51871	31267	Organellar	0	0	1	Peroxisome
Q13563;Q13563-3;Q13563-5;Q13563-4;Q13563-2;B4DFN3	Q13563;Q13563-3;Q13563-5;Q13563-4;Q13563-2	Q13563	Q13563	Polycystin-2	PKD2	PKD2	Polycystin-2		968	109691	260834	5662	31345	15510	11452	7978	38298	152779	24815	7420	10046	2009	4397	8907	24886	19369	Organellar	0	0	1	Peroxisome
Q15067-2	Q15067-2	Q15067-2	Q15067	Peroxisomal acyl-coenzyme A oxidase 1	ACOX1	ACOX1	Peroxisomal acyl-coenzyme A oxidase 1		660	74667.7	27207	14767	85974	128549	52758	165002	31190	65455	202971	52757	84969	212300	92684	148718	112694	156452	Organellar	0.000830031	0	0.99917	Peroxisome
Q8WVX9;E9PNW8;E9PPB8	Q8WVX9;E9PNW8	Q8WVX9	Q8WVX9	Fatty acyl-CoA reductase 1	FAR1	FAR1	Fatty acyl-CoA reductase 1		515	59356.7	0	0	12039	2134	0	10115	0	0	2655	3468	4286	6203	0	7346	0	1317	Organellar	0	0	1	Peroxisome
Q99519;E9PIF4	Q99519;E9PIF4	Q99519	Q99519	Sialidase-1	NEU1	NEU1	Sialidase-1		415	45467.3	2430	0	6769	0	5162	0	6139	3168	7831	0	1848	0	4811	0	0	0	Organellar	0	0	1	Peroxisome
Q9NUI1;Q4VXZ8;Q9NUI1-2;G3V0I9;H7C078	Q9NUI1;Q4VXZ8	Q9NUI1	Q9NUI1	Peroxisomal 2,4-dienoyl-CoA reductase	DECR2	DECR2	Peroxisomal 2,4-dienoyl-CoA reductase		292	30777.6	162814	2408124	277734	709953	280545	231700	591447	193628	168581	43562	430249	571487	515758	571899	95700	85307	Organellar	0.0059716	0	0.994028	Peroxisome
Q9UJ83;Q9UJ83-2;Q9UJ83-3;Q9UJ83-4;B3KPX4;C9J306;Q7Z773;F8WCH9;C9JJM7	Q9UJ83;Q9UJ83-2;Q9UJ83-3;Q9UJ83-4;B3KPX4	Q9UJ83	Q9UJ83	2-hydroxyacyl-CoA lyase 1	HACL1	HACL1	2-hydroxyacyl-CoA lyase 1		578	63728.6	5375	0	802	6642	660	6574	12266	3114	990	5945	6264	10841	2918	8636	1495	5685	Organellar	0.00511832	0	0.994882	Peroxisome
P68032	P68032	P68032	P68032	Actin, alpha cardiac muscle 1	ACTC1	ACTC1	Actin, alpha cardiac muscle 1		377	42019	288777513	66469437	317020731	273931241	283446613	419087508	73331871	297705010	51196145	269173835	279538518	367034492	286338810	428932320	66172164	397288872	Organellar	0	0	1	Myofibril	Yes
P01160;A0A087X094	P01160;A0A087X094	P01160	P01160	Natriuretic peptides A;Atrial natriuretic factor	NPPA	NPPA	Natriuretic peptides A		153	16708	139164	99279	106554	14150439	238413	178718	119253	20047	43906	3077149	23345251	76194	11155252	119622	259085	327946	Organellar		0	1	Myofibril	Yes
A0A0A0MTS7;Q8WZ42-12;H7C195;H7C0U7;REV__H7C1P9	A0A0A0MTS7;Q8WZ42-12	A0A0A0MTS7	A0A0A0MTS7	Titin	TTN	TTN	Isoform of Q8WZ42, Titin		35991	3.99465e+06	144694	254869	87737	8084131	169328	13569212	201578	117514	161015	1886564	7968047	10531107	8398254	12482959	137003	99213	Organellar		0	1	Myofibril	Yes
A2RUH7;A2RUH7-2	A2RUH7;A2RUH7-2	A2RUH7	A2RUH7	Myosin-binding protein H-like	MYBPHL	MYBPHL	Myosin-binding protein H-like		354	38733.3	4844	4389	7961	14477494	4118	34327	22242	5391	7167	3208352	12557792	65694	8089387	8075	6085	12622	Organellar		0	1	Myofibril	Yes
H3BPX2;A6NGQ3;Q5VST9-6;Q5VST9;Q5VST9-2;Q5VST9-5;H3BQA7;A0A0A0MRI8;REV__I3L2V3;REV__B4DR24;REV__I3L3J2;REV__I3L2L7	H3BPX2;A6NGQ3;Q5VST9-6;Q5VST9;Q5VST9-2;Q5VST9-5	H3BPX2	H3BPX2	Obscurin	OBSCN	OBSCN	Isoform of Q5VST9, Obscurin		8923	973004	10449	33290	22218	1114436	59600	842461	11286	31821	19605	216380	1067962	732521	1073469	962460	63388	28826	Organellar		0	1	Myofibril	Yes
Q14896;A8MXZ9;A0A0A0MQU5;Q14896-2;F5GZR4	Q14896;A8MXZ9;A0A0A0MQU5;Q14896-2;F5GZR4	Q14896	Q14896	Myosin-binding protein C, cardiac-type	MYBPC3	MYBPC3	Myosin-binding protein C, cardiac-type		1274	140762	358255	1352551	460387	33921195	812194	55432981	1807689	395176	875187	7132262	31882401	43661644	38826443	69735073	1054297	184979	Organellar		0	1	Myofibril	Yes
B0ZBE8	B0ZBE8	B0ZBE8	B0ZBE8		NPPA	NPPA	Isoform of P01160, Natriuretic peptide A variant 1		101	10776.2	17514	4482	62802	48240745	42426	236385	16797	10064	35182	863325	38715955	237630	14990369	37922	89612	20597	Organellar	0	0	1	Myofibril	Yes
Q02045;D6RJ91;D6RA88	Q02045;D6RJ91;D6RA88	Q02045	Q02045	Myosin light chain 5	MYL5	MYL5	Myosin light chain 5		173	19534	89629	0	87381	6320714	368944	88381845	0	77254	71262	2397874	16768703	41462667	15391006	40147615	7610	48067	Organellar		0	1	Myofibril	Yes
O94832;J3QRN6;K7EIG7;J3KRL0;J3QRR2	O94832;J3QRN6;K7EIG7	O94832	O94832	Unconventional myosin-Id	MYO1D	MYO1D	Unconventional myosin-Id		1006	116202	1363985	613537	2239014	314795	1566663	82491	1280042	689060	242010	200770	236933	61520	58246	65665	782878	665864	Organellar		0	1	Myofibril	Yes
P10916;G3V1V8;Q9BUA6	P10916;G3V1V8	P10916	P10916	Myosin regulatory light chain 2, ventricular/cardiac muscle isoform	MYL2	MYL2	Myosin regulatory light chain 2, ventricular/cardiac muscle isoform		166	18789.3	3215033	579528	826080	52968132	2456071	262427850	970575	1703687	528787	33797777	61289194	213446722	169434248	335872439	485581	1686823	Organellar		0	1	Myofibril	Yes
P11055	P11055	P11055	P11055	Myosin-3	MYH3	MYH3	Myosin-3		1940	223905	141218	240743	31457	1979580	39865	3207857	25661	27445	43782	1097703	2826425	2781305	2752183	4299599	220237	40015	Organellar		0	1	Myofibril	Yes
P12829;I3L1K6;I3L532;I3L3U1;I3L4B1;I3L1R3	P12829;I3L1K6;I3L532;I3L3U1	P12829	P12829	Myosin light chain 4	MYL4	MYL4	Myosin light chain 4		197	21564.6	457291	749553	309659	195550960	669488	55023480	567423	883553	822920	143228520	187343606	41509443	197605672	23963332	503671	2436916	Organellar		0	1	Myofibril	Yes
P12882;J3QLR0;E7EX84	P12882	P12882	P12882	Myosin-1	MYH1	MYH1	Myosin-1		1939	223145	198401	9440	113656	2299306	56042	3835521	137804	74891	125848	1764491	2700575	2979989	2688358	5122845	21342	99333	Organellar		0	1	Myofibril	Yes
P12883	P12883	P12883	P12883	Myosin-7	MYH7	MYH7	Myosin-7		1935	223097	4885872	1075996	1459228	133094326	4734730	398813143	1925950	2914964	890168	74453037	170844938	333413789	243468918	457453304	1374404	1893849	Organellar		0	1	Myofibril	Yes
P13533	P13533	P13533	P13533	Myosin-6	MYH6	MYH6	Myosin-6		1939	223735	510457	50241	434211	72855367	128446	12835709	227506	327939	97271	38817962	67825350	11349972	70926651	3953523	168037	390222	Organellar		0	1	Myofibril	Yes
P16157-17;P16157-18;C9JN86;Q6PK32;P16157-22;P16157-23;P16157-19	P16157-17;P16157-18;C9JN86;Q6PK32;P16157-22;P16157-23	P16157-17	P16157	Ankyrin-1	ANK1	ANK1	Ankyrin-1		155	17615.2	0	0	0	55368	0	82408	14624	0	0	48039	37747	41422	51534	64871	0	0	Organellar		0	1	Myofibril	Yes
P16157-3;P16157-16;P16157-12;P16157-14;P16157;P16157-8;P16157-5;P16157-10;P16157-7;P16157-13;P16157-15;P16157-9;P16157-6;P16157-4;P16157-11;P16157-2;H0YBS0;P16157-20	P16157-3;P16157-16;P16157-12;P16157-14;P16157;P16157-8;P16157-5;P16157-10;P16157-7;P16157-13;P16157-15;P16157-9;P16157-6;P16157-4;P16157-11;P16157-2;H0YBS0	P16157-3	P16157	Ankyrin-1	ANK1	ANK1	Ankyrin-1		1880	206026	132100	12598	482805	287147	1249168	394204	8999	167500	11790	522795	423505	417289	373811	419300	25078	712437	Organellar		0	1	Myofibril	Yes
P17661	P17661	P17661	P17661	Desmin	DES	DES	Desmin		470	53535.8	14123174	919677	11387735	80138378	9767279	127808670	1464885	35299819	636370	24652180	93488962	90160094	91047623	141236203	1106323	193021149	Organellar		0	1	Myofibril	Yes
P19429;K7EN02	P19429;K7EN02	P19429	P19429	Troponin I, cardiac muscle	TNNI3	TNNI3	Troponin I, cardiac muscle		210	24007.5	2376270	6748407	1248238	82596028	3460452	154061763	4792305	1029040	2492914	49796582	86324587	139096251	91179985	123576556	3404287	1521106	Organellar		0	1	Myofibril	Yes
P29536;P29536-2;Q9BV00	P29536;P29536-2	P29536	P29536	Leiomodin-1	LMOD1	LMOD1	Leiomodin-1		600	67030.1	5558420	113101	2959380	537143	3509031	52195	30966	7241567	111104	1752296	167987	111933	254759	26751	545188	6928864	Organellar		0	1	Myofibril	Yes
P35609;F6THM6	P35609;F6THM6	P35609	P35609	Alpha-actinin-2	ACTN2	ACTN2	Alpha-actinin-2		894	103854	4037378	2865472	5458642	75061485	5509534	110045595	2463172	4763385	1815105	21125244	63112480	87110224	69916579	126855031	4765119	6489845	Organellar		0	1	Myofibril	Yes
P35749;B1PS43	P35749;B1PS43	P35749	P35749	Myosin-11	MYH11	MYH11	Myosin-11		1972	227339	81866720	1091554	68284782	9622648	54387168	2182609	1452634	91664153	466842	26625080	4841996	2986411	5344951	1912227	850560	149147706	Organellar		0	1	Myofibril	Yes
P35749-2	P35749-2	P35749-2	P35749	Myosin-11	MYH11	MYH11	Myosin-11		1979	228090	1423	0	0	5206	0	5981	0	6201	2061	2291	42842	2364	8234	5352	6035	60513	Organellar		0	1	Myofibril	Yes
P35749-4	P35749-4	P35749-4	P35749	Myosin-11	MYH11	MYH11	Myosin-11		1938	223577	69259	0	146353	11680	283289	5126	0	145053	0	15313	7224	0	2614	1111	114916	107543	Organellar		0	1	Myofibril	Yes
P45379-8;P45379;P45379-7;P45379-6;P45379-2;E7EPW4;A0A0A0MRJ5;A0A0A0MRJ4;P45379-11;P45379-10;P45379-5;P45379-9;E7EPN8	P45379-8;P45379;P45379-7;P45379-6;P45379-2;E7EPW4;A0A0A0MRJ5;A0A0A0MRJ4;P45379-11;P45379-10;P45379-5;P45379-9;E7EPN8	P45379-8	P45379	Troponin T, cardiac muscle	TNNT2	TNNT2	Troponin T, cardiac muscle		293	35424	1857058	2857879	1447457	170776138	2530878	240900143	5339134	946344	1756838	51438604	130130843	166363713	170659530	222208120	3309019	1513148	Organellar		0	1	Myofibril	Yes
P51911;P51911-2;B7Z7E1;K7ERK4;K7EQ72;K7ER02;K7ENC5;K7ERM8	P51911;P51911-2;B7Z7E1	P51911	P51911	Calponin-1;Calponin	CNN1	CNN1	Calponin-1		297	33170.5	104874493	4265379	107497348	8625359	91100256	2018464	3432789	87885842	1596872	39684288	3827874	3589677	3734114	1544463	3884143	78196438	Organellar	0	0	1	Myofibril	Yes
P52179	P52179	P52179	P52179	Myomesin-1	MYOM1	MYOM1	Myomesin-1		1685	187627	58717	109457	39715	7927423	181953	12501881	120816	33634	96701	1480169	7164429	11146100	7900180	14761151	88837	32996	Organellar		0	1	Myofibril	Yes
P52179-2	P52179-2	P52179-2	P52179	Myomesin-1	MYOM1	MYOM1	Myomesin-1		1589	177700	1040	0	1159	99828	0	117181	5874	0	1752	27513	124151	214443	129170	133939	0	0	Organellar		0	1	Myofibril	Yes
P54296	P54296	P54296	P54296	Myomesin-2	MYOM2	MYOM2	Myomesin-2		1465	164896	69822	78793	34782	14556784	178871	20464832	119679	66445	109898	2406978	12777668	19116123	13308245	24087020	167116	48074	Organellar		0	1	Myofibril	Yes
P63316;C9JDI3	P63316;C9JDI3	P63316	P63316	Troponin C, slow skeletal and cardiac muscles	TNNC1	TNNC1	Troponin C, slow skeletal and cardiac muscles		161	18402.5	1319972	3918565	992728	61463679	2275382	96908012	3872474	790434	2055985	11032292	59794445	90503696	27113863	84551857	4715690	1469095	Organellar		0	1	Myofibril	Yes
Q01449;H7C243	Q01449;H7C243	Q01449	Q01449	Myosin regulatory light chain 2, atrial isoform	MYL7	MYL7	Myosin regulatory light chain 2, atrial isoform		175	19448	808334	27333	138530	200217238	21390	10779941	34927	333535	89101	111289591	153243839	6957838	129004949	3127257	29669	204831	Organellar		0	1	Myofibril	Yes
Q15417;Q15417-3	Q15417;Q15417-3	Q15417	Q15417	Calponin-3	CNN3	CNN3	Calponin-3		329	36413.7	2313975	1006353	7851302	703942	6573578	724765	1721833	1581001	498099	759220	729756	558275	643870	385738	1300361	1700163	Organellar		0	1	Myofibril	Yes
Q15417-2;E9PDU6	Q15417-2;E9PDU6	Q15417-2	Q15417	Calponin-3;Calponin	CNN3	CNN3	Calponin-3		288	31737.5	38892	64861	33036	0	56882	14710	0	21470	0	8614	0	16432	0	0	0	29313	Organellar		0	1	Myofibril	Yes
Q15746;Q15746-3;Q15746-5;Q15746-2;Q15746-4;Q15746-7;Q15746-9;D6R9C2;F8WBL7	Q15746;Q15746-3;Q15746-5;Q15746-2;Q15746-4;Q15746-7	Q15746	Q15746	Myosin light chain kinase, smooth muscle;Myosin light chain kinase, smooth muscle, deglutamylated form	MYLK	MYLK	Myosin light chain kinase, smooth muscle		1914	210715	4842846	173102	3316317	604774	2671641	170775	317902	6148909	170502	1063728	281819	175426	274223	187284	291132	9715731	Organellar		0	1	Myofibril	Yes
Q15746-6;Q15746-11	Q15746-6;Q15746-11	Q15746-6	Q15746	Myosin light chain kinase, smooth muscle;Myosin light chain kinase, smooth muscle, deglutamylated form	MYLK	MYLK	Myosin light chain kinase, smooth muscle		1913	210586	7806	0	0	1931	0	0	0	33823	0	3766	0	0	0	0	3013	8449	Organellar		0	1	Myofibril	Yes
Q53GG5	Q53GG5	Q53GG5	Q53GG5	PDZ and LIM domain protein 3	PDLIM3	PDLIM3	PDZ and LIM domain protein 3		364	39232.4	12651	0	13452	176264	30922	163753	0	0	0	44520	75947	123509	72874	111827	0	0	Organellar		0	1	Myofibril	Yes
Q53GG5-2;Q53GG5-3	Q53GG5-2;Q53GG5-3	Q53GG5-2	Q53GG5	PDZ and LIM domain protein 3	PDLIM3	PDLIM3	PDZ and LIM domain protein 3		316	34279.7	8879861	3797838	10913577	8961631	8640110	2603524	3898006	14480605	2294952	3646195	8139330	3171461	4281635	1891841	4481109	6695654	Organellar		0	1	Myofibril	Yes
Q5TCU3	Q5TCU3	Q5TCU3	Q5TCU3		TPM2	TPM2	Isoform of P07951, Tropomyosin beta chain		284	32814.6	1754698	628149	506942	4587756	126632	7566736	3281827	579184	145304	2926203	4072604	6421443	6906821	8136794	37556	3235359	Organellar		0	1	Myofibril	Yes
Q5VTT5;Q5VTT5-3	Q5VTT5	Q5VTT5	Q5VTT5	Myomesin-3	MYOM3	MYOM3	Myomesin-3		1437	162189	18830	16352	26540	4458522	67060	7960791	17122	27441	17393	726316	4447294	5835813	4129305	7633432	32879	36841	Organellar		0	1	Myofibril	Yes
Q6ZN40	Q6ZN40	Q6ZN40	Q6ZN40		TPM1	TPM1	Isoform of P09493, Tropomyosin 1 (Alpha), isoform CRA_f		326	37452.9	127186485	6076372	110221566	129997533	82052769	240000951	6336638	106988356	6755942	69479948	119548010	182120565	107608127	167129721	7997815	195186116	Organellar		0	1	Myofibril	Yes
Q8WZ42-13	Q8WZ42-13	Q8WZ42-13	Q8WZ42	Titin	TTN	TTN	Titin		34484	3.83107e+06	104	91	0	4668	0	4883	0	0	0	3701	8031	3724	5948	8720	0	0	Organellar		0	1	Myofibril	Yes
Q8WZ42-2	Q8WZ42-2	Q8WZ42-2	Q8WZ42	Titin	TTN	TTN	Titin		34258	3.80571e+06	0	0	0	77	0	391	91	0	18	0	183	444	153	82	0	0	Organellar		0	1	Myofibril	Yes
Q8WZ42-6	Q8WZ42-6	Q8WZ42-6	Q8WZ42	Titin	TTN	TTN	Titin		5604	631567	2383	3174	1314	249938	3699	597752	4596	3509	10442	69379	365405	472660	324176	482367	2232	2731	Organellar		0	1	Myofibril	Yes
Q9NPC6	Q9NPC6	Q9NPC6	Q9NPC6	Myozenin-2	MYOZ2	MYOZ2	Myozenin-2		264	29897.9	1027692	194738	319995	31368303	416166	37208520	167854	570604	422061	5985674	29555820	42211633	25786972	26578852	259199	194511	Organellar		0	1	Myofibril	Yes
Q9UKX3	Q9UKX3	Q9UKX3	Q9UKX3	Myosin-13	MYH13	MYH13	Myosin-13		1938	223605	33753	244575	77880	58066	47674	966153	175063	1437	182307	27391	275648	1099437	230516	1367647	175670	36162	Organellar		0	1	Myofibril	Yes
Q9Y623	Q9Y623	Q9Y623	Q9Y623	Myosin-4	MYH4	MYH4	Myosin-4		1939	223071	53145	11583	3751	1880453	1927	212081	2953	2085	7782	42991	903661	108596	1927366	115558	2427	4177	Organellar		0	1	Myofibril	Yes
O60237;O60237-5;O60237-2;O60237-4;H7C4R6;Q6GQY8	O60237	O60237	O60237	Protein phosphatase 1 regulatory subunit 12B	PPP1R12B	PPP1R12B	Protein phosphatase 1 regulatory subunit 12B		982	110404	522265	35576	205963	1531526	244758	1439463	10936	607897	12267	227578	2043543	1687700	1138804	1144998	18869	460884	Broad	0.141154	0.700759	0.158087	Myofibril	Yes
O60237-3	O60237-3	O60237-3	O60237	Protein phosphatase 1 regulatory subunit 12B	PPP1R12B	PPP1R12B	Protein phosphatase 1 regulatory subunit 12B		224	26262	0	0	0	0	0	7987	0	0	16278	9634	14202	7109	0	0	0	0	Broad	0.141154	0.700759	0.158087	Myofibril	Yes
P33121;E7EPM6;P33121-2;B7Z3Z9;D6RER0;H0Y9U7;H0Y9Z9;D6RG07	P33121;E7EPM6;P33121-2;B7Z3Z9;D6RER0	P33121	P33121	Long-chain-fatty-acid--CoA ligase 1	ACSL1	ACSL1	Long-chain-fatty-acid--CoA ligase 1		698	77943.3	346098	161793	1299093	4783237	1653486	12158935	161327	579825	320072	736984	3759072	11611161	3993749	9812547	763345	434790	Organellar/Cytosolic	0.322856	0	0.677144	Mitochondrion	Yes
P33121-3	P33121-3	P33121-3	P33121	Long-chain-fatty-acid--CoA ligase 1	ACSL1	ACSL1	Long-chain-fatty-acid--CoA ligase 1		698	77907.4	0	0	1882	1313	8408	0	0	0	4065	0	1188	0	0	0	2309	0	Organellar/Cytosolic	0.322856	0	0.677144	Mitochondrion	Yes
A0A096LPI6;A0A096LP73;A0A096LNJ1	A0A096LPI6	A0A096LPI6	A0A096LPI6				Uncharacterized protein		238	25640.7	1584974	2386585	2968022	13086881	2075501	29558765	1787701	1486523	1498671	2876237	12571479	25446337	12973408	26157233	2996341	2015376	Organellar		0	1	Mitochondrion	Yes
E9PCR7;E9PDF2;Q02218-2;E9PFG7	E9PCR7;E9PDF2;Q02218-2;E9PFG7	E9PCR7	E9PCR7	2-oxoglutarate dehydrogenase, mitochondrial	OGDH	OGDH	Isoform of Q02218, 2-oxoglutarate dehydrogenase, mitochondrial		1038	117665	935123	542967	2044318	16934886	1392517	18844239	905644	907500	424831	2123510	13558941	19018957	11021360	19486520	1006916	2290591	Organellar		0	1	Mitochondrion	Yes
K7EKE6;P36776;P36776-2;K7EJE8;P36776-3;K7ER27;K7EQF8;K7ER56	K7EKE6;P36776;P36776-2;K7EJE8;P36776-3	K7EKE6	K7EKE6	Lon protease homolog, mitochondrial	LONP1	LONP1	Isoform of P36776, Lon protease homolog, mitochondrial		845	95179.7	263279	103255	306215	2724034	320300	3525060	74255	227923	125902	272360	2092833	2335826	1459340	3521416	64387	612415	Organellar		0	1	Mitochondrion	Yes
P05091;F8VP50;S4R3S4	P05091	P05091	P05091	Aldehyde dehydrogenase, mitochondrial	ALDH2	ALDH2	Aldehyde dehydrogenase, mitochondrial		517	56381.3	4011052	3199504	3530096	15634462	4678769	16820291	990929	7169807	7710543	4696100	16427960	12992402	13518729	16666045	5506979	9233500	Organellar		0	1	Mitochondrion	Yes
P05091-2	P05091-2	P05091-2	P05091	Aldehyde dehydrogenase, mitochondrial	ALDH2	ALDH2	Aldehyde dehydrogenase, mitochondrial		470	50989.2	0	0	0	32948	15629	0	0	3391	54521	0	0	28500	8762	4067	9260	0	Organellar		0	1	Mitochondrion	Yes
P17540;D6R998	P17540	P17540	P17540	Creatine kinase S-type, mitochondrial	CKMT2	CKMT2	Creatine kinase S-type, mitochondrial		419	47504.5	1203449	2550749	1223916	65617135	2543829	124166920	3682515	1620819	2635259	13613610	59095898	84750566	56700678	143633453	5106747	1489618	Organellar		0	1	Mitochondrion	Yes
P19367;P19367-4;P19367-2;P19367-3;B1AR63;B1AR62	P19367;P19367-4;P19367-2;P19367-3	P19367	P19367	Hexokinase-1	HK1	HK1	Hexokinase-1		917	102486	913142	717025	1441180	7657783	1138392	5447428	689014	1159802	717182	1166253	8963124	3823745	5591883	4984063	693897	1635200	Organellar	0.0120716	0	0.987928	Mitochondrion	Yes
P24310;K7ER11	P24310;K7ER11	P24310	P24310	Cytochrome c oxidase subunit 7A1, mitochondrial	COX7A1	COX7A1	Cytochrome c oxidase subunit 7A1, mitochondrial		79	9117.52	411605	146506	201553	22792887	201454	15945275	190391	205944	438524	4902122	15157026	14131574	14544508	27459959	0	1158602	Organellar		0	1	Mitochondrion	Yes
P24311	P24311	P24311	P24311	Cytochrome c oxidase subunit 7B, mitochondrial	COX7B	COX7B	Cytochrome c oxidase subunit 7B, mitochondrial		80	9160.51	196078	1158347	878102	15844277	1011796	28650018	428684	316492	333118	12737504	24479762	26227688	18736453	22778426	414465	597364	Organellar		0	1	Mitochondrion	Yes
P27338	P27338	P27338	P27338	Amine oxidase [flavin-containing] B	MAOB	MAOB	Amine oxidase [flavin-containing] B		520	58762.9	1442852	966021	2946047	5586908	1803874	7264104	1363825	704576	1111991	1893901	5142005	5794587	3677349	7154429	2020502	7831856	Organellar		0	1	Mitochondrion	Yes
P54868;P54868-2;P54868-3	P54868;P54868-2;P54868-3	P54868	P54868	Hydroxymethylglutaryl-CoA synthase, mitochondrial	HMGCS2	HMGCS2	Hydroxymethylglutaryl-CoA synthase, mitochondrial		508	56635.4	6398	104461	9433	59441	46307	9802	22202	275146	2539948	94020	93022	55975	4905	13966	1855124	800079	Organellar		0	1	Mitochondrion	Yes
Q02338;E9PCG9;C9K0G7;A0A0G2JRH6;C9JM78;C9JQ90;A0A0G2JRX6;H7C2W1;C9JEB9	Q02338;E9PCG9;C9K0G7	Q02338	Q02338	D-beta-hydroxybutyrate dehydrogenase, mitochondrial	BDH1	BDH1	D-beta-hydroxybutyrate dehydrogenase, mitochondrial		343	38157.1	28847	90396	31000	2576265	59148	5309620	27790	40045	10537	387643	1979509	3768167	1666471	4838871	16797	86224	Organellar		0	1	Mitochondrion	Yes
Q7Z3D6-2;Q7Z3D6;H0YB09;Q7Z3D6-4;A0A0C4DGD4;H0YB62;H0YB11	Q7Z3D6-2;Q7Z3D6;H0YB09;Q7Z3D6-4;A0A0C4DGD4;H0YB62	Q7Z3D6-2	Q7Z3D6	UPF0317 protein C14orf159, mitochondrial	C14orf159	C14orf159	UPF0317 protein C14orf159, mitochondrial		621	66927.2	154780	96763	345814	5018924	272954	7317344	467852	227378	140336	660418	5508853	6122572	3592045	8214488	334309	715328	Organellar		0	1	Mitochondrion	Yes
Q8N3R3;Q8N3R3-4;Q8N3R3-2	Q8N3R3;Q8N3R3-4	Q8N3R3	Q8N3R3	T-cell activation inhibitor, mitochondrial	TCAIM	TCAIM	T-cell activation inhibitor, mitochondrial		496	57924.8	0	2860234	587981	330785	421593	147886	1237843	56998	356721	0	203979	518591	528624	266166	0	490087	Organellar	0	0	1	Mitochondrion	Yes
Q92523;Q92523-3;H7C0S1;C9J7C3	Q92523;Q92523-3	Q92523	Q92523	Carnitine O-palmitoyltransferase 1, muscle isoform	CPT1B	CPT1B	Carnitine O-palmitoyltransferase 1, muscle isoform		772	87801.2	15053	5189	3120	3979804	5346	4059388	3241	11209	5373	375021	2675077	3528842	2768279	3386969	3577	8266	Organellar		0	1	Mitochondrion	Yes
Q9NUB1;Q9NUB1-2;Q9NUB1-3;Q9NUB1-4;Q5TF43	Q9NUB1;Q9NUB1-2;Q9NUB1-3;Q9NUB1-4	Q9NUB1	Q9NUB1	Acetyl-coenzyme A synthetase 2-like, mitochondrial	ACSS1	ACSS1	Acetyl-coenzyme A synthetase 2-like, mitochondrial		689	74856.7	28331	23657	142159	2401859	45639	4717402	27181	18902	66149	476379	1250526	3813291	1571781	5889872	37947	95670	Organellar		0	1	Mitochondrion	Yes
O94911-3;A0A0A0MSU4;O94911;A0A075B774;O94911-2;Q49AI9;K7ELK9	O94911-3;A0A0A0MSU4;O94911	O94911-3	O94911	ATP-binding cassette sub-family A member 8	ABCA8	ABCA8	ATP-binding cassette sub-family A member 8		1621	183677	60439	617508	238825	424980	374649	205921	200937	159810	736112	175636	320645	274209	201433	111583	521108	132211	O	0	0	1	Mitochondrion	Yes
P46020;A6NMN0;P46020-2;A6NIT2;P46020-3	P46020;A6NMN0;P46020-2;A6NIT2;P46020-3	P46020	P46020	Phosphorylase b kinase regulatory subunit alpha, skeletal muscle isoform	PHKA1	PHKA1	Phosphorylase b kinase regulatory subunit alpha, skeletal muscle isoform		1223	137312	51487	17544	59839	218518	54848	261718	26487	91899	25929	37478	356602	278864	270289	295650	31596	27665	Organellar/Cytosolic	0.155423	0	0.844577	Mitochondrion
Q16774;B1ANH0;Q16774-2;B1ANH5;B1ANG9;B1ANH2;B1ANH6;Q16774-3;B1ANH3	Q16774;B1ANH0;Q16774-2;B1ANH5;B1ANG9;B1ANH2;B1ANH6;Q16774-3	Q16774	Q16774	Guanylate kinase	GUK1	GUK1	Guanylate kinase		197	21725.6	347726	133248	486404	322870	349765	168654	453019	317276	96870	158523	300515	206154	247301	236109	320666	254737	Organellar/Cytosolic	0.743731	0	0.256269	Mitochondrion
Q4VC31;C9JQ41;H7C525;C9JBU9	Q4VC31;C9JQ41;H7C525	Q4VC31	Q4VC31	Coiled-coil domain-containing protein 58	CCDC58	CCDC58	Coiled-coil domain-containing protein 58		144	16620	125540	233228	295241	1180052	207575	1639369	154707	144660	261525	173055	954993	1964185	930358	1181951	197272	212644	Organellar/Cytosolic	0.438911	0	0.561089	Mitochondrion
Q6L8Q7;F6T1Q0;Q6L8Q7-2	Q6L8Q7;F6T1Q0;Q6L8Q7-2	Q6L8Q7	Q6L8Q7	2,5-phosphodiesterase 12	PDE12	PDE12	2',5'-phosphodiesterase 12		609	67351.5	45635	25549	112087	125939	51535	98188	25926	54487	27134	62785	64939	103005	31661	99194	52734	130094	Organellar/Cytosolic	0.622451	0	0.377549	Mitochondrion
P54819;F8W1A4;P54819-2;P54819-6;P54819-5;F8VY04;P54819-4;F8VZG5;G3V213;F8VPP1	P54819;F8W1A4;P54819-2;P54819-6;P54819-5;F8VY04;P54819-4;F8VZG5	P54819	P54819	Adenylate kinase 2, mitochondrial;Adenylate kinase 2, mitochondrial, N-terminally processed;Adenylate kinase 2, mitochondrial	AK2	AK2	Adenylate kinase 2, mitochondrial		239	26477.7	939317	747687	1238278	8817402	1182683	11209278	1255778	1396918	1549066	1302894	7053835	9348434	5626398	6784691	1455331	2196727	Organellar/Cytosolic	0.543406	0	0.456594	Mitochondrion
Q9Y5J9;G3XAN8;E9PIR3	Q9Y5J9;G3XAN8	Q9Y5J9	Q9Y5J9	Mitochondrial import inner membrane translocase subunit Tim8 B	TIMM8B	TIMM8B	Mitochondrial import inner membrane translocase subunit Tim8 B		83	9343.54	61595	0	50090	256434	0	469027	0	56613	31081	48575	167174	188532	156511	427737	7397	56212	Organellar/Cytosolic	0.29357	0	0.70643	Mitochondrion
Q9Y606;G8JLB3;Q9Y606-2;F5GXL3;F5GY32;F5H168	Q9Y606;G8JLB3;Q9Y606-2	Q9Y606	Q9Y606	tRNA pseudouridine synthase A, mitochondrial;tRNA pseudouridine synthase	PUS1	PUS1	tRNA pseudouridine synthase A, mitochondrial		427	47470	8097	5102	26871	43534	14842	66168	4080	7294	12936	16943	23275	76883	95516	54350	10455	27160	Organellar/Cytosolic	0.344709	0	0.655291	Mitochondrion
Q7Z4W1;J3KS22;J3QS36;J3KRZ4;J3QL34;J3KSZ5;J3QS45;J3QRQ2	Q7Z4W1;J3KS22;J3QS36;J3KRZ4;J3QL34;J3KSZ5	Q7Z4W1	Q7Z4W1	L-xylulose reductase	DCXR	DCXR	L-xylulose reductase		244	25913.1	220498	398455	483532	2052580	1055561	3004576	749389	319646	1024596	470235	734517	2857050	1129611	3074956	1394599	1561125	Organellar/Cytosolic	0.486367	0	0.513633	Mitochondrion
O43464;A0A0C4DG44;O43464-3;O43464-2;O43464-4	O43464;A0A0C4DG44;O43464-3;O43464-2;O43464-4	O43464	O43464	Serine protease HTRA2, mitochondrial	HTRA2	HTRA2	Serine protease HTRA2, mitochondrial		458	48840.9	84792	52833	88849	240535	65412	130492	102972	93452	34898	86744	157855	152764	129983	141677	54547	72661	Organellar/Cytosolic	0.328079	0	0.671921	Mitochondrion
O43715	O43715	O43715	O43715	TP53-regulated inhibitor of apoptosis 1	TRIAP1	TRIAP1	TP53-regulated inhibitor of apoptosis 1		76	8785.9	0	13744	30256	118835	26078	102035	0	0	61049	23007	49068	134895	43389	117074	85684	51573	Organellar/Cytosolic	0.566851	0	0.433149	Mitochondrion
O75489;E9PS48;O75489-2;G3V194;E9PJE7;E9PKL8	O75489	O75489	O75489	NADH dehydrogenase [ubiquinone] iron-sulfur protein 3, mitochondrial	NDUFS3	NDUFS3	NADH dehydrogenase [ubiquinone] iron-sulfur protein 3, mitochondrial		264	30241.5	477948	160499	471082	10501155	642963	14251513	231717	492979	334385	1927526	9314763	13248760	8131249	18676139	372600	1309661	Organellar/Cytosolic	0.341117	0	0.658883	Mitochondrion
P05165;P05165-2;P05165-3;Q5JTW6;H0Y5U0;H0Y4B9;Q5JVH2;H0Y798	P05165;P05165-2;P05165-3	P05165	P05165	Propionyl-CoA carboxylase alpha chain, mitochondrial	PCCA	PCCA	Propionyl-CoA carboxylase alpha chain, mitochondrial		728	80058.9	154033	71513	312617	1800875	223389	1814979	72988	237013	173526	348387	2082233	2154684	1500752	1886647	246538	603581	Organellar/Cytosolic	0.152401	0	0.847599	Mitochondrion
P07954-2;P07954	P07954-2;P07954	P07954-2	P07954	Fumarate hydratase, mitochondrial	FH	FH	Fumarate hydratase, mitochondrial		467	50212.7	1222892	1336600	2066154	25905002	2009333	24857011	1378514	1343127	2521661	4494875	21014463	22308881	20558118	28694832	3227216	3587748	Organellar/Cytosolic	0.401461	0	0.598539	Mitochondrion
P13196;H7C4H7;H7C5B0;P13196-2	P13196	P13196	P13196	5-aminolevulinate synthase, nonspecific, mitochondrial	ALAS1	ALAS1	5-aminolevulinate synthase, nonspecific, mitochondrial		640	70580.9	2656	0	8504	19533	0	40477	18906	2849	10779	2881	14277	49936	9354	13809	22163	3459	Organellar/Cytosolic	0.29229	0	0.70771	Mitochondrion
P13804;P13804-2;H0YLU7;H0YK49;H0YNX6;H0YL12;H0YL83;H0YM12;J3KN60	P13804;P13804-2;H0YLU7;H0YK49;H0YNX6;H0YL12	P13804	P13804	Electron transfer flavoprotein subunit alpha, mitochondrial	ETFA	ETFA	Electron transfer flavoprotein subunit alpha, mitochondrial		333	35079.6	869709	1526062	1276234	14973397	1203279	19676573	1360227	1698038	2673812	3425333	13212075	17190758	11572245	24116936	2143671	3420859	Organellar/Cytosolic	0.382726	0	0.617274	Mitochondrion
P25325-2;P25325;B1AH49	P25325-2;P25325;B1AH49	P25325-2	P25325	3-mercaptopyruvate sulfurtransferase;Sulfurtransferase	MPST	MPST	3-mercaptopyruvate sulfurtransferase		317	35249.7	549277	772172	1078375	2222707	1068648	997880	1284952	677760	2096219	721464	1327222	1251843	745435	1091119	4078224	1219036	Organellar/Cytosolic	0.709165	0	0.290835	Mitochondrion
P30044;P30044-2;P30044-3;P30044-4	P30044;P30044-2;P30044-3;P30044-4	P30044	P30044	Peroxiredoxin-5, mitochondrial	PRDX5	PRDX5	Peroxiredoxin-5, mitochondrial		214	22086.4	4767391	4525291	3776665	27413410	4185205	22488987	3749341	3011597	5787995	6264480	16656743	20798672	16252316	20850161	6154599	3939258	Organellar/Cytosolic	0.669295	0	0.330705	Mitochondrion
P32189;P32189-1;P32189-4;P32189-2;Q14409;A6NP46;F8WC39;H7C2A0;F8WDA9;F8WBI8;F8WF44	P32189;P32189-1;P32189-4;P32189-2;Q14409	P32189	P32189	Glycerol kinase;Putative glycerol kinase 3	GK;GK3P	GK	Glycerol kinase		559	61244.6	16554	12483	18407	273117	13417	200234	15672	15635	42513	6824	169217	151993	162776	447873	32166	94305	Organellar/Cytosolic	0.220821	0	0.779179	Mitochondrion
P36551;P36551-2;H0YA22;D6RER6	P36551	P36551	P36551	Oxygen-dependent coproporphyrinogen-III oxidase, mitochondrial	CPOX	CPOX	Oxygen-dependent coproporphyrinogen-III oxidase, mitochondrial		454	50152	21680	15134	76566	153460	18346	118947	47179	35955	48266	35199	101052	166863	97880	159284	117011	45490	Organellar/Cytosolic	0.532993	0	0.467007	Mitochondrion
P49419-2;P49419;P49419-4;F8VS02;P49419-3;H0YHM6;F8VVF2;F8WDY6;F8WD33	P49419-2;P49419;P49419-4;F8VS02;P49419-3	P49419-2	P49419	Alpha-aminoadipic semialdehyde dehydrogenase	ALDH7A1	ALDH7A1	Alpha-aminoadipic semialdehyde dehydrogenase		511	55366.4	1342714	1015126	1314097	3114160	1374559	3191871	868197	2455469	1972869	839226	2399045	2986296	1776804	3262039	1960118	2042554	Organellar/Cytosolic	0.622486	0	0.377514	Mitochondrion
P52758;H0YB34;H0YBX3	P52758;H0YB34;H0YBX3	P52758	P52758	Ribonuclease UK114	HRSP12	HRSP12	Ribonuclease UK114		137	14493.7	617831	1003776	247710	1580054	422325	1744485	257031	2403261	9154554	1139174	1321107	1265714	1779803	2440507	6079944	7527662	Organellar/Cytosolic	0.605541	0	0.394459	Mitochondrion
P52789;E9PB90	P52789;E9PB90	P52789	P52789	Hexokinase-2;Hexokinase	HK2	HK2	Hexokinase-2		917	102380	4056	3493	32686	5027	51142	6785	2493	1167	6557	29454	1596	2802	4766	22639	787	1862	Organellar/Cytosolic	0.617028	0	0.382972	Mitochondrion
Q08257;Q08257-3;A6NP24;C9JH92;Q08257-2	Q08257;Q08257-3;A6NP24;C9JH92;Q08257-2	Q08257	Q08257	Quinone oxidoreductase	CRYZ	CRYZ	Quinone oxidoreductase		329	35206.6	1835401	1812260	3300591	3412755	2717126	3101647	2502238	2035711	2297234	1439825	4446387	2837818	4400273	4054806	8670131	4022575	Organellar/Cytosolic	0.521558	0	0.478442	Mitochondrion
Q14061;H7C4E5;C9J8T6	Q14061;H7C4E5;C9J8T6	Q14061	Q14061	Cytochrome c oxidase copper chaperone	COX17	COX17	Cytochrome c oxidase copper chaperone		63	6915.1	370728	909395	191328	4172609	303242	6850086	404424	232322	1033068	644483	4177912	7028901	3054532	4212540	432726	322154	Organellar/Cytosolic	0.55993	0	0.44007	Mitochondrion
Q5JTJ3;Q5JTJ3-2;X6R5Z6;Q5JTJ3-3	Q5JTJ3;Q5JTJ3-2;X6R5Z6;Q5JTJ3-3	Q5JTJ3	Q5JTJ3	Cytochrome c oxidase assembly factor 6 homolog	COA6	COA6	Cytochrome c oxidase assembly factor 6 homolog		125	14116.1	40334	0	17862	472939	0	612417	0	38509	0	122038	379980	351643	245720	223493	0	39197	Organellar/Cytosolic	0.268482	0	0.731518	Mitochondrion
Q86TX2;G3V4F2	Q86TX2;G3V4F2	Q86TX2	Q86TX2	Acyl-coenzyme A thioesterase 1	ACOT1	ACOT1	Acyl-coenzyme A thioesterase 1		421	46277.4	602880	413830	964122	7658324	668881	9087792	781416	543137	984634	1734436	9142366	9211790	6752551	9181760	1238908	1664195	Organellar/Cytosolic	0.485169	0	0.514831	Mitochondrion
Q86X52	Q86X52	Q86X52	Q86X52	Chondroitin sulfate synthase 1	CHSY1	CHSY1	Chondroitin sulfate synthase 1		802	91784.4	15848	4735	1546	0	492	0	5955	2186	0	3370	1268	6111	3717	7308	2493	4001	Organellar/Cytosolic	0.172041	0	0.827959	Mitochondrion
Q8IW45;Q8IW45-2;Q8IW45-4;Q8IW45-3	Q8IW45;Q8IW45-2;Q8IW45-4	Q8IW45	Q8IW45	ATP-dependent (S)-NAD(P)H-hydrate dehydratase	CARKD	CARKD	ATP-dependent (S)-NAD(P)H-hydrate dehydratase		347	36576	458426	178729	768512	874298	522621	1160407	451959	504860	308235	305955	785971	847706	612808	929821	767830	573460	Organellar/Cytosolic	0.716774	0	0.283226	Mitochondrion
Q8NFF5;Q8NFF5-2;Q8NFF5-3;Q5T196;Q8NFF5-4;Q8NFF5-5;Q5T190;Q5T191	Q8NFF5;Q8NFF5-2;Q8NFF5-3;Q5T196	Q8NFF5	Q8NFF5	FAD synthase;Molybdenum cofactor biosynthesis protein-like region;FAD synthase region	FLAD1	FLAD1	FAD synthase		587	65265.6	5160	1616	9895	113800	7779	148032	17141	8216	2903	14502	107466	153947	35225	80176	2598	23513	Organellar/Cytosolic	0.728548	0	0.271452	Mitochondrion
Q96BR5	Q96BR5	Q96BR5	Q96BR5	Cytochrome c oxidase assembly factor 7	COA7	COA7	Cytochrome c oxidase assembly factor 7		231	25709.1	5265	14700	0	46150	15317	35872	42508	17207	14687	19915	39136	42510	26903	38125	20618	17432	Organellar/Cytosolic	0.51463	0	0.48537	Mitochondrion
Q96C01;E7EQY1;C9JF51	Q96C01;E7EQY1	Q96C01	Q96C01	Protein FAM136A	FAM136A	FAM136A	Protein FAM136A		138	15641.2	63061	137874	33437	648675	201923	711444	43727	27948	84402	85618	429688	483204	278147	264030	0	172705	Organellar/Cytosolic	0.533485	0	0.466515	Mitochondrion
Q96DB5;Q96DB5-2;E5RH53;Q96DB5-3;H0YB83;H0YC67;H0YB03;H0YC27;H0YBD9;E5RGC8;H0YAP5	Q96DB5;Q96DB5-2;E5RH53;Q96DB5-3;H0YB83;H0YC67;H0YB03	Q96DB5	Q96DB5	Regulator of microtubule dynamics protein 1	RMDN1	RMDN1	Regulator of microtubule dynamics protein 1		314	35808	151759	14743	158265	1221482	78922	1382568	30712	242978	139718	133069	910834	1578010	597208	1045350	83055	323908	Organellar/Cytosolic	0.359685	0	0.640315	Mitochondrion
Q96GK7;C9JGM0;C9J5B6	Q96GK7	Q96GK7	Q96GK7	Fumarylacetoacetate hydrolase domain-containing protein 2A	FAHD2A	FAHD2A	Fumarylacetoacetate hydrolase domain-containing protein 2A		314	34596.2	214795	225938	581077	2498929	642117	2529908	438819	316159	783561	392679	1931684	2279881	1450738	1926605	978255	837449	Organellar/Cytosolic	0.677758	0	0.322242	Mitochondrion
Q96Q11;Q96Q11-2;C9JRS7;F8W8C3;Q96Q11-3	Q96Q11;Q96Q11-2	Q96Q11	Q96Q11	CCA tRNA nucleotidyltransferase 1, mitochondrial	TRNT1	TRNT1	CCA tRNA nucleotidyltransferase 1, mitochondrial		434	50127.6	27107	43318	72335	91561	45584	38990	82743	27714	39433	30083	57232	70246	43614	65169	87002	86293	Organellar/Cytosolic	0.749834	0	0.250166	Mitochondrion
Q96RL7;Q96RL7-2;Q96RL7-4;Q96RL7-3;H0Y7P8;H0YF78;A0A0B4J247	Q96RL7;Q96RL7-2;Q96RL7-4;Q96RL7-3	Q96RL7	Q96RL7	Vacuolar protein sorting-associated protein 13A	VPS13A	VPS13A	Vacuolar protein sorting-associated protein 13A		3174	360276	5248	541	13138	115872	11382	69784	753	4214	2544	8657	173003	84639	68744	63111	2054	15581	Organellar/Cytosolic	0.194066	0	0.805934	Mitochondrion
Q9BQ52;G5E9D5;Q9BQ52-4;E7ES68;Q9BQ52-3;Q9BQ52-2;V9GYS7;H7C2I4;J3QRS2;V9GYU5;J3QL08;J3QLK4;V9GZ72;J3QQT1	Q9BQ52;G5E9D5;Q9BQ52-4;E7ES68;Q9BQ52-3;Q9BQ52-2	Q9BQ52	Q9BQ52	Zinc phosphodiesterase ELAC protein 2	ELAC2	ELAC2	Zinc phosphodiesterase ELAC protein 2		826	92219	9620	6234	7993	27060	13646	13077	4510	6098	12594	2422	24305	18226	7559	6425	18576	8025	Organellar/Cytosolic	0.708431	0	0.291569	Mitochondrion
Q9BW91;Q9BW91-2;D6RAW2;H7C386;D6R8Z6	Q9BW91;Q9BW91-2;D6RAW2;H7C386	Q9BW91	Q9BW91	ADP-ribose pyrophosphatase, mitochondrial	NUDT9	NUDT9	ADP-ribose pyrophosphatase, mitochondrial		350	39125	42044	28861	93979	340096	56725	283137	110170	73125	21827	50734	258490	371500	127733	250770	87498	45099	Organellar/Cytosolic	0.548209	0	0.451791	Mitochondrion
Q9BYT8;E9PCB6;H0YAK4;H0YAF7	Q9BYT8;E9PCB6;H0YAK4	Q9BYT8	Q9BYT8	Neurolysin, mitochondrial	NLN	NLN	Neurolysin, mitochondrial		704	80651.8	11861	6365	42762	100615	20489	73089	11207	21586	62317	20728	91738	78983	34392	34355	45001	69091	Organellar/Cytosolic	0.735481	0	0.264519	Mitochondrion
Q9H0P0-1;B9A035	Q9H0P0-1;B9A035	Q9H0P0-1	Q9H0P0	Cytosolic 5-nucleotidase 3A	NT5C3A	NT5C3A	Cytosolic 5'-nucleotidase 3A		297	33915.1	29211	52642	42539	530913	28770	641663	169594	11816	39378	116600	550442	540217	332625	179836	224551	18782	Organellar/Cytosolic	0.171644	0	0.828356	Mitochondrion
Q9H2U2;Q9H2U2-2;Q9H2U2-3;Q9H2U2-6;D6R967;H0Y9D8;Q9H2U2-4;D6RGV9;D6RGI1;D6RAD3;H0YAK2;H0Y8X2;F8W7R6	Q9H2U2;Q9H2U2-2;Q9H2U2-3;Q9H2U2-6;D6R967;H0Y9D8	Q9H2U2	Q9H2U2	Inorganic pyrophosphatase 2, mitochondrial	PPA2	PPA2	Inorganic pyrophosphatase 2, mitochondrial		334	37920.2	410328	375007	923280	3585845	806215	1559477	978840	636488	476881	756625	2797747	1876217	1618007	1502551	1256499	1452067	Organellar/Cytosolic	0.231259	0	0.768741	Mitochondrion
Q9H3H1;Q9H3H1-4;S4R2Z0;Q9H3H1-5;Q9H3H1-3;Q9H3H1-2;S4R3U8;B4DK89;S4R3F4;Q3T7B4;S4R2X1	Q9H3H1;Q9H3H1-4;S4R2Z0;Q9H3H1-5;Q9H3H1-3;Q9H3H1-2	Q9H3H1	Q9H3H1	tRNA dimethylallyltransferase, mitochondrial	TRIT1	TRIT1	tRNA dimethylallyltransferase, mitochondrial		467	52725.2	0	0	4907	14282	0	5279	9220	1414	15332	10283	7608	5204	9826	11336	0	7004	Organellar/Cytosolic	0.689528	0	0.310472	Mitochondrion
Q9NR28;Q9NR28-2;A0A024RBT2;Q9NR28-3;F5H796;F5GXT8;F5GX50;F5GYH3;H7BZK7;F5H0Q4;H7BZQ7	Q9NR28;Q9NR28-2;A0A024RBT2;Q9NR28-3;F5H796;F5GXT8	Q9NR28	Q9NR28	Diablo homolog, mitochondrial	DIABLO	DIABLO	Diablo homolog, mitochondrial		239	27130.8	274229	134220	449218	705909	606556	572818	169119	172867	360970	173905	570326	883990	529571	793588	310510	351227	Organellar/Cytosolic	0.497877	0	0.502123	Mitochondrion
Q9NS18;Q9NS18-2	Q9NS18;Q9NS18-2	Q9NS18	Q9NS18	Glutaredoxin-2, mitochondrial	GLRX2	GLRX2	Glutaredoxin-2, mitochondrial		164	18051.7	0	0	0	22112	32121	29455	55378	0	0	0	22659	28386	0	43257	0	0	Organellar/Cytosolic	0.236763	0	0.763237	Mitochondrion
Q9NVT9;E5RJ86;E5RHK3;E9PR92;Q9NVT9-2	Q9NVT9;E5RJ86	Q9NVT9	Q9NVT9	Armadillo repeat-containing protein 1	ARMC1	ARMC1	Armadillo repeat-containing protein 1		282	31280.6	107207	46801	321930	829715	96612	224396	98224	149431	80001	152541	366773	685424	397100	406257	117802	175148	Organellar/Cytosolic	0.251328	0	0.748672	Mitochondrion
Q9NWX6;H0YC78;E5RIQ8	Q9NWX6	Q9NWX6	Q9NWX6	Probable tRNA(His) guanylyltransferase	THG1L	THG1L	Probable tRNA(His) guanylyltransferase		298	34830.9	138511	0	24806	5051	0	32755	0	17094	9672	0	7480	14388	29256	18818	19709	10031	Organellar/Cytosolic	0.784467	0	0.215533	Mitochondrion
Q9NX74;E7EUN9;J3QLD5;I3L4Y9;I3L4H0	Q9NX74;E7EUN9	Q9NX74	Q9NX74	tRNA-dihydrouridine(20) synthase [NAD(P)+]-like	DUS2	DUS2	tRNA-dihydrouridine(20) synthase [NAD(P)+]-like		493	55050.3	26947	0	6925	40730	2622	12526	0	15654	7629	15256	6936	13324	12735	25303	0	7213	Organellar/Cytosolic	0.778374	0	0.221626	Mitochondrion
Q9NXA8;Q9NXA8-2;Q9NXA8-4	Q9NXA8;Q9NXA8-2;Q9NXA8-4	Q9NXA8	Q9NXA8	NAD-dependent protein deacylase sirtuin-5, mitochondrial	SIRT5	SIRT5	NAD-dependent protein deacylase sirtuin-5, mitochondrial		310	33880.9	42429	47543	107581	1039084	75420	1568719	53972	39043	46016	119046	780675	1320341	1029578	1820732	137240	101368	Organellar/Cytosolic	0.575091	0	0.424909	Mitochondrion
Q9NYJ1;Q9NYJ1-2	Q9NYJ1;Q9NYJ1-2	Q9NYJ1	Q9NYJ1	Cytochrome c oxidase assembly factor 4 homolog, mitochondrial	COA4	COA4	Cytochrome c oxidase assembly factor 4 homolog, mitochondrial		87	10134.1	35814	20676	63493	164237	0	123000	58554	49330	115707	93448	73690	150944	103773	185220	49163	57253	Organellar/Cytosolic	0.683784	0	0.316216	Mitochondrion
Q9Y3D6	Q9Y3D6	Q9Y3D6	Q9Y3D6	Mitochondrial fission 1 protein	FIS1	FIS1	Mitochondrial fission 1 protein		152	16937.7	1251865	634241	670193	4291863	745669	4709316	454613	919214	1736498	627188	2695788	5503666	2750437	4869896	770753	1187381	Organellar/Cytosolic	0.374112	0	0.625888	Mitochondrion
Q9Y5L4;K7EIT2	Q9Y5L4;K7EIT2	Q9Y5L4	Q9Y5L4	Mitochondrial import inner membrane translocase subunit Tim13	TIMM13	TIMM13	Mitochondrial import inner membrane translocase subunit Tim13		95	10500	319149	221889	244116	2929364	258589	3819464	193069	494901	930691	628207	2781775	2984782	1889597	6612901	224269	537303	Organellar/Cytosolic	0.298247	0	0.701753	Mitochondrion
Q9Y6H1;Q5T1J5	Q9Y6H1;Q5T1J5	Q9Y6H1	Q9Y6H1	Coiled-coil-helix-coiled-coil-helix domain-containing protein 2;Putative coiled-coil-helix-coiled-coil-helix domain-containing protein CHCHD2P9, mitochondrial	CHCHD2;CHCHD2P9	CHCHD2	Coiled-coil-helix-coiled-coil-helix domain-containing protein 2		151	15512.6	0	80297	20179	703392	154744	366601	14872	70151	73462	121413	405483	137248	155127	207280	0	14399	Organellar/Cytosolic	0.356301	0	0.643699	Mitochondrion
P82921;A0A075B746	P82921;A0A075B746	P82921	P82921	28S ribosomal protein S21, mitochondrial	MRPS21	MRPS21	28S ribosomal protein S21, mitochondrial		87	10741.6	14335	0	60898	889009	0	920791	0	39309	0	252438	522317	834312	450704	719869	83147	230434	Organellar	0	0	1	Mitochondrion
O95299;A0A087WXC5;E7ESZ7;O95299-2;C9J6X0;Q8N1B9;H7C2W5;H7C1Y7;H7C2X4	O95299;A0A087WXC5;E7ESZ7;O95299-2	O95299	O95299	NADH dehydrogenase [ubiquinone] 1 alpha subcomplex subunit 10, mitochondrial	NDUFA10	NDUFA10	NADH dehydrogenase [ubiquinone] 1 alpha subcomplex subunit 10, mitochondrial		355	40750.6	259299	43354	502458	8353099	575039	12941543	115231	363207	64551	1340978	7238418	11896204	7321325	12013150	165085	750327	Organellar	0	0	1	Mitochondrion
Q6UXV4;A0A087WYF7;A0A087WUX8	Q6UXV4;A0A087WYF7;A0A087WUX8	Q6UXV4	Q6UXV4	MICOS complex subunit MIC27	APOOL	APOOL	MICOS complex subunit MIC27		268	29158.9	486809	79845	1036449	4323304	901672	4704717	396259	661262	207079	756860	4247336	3878971	2942449	4932848	329253	697250	Organellar	0	0	1	Mitochondrion
O43837;A0A087WZN1;A0A087X2E5;O43837-3;A0A0D9SG66	O43837;A0A087WZN1;A0A087X2E5	O43837	O43837	Isocitrate dehydrogenase [NAD] subunit beta, mitochondrial;Isocitrate dehydrogenase [NAD] subunit, mitochondrial	IDH3B	IDH3B	Isocitrate dehydrogenase [NAD] subunit beta, mitochondrial		385	42183.7	270811	168669	770867	7045552	453958	5192444	563196	262181	53932	1012124	5145832	3714222	4294275	6165548	517876	695274	Organellar	0.0163217	0	0.983678	Mitochondrion
Q9BRJ2;A0A087X2D5;A0A0G2JMS5;A0A087WU62	Q9BRJ2;A0A087X2D5;A0A0G2JMS5;A0A087WU62	Q9BRJ2	Q9BRJ2	39S ribosomal protein L45, mitochondrial	MRPL45	MRPL45	39S ribosomal protein L45, mitochondrial		306	35350.9	6161	0	12150	324188	4179	366929	8758	11341	3096	25075	243075	234577	131980	261226	18909	15309	Organellar	0.00132944	0	0.998671	Mitochondrion
Q13505;A0A0A0MRK6;Q13505-3;A0A0C4DFQ1;Q13505-2;H0Y6Y5	Q13505;A0A0A0MRK6;Q13505-3;A0A0C4DFQ1;Q13505-2	Q13505	Q13505	Metaxin-1	MTX1	MTX1	Metaxin-1		466	51476.9	69792	80868	197047	667158	137727	406208	209445	68726	28927	112801	581647	413079	302174	315042	70891	199784	Organellar	0.0291185	0	0.970882	Mitochondrion
Q16836;A0A0A0MSE2;Q16836-3;Q16836-2;E9PF18	Q16836;A0A0A0MSE2;Q16836-3;Q16836-2;E9PF18	Q16836	Q16836	Hydroxyacyl-coenzyme A dehydrogenase, mitochondrial	HADH	HADH	Hydroxyacyl-coenzyme A dehydrogenase, mitochondrial		314	34293.5	2380454	2023716	6221049	18166127	4170511	43329290	3004595	2394425	3828446	4922323	19369562	25984417	19664022	38015495	7602208	7936650	Organellar	0.0223492	0	0.977651	Mitochondrion
P26440;A0A0A0MT83;P26440-2;H0YLC3;H0YN10;H0YKV0;A0A087WVD3	P26440;A0A0A0MT83;P26440-2	P26440	P26440	Isovaleryl-CoA dehydrogenase, mitochondrial	IVD	IVD	Isovaleryl-CoA dehydrogenase, mitochondrial		423	46319.4	222481	480744	488139	2760868	510414	1907557	703556	356908	501647	593149	2918294	1899094	2125633	2504823	678737	695582	Organellar	0.0341273	0	0.965873	Mitochondrion
P30042;A0A0B4J2D5;H7C1F6;A0A0B4J2H4;P30042-2;H7BYH1	P30042;A0A0B4J2D5;H7C1F6;A0A0B4J2H4;P30042-2;H7BYH1	P30042	P30042	ES1 protein homolog, mitochondrial	C21orf33	C21orf33	ES1 protein homolog, mitochondrial		268	28170.4	0	0	54659	14366	1368	17837	2254	5181	1730	22681	7960	4145	3243	17809	10513	0	Organellar	0.04358	0	0.95642	Mitochondrion
P04179;A0A0C4DFU2;P04179-4;A0A0C4DFU1;P04179-2;F5H4R2;F5GYZ5;F5H3C5;A0A0C4DG56;P04179-3;G8JLJ2;F5GXZ9	P04179;A0A0C4DFU2;P04179-4;A0A0C4DFU1;P04179-2;F5H4R2;F5GYZ5;F5H3C5;A0A0C4DG56;P04179-3	P04179	P04179	Superoxide dismutase [Mn], mitochondrial;Superoxide dismutase	SOD2	SOD2	Superoxide dismutase [Mn], mitochondrial		222	24722.1	3722189	11164562	9294523	34376090	7288216	40962173	19361610	4354286	7424437	7717388	30615543	38146931	27611153	28771840	20479682	8615546	Organellar	0.0510808	0	0.948919	Mitochondrion
P56556;A0A0C4DGS0;R4GN43	P56556;A0A0C4DGS0;R4GN43	P56556	P56556	NADH dehydrogenase [ubiquinone] 1 alpha subcomplex subunit 6	NDUFA6	NDUFA6	NADH dehydrogenase [ubiquinone] 1 alpha subcomplex subunit 6		154	17870.8	422427	265941	509663	9639178	513916	10613560	299947	227624	196056	886528	7438455	8784155	5266985	11668530	469609	1235178	Organellar	0.000388691	0	0.999611	Mitochondrion
Q9NWU5;E7ESL0;A0A0C4DGX2;J3KQY1;Q9NWU5-2;Q9NWU5-3	Q9NWU5;E7ESL0;A0A0C4DGX2;J3KQY1;Q9NWU5-2;Q9NWU5-3	Q9NWU5	Q9NWU5	39S ribosomal protein L22, mitochondrial	MRPL22	MRPL22	39S ribosomal protein L22, mitochondrial		206	23640.6	11118	0	17773	146407	8124	187238	34625	14178	5200	46086	148867	244814	134308	189407	11679	15653	Organellar	0.00774788	0	0.992252	Mitochondrion
A0PJW6;G5EA27	A0PJW6	A0PJW6	A0PJW6	Transmembrane protein 223	TMEM223	TMEM223	Transmembrane protein 223		202	22049	19062	17652	41695	109035	0	130773	0	36250	30255	63200	117205	221220	80763	180444	15867	6023	Organellar	0	0	1	Mitochondrion
A3KMH1;A3KMH1-3;A3KMH1-2	A3KMH1;A3KMH1-3;A3KMH1-2	A3KMH1	A3KMH1	von Willebrand factor A domain-containing protein 8	VWA8	VWA8	von Willebrand factor A domain-containing protein 8		1905	214824	14999	3291	26320	268454	18143	498502	1501	5475	2182	22683	265147	352324	184609	374441	3889	29609	Organellar	0.00594536	0	0.994055	Mitochondrion
A4D1E9;A4D1E9-2;C9J8R7;C9JNI1;C9JEQ8;F8WBY0;F8WCN4;F8WBB5;A4D1E9-3	A4D1E9;A4D1E9-2;C9J8R7;C9JNI1;C9JEQ8	A4D1E9	A4D1E9	GTP-binding protein 10	GTPBP10	GTPBP10	GTP-binding protein 10		387	42932.9	2466	11353	9350	183915	13983	179784	13852	1126	37939	11202	82373	175439	56608	97878	6207	3835	Organellar	0.000689404	0	0.999311	Mitochondrion
A6NJ78;A6NJ78-2;A6NJ78-4;B5MC64;F8WD83;A6NJ78-3	A6NJ78;A6NJ78-2;A6NJ78-4	A6NJ78	A6NJ78	Probable methyltransferase-like protein 15	METTL15	METTL15	Probable methyltransferase-like protein 15		407	46121	0	9631	2484	4364	12129	8461	0	0	0	3194	3186	8536	5494	5279	0	0	Organellar	0	0	1	Mitochondrion
A8MTT3	A8MTT3	A8MTT3	A8MTT3	Protein CEBPZOS	CEBPZOS	CEBPZOS	Protein CEBPZOS		80	9335.96	13531	0	12512	155285	0	40878	0	18756	0	123237	83612	96824	68982	51492	0	0	Organellar	0	0	1	Mitochondrion
A8MXV4	A8MXV4	A8MXV4	A8MXV4	Nucleoside diphosphate-linked moiety X motif 19, mitochondrial	NUDT19	NUDT19	Nucleoside diphosphate-linked moiety X motif 19, mitochondrial		375	42233.3	12744	6729	79432	758056	77145	663390	20624	16934	5460	26990	654624	621904	268626	498161	32984	47057	Organellar	0.0337107	0	0.966289	Mitochondrion
Q8N983;H0Y6Y8;B1AL05;Q8N983-4;Q8N983-3;Q8N983-2;Q8N983-6;Q8N983-7;H0YBU8;M0R051	Q8N983;H0Y6Y8;B1AL05;Q8N983-4;Q8N983-3;Q8N983-2;Q8N983-6;Q8N983-7;H0YBU8	Q8N983	Q8N983	39S ribosomal protein L43, mitochondrial	MRPL43	MRPL43	39S ribosomal protein L43, mitochondrial		215	23430.8	0	34922	15270	221927	38281	582849	125833	15656	0	9096	295802	519352	112985	306274	0	33744	Organellar	0	0	1	Mitochondrion
Q12983;B4DHJ7	Q12983;B4DHJ7	Q12983	Q12983	BCL2/adenovirus E1B 19 kDa protein-interacting protein 3	BNIP3	BNIP3	BCL2/adenovirus E1B 19 kDa protein-interacting protein 3		194	21541	21286	27057	53385	84969	43584	63994	26085	51707	103517	16113	20209	81174	44280	51939	17810	9166	Organellar	0	0	1	Mitochondrion
O75390;B4DJV2;A0A0C4DGI3;F8W4S1;H0YIC4;F8VPA1;F8VTT8;F8VRI6;F8VPF9;F8W1S4;F8VRP1;F8VX68;F8VR34;F8VZK9;F8W642;F8W0J2	O75390;B4DJV2;A0A0C4DGI3	O75390	O75390	Citrate synthase, mitochondrial;Citrate synthase	CS	CS	Citrate synthase, mitochondrial		466	51712.4	1934044	2057473	4296360	42835415	3771851	51882504	3318037	1824439	2587032	7170765	33378236	45472392	26029606	49767701	5138861	4717699	Organellar	0.0449697	0	0.95503	Mitochondrion
Q16595;C9JAX1;H7C585;Q16595-3;Q16595-2	Q16595;C9JAX1;H7C585	Q16595	Q16595	Frataxin, mitochondrial;Frataxin intermediate form;Frataxin(56-210);Frataxin(78-210);Frataxin mature form	FXN	FXN	Frataxin, mitochondrial		210	23135.1	109578	153721	180889	1067478	208064	1587020	256350	69219	209759	179462	1133599	1468614	538083	901940	425175	222230	Organellar	0.0210563	0	0.978944	Mitochondrion
Q9Y291;C9JBY7	Q9Y291;C9JBY7	Q9Y291	Q9Y291	28S ribosomal protein S33, mitochondrial	MRPS33	MRPS33	28S ribosomal protein S33, mitochondrial		106	12628.7	16818	0	47055	417779	54980	331724	0	0	0	111871	291455	488872	168431	185964	0	88001	Organellar	0	0	1	Mitochondrion
P82930;C9JJ19;A0A087WUZ8	P82930;C9JJ19;A0A087WUZ8	P82930	P82930	28S ribosomal protein S34, mitochondrial	MRPS34	MRPS34	28S ribosomal protein S34, mitochondrial		218	25650.5	13779	86069	83770	934267	74328	844262	83482	38513	61976	105219	909481	898291	559973	586252	9768	37110	Organellar	0.0436112	0	0.956389	Mitochondrion
Q9NX63;C9JRZ6;F8WAR4;F8WD73	Q9NX63;C9JRZ6;F8WAR4	Q9NX63	Q9NX63	MICOS complex subunit MIC19	CHCHD3	CHCHD3	MICOS complex subunit MIC19		227	26152.4	921472	217112	773741	8571390	331438	12736418	90186	938574	212293	1883145	6253998	11548474	8150014	11815874	231927	990964	Organellar	0.000171183	0	0.999829	Mitochondrion
Q9NNW7;E7ENA2;D3YTF9;Q9NNW7-2;A0A096LPK7;A0A096LPD9;E7EWK1	Q9NNW7;E7ENA2;D3YTF9;Q9NNW7-2;A0A096LPK7;A0A096LPD9;E7EWK1	Q9NNW7	Q9NNW7	Thioredoxin reductase 2, mitochondrial	TXNRD2	TXNRD2	Thioredoxin reductase 2, mitochondrial		524	56356.6	25409	10211	197065	1527191	129366	1393445	43217	83882	18080	251488	1137395	968040	947073	1449506	89507	172060	Organellar	0.041728	0	0.958272	Mitochondrion
Q9P0M9;D6RAN8;H7C5U8;D6RE11;B3KN43	Q9P0M9;D6RAN8;H7C5U8	Q9P0M9	Q9P0M9	39S ribosomal protein L27, mitochondrial	MRPL27	MRPL27	39S ribosomal protein L27, mitochondrial		148	16072.8	39067	47448	84297	275868	29075	291243	117362	20517	35949	55008	261035	202392	162772	229259	42567	40857	Organellar	0.000598929	0	0.999401	Mitochondrion
P19404;E7EPT4	P19404;E7EPT4	P19404	P19404	NADH dehydrogenase [ubiquinone] flavoprotein 2, mitochondrial	NDUFV2	NDUFV2	NADH dehydrogenase [ubiquinone] flavoprotein 2, mitochondrial		249	27391.6	398723	66203	274908	13708015	310137	22575623	28563	573636	228828	1671964	10940226	18650180	9859397	20300479	112004	1528073	Organellar	0.00564236	0	0.994358	Mitochondrion
P09001;H0Y9G6;E7ETU7;E9PF06;D6RC14;D6RBQ5	P09001;H0Y9G6;E7ETU7;E9PF06;D6RC14	P09001	P09001	39S ribosomal protein L3, mitochondrial	MRPL3	MRPL3	39S ribosomal protein L3, mitochondrial		348	38632.6	5634	0	18471	226132	21303	162130	37809	8027	9594	27056	143087	181339	53510	62218	18459	6091	Organellar	0.00455615	0	0.995444	Mitochondrion
P05166;E9PDR0;C9JQS9;E7EX59;P05166-2;E7EUY3;E7ETT1;E7ETT4;E9PEC3;F8WBI9;E7ENC1;H7C5C9;C9JVY9;C9JVW9;C9JAW3	P05166;E9PDR0;C9JQS9;E7EX59;P05166-2;E7EUY3;E7ETT1;E7ETT4;E9PEC3;F8WBI9	P05166	P05166	Propionyl-CoA carboxylase beta chain, mitochondrial	PCCB	PCCB	Propionyl-CoA carboxylase beta chain, mitochondrial		539	58215.7	217716	110437	294160	2753535	294053	2916087	142985	242561	368114	448753	2364494	3931357	2023261	3333770	323299	765167	Organellar	0.0237502	0	0.97625	Mitochondrion
O00746;Q4TT34;F2Z2X0;A0A087WVT9;H0Y6J0;O00746-2;A2IDC9	O00746;Q4TT34;F2Z2X0;A0A087WVT9;H0Y6J0;O00746-2	O00746	O00746	Nucleoside diphosphate kinase, mitochondrial;Nucleoside diphosphate kinase	NME4	NME4	Nucleoside diphosphate kinase, mitochondrial		187	20658.6	8573	0	19102	0	42193	0	0	20365	0	226050	0	6971	0	50584	24782	49616	Organellar	0	0	1	Mitochondrion
Q9NX18;F5GYJ5;F8W679;M0QYN2;F5GXW4;M0R060;F5H5T6;F5H8E2	Q9NX18;F5GYJ5;F8W679;M0QYN2;F5GXW4;M0R060;F5H5T6	Q9NX18	Q9NX18	Succinate dehydrogenase assembly factor 2, mitochondrial	SDHAF2	SDHAF2	Succinate dehydrogenase assembly factor 2, mitochondrial		166	19599.4	12278	0	12301	468966	22024	785537	26601	22362	13156	99027	324463	588804	152742	247002	22258	23094	Organellar	0.0140475	0	0.985953	Mitochondrion
Q12849;F5H5I6;H0Y8R1;H0YAK1;Q12849-5;H0YAM1	Q12849;F5H5I6;H0Y8R1;H0YAK1;Q12849-5	Q12849	Q12849	G-rich sequence factor 1	GRSF1	GRSF1	G-rich sequence factor 1		480	53126.3	33712	15170	41126	513548	54637	624199	74528	33965	21457	40083	462288	494417	228391	377842	93403	57006	Organellar	0.063235	0	0.936765	Mitochondrion
P12694;F5H5P2;P12694-2;F5GXU9;M0R0C8;H0YH31	P12694;F5H5P2;P12694-2;F5GXU9;M0R0C8	P12694	P12694	2-oxoisovalerate dehydrogenase subunit alpha, mitochondrial	BCKDHA	BCKDHA	2-oxoisovalerate dehydrogenase subunit alpha, mitochondrial		445	50471	452995	357792	887256	9150541	998326	14250758	520295	637148	267613	1187731	6043748	6433492	3276260	7208405	707570	698190	Organellar	0	0	1	Mitochondrion
Q96GC5;F5H702;Q96GC5-3;F5H8D0	Q96GC5;F5H702;Q96GC5-3	Q96GC5	Q96GC5	39S ribosomal protein L48, mitochondrial	MRPL48	MRPL48	39S ribosomal protein L48, mitochondrial		212	23934.8	88487	21256	55389	216303	70362	259083	23021	38796	19489	38655	446204	282327	103997	418101	66063	114892	Organellar	0.0182841	0	0.981716	Mitochondrion
Q9BPX6;F6XEV2;Q9BPX6-3;Q9BPX6-2;Q9BPX6-5;Q9BPX6-4;E9PQV6;S4R3D7;S4R3V1;S4R3W3	Q9BPX6;F6XEV2;Q9BPX6-3;Q9BPX6-2;Q9BPX6-5;Q9BPX6-4;E9PQV6	Q9BPX6	Q9BPX6	Calcium uptake protein 1, mitochondrial	MICU1	MICU1	Calcium uptake protein 1, mitochondrial		476	54351.3	17428	39239	56671	48977	64294	7232	11388	13159	19467	18667	40302	39173	17914	31971	24317	25761	Organellar	0.0356927	0	0.964307	Mitochondrion
Q8NAN2;F8W7S1;Q8NAN2-2	Q8NAN2;F8W7S1;Q8NAN2-2	Q8NAN2	Q8NAN2	Protein FAM73A	FAM73A	FAM73A	Protein FAM73A		632	71005.8	801	3508	2441	5127	1246	3274	0	1923	1277	0	4743	0	3876	6037	7223	3107	Organellar	0	0	1	Mitochondrion
Q8N4H5;F8W8Z9;Q8N4H5-3;Q8N4H5-2;H3BUX3;H0YFG9	Q8N4H5;F8W8Z9;Q8N4H5-3;Q8N4H5-2	Q8N4H5	Q8N4H5	Mitochondrial import receptor subunit TOM5 homolog	TOMM5	TOMM5	Mitochondrial import receptor subunit TOM5 homolog		51	6035.31	1337533	88414	73401	1166779	153804	139928	148904	74916	240745	197969	695369	147153	546155	436698	76183	953311	Organellar	0	0	1	Mitochondrion
P49821;G3V0I5;P49821-2;B4DE93;E9PMX3;E9PQP1;E9PLC6;E9PPS5;E9PJL9;E9PPR0;H0YE81;H0YD04;E9PPD6	P49821;G3V0I5;P49821-2;B4DE93	P49821	P49821	NADH dehydrogenase [ubiquinone] flavoprotein 1, mitochondrial	NDUFV1	NDUFV1	NADH dehydrogenase [ubiquinone] flavoprotein 1, mitochondrial		464	50817.1	493440	173369	672987	12685309	767951	20706499	143993	479345	192761	1854553	11715369	20489148	9778877	20020181	272475	1046820	Organellar	0	0	1	Mitochondrion
Q9Y2Z9;G3XA86;Q9Y2Z9-3;A0A0D9SFJ1;Q9Y2Z9-2;G3V3A1;G3V434;G3V2L5;G3V4A6	Q9Y2Z9;G3XA86;Q9Y2Z9-3;A0A0D9SFJ1;Q9Y2Z9-2	Q9Y2Z9	Q9Y2Z9	Ubiquinone biosynthesis monooxygenase COQ6, mitochondrial	COQ6	COQ6	Ubiquinone biosynthesis monooxygenase COQ6, mitochondrial		468	50869.9	44070	6749	152867	3303825	93692	3044897	4775	26337	8765	421230	2861894	2766796	2096799	3081127	11920	144678	Organellar	0	0	1	Mitochondrion
P82650;G5E9W7;G5E9V5;H7C5H3;H7C5L9;H7C5F2;P82650-2;C9J5D8	P82650;G5E9W7;G5E9V5	P82650	P82650	28S ribosomal protein S22, mitochondrial	MRPS22	MRPS22	28S ribosomal protein S22, mitochondrial		360	41280.4	27380	20307	177225	1031756	134736	1212295	64485	110404	27964	212451	896981	1046452	745925	1314426	30539	108319	Organellar	0.00525997	0	0.99474	Mitochondrion
P14406;H0UI06;D6R9C3;D6RIE3;D6RGV5	P14406;H0UI06;D6R9C3;D6RIE3;D6RGV5	P14406	P14406	Cytochrome c oxidase subunit 7A2, mitochondrial	COX7A2	COX7A2	Cytochrome c oxidase subunit 7A2, mitochondrial		83	9395.98	712286	162578	296793	15425334	628072	15301662	0	1047441	632963	2672580	12761828	8886075	12220174	26920006	162723	2037190	Organellar	0	0	1	Mitochondrion
Q9UG56;H0Y7P7;Q9UG56-2;B1AKM8;B1AKM6	Q9UG56;H0Y7P7;Q9UG56-2;B1AKM8;B1AKM6	Q9UG56	Q9UG56	Phosphatidylserine decarboxylase proenzyme;Phosphatidylserine decarboxylase alpha chain;Phosphatidylserine decarboxylase beta chain	PISD	PISD	Phosphatidylserine decarboxylase proenzyme		409	46671.7	14663	0	0	17242	5994	43681	0	0	0	6899	36357	48669	16191	43565	0	5605	Organellar	0	0	1	Mitochondrion
O43674;H0Y886;E7EWP0;O43674-2;H7C568;A0A087WYD0	O43674;H0Y886;E7EWP0;O43674-2	O43674	O43674	NADH dehydrogenase [ubiquinone] 1 beta subcomplex subunit 5, mitochondrial	NDUFB5	NDUFB5	NADH dehydrogenase [ubiquinone] 1 beta subcomplex subunit 5, mitochondrial		189	21750.3	217712	55849	408779	4805894	252956	7840804	143202	440813	50013	1076563	4744555	8273556	3812232	9797556	33571	444447	Organellar	0	0	1	Mitochondrion
Q99807;H3BP28;Q99807-2;H3BTN8;I3L1T0;H3BSZ3;H3BS11	Q99807;H3BP28;Q99807-2	Q99807	Q99807	5-demethoxyubiquinone hydroxylase, mitochondrial	COQ7	COQ7	5-demethoxyubiquinone hydroxylase, mitochondrial		217	24277	28751	55371	74271	2706240	101197	1923229	105815	26208	45741	319274	2325277	1856430	1563824	2146791	84016	237971	Organellar	0	0	1	Mitochondrion
Q9BUR5;H7C1U8;Q9BUR5-2;G3V1B6	Q9BUR5;H7C1U8;Q9BUR5-2	Q9BUR5	Q9BUR5	Apolipoprotein O	APOO	APOO	MICOS complex subunit MIC26		198	22284.6	102441	121596	118479	4082492	131824	5735352	14853	111011	98359	421981	4112563	6321528	3016896	3748835	19827	172931	Organellar	0	0	1	Mitochondrion
Q5TC12;I3L448;A8MRA7;Q5TC12-2;H0YD21;H0YDD6;H0YCA6	Q5TC12;I3L448;A8MRA7;Q5TC12-2;H0YD21	Q5TC12	Q5TC12	ATP synthase mitochondrial F1 complex assembly factor 1	ATPAF1	ATPAF1	ATP synthase mitochondrial F1 complex assembly factor 1		328	36436.5	17322	93245	46451	966345	39498	770396	14140	22507	15771	69089	692406	660975	596255	1326782	33384	125784	Organellar	0.0482958	0	0.951704	Mitochondrion
Q15070;S4R3Q9;J3KNA0;Q15070-2;E7EVY0;C9JC63;Q15070-3	Q15070;S4R3Q9;J3KNA0;Q15070-2;E7EVY0	Q15070	Q15070	Mitochondrial inner membrane protein OXA1L	OXA1L	OXA1L	Mitochondrial inner membrane protein OXA1L		435	48547.8	121627	364730	133407	573454	52997	842954	266217	116901	39689	156605	571188	866708	583458	482599	120073	72521	Organellar	0	0	1	Mitochondrion
Q9Y6G3;S4R360;J3KPP0;S4R2Z7	Q9Y6G3;S4R360;J3KPP0;S4R2Z7	Q9Y6G3	Q9Y6G3	39S ribosomal protein L42, mitochondrial	MRPL42	MRPL42	39S ribosomal protein L42, mitochondrial		142	16661.1	0	30120	71232	151760	33385	159550	25200	46381	0	106790	110965	186405	70764	98260	110138	31819	Organellar	0	0	1	Mitochondrion
Q9H4I3;J3KPT4;Q9H4I3-2	Q9H4I3;J3KPT4;Q9H4I3-2	Q9H4I3	Q9H4I3	TraB domain-containing protein	TRABD	TRABD	TraB domain-containing protein		376	42321.1	3344	3296	12310	3282	0	12422	24611	0	1961	0	7470	7976	10503	5355	6074	0	Organellar	0	0	1	Mitochondrion
Q14197;J3KS15;J3QRF8	Q14197;J3KS15	Q14197	Q14197	Peptidyl-tRNA hydrolase ICT1, mitochondrial	ICT1	ICT1	Peptidyl-tRNA hydrolase ICT1, mitochondrial		206	23630.1	49882	24011	84045	380284	72145	339181	41943	39166	29581	118843	363793	416443	135268	450724	34671	0	Organellar	0.000257998	0	0.999742	Mitochondrion
Q9Y2R9;J3QLS3;J3QQS1;J3KSI8;J3QKW2	Q9Y2R9;J3QLS3;J3QQS1;J3KSI8;J3QKW2	Q9Y2R9	Q9Y2R9	28S ribosomal protein S7, mitochondrial	MRPS7	MRPS7	28S ribosomal protein S7, mitochondrial		242	28134	55736	81297	127915	1687030	173998	1592591	69477	29035	15760	293277	1218126	1414731	825521	1304074	48634	124587	Organellar	0.00493929	0	0.995061	Mitochondrion
Q9BRQ6;J3QTA6;J3QTB2;H0Y922	Q9BRQ6;J3QTA6;J3QTB2;H0Y922	Q9BRQ6	Q9BRQ6	MICOS complex subunit MIC25	CHCHD6	CHCHD6	MICOS complex subunit MIC25		235	26457.7	119946	30392	184794	317095	100365	370790	52457	97792	38419	54142	315207	441571	321973	612532	117936	225425	Organellar	0	0	1	Mitochondrion
Q96ND0;K7EK00;K7ERQ2;K7EPG9	Q96ND0;K7EK00	Q96ND0	Q96ND0	Protein FAM210A	FAM210A	FAM210A	Protein FAM210A		272	30776.6	24340	18719	84564	632262	33413	842490	17258	9286	32613	378837	692763	691032	583662	875016	27404	33911	Organellar	0	0	1	Mitochondrion
Q8N2U0;K7ERE1;K7ENI6;K7ESI7	Q8N2U0;K7ERE1;K7ENI6	Q8N2U0	Q8N2U0	Transmembrane protein 256	TMEM256	TMEM256	Transmembrane protein 256		113	11741.6	111555	0	834110	2903004	925798	1221382	347206	81963	134868	616554	4031062	2783221	453736	682790	535090	307162	Organellar	0	0	1	Mitochondrion
Q9NP81;M0QWZ7;Q9NP81-2;M0R2C6;M0R259;B4DJM9;M0QX29;M0R2H5;M0R1C0	Q9NP81;M0QWZ7;Q9NP81-2;M0R2C6;M0R259	Q9NP81	Q9NP81	Serine--tRNA ligase, mitochondrial	SARS2	SARS2	Serine--tRNA ligase, mitochondrial		518	58282.5	46989	37101	92827	1143997	97099	1376416	105224	43959	28954	250440	1140160	1283366	853265	1319786	85231	67249	Organellar	0.0156544	0	0.984346	Mitochondrion
O00165;O00165-2;O00165-5;O00165-3;E9PIQ7;Q5VYD6;O00165-4;O00165-6	O00165;O00165-2;O00165-5;O00165-3;E9PIQ7;Q5VYD6	O00165	O00165	HCLS1-associated protein X-1	HAX1	HAX1	HCLS1-associated protein X-1		279	31620.5	106602	271149	237030	334106	148741	354420	559518	83292	266847	170097	329477	261718	231125	349634	970885	53274	Organellar	0.139767	0	0.860233	Mitochondrion
O00217;E9PPW7;E9PKH6;E9PN51;F8W9K7;Q08E91;H0YDT4	O00217;E9PPW7;E9PKH6;E9PN51;F8W9K7	O00217	O00217	NADH dehydrogenase [ubiquinone] iron-sulfur protein 8, mitochondrial	NDUFS8	NDUFS8	NADH dehydrogenase [ubiquinone] iron-sulfur protein 8, mitochondrial		210	23705.1	249556	79444	264564	6281443	265741	6770421	17674	297294	138083	867902	6233544	6941455	4368738	9747154	297321	546179	Organellar	0	0	1	Mitochondrion
O00330;O00330-3;O00330-2;H0YD97	O00330;O00330-3	O00330	O00330	Pyruvate dehydrogenase protein X component, mitochondrial	PDHX	PDHX	Pyruvate dehydrogenase protein X component, mitochondrial		501	54122.3	155596	5707	228356	5295050	218803	7224733	54738	118607	15457	927788	4538628	5711464	4687905	6105543	65963	401460	Organellar	0.015598	0	0.984402	Mitochondrion
O00483	O00483	O00483	O00483	Cytochrome c oxidase subunit NDUFA4	NDUFA4	NDUFA4	Cytochrome c oxidase subunit NDUFA4		81	9369.86	1099716	56239	1034247	52321220	1049786	88535983	21723	998747	312230	8987706	45143333	68177554	60334921	68938318	379523	1628960	Organellar	0	0	1	Mitochondrion
O14521-2;O14521;H0YD96;H0YD41;G3V173;E9PK73;H3BRW5;O14521-4	O14521-2;O14521;H0YD96;H0YD41;G3V173;E9PK73;H3BRW5;O14521-4	O14521-2	O14521	Succinate dehydrogenase [ubiquinone] cytochrome b small subunit, mitochondrial	SDHD	SDHD	Succinate dehydrogenase [ubiquinone] cytochrome b small subunit, mitochondrial		120	12614.9	1443670	131080	161647	1198711	215537	608477	166068	110613	78013	235646	983116	850237	689566	1507707	219159	85076	Organellar	0	0	1	Mitochondrion
O14548;E5RJZ1;H0YBD2;E5RFH8	O14548;E5RJZ1;H0YBD2	O14548	O14548	Cytochrome c oxidase subunit 7A-related protein, mitochondrial	COX7A2L	COX7A2L	Cytochrome c oxidase subunit 7A-related protein, mitochondrial		114	12614.7	124821	61557	277684	2057716	121671	1848995	0	129169	24601	252424	1378928	2161246	1073701	1691159	62637	166945	Organellar	0	0	1	Mitochondrion
O14561;H3BNK3	O14561;H3BNK3	O14561	O14561	Acyl carrier protein, mitochondrial;Acyl carrier protein	NDUFAB1	NDUFAB1	Acyl carrier protein, mitochondrial		156	17417.3	975125	548120	1735243	18159673	1274104	36285751	1694411	591392	411111	3756268	21585184	30406593	14863827	17329105	1982074	1441897	Organellar	0.040906	0	0.959094	Mitochondrion
O14874;O14874-3;O14874-2;H3BTL2;H3BS02;H3BNP3;H3BQP2;H3BUV3	O14874;O14874-3;O14874-2;H3BTL2;H3BS02	O14874	O14874	[3-methyl-2-oxobutanoate dehydrogenase [lipoamide]] kinase, mitochondrial	BCKDK	BCKDK	[3-methyl-2-oxobutanoate dehydrogenase [lipoamide]] kinase, mitochondrial		412	46360.5	16851	6833	24146	401798	8436	788375	10888	27010	12103	43792	370734	664018	297816	459531	20679	71628	Organellar	0	0	1	Mitochondrion
O14880;Q5VV89;Q5VV87	O14880;Q5VV89;Q5VV87	O14880	O14880	Microsomal glutathione S-transferase 3	MGST3	MGST3	Microsomal glutathione S-transferase 3		152	16516.3	1531498	448045	3480480	11696872	2998553	15505705	420382	2459700	413004	4765900	7000212	7453944	10248299	12770313	1181697	1253509	Organellar	0	0	1	Mitochondrion
O14925;Q5SRD1;B4DDK6	O14925;Q5SRD1	O14925	O14925	Mitochondrial import inner membrane translocase subunit Tim23;Putative mitochondrial import inner membrane translocase subunit Tim23B	TIMM23;TIMM23B	TIMM23	Mitochondrial import inner membrane translocase subunit Tim23		209	21943.1	40211	0	0	84343	28549	76827	0	16305	30892	31775	55778	179358	120364	157729	62646	31212	Organellar	0	0	1	Mitochondrion
O14949	O14949	O14949	O14949	Cytochrome b-c1 complex subunit 8	UQCRQ	UQCRQ	Cytochrome b-c1 complex subunit 8		82	9906.38	1134338	215072	1950155	20711595	723270	53464467	1392296	792272	339223	4097239	33071575	43370573	26178953	31801958	678656	2798870	Organellar	0	0	1	Mitochondrion
O15091;O15091-2;O15091-4;O15091-3;A0A0A0MTQ0	O15091;O15091-2;O15091-4	O15091	O15091	Mitochondrial ribonuclease P protein 3	KIAA0391	KIAA0391	Mitochondrial ribonuclease P protein 3		583	67315.3	3231	6003	4338	15773	281	6794	0	702	6787	1194	18534	25702	5017	15147	0	1162	Organellar	0.0296106	0	0.970389	Mitochondrion
O15235	O15235	O15235	O15235	28S ribosomal protein S12, mitochondrial	MRPS12	MRPS12	28S ribosomal protein S12, mitochondrial		138	15172.9	95503	0	25392	213988	0	186248	100328	69906	0	62322	194133	280638	86190	155443	0	118589	Organellar	0	0	1	Mitochondrion
O15382;M0QXF9;B3KSI3;O15382-2	O15382;M0QXF9;B3KSI3;O15382-2	O15382	O15382	Branched-chain-amino-acid aminotransferase, mitochondrial;Branched-chain-amino-acid aminotransferase	BCAT2	BCAT2	Branched-chain-amino-acid aminotransferase, mitochondrial		392	44287.7	99234	30049	398677	3356207	314611	4849506	60174	209949	43165	337261	2245017	4369844	1602072	5613509	280452	366805	Organellar	0.0213241	0	0.978676	Mitochondrion
O43166-2;O43166-3;O43166;F5GYF8;H0YJY2;G3V4Z3	O43166-2;O43166-3;O43166;F5GYF8	O43166-2	O43166	Signal-induced proliferation-associated 1-like protein 1	SIPA1L1	SIPA1L1	Signal-induced proliferation-associated 1-like protein 1		1783	197495	553	1697	8241	3561	8256	4812	1613	1213	965	1593	3176	858	4477	6548	936	1144	Organellar	0.126698	0	0.873302	Mitochondrion
O43181;H0Y9M8	O43181	O43181	O43181	NADH dehydrogenase [ubiquinone] iron-sulfur protein 4, mitochondrial	NDUFS4	NDUFS4	NADH dehydrogenase [ubiquinone] iron-sulfur protein 4, mitochondrial		175	20108	365105	213452	815456	11613293	958808	13990904	174405	265622	464552	1660501	10358671	14355305	7951766	13653990	137643	1042489	Organellar	0	0	1	Mitochondrion
O43615;M0QXU7;M0R301;M0QXM9;M0R124	O43615;M0QXU7	O43615	O43615	Mitochondrial import inner membrane translocase subunit TIM44	TIMM44	TIMM44	Mitochondrial import inner membrane translocase subunit TIM44		452	51355.7	270836	197966	333868	2519493	423513	3938463	132620	149207	174547	368985	1455689	4075134	2399560	3331530	151239	661937	Organellar	0.000486469	0	0.999514	Mitochondrion
O43676;C9JKQ2	O43676;C9JKQ2	O43676	O43676	NADH dehydrogenase [ubiquinone] 1 beta subcomplex subunit 3	NDUFB3	NDUFB3	NADH dehydrogenase [ubiquinone] 1 beta subcomplex subunit 3		98	11402	325579	28583	48510	9860410	181774	11335155	182381	414143	123477	1510150	8032675	13639857	7735085	12576454	162859	918097	Organellar	0	0	1	Mitochondrion
O43677	O43677	O43677	O43677	NADH dehydrogenase [ubiquinone] 1 subunit C1, mitochondrial	NDUFC1	NDUFC1	NADH dehydrogenase [ubiquinone] 1 subunit C1, mitochondrial		76	8734.26	80043	112035	148415	2480720	179423	805891	80891	204272	40211	258534	1551005	250079	1342722	1439108	228999	52739	Organellar	0	0	1	Mitochondrion
O43678;O43678-2;A6NJG2	O43678;O43678-2	O43678	O43678	NADH dehydrogenase [ubiquinone] 1 alpha subcomplex subunit 2	NDUFA2	NDUFA2	NADH dehydrogenase [ubiquinone] 1 alpha subcomplex subunit 2		99	10921.6	770875	99997	669835	18913755	382857	31784772	0	846150	308077	4501363	13744650	29975193	18190442	39625098	264439	2543988	Organellar	0.0376864	0	0.962314	Mitochondrion
O43819;C9JBU1	O43819	O43819	O43819	Protein SCO2 homolog, mitochondrial	SCO2	SCO2	Protein SCO2 homolog, mitochondrial		266	29809.9	39624	17405	34324	216540	28961	159359	22545	17481	157999	61083	142904	174537	75932	238026	74634	42442	Organellar	0.00203418	0	0.997966	Mitochondrion
O43837-2	O43837-2	O43837-2	O43837	Isocitrate dehydrogenase [NAD] subunit beta, mitochondrial	IDH3B	IDH3B	Isocitrate dehydrogenase [NAD] subunit beta, mitochondrial		383	41887.3	5299	0	0	377279	0	541917	0	0	0	118240	279410	283160	270630	307784	75664	0	Organellar	0.0163217	0	0.983678	Mitochondrion
O43920	O43920	O43920	O43920	NADH dehydrogenase [ubiquinone] iron-sulfur protein 5	NDUFS5	NDUFS5	NADH dehydrogenase [ubiquinone] iron-sulfur protein 5		106	12517.5	612215	817587	894155	7929179	1273171	14791625	1613681	367560	294588	2817003	9921437	19078906	7946717	14396723	1287912	1276852	Organellar	0	0	1	Mitochondrion
O60313-2;E5KLJ5;O60313;E5KLJ6;E5KLK1;E5KLJ9;H7C141;H7C321;C9JMB8;C9JY58;H7C3G2;A8MXB6	O60313-2;E5KLJ5;O60313;E5KLJ6;E5KLK1;E5KLJ9	O60313-2	O60313	Dynamin-like 120 kDa protein, mitochondrial;Dynamin-like 120 kDa protein, form S1	OPA1	OPA1	Dynamin-like 120 kDa protein, mitochondrial		997	115884	280140	141021	439175	2672664	381436	3514984	156468	313341	123827	298857	3058249	3026570	1946432	2380165	227184	658769	Organellar	0.00139337	0	0.998607	Mitochondrion
O60783	O60783	O60783	O60783	28S ribosomal protein S14, mitochondrial	MRPS14	MRPS14	28S ribosomal protein S14, mitochondrial		128	15138.7	38819	0	169263	1288710	184800	1136291	271874	15152	101371	359973	1176422	1171522	670044	653425	115531	81494	Organellar	0	0	1	Mitochondrion
O60830;O60830-2;V9GYS0;V9GYU0;V9GYK7	O60830;O60830-2;V9GYS0	O60830	O60830	Mitochondrial import inner membrane translocase subunit Tim17-B	TIMM17B	TIMM17B	Mitochondrial import inner membrane translocase subunit Tim17-B		172	18273	0	49758	23476	70441	19547	121904	16941	16321	11503	22397	103416	119139	68192	101443	32492	28848	Organellar	0	0	1	Mitochondrion
O75027;O75027-2;B4DGL8;A0A087WW65;O75027-3;E9PJR8;E9PNQ5	O75027;O75027-2;B4DGL8;A0A087WW65;O75027-3	O75027	O75027	ATP-binding cassette sub-family B member 7, mitochondrial	ABCB7	ABCB7	ATP-binding cassette sub-family B member 7, mitochondrial		752	82641.3	18193	3243	32082	338103	29666	445223	28280	23490	14350	31141	232846	397654	201026	440295	26234	51760	Organellar	0.000637393	0	0.999363	Mitochondrion
O75208;H3BNT2;H3BSJ5;H3BRC0;H3BPY0;H3BPC6;H3BPW3;H3BVA5;O75208-2	O75208;H3BNT2;H3BSJ5;H3BRC0	O75208	O75208	Ubiquinone biosynthesis protein COQ9, mitochondrial	COQ9	COQ9	Ubiquinone biosynthesis protein COQ9, mitochondrial		318	35509	121018	64551	398094	10960248	330781	10430256	210358	219573	166298	935464	8693215	10015106	5380749	11778442	340611	900229	Organellar	0.00888715	0	0.991113	Mitochondrion
O75251;F5H5N1;O75251-2	O75251;F5H5N1;O75251-2	O75251	O75251	NADH dehydrogenase [ubiquinone] iron-sulfur protein 7, mitochondrial	NDUFS7	NDUFS7	NADH dehydrogenase [ubiquinone] iron-sulfur protein 7, mitochondrial		213	23563.5	133691	64084	93759	3762251	170932	7703681	88325	253563	43076	662079	4445218	5398461	2118023	6654462	50646	257680	Organellar	0	0	1	Mitochondrion
O75306;O75306-2	O75306;O75306-2	O75306	O75306	NADH dehydrogenase [ubiquinone] iron-sulfur protein 2, mitochondrial	NDUFS2	NDUFS2	NADH dehydrogenase [ubiquinone] iron-sulfur protein 2, mitochondrial		463	52545.6	318664	103609	734532	7992369	672265	10932926	631599	439650	115249	1630187	7312510	10401014	6049625	12062196	499640	947713	Organellar	0.00023118	0	0.999769	Mitochondrion
O75323;O75323-2;C9K068;H7C333;F8WBI5;C9J7B1	O75323;O75323-2	O75323	O75323	Protein NipSnap homolog 2	GBAS	GBAS	Protein NipSnap homolog 2		286	33742.6	266024	122826	686643	12862516	407053	13737081	455479	414790	228095	1700188	11603387	12798274	8314725	11241146	358164	1130515	Organellar	0.0122612	0	0.987739	Mitochondrion
O75380	O75380	O75380	O75380	NADH dehydrogenase [ubiquinone] iron-sulfur protein 6, mitochondrial	NDUFS6	NDUFS6	NADH dehydrogenase [ubiquinone] iron-sulfur protein 6, mitochondrial		124	13711.6	373954	219022	799621	7931117	390084	14729677	404081	392796	164577	1896374	6844513	11787446	6577578	13924809	975146	1287245	Organellar	0.0096029	0	0.990397	Mitochondrion
O75431;O75431-2;C9JNK6;C9JAZ1;F8WE26	O75431;O75431-2;C9JNK6;C9JAZ1	O75431	O75431	Metaxin-2	MTX2	MTX2	Metaxin-2		263	29763.2	229686	221519	745842	4263146	419463	2689692	392163	202829	121897	692191	2257430	3380806	2682095	4270942	346367	462216	Organellar	0	0	1	Mitochondrion
O75439;G3V0E4;F8WEA6;F8WBE1	O75439;G3V0E4	O75439	O75439	Mitochondrial-processing peptidase subunit beta	PMPCB	PMPCB	Mitochondrial-processing peptidase subunit beta		489	54366.1	88909	26590	127088	780692	87815	937627	25817	78333	78818	104922	756915	716813	801001	1030629	117356	192874	Organellar	0.0352276	0	0.964772	Mitochondrion
O75600;O75600-2;H7BZ75;C9IZC9;F2Z340	O75600;O75600-2	O75600	O75600	2-amino-3-ketobutyrate coenzyme A ligase, mitochondrial	GCAT	GCAT	2-amino-3-ketobutyrate coenzyme A ligase, mitochondrial		419	45285.1	7535	7598	7615	58012	9421	82710	0	5809	15924	3230	141227	53156	223139	138021	0	14769	Organellar	0.00500633	0	0.994994	Mitochondrion
O75616;J3QRV9;J3QSB2;O75616-2;J3QT61;K7EQJ8	O75616;J3QRV9;J3QSB2;O75616-2	O75616	O75616	GTPase Era, mitochondrial	ERAL1	ERAL1	GTPase Era, mitochondrial		437	48350.1	0	25933	6570	18774	8595	15951	26739	0	8585	2515	9277	27788	9386	31646	18531	2775	Organellar	0.00810917	0	0.991891	Mitochondrion
O75648;O75648-2;O75648-4;O75648-3;O75648-5;Q2PPL5	O75648;O75648-2;O75648-4	O75648	O75648	Mitochondrial tRNA-specific 2-thiouridylase 1	TRMU	TRMU	Mitochondrial tRNA-specific 2-thiouridylase 1		421	47744.7	6006	0	7087	19673	8525	39429	0	6994	11666	6335	21233	48529	10374	25596	0	8925	Organellar	0	0	1	Mitochondrion
O75746;O75746-2;F8W9J0;H0YFB2;B4DGK6	O75746;O75746-2	O75746	O75746	Calcium-binding mitochondrial carrier protein Aralar1	SLC25A12	SLC25A12	Calcium-binding mitochondrial carrier protein Aralar1		678	74761.9	450471	189015	429154	8255096	556643	8900472	75921	638620	254767	1271138	7950245	6427083	5798261	7850209	216587	1282751	Organellar	0	0	1	Mitochondrion
O75879;D6REA0;D6RDU9;D6RGY4;H0Y8G7;H0Y9F2;B4E0P2;H0Y9W6	O75879;D6REA0;D6RDU9	O75879	O75879	Glutamyl-tRNA(Gln) amidotransferase subunit B, mitochondrial	GATB;PET112	GATB	Glutamyl-tRNA(Gln) amidotransferase subunit B, mitochondrial		557	61864	3513	19662	11249	43943	14948	27357	6958	0	2916	13024	31765	51416	42070	44021	3658	6442	Organellar	0.0255506	0	0.974449	Mitochondrion
O75880;J3QL56;J3QR42	O75880;J3QL56	O75880	O75880	Protein SCO1 homolog, mitochondrial	SCO1	SCO1	Protein SCO1 homolog, mitochondrial		301	33814	57946	22245	123063	515806	96789	900955	193872	57220	34020	96663	692623	650435	538634	673676	71938	142784	Organellar	0	0	1	Mitochondrion
O75947;O75947-2;F5H608	O75947;O75947-2	O75947	O75947	ATP synthase subunit d, mitochondrial	ATP5H	ATP5H	ATP synthase subunit d, mitochondrial		161	18491.2	3086134	1572139	2155666	54737872	1690089	79801639	695392	3694004	1384243	11100291	47429932	57224549	38496696	74409704	1116929	4667489	Organellar	0.00698414	0	0.993016	Mitochondrion
O75964;E9PN17	O75964;E9PN17	O75964	O75964	ATP synthase subunit g, mitochondrial	ATP5L	ATP5L	ATP synthase subunit g, mitochondrial		103	11428.5	2081130	686845	867123	31958289	1312061	38896640	348961	2152107	413172	6165726	25293759	28834957	28173479	43478016	491022	5117780	Organellar	0	0	1	Mitochondrion
O76031;H0YM48;H0YK07	O76031	O76031	O76031	ATP-dependent Clp protease ATP-binding subunit clpX-like, mitochondrial	CLPX	CLPX	ATP-dependent Clp protease ATP-binding subunit clpX-like, mitochondrial		633	69223.7	18260	10458	24723	129175	28022	215534	3856	7758	24001	46946	117045	204821	132507	277800	9966	24764	Organellar	0.00829732	0	0.991703	Mitochondrion
O94826	O94826	O94826	O94826	Mitochondrial import receptor subunit TOM70	TOMM70A	TOMM70A	Mitochondrial import receptor subunit TOM70		608	67454.8	233977	147389	463007	1347181	295605	1239086	352751	412926	134125	196888	1203216	1544877	789062	714641	324061	461739	Organellar	0.00477643	0	0.995224	Mitochondrion
O94925;B7Z509;H7BZD1;O94925-2	O94925	O94925	O94925	Glutaminase kidney isoform, mitochondrial	GLS	GLS	Glutaminase kidney isoform, mitochondrial		669	73461.1	264485	194118	718403	681886	315571	340307	181012	238094	99765	197450	556790	258880	235187	255879	137501	382375	Organellar	0.0215984	0	0.978402	Mitochondrion
O94925-3;B8ZZC5	O94925-3	O94925-3	O94925	Glutaminase kidney isoform, mitochondrial	GLS	GLS	Glutaminase kidney isoform, mitochondrial		598	65460	51599	19606	177028	31775	80617	12280	113556	39710	2730	21171	34886	24192	15011	18448	126823	28109	Organellar	0.0215984	0	0.978402	Mitochondrion
O95139;O95139-2;A0A087WZX2	O95139;O95139-2;A0A087WZX2	O95139	O95139	NADH dehydrogenase [ubiquinone] 1 beta subcomplex subunit 6	NDUFB6	NDUFB6	NADH dehydrogenase [ubiquinone] 1 beta subcomplex subunit 6		128	15489.2	243324	319157	197896	8297141	481308	9111989	175211	349492	69166	2067021	6713160	8067316	5228553	11652771	112013	514636	Organellar	0	0	1	Mitochondrion
O95140;O95140-2;Q5JXC5	O95140;O95140-2	O95140	O95140	Mitofusin-2	MFN2	MFN2	Mitofusin-2		757	86402.1	48106	8378	111672	794774	71603	675769	12349	66860	16252	131018	921889	543299	450135	803095	41351	154736	Organellar	0	0	1	Mitochondrion
O95167;S4R3I5;H7C2R1;A8MVM8;S4R3T6;A8MYJ8;H7C0D7	O95167;S4R3I5	O95167	O95167	NADH dehydrogenase [ubiquinone] 1 alpha subcomplex subunit 3	NDUFA3	NDUFA3	NADH dehydrogenase [ubiquinone] 1 alpha subcomplex subunit 3		84	9278.85	328440	345469	199688	14646348	631655	18428247	141244	265827	202950	2635164	9716478	11584441	10410166	15508868	130270	867735	Organellar	0	0	1	Mitochondrion
O95168;O95168-2;C9JXQ9;F2Z3P9	O95168;O95168-2;C9JXQ9;F2Z3P9	O95168	O95168	NADH dehydrogenase [ubiquinone] 1 beta subcomplex subunit 4	NDUFB4	NDUFB4	NADH dehydrogenase [ubiquinone] 1 beta subcomplex subunit 4		129	15208.6	1053124	434413	1414071	17470057	1150438	23172385	205580	954569	518210	3910453	12586327	17971258	11659133	21021994	578875	3310315	Organellar	0	0	1	Mitochondrion
O95169;O95169-3;E9PQ68;O95169-2;K9J7I2;E9PIZ8	O95169;O95169-3;E9PQ68;O95169-2;K9J7I2	O95169	O95169	NADH dehydrogenase [ubiquinone] 1 beta subcomplex subunit 8, mitochondrial	NDUFB8	NDUFB8	NADH dehydrogenase [ubiquinone] 1 beta subcomplex subunit 8, mitochondrial		186	21765.7	43693	17175	258553	11215908	236111	16620173	11957	197155	122853	1195831	10868432	12038615	5133781	8979043	28325	264440	Organellar	0	0	1	Mitochondrion
O95182;M0R1K9	O95182	O95182	O95182	NADH dehydrogenase [ubiquinone] 1 alpha subcomplex subunit 7	NDUFA7	NDUFA7	NADH dehydrogenase [ubiquinone] 1 alpha subcomplex subunit 7		113	12551.4	425271	72397	940263	12823079	534737	22430007	503004	360336	140603	3884368	15573428	33559342	11798168	16004456	769705	1047453	Organellar	0	0	1	Mitochondrion
O95202;O95202-3;O95202-2	O95202	O95202	O95202	LETM1 and EF-hand domain-containing protein 1, mitochondrial	LETM1	LETM1	LETM1 and EF-hand domain-containing protein 1, mitochondrial		739	83354.2	203027	25278	261888	2442956	280577	4428855	39945	254652	100213	518474	1969132	2939729	2750127	3559223	47299	347553	Organellar	0.00109643	0	0.998904	Mitochondrion
O95298;E9PM14;A0A087WUM3;O95298-2;E9PQ53;E9PRJ5;O95298-3	O95298;E9PM14;A0A087WUM3;O95298-2;E9PQ53	O95298	O95298	NADH dehydrogenase [ubiquinone] 1 subunit C2;NADH dehydrogenase [ubiquinone] 1 subunit C2, isoform 2	NDUFC2;KCTD14;NDUFC2-KCTD14	NDUFC2	NADH dehydrogenase [ubiquinone] 1 subunit C2		119	14187.5	281907	90084	497131	11287265	335976	10477719	253616	299570	134774	1305293	8059001	11318630	6477164	11390794	321766	703710	Organellar	0.00109366	0	0.998906	Mitochondrion
O95363;Q5JRF7	O95363	O95363	O95363	Phenylalanine--tRNA ligase, mitochondrial	FARS2	FARS2	Phenylalanine--tRNA ligase, mitochondrial		451	52356.5	7141	59476	4159	247164	7574	212060	15022	5617	23360	17284	177051	194060	62792	212805	31863	18649	Organellar	0.0265702	0	0.97343	Mitochondrion
O95563;Q5R3B4	O95563;Q5R3B4	O95563	O95563	Mitochondrial pyruvate carrier 2	MPC2	MPC2	Mitochondrial pyruvate carrier 2		127	14278.9	164725	73211	360827	3444104	136768	4345053	44437	189011	40715	200848	3038877	3850372	2549989	5231762	22415	431131	Organellar	0	0	1	Mitochondrion
O95571;M0QXB5;M0QY80;M0QX80	O95571;M0QXB5	O95571	O95571	Persulfide dioxygenase ETHE1, mitochondrial	ETHE1	ETHE1	Persulfide dioxygenase ETHE1, mitochondrial		254	27872.9	201869	152520	567964	807290	390172	722656	395423	279955	152819	242209	409375	595345	343250	548362	406792	527249	Organellar	0.142865	0	0.857135	Mitochondrion
O95831;O95831-3;O95831-2;E9PMA0;O95831-5;O95831-4;O95831-6	O95831;O95831-3;O95831-2;E9PMA0	O95831	O95831	Apoptosis-inducing factor 1, mitochondrial	AIFM1	AIFM1	Apoptosis-inducing factor 1, mitochondrial		613	66900.6	588301	549355	727418	11827902	580735	15213153	297320	586329	965736	2487965	10047232	11862617	10127172	15963984	880475	1590190	Organellar	0.00234913	0	0.997651	Mitochondrion
O95900;O95900-2	O95900;O95900-2	O95900	O95900	Probable tRNA pseudouridine synthase 2	TRUB2	TRUB2	Probable tRNA pseudouridine synthase 2		331	36694.4	9839	0	48310	425183	36594	302881	0	8963	0	49726	250233	207185	177267	148417	14403	0	Organellar	0	0	1	Mitochondrion
O96000;H3BPJ9;O96000-2;H3BV16	O96000;H3BPJ9;O96000-2;H3BV16	O96000	O96000	NADH dehydrogenase [ubiquinone] 1 beta subcomplex subunit 10	NDUFB10	NDUFB10	NADH dehydrogenase [ubiquinone] 1 beta subcomplex subunit 10		172	20776.7	297837	380760	795563	15090581	399084	25022277	311215	538463	336877	2227310	15297777	21162630	12400885	21149299	209936	1547436	Organellar	0	0	1	Mitochondrion
O96008;O96008-2;K7EJ57;K7EKG4	O96008;O96008-2;K7EJ57	O96008	O96008	Mitochondrial import receptor subunit TOM40 homolog	TOMM40	TOMM40	Mitochondrial import receptor subunit TOM40 homolog		361	37893.1	101931	35587	87793	747496	118562	1048145	56494	64280	25658	183666	818341	637121	403719	511217	16476	94793	Organellar	0	0	1	Mitochondrion
P00367;P00367-3;P00367-2	P00367;P00367-3;P00367-2	P00367	P00367	Glutamate dehydrogenase 1, mitochondrial	GLUD1	GLUD1	Glutamate dehydrogenase 1, mitochondrial		558	61397.9	1261731	1465368	2798950	5198390	2540502	5309482	1949579	1956028	3480980	2223404	5370057	4462321	3207161	4755620	2920505	5426480	Organellar	0.00255291	0	0.997447	Mitochondrion
P00395	P00395	P00395	P00395	Cytochrome c oxidase subunit 1	MT-CO1	MT-CO1	Cytochrome c oxidase subunit 1		513	57041.4	139748	108280	472087	9321686	482332	8675381	401664	144190	46069	824154	7313487	9300313	3716449	6088253	50619	139631	Organellar	0	0	1	Mitochondrion
P00403	P00403	P00403	P00403	Cytochrome c oxidase subunit 2	MT-CO2	MT-CO2	Cytochrome c oxidase subunit 2		227	25565	2158648	640388	1707032	60404896	2771028	82275612	424568	1767564	1074939	18985615	42656724	60004864	57020209	68425245	1098919	6626697	Organellar	0	0	1	Mitochondrion
P00414	P00414	P00414	P00414	Cytochrome c oxidase subunit 3	MT-CO3	MT-CO3	Cytochrome c oxidase subunit 3		261	29950.8	203088	404468	1032662	11020229	1175151	11385318	977586	533578	172110	1192254	10071169	6592133	8002650	12621265	815468	448016	Organellar	0	0	1	Mitochondrion
P00505;P00505-2	P00505;P00505-2	P00505	P00505	Aspartate aminotransferase, mitochondrial	GOT2	GOT2	Aspartate aminotransferase, mitochondrial		430	47517.7	664108	1763495	1243632	27698004	1654252	39106951	1617782	1334652	4452965	4357630	22901372	31775836	23472697	43846213	4331908	3592598	Organellar	0.0491365	0	0.950864	Mitochondrion
P00846	P00846	P00846	P00846	ATP synthase subunit a	MT-ATP6	MT-ATP6	ATP synthase subunit a		226	24817.2	577256	359619	338109	20511197	532365	13603593	742910	220639	294713	398086	23459635	14794485	7595930	15786899	1149495	1238560	Organellar	0	0	1	Mitochondrion
P03905	P03905	P03905	P03905	NADH-ubiquinone oxidoreductase chain 4	MT-ND4	MT-ND4	NADH-ubiquinone oxidoreductase chain 4		459	51580.9	66681	23963	143648	1289878	138413	1189759	41737	116012	54554	215039	923064	826309	1204987	1945434	60867	206857	Organellar	0	0	1	Mitochondrion
P03915	P03915	P03915	P03915	NADH-ubiquinone oxidoreductase chain 5	MT-ND5	MT-ND5	NADH-ubiquinone oxidoreductase chain 5		603	67026.5	49696	37347	148385	2326220	106456	919830	69762	71431	50791	307032	1033652	418192	926446	1068669	61824	130463	Organellar	0	0	1	Mitochondrion
P03928	P03928	P03928	P03928	ATP synthase protein 8	MT-ATP8	MT-ATP8	ATP synthase protein 8		68	7991.65	484048	908114	1532927	16602536	4975526	18875741	1190786	627531	396825	2926450	15668834	16597997	11485323	14484465	1083568	918476	Organellar	0	0	1	Mitochondrion
P04181	P04181	P04181	P04181	Ornithine aminotransferase, mitochondrial;Ornithine aminotransferase, hepatic form;Ornithine aminotransferase, renal form	OAT	OAT	Ornithine aminotransferase, mitochondrial		439	48534.8	244734	180258	377468	194033	269798	61966	232416	331219	185124	164112	141915	65235	80617	48256	180485	316736	Organellar	0.0295346	0	0.970465	Mitochondrion
P05141	P05141	P05141	P05141	ADP/ATP translocase 2;ADP/ATP translocase 2, N-terminally processed	SLC25A5	SLC25A5	ADP/ATP translocase 2		298	32852.2	548495	183436	844522	2594412	679470	2460085	185061	640707	203360	505294	2536960	1807808	1237607	1788089	310347	1634924	Organellar	0.000567396	0	0.999433	Mitochondrion
P06576;H0YH81	P06576;H0YH81	P06576	P06576	ATP synthase subunit beta, mitochondrial;ATP synthase subunit beta	ATP5B	ATP5B	ATP synthase subunit beta, mitochondrial		529	56559.9	7740620	5571585	11963041	75592323	12381366	114543705	3775101	7583778	4407502	27016744	56723770	79599385	72097692	120855957	6208923	13682910	Organellar	0.0177584	0	0.982242	Mitochondrion
P07919;A0A096LP55;A0A087X2B9;A0A087WTF2	P07919;A0A096LP55	P07919	P07919	Cytochrome b-c1 complex subunit 6, mitochondrial;Cytochrome b-c1 complex subunit 6	UQCRH;UQCRHL	UQCRH	Cytochrome b-c1 complex subunit 6, mitochondrial		91	10738.8	236249	52300	352572	8147333	375329	13675998	196360	267973	155252	1193999	9259791	14950134	5675389	18476790	125088	571610	Organellar	0.057805	0	0.942195	Mitochondrion
P08559;P08559-4;P08559-2;P08559-3;Q5JPU3;Q5JPU0;Q5JPT9;Q5JPU1;Q5JPU2;P29803	P08559;P08559-4;P08559-2;P08559-3	P08559	P08559	Pyruvate dehydrogenase E1 component subunit alpha, somatic form, mitochondrial	PDHA1	PDHA1	Pyruvate dehydrogenase E1 component subunit alpha, somatic form, mitochondrial		390	43295.6	542005	321096	887420	21992302	831989	26590398	661273	628958	342803	3953994	20517738	24553160	18067498	27882978	655471	1714615	Organellar	0.022638	0	0.977362	Mitochondrion
P08574	P08574	P08574	P08574	Cytochrome c1, heme protein, mitochondrial	CYC1	CYC1	Cytochrome c1, heme protein, mitochondrial		325	35422	529062	222355	1556673	14895827	959953	23163489	654785	624282	157436	2792021	13213670	15952886	10986264	21518937	800711	1747227	Organellar	0	0	1	Mitochondrion
P09622;E9PEX6;P09622-2;F8WDM5;F2Z2E3;F8WDY5	P09622;E9PEX6;P09622-2	P09622	P09622	Dihydrolipoyl dehydrogenase, mitochondrial;Dihydrolipoyl dehydrogenase	DLD	DLD	Dihydrolipoyl dehydrogenase, mitochondrial		509	54177.3	858927	946147	1984961	17421582	2048655	28869885	1608153	992319	1298579	4215207	18584391	23927817	19970641	38780645	2642584	2825458	Organellar	0.0358351	0	0.964165	Mitochondrion
P09669	P09669	P09669	P09669	Cytochrome c oxidase subunit 6C	COX6C	COX6C	Cytochrome c oxidase subunit 6C		75	8781.44	1396439	513750	948250	49008503	1336204	54822048	414567	1418144	563253	12614258	40984645	37918788	40398598	77466239	611283	3315409	Organellar	0	0	1	Mitochondrion
P10109	P10109	P10109	P10109	Adrenodoxin, mitochondrial	FDX1	FDX1	Adrenodoxin, mitochondrial		184	19392.7	75551	14210	66975	368698	99642	503944	102326	12913	22489	23637	254722	470110	168017	556428	92302	77813	Organellar	0.0828641	0	0.917136	Mitochondrion
P10176;U3KQK5	P10176;U3KQK5	P10176	P10176	Cytochrome c oxidase subunit 8A, mitochondrial	COX8A	COX8A	Cytochrome c oxidase subunit 8A, mitochondrial		69	7579.1	494102	429195	863709	6890138	796854	4376598	331860	343746	263051	1342536	4898926	5643016	5499644	13932988	869353	1016712	Organellar	0	0	1	Mitochondrion
P10515;H0YDD4;E9PEJ4	P10515;H0YDD4;E9PEJ4	P10515	P10515	Dihydrolipoyllysine-residue acetyltransferase component of pyruvate dehydrogenase complex, mitochondrial;Acetyltransferase component of pyruvate dehydrogenase complex	DLAT	DLAT	Dihydrolipoyllysine-residue acetyltransferase component of pyruvate dehydrogenase complex, mitochondrial		647	68996.7	329761	53822	263564	10034002	297351	10697501	5008	275385	101991	1518758	7088891	9720478	7740168	13889402	62356	882375	Organellar	0.0121763	0	0.987824	Mitochondrion
P10606	P10606	P10606	P10606	Cytochrome c oxidase subunit 5B, mitochondrial	COX5B	COX5B	Cytochrome c oxidase subunit 5B, mitochondrial		129	13695.7	2549047	279800	933474	53097366	2007710	79841428	126164	2338172	522812	16591287	47067569	74633233	59960925	69686938	404366	4270588	Organellar	0.007299	0	0.992701	Mitochondrion
P10809;E7EXB4;E7ESH4;P10809-2;C9JL25;C9JL19;C9JCQ4;C9J0S9	P10809	P10809	P10809	60 kDa heat shock protein, mitochondrial	HSPD1	HSPD1	60 kDa heat shock protein, mitochondrial		573	61054.6	3041330	1607625	3619855	18603216	2716538	17000507	1054242	2816491	2170962	4752784	14874738	14604657	15072210	15739696	2671467	8366736	Organellar	0.0944622	0	0.905538	Mitochondrion
P11177;P11177-2;P11177-3;C9J634;F8WF02	P11177;P11177-2;P11177-3;C9J634;F8WF02	P11177	P11177	Pyruvate dehydrogenase E1 component subunit beta, mitochondrial	PDHB	PDHB	Pyruvate dehydrogenase E1 component subunit beta, mitochondrial		359	39233.4	727388	229546	990573	19406025	933202	28214362	259403	1011976	253651	3487025	14633119	16228067	13742990	21379011	327622	1497378	Organellar	0.0177885	0	0.982212	Mitochondrion
P11182;Q5VVL7	P11182;Q5VVL7	P11182	P11182	Lipoamide acyltransferase component of branched-chain alpha-keto acid dehydrogenase complex, mitochondrial	DBT	DBT	Lipoamide acyltransferase component of branched-chain alpha-keto acid dehydrogenase complex, mitochondrial		482	53487.1	308765	113521	286401	4186326	293600	6035732	117277	299656	110409	412398	3458697	5101477	2882175	7030154	99240	772642	Organellar	0.00205874	0	0.997941	Mitochondrion
P11310;Q5T4U5;P11310-2;B7Z9I1;E9PJM9;E9PRX4;H0YDT5	P11310;Q5T4U5;P11310-2;B7Z9I1	P11310	P11310	Medium-chain specific acyl-CoA dehydrogenase, mitochondrial	ACADM	ACADM	Medium-chain specific acyl-CoA dehydrogenase, mitochondrial		421	46588.3	512194	988032	631608	12349325	713809	18203408	819144	762747	1795587	3225862	9308862	15323677	11611998	16339250	1966314	2036086	Organellar	0.0385556	0	0.961444	Mitochondrion
P11498;P11498-2;E9PRE7;E9PS68	P11498	P11498	P11498	Pyruvate carboxylase, mitochondrial	PC	PC	Pyruvate carboxylase, mitochondrial		1178	129634	7781	14382	401825	181083	359478	65797	32612	92856	18958	72654	81931	92446	314685	17037	43596	17729	Organellar	0.0253061	0	0.974694	Mitochondrion
P12235;V9GYG0	P12235;V9GYG0	P12235	P12235	ADP/ATP translocase 1	SLC25A4	SLC25A4	ADP/ATP translocase 1		298	33064.5	5059179	891415	8459994	73886143	6122330	117400610	944536	5020529	992224	21819339	66536931	80053440	73087936	117716249	1422697	6965724	Organellar	0	0	1	Mitochondrion
P12236	P12236	P12236	P12236	ADP/ATP translocase 3;ADP/ATP translocase 3, N-terminally processed	SLC25A6	SLC25A6	ADP/ATP translocase 3		298	32866.3	88416	56036	419998	315763	103765	780621	26727	98024	59281	244981	491616	462729	226367	417173	145619	354082	Organellar	0.000372698	0	0.999627	Mitochondrion
P13073;H3BN72;H3BNV9;Q86WV2;H3BPG0;H3BNI5	P13073;H3BN72;H3BNV9;Q86WV2;H3BPG0	P13073	P13073	Cytochrome c oxidase subunit 4 isoform 1, mitochondrial	COX4I1	COX4I1	Cytochrome c oxidase subunit 4 isoform 1, mitochondrial		169	19576.7	1432442	1162296	2543101	57985787	2306085	80889429	1255789	2139340	1334236	15994375	50427281	61956637	48891269	69108146	1416081	4612705	Organellar	0.00700378	0	0.992996	Mitochondrion
P13995;P13995-2;B8ZZU9	P13995;P13995-2;B8ZZU9	P13995	P13995	Bifunctional methylenetetrahydrofolate dehydrogenase/cyclohydrolase, mitochondrial;NAD-dependent methylenetetrahydrofolate dehydrogenase;Methenyltetrahydrofolate cyclohydrolase	MTHFD2	MTHFD2	Bifunctional methylenetetrahydrofolate dehydrogenase/cyclohydrolase, mitochondrial		350	37895.1	7654	1812	57614	4934	3504	30832	33031	9537	16303	12138	8341	18411	4200	4003	15483	9989	Organellar	0.0241933	0	0.975807	Mitochondrion
P14854;K7EQD3	P14854	P14854	P14854	Cytochrome c oxidase subunit 6B1	COX6B1	COX6B1	Cytochrome c oxidase subunit 6B1		86	10192.4	441203	566808	830157	22541143	869901	62068572	1136749	822248	307564	2955410	25791240	54349375	21057418	23389145	715444	554286	Organellar	0.138766	0	0.861234	Mitochondrion
P14927;B7Z2R2;P14927-2	P14927;B7Z2R2;P14927-2	P14927	P14927	Cytochrome b-c1 complex subunit 7	UQCRB	UQCRB	Cytochrome b-c1 complex subunit 7		111	13530.5	1532992	358649	1049600	42095776	1198265	55598465	608760	1785016	445313	8209834	34182373	60092900	34064062	43671459	1009471	3222553	Organellar	0.00173281	0	0.998267	Mitochondrion
P15954;D6R9Z7	P15954;D6R9Z7	P15954	P15954	Cytochrome c oxidase subunit 7C, mitochondrial	COX7C	COX7C	Cytochrome c oxidase subunit 7C, mitochondrial		63	7245.5	321859	233297	679306	24536856	1058238	18506302	296828	427898	391713	3634974	17312826	13911721	14793159	16246525	210575	1694275	Organellar	0	0	1	Mitochondrion
P16219;E9PE82	P16219;E9PE82	P16219	P16219	Short-chain specific acyl-CoA dehydrogenase, mitochondrial	ACADS	ACADS	Short-chain specific acyl-CoA dehydrogenase, mitochondrial		412	44297.2	238790	285888	614585	3697554	588592	5767983	441645	421613	1293325	942279	3623555	5044784	3344035	4712273	866250	734930	Organellar	0	0	1	Mitochondrion
P17152	P17152	P17152	P17152	Transmembrane protein 11, mitochondrial	TMEM11	TMEM11	Transmembrane protein 11, mitochondrial		192	21540.8	128309	89093	587985	1170439	197278	861285	40175	75128	32680	161268	838354	757317	611522	685128	152061	363241	Organellar	0	0	1	Mitochondrion
P17568;M0R3B8	P17568	P17568	P17568	NADH dehydrogenase [ubiquinone] 1 beta subcomplex subunit 7	NDUFB7	NDUFB7	NADH dehydrogenase [ubiquinone] 1 beta subcomplex subunit 7		137	16401.9	231004	0	210070	2863848	152789	5211383	1339258	158743	44263	722790	3645441	8664125	2170274	5418059	529690	678596	Organellar	0	0	1	Mitochondrion
P18859;P18859-2;A8MUH2	P18859;P18859-2;A8MUH2	P18859	P18859	ATP synthase-coupling factor 6, mitochondrial	ATP5J	ATP5J	ATP synthase-coupling factor 6, mitochondrial		108	12587.5	514986	505500	679980	22627752	1079378	46237058	725827	1023478	502761	3455023	22471021	36259872	15982629	31442830	496486	724250	Organellar	0.00287246	0	0.997128	Mitochondrion
P20674;H3BRM5;H3BV69	P20674;H3BRM5;H3BV69	P20674	P20674	Cytochrome c oxidase subunit 5A, mitochondrial	COX5A	COX5A	Cytochrome c oxidase subunit 5A, mitochondrial		150	16762.2	1189265	510893	1542050	47918752	1585423	48525437	202424	1702034	1004573	10069233	37498473	45977206	39404495	51072857	528254	2851526	Organellar	0.028416	0	0.971584	Mitochondrion
P21796;C9JI87	P21796;C9JI87	P21796	P21796	Voltage-dependent anion-selective channel protein 1	VDAC1	VDAC1	Voltage-dependent anion-selective channel protein 1		283	30772.6	1705241	838414	1863893	20764046	2382550	30480989	1217105	2428955	1537336	6139543	19359342	20838593	20523136	32888331	1313312	3262091	Organellar	0.000500223	0	0.9995	Mitochondrion
P21912;A0A087WWT1	P21912;A0A087WWT1	P21912	P21912	Succinate dehydrogenase [ubiquinone] iron-sulfur subunit, mitochondrial	SDHB	SDHB	Succinate dehydrogenase [ubiquinone] iron-sulfur subunit, mitochondrial		280	31629.7	892426	388136	1325373	21819105	1577187	27410322	605405	1268818	490267	2808636	16507243	20309789	14700365	26913364	681536	1407282	Organellar	0.00475933	0	0.995241	Mitochondrion
P21953;P21953-2	P21953	P21953	P21953	2-oxoisovalerate dehydrogenase subunit beta, mitochondrial	BCKDHB	BCKDHB	2-oxoisovalerate dehydrogenase subunit beta, mitochondrial		392	43122.5	72601	60379	64321	596331	40246	1507160	11039	59482	9119	92801	390437	846616	270357	1045531	14006	98824	Organellar	0.001126	0	0.998874	Mitochondrion
P22033	P22033	P22033	P22033	Methylmalonyl-CoA mutase, mitochondrial	MUT	MUT	Methylmalonyl-CoA mutase, mitochondrial		750	83134.5	92411	57314	207241	1196000	147519	1173169	32536	138005	299028	340253	875185	1037409	826579	1287991	320292	339255	Organellar	0.00172839	0	0.998272	Mitochondrion
P22570;P22570-7;P22570-5;P22570-2;P22570-3;P22570-4	P22570;P22570-7;P22570-5;P22570-2;P22570-3;P22570-4	P22570	P22570	NADPH:adrenodoxin oxidoreductase, mitochondrial	FDXR	FDXR	NADPH:adrenodoxin oxidoreductase, mitochondrial		491	53836.8	99267	76371	184023	754008	174853	529094	272029	114536	127530	102549	678286	545489	486162	412674	295133	271816	Organellar	0.00215915	0	0.997841	Mitochondrion
P22695;H3BRG4;H3BSJ9;H3BP04;H3BUE4;H3BUI9;A0A087WVZ4	P22695;H3BRG4;H3BSJ9	P22695	P22695	Cytochrome b-c1 complex subunit 2, mitochondrial	UQCRC2	UQCRC2	Cytochrome b-c1 complex subunit 2, mitochondrial		453	48443	1769475	938768	3270101	38994631	2934799	52976262	2008043	1825555	844861	11242156	33865316	41099278	36520029	56291959	1469900	3937846	Organellar	0.000968808	0	0.999031	Mitochondrion
P22830;P22830-2;K7ELX4;K7EKP7;K7EJX5;K7EJM8	P22830;P22830-2;K7ELX4	P22830	P22830	Ferrochelatase, mitochondrial	FECH	FECH	Ferrochelatase, mitochondrial		423	47862.2	300047	208741	500687	1399770	280053	1208009	126297	267315	126114	331924	1308000	1395719	652058	1266324	304101	317160	Organellar	0.0019423	0	0.998058	Mitochondrion
P23368;P23368-2	P23368;P23368-2	P23368	P23368	NAD-dependent malic enzyme, mitochondrial	ME2	ME2	NAD-dependent malic enzyme, mitochondrial		584	65443.6	256062	165229	300006	4119829	218261	3990687	117716	239440	255169	431831	4453125	3304868	1981997	1972643	232726	475436	Organellar	0.0228871	0	0.977113	Mitochondrion
P23434;H3BNV1;H3BQ30;H3BUG8	P23434;H3BNV1	P23434	P23434	Glycine cleavage system H protein, mitochondrial	GCSH	GCSH	Glycine cleavage system H protein, mitochondrial		173	18884.6	111173	95721	51528	1030386	81385	2024655	113537	253133	128310	311816	867498	2319343	905220	741779	166367	354043	Organellar	0.0529482	0	0.947052	Mitochondrion
P23786	P23786	P23786	P23786	Carnitine O-palmitoyltransferase 2, mitochondrial	CPT2	CPT2	Carnitine O-palmitoyltransferase 2, mitochondrial		658	73777	122425	21583	303819	2444205	327277	3157336	106219	117439	43544	291237	1546769	3370037	1226806	3340853	198794	379271	Organellar	0.0150526	0	0.984947	Mitochondrion
P24539;Q5QNZ2	P24539;Q5QNZ2	P24539	P24539	ATP synthase F(0) complex subunit B1, mitochondrial	ATP5F1	ATP5F1	ATP synthase F(0) complex subunit B1, mitochondrial		256	28908.6	1695221	991319	2681684	21965525	2322707	27985271	2005285	1402859	841472	6004076	19111390	23933463	19715577	32660749	1891567	2002071	Organellar	0	0	1	Mitochondrion
P24752;H0YEL7;P24752-2;E9PRQ6	P24752	P24752	P24752	Acetyl-CoA acetyltransferase, mitochondrial	ACAT1	ACAT1	Acetyl-CoA acetyltransferase, mitochondrial		427	45199.6	1717799	2008975	2366341	24482968	1432144	40254976	1243301	3220747	6327167	6388472	26024331	38099416	22099857	33589590	3242418	9264819	Organellar	0.0261176	0	0.973882	Mitochondrion
P25705;P25705-3;K7ENJ4;K7ERX7;K7ESA0;K7EM08;K7EKV9;A0A0A0MTS3	P25705;P25705-3	P25705	P25705	ATP synthase subunit alpha, mitochondrial	ATP5A1	ATP5A1	ATP synthase subunit alpha, mitochondrial		553	59750.6	9129245	2702953	5991902	79491150	8534423	105417346	3074282	8366301	3365987	28232559	59054164	85057160	75398523	112759057	2914016	17986599	Organellar	0.0150853	0	0.984915	Mitochondrion
P25705-2;K7EK77;K7EJP1;K7EQH4	P25705-2	P25705-2	P25705	ATP synthase subunit alpha, mitochondrial	ATP5A1	ATP5A1	ATP synthase subunit alpha, mitochondrial		503	54493.6	24630	19658	0	302748	17643	223036	0	9922	26397	57716	226472	254017	252731	400858	51132	0	Organellar	0.0150853	0	0.984915	Mitochondrion
P27144;D3DQ64	P27144;D3DQ64	P27144	P27144	Adenylate kinase 4, mitochondrial	AK4	AK4	Adenylate kinase 4, mitochondrial		223	25268	661342	352841	2432641	4672771	1778445	10043427	1838915	844069	258894	577941	5818378	8090270	4415149	11001408	1297307	2145518	Organellar	0.00803785	0	0.991962	Mitochondrion
P28331;P28331-2;P28331-4;P28331-5;B4DJ81;P28331-3;C9JPQ5;F8WDL5	P28331;P28331-2;P28331-4;P28331-5;B4DJ81;P28331-3	P28331	P28331	NADH-ubiquinone oxidoreductase 75 kDa subunit, mitochondrial	NDUFS1	NDUFS1	NADH-ubiquinone oxidoreductase 75 kDa subunit, mitochondrial		727	79467.5	522672	231412	674396	13829606	771671	22891059	116419	772096	304299	2530149	12283338	18314485	10078092	23609824	313123	2006475	Organellar	0.00316744	0	0.996833	Mitochondrion
P30038;P30038-2;P30038-3;Q5TF55	P30038;P30038-2;P30038-3	P30038	P30038	Delta-1-pyrroline-5-carboxylate dehydrogenase, mitochondrial	ALDH4A1	ALDH4A1	Delta-1-pyrroline-5-carboxylate dehydrogenase, mitochondrial		563	61719.5	387607	388079	413005	3309468	380063	2206828	293297	495167	1274871	429111	2615037	2434685	2692468	2326015	1289544	1511928	Organellar	0.00759526	0	0.992405	Mitochondrion
P30048;P30048-2	P30048;P30048-2	P30048	P30048	Thioredoxin-dependent peroxide reductase, mitochondrial	PRDX3	PRDX3	Thioredoxin-dependent peroxide reductase, mitochondrial		256	27692.7	2267398	1081142	4208336	27863806	4459401	23922122	963066	3865200	1206772	4048343	21150341	21030444	15449948	23447584	1925779	4978390	Organellar	0.0694928	0	0.930507	Mitochondrion
P30049;A0A087WTL3	P30049	P30049	P30049	ATP synthase subunit delta, mitochondrial	ATP5D	ATP5D	ATP synthase subunit delta, mitochondrial		168	17490	2574739	1421396	1108935	30624238	1420294	22068655	769989	1962726	966315	7281655	20262819	30758014	29378295	25626045	545811	2489205	Organellar	0.0208205	0	0.979179	Mitochondrion
P30084	P30084	P30084	P30084	Enoyl-CoA hydratase, mitochondrial	ECHS1	ECHS1	Enoyl-CoA hydratase, mitochondrial		290	31387.4	1229762	870747	1553255	7202864	1309889	12640106	724532	2654827	3455772	1899183	7609319	12075763	9713997	13338822	2383145	3458871	Organellar	0.0402503	0	0.95975	Mitochondrion
P30405;R4GN99;P30405-2;H0Y548	P30405	P30405	P30405	Peptidyl-prolyl cis-trans isomerase F, mitochondrial	PPIF	PPIF	Peptidyl-prolyl cis-trans isomerase F, mitochondrial		207	22040.2	93104	133931	130998	7018332	291548	7141879	1204125	129880	305346	882906	5716121	3812651	3083034	5169051	2077173	774109	Organellar	0.0278354	0	0.972165	Mitochondrion
P30837	P30837	P30837	P30837	Aldehyde dehydrogenase X, mitochondrial	ALDH1B1	ALDH1B1	Aldehyde dehydrogenase X, mitochondrial		517	57206.3	6251319	135311	7850427	1075183	4783909	944139	136529	7381767	629459	1826776	1041056	1021328	796091	942020	1343646	20561378	Organellar	0.0323865	0	0.967613	Mitochondrion
P31040;D6RFM5;P31040-2;A0A087X1I3;P31040-3;H0Y8X1;H0Y8S2	P31040;D6RFM5;P31040-2;A0A087X1I3;P31040-3	P31040	P31040	Succinate dehydrogenase [ubiquinone] flavoprotein subunit, mitochondrial	SDHA	SDHA	Succinate dehydrogenase [ubiquinone] flavoprotein subunit, mitochondrial		664	72691.5	1015695	541086	1959785	13308473	1700292	21709519	1175507	1217275	769114	3710326	11559662	17560947	10294969	17817592	1670361	2277009	Organellar	0.037473	0	0.962527	Mitochondrion
P31327;P31327-3;P31327-2;Q5R211;E7EWJ3;C9JTA4	P31327;P31327-3;P31327-2	P31327	P31327	Carbamoyl-phosphate synthase [ammonia], mitochondrial	CPS1	CPS1	Carbamoyl-phosphate synthase [ammonia], mitochondrial		1500	164939	561739	915521	420651	383882	664086	292145	800954	1217715	9569530	1088051	789103	955199	333026	780943	5922787	3659441	Organellar	0.0655825	0	0.934417	Mitochondrion
P31930	P31930	P31930	P31930	Cytochrome b-c1 complex subunit 1, mitochondrial	UQCRC1	UQCRC1	Cytochrome b-c1 complex subunit 1, mitochondrial		480	52645.8	1184765	818831	2763410	32187006	3702567	57248580	1200168	2084794	799841	7179137	28700622	40598591	25921750	56018203	1839997	4120279	Organellar	0.000944955	0	0.999055	Mitochondrion
P31937;H7BZL2	P31937	P31937	P31937	3-hydroxyisobutyrate dehydrogenase, mitochondrial	HIBADH	HIBADH	3-hydroxyisobutyrate dehydrogenase, mitochondrial		336	35328.9	734930	1015942	1129410	12666725	1164692	11055926	748056	1074160	1782925	1354636	10994683	9817777	5559836	8513870	1515341	2508276	Organellar	0.0405823	0	0.959418	Mitochondrion
P32322;P32322-3;E2QRB3;P32322-2;J3KQ22;J3QKT4;J3QL24;J3QLK9;J3QL23;J3QL32;J3QRZ0;J3QKT3;J3KSA9;J3QR88;J3KTA8	P32322;P32322-3;E2QRB3;P32322-2;J3KQ22;J3QKT4;J3QL24;J3QLK9;J3QL23;J3QL32	P32322	P32322	Pyrroline-5-carboxylate reductase 1, mitochondrial;Pyrroline-5-carboxylate reductase	PYCR1	PYCR1	Pyrroline-5-carboxylate reductase 1, mitochondrial		319	33360.6	3032	3234	3404	3380	2002	1170	3717	1323	3189	637	1638	0	3572	2870	1477	1903	Organellar	0.0180965	0	0.981904	Mitochondrion
P34897;P34897-3;P34897-2;H0YIZ0;G3V2Y4;G3V5L0;G3V4W5;G3V540;G3V2W0;G3V241;G3V3Y8;G3V4T0;G3V4X0;G3V2E4;G3V2D2;G3V2Y1;G3V3C6	P34897;P34897-3;P34897-2;H0YIZ0;G3V2Y4	P34897	P34897	Serine hydroxymethyltransferase, mitochondrial;Serine hydroxymethyltransferase	SHMT2	SHMT2	Serine hydroxymethyltransferase, mitochondrial		504	55993	110337	127137	504949	431756	376669	507361	662728	160238	192515	233087	354575	269009	273983	571597	272410	190445	Organellar	0.063078	0	0.936922	Mitochondrion
P35232;C9JW96;C9JZ20;E7ESE2;E9PCW0;P35232-2;D6RBK0	P35232;C9JW96;C9JZ20;E7ESE2;E9PCW0	P35232	P35232	Prohibitin	PHB	PHB	Prohibitin		272	29804.1	1947540	731593	2471548	11364988	1851345	8929752	1011967	1605514	978849	2529703	10940721	7474475	7763986	9369234	729976	3155282	Organellar	0.000545594	0	0.999454	Mitochondrion
P35914;P35914-3;H0Y2L7;Q8TB92-2;Q8TB92;G5E9S9;B7Z4D4;B7Z212;Q8TB92-5	P35914;P35914-3	P35914	P35914	Hydroxymethylglutaryl-CoA lyase, mitochondrial	HMGCL	HMGCL	Hydroxymethylglutaryl-CoA lyase, mitochondrial		325	34360.1	283373	79094	159955	686123	309227	1205052	325942	283132	886802	415474	734326	841771	346924	745289	679268	1041418	Organellar	0.0145574	0	0.985443	Mitochondrion
P36542-2	P36542-2	P36542-2	P36542	ATP synthase subunit gamma, mitochondrial	ATP5C1	ATP5C1	ATP synthase subunit gamma, mitochondrial		297	32881	1594020	851854	2374830	34688342	2775963	36170064	1507667	1945510	794183	6488085	30313807	38605601	27048010	33941223	1479876	3361825	Organellar	0.00475358	0	0.995246	Mitochondrion
P36957;P36957-2;Q86SW4;H0YJF9;G3V3F0;G3V5M3	P36957;P36957-2;Q86SW4	P36957	P36957	Dihydrolipoyllysine-residue succinyltransferase component of 2-oxoglutarate dehydrogenase complex, mitochondrial	DLST	DLST	Dihydrolipoyllysine-residue succinyltransferase component of 2-oxoglutarate dehydrogenase complex, mitochondrial		453	48755.3	1223588	828558	1101796	11386380	1609147	16072062	284768	1339355	990117	2310127	9899065	13544322	11296249	17143096	637781	3498303	Organellar	0.0121054	0	0.987895	Mitochondrion
P38117;P38117-2;M0QY67	P38117;P38117-2;M0QY67	P38117	P38117	Electron transfer flavoprotein subunit beta	ETFB	ETFB	Electron transfer flavoprotein subunit beta		255	27843.6	1164851	1133211	1175576	21386609	1018464	32726995	1107212	1752267	2905966	3333941	19386317	28307892	25794659	40206649	1465443	5615525	Organellar	0.0766881	0	0.923312	Mitochondrion
P38646;D6RJI2;H0Y8S0;H0YBG6;D6RA73	P38646	P38646	P38646	Stress-70 protein, mitochondrial	HSPA9	HSPA9	Stress-70 protein, mitochondrial		679	73680.5	1608372	996715	2198249	16213383	1623202	18933886	760848	1971440	1867618	2739073	14271744	17385849	14227311	17904732	1735323	2760363	Organellar	0.0701783	0	0.929822	Mitochondrion
P40926;P40926-2;G3XAL0	P40926;P40926-2;G3XAL0	P40926	P40926	Malate dehydrogenase, mitochondrial;Malate dehydrogenase	MDH2	MDH2	Malate dehydrogenase, mitochondrial		338	35503.3	4948053	3955179	5492916	65926712	4589991	84413876	5605528	6215978	7635173	14054276	58198669	66501753	62866287	91749608	6827680	16501841	Organellar	0.0374581	0	0.962542	Mitochondrion
P40939;H0YFD6;P40939-2	P40939	P40939	P40939	Trifunctional enzyme subunit alpha, mitochondrial;Long-chain enoyl-CoA hydratase;Long chain 3-hydroxyacyl-CoA dehydrogenase	HADHA	HADHA	Trifunctional enzyme subunit alpha, mitochondrial		763	82999.6	2977600	1056408	3757286	25039228	2971905	31635561	1326463	2544213	1293503	5023570	21375724	29203051	20010979	33295705	2275357	4774296	Organellar	0.00505881	0	0.994941	Mitochondrion
P41247;P41247-2;C9IZF6	P41247;P41247-2;C9IZF6	P41247	P41247	Patatin-like phospholipase domain-containing protein 4	PNPLA4	PNPLA4	Patatin-like phospholipase domain-containing protein 4		253	27980.5	12089	0	44151	65847	21920	15329	0	6652	0	5072	35823	10809	0	13120	0	71254	Organellar	0	0	1	Mitochondrion
P42126;Q96DC0;P42126-2;H3BS70	P42126;Q96DC0;P42126-2;H3BS70	P42126	P42126	Enoyl-CoA delta isomerase 1, mitochondrial	ECI1;DCI	ECI1	Enoyl-CoA delta isomerase 1, mitochondrial		302	32816	495911	571665	583491	11889043	835035	8472075	775687	960277	1209604	1125162	5657685	6431860	4426547	8765827	1466748	1575533	Organellar	0.0800631	0	0.919937	Mitochondrion
P42704;A0A0C4DG06;B8ZZ38;C9JCA9	P42704	P42704	P42704	Leucine-rich PPR motif-containing protein, mitochondrial	LRPPRC	LRPPRC	Leucine-rich PPR motif-containing protein, mitochondrial		1394	157905	463546	179339	480311	5196457	471404	4621282	271845	431453	218081	662389	4091699	4231367	3179907	4659939	308986	735393	Organellar	0.0177477	0	0.982252	Mitochondrion
P42765;A0A0B4J2A4	P42765;A0A0B4J2A4	P42765	P42765	3-ketoacyl-CoA thiolase, mitochondrial	ACAA2	ACAA2	3-ketoacyl-CoA thiolase, mitochondrial		397	41924.2	1302266	1741154	1133953	12129403	1767636	20641220	1674546	2195419	7339969	2534384	8659202	18845001	10228650	19325552	6946355	5177885	Organellar	0.0249749	0	0.975025	Mitochondrion
P43155;P43155-2;P43155-3;H0Y4Z7;B7ZBP5;A6PVN3	P43155;P43155-2;P43155-3	P43155	P43155	Carnitine O-acetyltransferase	CRAT	CRAT	Carnitine O-acetyltransferase		626	70857.6	221809	282894	481847	3887963	275760	5044985	549839	374873	568648	643209	3497220	4502707	3463453	4709488	692179	515975	Organellar	0	0	1	Mitochondrion
P43304;P43304-2;F5GYK7;E7EM56	P43304;P43304-2	P43304	P43304	Glycerol-3-phosphate dehydrogenase, mitochondrial	GPD2	GPD2	Glycerol-3-phosphate dehydrogenase, mitochondrial		727	80852.7	57957	57297	107674	524698	144572	289737	39194	81510	71572	163067	365682	303358	249568	314733	88101	144317	Organellar	7.7153e-05	0	0.999923	Mitochondrion
P43897;C9JT21;C9JG32;F8VPA7;F8VS27;P43897-4;P43897-3;F8WCK2	P43897;C9JT21	P43897	P43897	Elongation factor Ts, mitochondrial;Elongation factor Ts	TSFM	TSFM	Elongation factor Ts, mitochondrial		325	35390.7	64281	22326	117993	1058260	100909	1151104	20970	68141	37738	103055	780434	1006532	600118	789431	129394	95928	Organellar	0.0186939	0	0.981306	Mitochondrion
P45880;A0A0A0MR02;Q5JSD2	P45880;A0A0A0MR02;Q5JSD2	P45880	P45880	Voltage-dependent anion-selective channel protein 2	VDAC2	VDAC2	Voltage-dependent anion-selective channel protein 2		294	31566.5	1925015	1041366	2410998	15473452	2372504	19337940	979825	2490651	1219082	3425021	13254046	15261305	14018645	25545303	1324338	3900231	Organellar	0.000579119	0	0.999421	Mitochondrion
P45954	P45954	P45954	P45954	Short/branched chain specific acyl-CoA dehydrogenase, mitochondrial	ACADSB	ACADSB	Short/branched chain specific acyl-CoA dehydrogenase, mitochondrial		432	47485.4	207557	192449	330045	3355253	351253	3297147	445791	392602	1279035	582999	4257760	2495158	2712417	2654498	917713	845449	Organellar	0.0353181	0	0.964682	Mitochondrion
P46199;H7C213	P46199	P46199	P46199	Translation initiation factor IF-2, mitochondrial	MTIF2	MTIF2	Translation initiation factor IF-2, mitochondrial		727	81317.4	4783	5942	11397	514188	20885	455399	7184	7838	2451	38927	541052	486654	278227	454373	4682	30815	Organellar	0	0	1	Mitochondrion
P47985;P0C7P4	P47985;P0C7P4	P47985	P47985	Cytochrome b-c1 complex subunit Rieske, mitochondrial;Cytochrome b-c1 complex subunit 11;Putative cytochrome b-c1 complex subunit Rieske-like protein 1	UQCRFS1;UQCRFS1P1	UQCRFS1	Cytochrome b-c1 complex subunit Rieske, mitochondrial		274	29668	748023	387018	1100865	19625789	538886	26369705	676078	1078412	308698	4436769	14544144	23269748	13125269	22070388	515926	1598568	Organellar	0.00175298	0	0.998247	Mitochondrion
P48047;H7C0C1;H7C086;H7C068	P48047;H7C0C1	P48047	P48047	ATP synthase subunit O, mitochondrial	ATP5O	ATP5O	ATP synthase subunit O, mitochondrial		213	23277.3	1555534	835207	1198431	25290820	1256409	27331456	144840	1560795	549439	9007643	19903222	26282079	22088571	28786361	289895	2309394	Organellar	0.00149607	0	0.998504	Mitochondrion
P48735;P48735-2;H0YL11	P48735;P48735-2	P48735	P48735	Isocitrate dehydrogenase [NADP], mitochondrial	IDH2	IDH2	Isocitrate dehydrogenase [NADP], mitochondrial		452	50909.3	1268453	1076140	2685160	38866071	2606849	89864024	1534261	1669005	1819010	8203341	24841511	61152717	31595671	83877106	2698829	10231955	Organellar	0.0281595	0	0.971841	Mitochondrion
P49406;S4R3W9;S4R455;H7C2J0	P49406;S4R3W9	P49406	P49406	39S ribosomal protein L19, mitochondrial	MRPL19	MRPL19	39S ribosomal protein L19, mitochondrial		292	33535	22437	33992	88717	335204	97615	473071	18554	34989	35222	40352	302823	480604	206268	521685	84689	54380	Organellar	0.0029763	0	0.997024	Mitochondrion
P49411;H3BNU3	P49411	P49411	P49411	Elongation factor Tu, mitochondrial	TUFM	TUFM	Elongation factor Tu, mitochondrial		452	49541.5	1269669	588321	1731773	17890598	1416853	21228208	1227947	1095903	571868	4663108	15112409	19020299	15207601	21656784	1202781	2519790	Organellar	0.0545369	0	0.945463	Mitochondrion
P49590;P49590-2;B4DQ67;D6RJE6;D6RB22	P49590;P49590-2;B4DQ67	P49590	P49590	Probable histidine--tRNA ligase, mitochondrial	HARS2	HARS2	Probable histidine--tRNA ligase, mitochondrial		506	56888.3	8352	4088	26824	261300	17541	339146	46279	16376	5568	13013	216747	236420	149182	263209	9329	4314	Organellar	0.0178528	0	0.982147	Mitochondrion
P49748-3;P49748;P49748-2;G3V1M7;K7EQP4;J3QRJ8;K7EJW8;J3KSR4;J3KS89;K7EMF8	P49748-3;P49748;P49748-2	P49748-3	P49748	Very long-chain specific acyl-CoA dehydrogenase, mitochondrial	ACADVL	ACADVL	Very long-chain specific acyl-CoA dehydrogenase, mitochondrial		678	72927.1	750410	901415	1236519	16335293	1145494	27420545	887377	1340957	935894	3712183	13799134	22481889	13027557	32480870	1256617	2790337	Organellar	0.00330329	0	0.996697	Mitochondrion
P50213;H0YL72;P50213-2;H0YMU3;H0YLI6;H0YKD0;H0YM64;H0YM46;H0YNF8;H0YL05;Q68D72;H0YLF8	P50213;H0YL72;P50213-2;H0YMU3;H0YLI6	P50213	P50213	Isocitrate dehydrogenase [NAD] subunit alpha, mitochondrial	IDH3A	IDH3A	Isocitrate dehydrogenase [NAD] subunit alpha, mitochondrial		366	39591.7	404925	238183	917922	14122777	929779	12314272	232787	446840	274568	1909660	10871631	9791034	9137399	13255114	370446	812034	Organellar	0.0484875	0	0.951512	Mitochondrion
P50336;H0YFP3;F5GZT7;F5H1I5;H0YFE1;F5H825	P50336	P50336	P50336	Protoporphyrinogen oxidase	PPOX	PPOX	Protoporphyrinogen oxidase		477	50765.3	26001	3616	58975	250065	27380	284912	5901	18794	10457	17208	249944	141995	119994	285018	15601	34459	Organellar	0	0	1	Mitochondrion
P50416;P50416-2;H3BP22;H3BUV7;H3BUJ0	P50416;P50416-2	P50416	P50416	Carnitine O-palmitoyltransferase 1, liver isoform	CPT1A	CPT1A	Carnitine O-palmitoyltransferase 1, liver isoform		773	88367.6	398348	30366	294763	432975	209611	236108	127917	394336	112788	159004	194428	246988	240563	282003	107642	433830	Organellar	0.0058849	0	0.994115	Mitochondrion
P51398;P51398-2;P51398-3;V9GZ03;V9GYL9;V9GYJ9;V9GYA7;V9GZ61;V9GYC9;V9GYW1;V9GY11;V9GYJ3;V9GYF7;V9GYR8;V9GYL4	P51398;P51398-2;P51398-3;V9GZ03;V9GYL9	P51398	P51398	28S ribosomal protein S29, mitochondrial	DAP3	DAP3	28S ribosomal protein S29, mitochondrial		398	45566.4	28046	10421	48164	953704	34706	1161568	4828	24054	14249	157577	1087752	1136656	554848	758528	16215	69812	Organellar	0.00430085	0	0.995699	Mitochondrion
P51553;P51553-2;E7EQB8;E9PF84	P51553;P51553-2;E7EQB8;E9PF84	P51553	P51553	Isocitrate dehydrogenase [NAD] subunit gamma, mitochondrial;Isocitrate dehydrogenase [NAD] subunit, mitochondrial	IDH3G	IDH3G	Isocitrate dehydrogenase [NAD] subunit gamma, mitochondrial		393	42794.3	123735	43435	456433	4458057	469857	4796220	300284	179008	14698	608993	3617235	3634512	3386576	5502742	184176	446472	Organellar	0.0323244	0	0.967676	Mitochondrion
P51649;P51649-2;C9J8Q5	P51649;P51649-2;C9J8Q5	P51649	P51649	Succinate-semialdehyde dehydrogenase, mitochondrial	ALDH5A1	ALDH5A1	Succinate-semialdehyde dehydrogenase, mitochondrial		535	57214.8	83221	80387	107712	1478086	175989	2145556	80269	132400	328177	177442	1309307	2331659	737785	2004588	411417	249705	Organellar	0.0792564	0	0.920744	Mitochondrion
P51970	P51970	P51970	P51970	NADH dehydrogenase [ubiquinone] 1 alpha subcomplex subunit 8	NDUFA8	NDUFA8	NADH dehydrogenase [ubiquinone] 1 alpha subcomplex subunit 8		172	20105	506617	228398	1100102	15898463	653412	26169065	598234	582959	284470	2089691	16538874	22125449	11777858	18921741	541933	1164897	Organellar	0.0473974	0	0.952603	Mitochondrion
P53007;B4DP62	P53007;B4DP62	P53007	P53007	Tricarboxylate transport protein, mitochondrial	SLC25A1	SLC25A1	Tricarboxylate transport protein, mitochondrial		311	34012.7	484264	359874	753903	550600	1108621	458115	457541	478201	248270	340055	463521	539227	384810	349040	951868	621202	Organellar	0	0	1	Mitochondrion
P53597;H7C233	P53597	P53597	P53597	Succinyl-CoA ligase [ADP/GDP-forming] subunit alpha, mitochondrial	SUCLG1	SUCLG1	Succinyl-CoA ligase [ADP/GDP-forming] subunit alpha, mitochondrial		346	36249.7	715540	703349	2342967	14199553	2098231	19044321	2078312	520688	689341	2233534	12531411	14822158	9657857	19667507	3214906	1425760	Organellar	0.0399243	0	0.960076	Mitochondrion
P53701	P53701	P53701	P53701	Cytochrome c-type heme lyase	HCCS	HCCS	Cytochrome c-type heme lyase		268	30601.6	15793	19434	41978	476920	51636	402415	67841	24956	22183	69255	688259	564473	288649	286344	68667	139371	Organellar	0.00245996	0	0.99754	Mitochondrion
P54098;H0YD36;H0YCV2;H0YCD2;H0YDF1;H0YE43	P54098	P54098	P54098	DNA polymerase subunit gamma-1	POLG	POLG	DNA polymerase subunit gamma-1		1239	139562	15512	468459	17760	65599	15595	49632	12228	6829	41816	2886	66572	41545	43925	67885	27430	7586	Organellar	0.0209023	0	0.979098	Mitochondrion
P54886;P54886-2	P54886;P54886-2	P54886	P54886	Delta-1-pyrroline-5-carboxylate synthase;Glutamate 5-kinase;Gamma-glutamyl phosphate reductase	ALDH18A1	ALDH18A1	Delta-1-pyrroline-5-carboxylate synthase		795	87302.3	89628	72230	267066	212712	132151	78487	297850	66141	77829	111639	329170	114356	113384	110867	195561	158457	Organellar	0.0338664	0	0.966134	Mitochondrion
P55084;P55084-2;F5GZQ3;B5MD38;C9JEY0;C9JE81;C9K0M0	P55084;P55084-2;F5GZQ3;B5MD38	P55084	P55084	Trifunctional enzyme subunit beta, mitochondrial;3-ketoacyl-CoA thiolase	HADHB	HADHB	Trifunctional enzyme subunit beta, mitochondrial		474	51294.4	1946954	1137289	2509642	19990691	2203579	27473430	1302496	1942500	1131082	5015501	17485459	23401797	18103228	27437083	1463672	4382817	Organellar	0.00551865	0	0.994481	Mitochondrion
P55809;E9PDW2	P55809;E9PDW2	P55809	P55809	Succinyl-CoA:3-ketoacid coenzyme A transferase 1, mitochondrial	OXCT1	OXCT1	Succinyl-CoA:3-ketoacid coenzyme A transferase 1, mitochondrial		520	56157.6	922005	338103	833889	7044485	925659	7713941	623564	1151856	252030	1458462	5776986	5978985	4777849	12022966	880783	2245876	Organellar	0.0525347	0	0.947465	Mitochondrion
P56134;P56134-3	P56134;P56134-3	P56134	P56134	ATP synthase subunit f, mitochondrial	ATP5J2	ATP5J2	ATP synthase subunit f, mitochondrial		94	10917.9	0	0	0	101857	0	104396	0	0	0	0	0	61201	67881	533820	0	0	Organellar	0	0	1	Mitochondrion
P56181	P56181	P56181	P56181	NADH dehydrogenase [ubiquinone] flavoprotein 3, mitochondrial	NDUFV3	NDUFV3	NADH dehydrogenase [ubiquinone] flavoprotein 3, mitochondrial		108	11940.5	0	96744	90033	1191799	97636	1433605	261598	80650	49480	380326	1414113	1286118	459892	1317837	87242	109551	Organellar	0	0	1	Mitochondrion
P56181-2	P56181-2	P56181-2	P56181	NADH dehydrogenase [ubiquinone] flavoprotein 3, mitochondrial	NDUFV3	NDUFV3	NADH dehydrogenase [ubiquinone] flavoprotein 3, mitochondrial		473	50984.1	169843	10778	365070	269196	178964	253368	102553	94758	36151	158276	272575	309914	228712	183764	63188	382015	Organellar	0	0	1	Mitochondrion
P56381	P56381	P56381	P56381	ATP synthase subunit epsilon, mitochondrial	ATP5E	ATP5E	ATP synthase subunit epsilon, mitochondrial		51	5779.76	149868	265341	233456	6653195	472910	8441394	189958	576072	153102	993259	5326512	3383712	7241180	9483597	198364	395979	Organellar	0.0100347	0	0.989965	Mitochondrion
P56385	P56385	P56385	P56385	ATP synthase subunit e, mitochondrial	ATP5I	ATP5I	ATP synthase subunit e, mitochondrial		69	7933.21	2238202	461834	549225	37934384	875220	42071157	147190	2705093	531802	7476704	22179418	36595062	37035514	60716776	412310	4859082	Organellar	0	0	1	Mitochondrion
P60602	P60602	P60602	P60602	Reactive oxygen species modulator 1	ROMO1	ROMO1	Reactive oxygen species modulator 1		79	8182.83	58650	71945	287892	775501	51105	935523	0	3236781	27615	100844	744520	751773	451548	612791	124381	455871	Organellar	0	0	1	Mitochondrion
P61604;B8ZZL8;B8ZZ54	P61604;B8ZZL8	P61604	P61604	10 kDa heat shock protein, mitochondrial	HSPE1	HSPE1	10 kDa heat shock protein, mitochondrial		102	10931.7	1531630	925888	836560	9846013	1248747	9864218	206034	2169763	1775551	1473496	10389841	8116226	9384827	12262285	333945	2943019	Organellar	0.101089	0	0.898911	Mitochondrion
P62072	P62072	P62072	P62072	Mitochondrial import inner membrane translocase subunit Tim10	TIMM10	TIMM10	Mitochondrial import inner membrane translocase subunit Tim10		90	10333	161340	150609	345117	639098	349658	523600	179593	228434	94203	113551	460935	747872	408172	614844	375017	274695	Organellar	0.100481	0	0.899519	Mitochondrion
P82663;E7EPW2;P82663-2;P82663-3	P82663;E7EPW2;P82663-2	P82663	P82663	28S ribosomal protein S25, mitochondrial	MRPS25	MRPS25	28S ribosomal protein S25, mitochondrial		173	20116.4	30981	51771	64947	973343	73428	908886	52686	35983	36591	131957	963346	833753	572746	647693	10626	59594	Organellar	0.000978294	0	0.999022	Mitochondrion
P82664	P82664	P82664	P82664	28S ribosomal protein S10, mitochondrial	MRPS10	MRPS10	28S ribosomal protein S10, mitochondrial		201	22999.5	19877	134754	13387	623213	21677	1526707	7565	13833	16109	51586	780867	751619	414998	603386	70086	39028	Organellar	0.00292915	0	0.997071	Mitochondrion
P82673;H0YG82;P82673-2	P82673	P82673	P82673	28S ribosomal protein S35, mitochondrial	MRPS35	MRPS35	28S ribosomal protein S35, mitochondrial		323	36844.3	21053	27548	127702	1259547	145122	818812	36978	30073	18557	147580	942556	1145778	537977	658605	26470	54399	Organellar	0.00344494	0	0.996555	Mitochondrion
P82675;P82675-2	P82675	P82675	P82675	28S ribosomal protein S5, mitochondrial	MRPS5	MRPS5	28S ribosomal protein S5, mitochondrial		430	48006.5	3365	14710	87602	532146	11747	531446	15867	5138	6200	41440	472746	598933	293837	451841	4383	34207	Organellar	0.00579077	0	0.994209	Mitochondrion
P82909	P82909	P82909	P82909	28S ribosomal protein S36, mitochondrial	MRPS36	MRPS36	28S ribosomal protein S36, mitochondrial		103	11466.2	479780	105489	338788	8904728	283954	19133343	633955	707435	100036	1449932	11195167	18490733	6366113	11905477	813325	1155558	Organellar	0.020676	0	0.979324	Mitochondrion
P82912;P82912-2;H0YL99;P82912-3	P82912;P82912-2;H0YL99	P82912	P82912	28S ribosomal protein S11, mitochondrial	MRPS11	MRPS11	28S ribosomal protein S11, mitochondrial		194	20615.8	26916	0	93345	777786	86118	1722531	64541	5547	0	184839	683919	631670	550547	452773	54260	49085	Organellar	0	0	1	Mitochondrion
P82914	P82914	P82914	P82914	28S ribosomal protein S15, mitochondrial	MRPS15	MRPS15	28S ribosomal protein S15, mitochondrial		257	29842.1	21435	28920	76969	211912	52977	212176	37062	192682	22810	79304	236225	342596	131449	218753	15798	27106	Organellar	0.0245003	0	0.9755	Mitochondrion
P82932	P82932	P82932	P82932	28S ribosomal protein S6, mitochondrial	MRPS6	MRPS6	28S ribosomal protein S6, mitochondrial		125	14226.6	41002	174332	19793	908885	185983	554133	98211	23624	49010	43756	473213	849843	359338	398092	87755	83447	Organellar	0.0162414	0	0.983759	Mitochondrion
P82933;H7BZC4	P82933	P82933	P82933	28S ribosomal protein S9, mitochondrial	MRPS9	MRPS9	28S ribosomal protein S9, mitochondrial		396	45834.8	39546	18479	59959	918326	17311	872768	19347	11324	20430	125246	891197	839988	481994	542631	8098	52054	Organellar	0.0075151	0	0.992485	Mitochondrion
P83111;P83111-2;H0YNN5	P83111;P83111-2	P83111	P83111	Serine beta-lactamase-like protein LACTB, mitochondrial	LACTB	LACTB	Serine beta-lactamase-like protein LACTB, mitochondrial		547	60693.6	54917	4786	276812	772228	101990	1517271	7507	41534	73339	226516	552488	1390286	520378	1291771	158963	85804	Organellar	0	0	1	Mitochondrion
Q00059;H7BYN3;Q00059-2	Q00059;H7BYN3;Q00059-2	Q00059	Q00059	Transcription factor A, mitochondrial	TFAM	TFAM	Transcription factor A, mitochondrial		246	29096.6	292752	91194	183622	1858773	263302	1797232	143893	361107	133761	207796	2266556	1960700	1053872	1387488	244837	353052	Organellar	0.00814716	0	0.991853	Mitochondrion
Q00325-2;F8VVM2;F8VWQ0	Q00325-2;F8VVM2	Q00325-2	Q00325	Phosphate carrier protein, mitochondrial	SLC25A3	SLC25A3	Phosphate carrier protein, mitochondrial		361	39958.7	884086	578911	1802035	18955114	1412005	24423019	707303	1789663	727081	2423343	13604075	16154169	12594976	26055586	701093	1701315	Organellar	0.000660972	0	0.999339	Mitochondrion
Q02127;I3NI32;J3QRQ3;I3L449;J3QRJ4	Q02127;I3NI32	Q02127	Q02127	Dihydroorotate dehydrogenase (quinone), mitochondrial	DHODH	DHODH	Dihydroorotate dehydrogenase (quinone), mitochondrial		395	42867.3	7253	9821	29607	422628	69405	789720	14449	10864	5706	47615	274897	874915	335051	507123	11756	39266	Organellar	0.0023734	0	0.997627	Mitochondrion
Q02218;A0A0D9SFS3;Q02218-3;C9J4G7	Q02218;A0A0D9SFS3	Q02218	Q02218	2-oxoglutarate dehydrogenase, mitochondrial	OGDH	OGDH	2-oxoglutarate dehydrogenase, mitochondrial		1023	115935	36230	9809	24842	673573	24838	761931	17425	89505	16828	98694	397086	585010	575387	705523	4659	199535	Organellar	0.0355607	0	0.964439	Mitochondrion
Q02252;Q02252-2;G3V4Z4	Q02252;Q02252-2;G3V4Z4	Q02252	Q02252	Methylmalonate-semialdehyde dehydrogenase [acylating], mitochondrial	ALDH6A1	ALDH6A1	Methylmalonate-semialdehyde dehydrogenase [acylating], mitochondrial		535	57839.7	625783	371170	901674	3263793	1049764	4445857	520675	1095662	2276932	881822	3455151	3682542	2702008	4357033	1478943	1561832	Organellar	0.0012199	0	0.99878	Mitochondrion
Q02978;I3L1P8;Q02978-2	Q02978;I3L1P8;Q02978-2	Q02978	Q02978	Mitochondrial 2-oxoglutarate/malate carrier protein	SLC25A11	SLC25A11	Mitochondrial 2-oxoglutarate/malate carrier protein		314	34061.7	272256	190068	719781	8631744	687511	7643191	276738	362612	261967	1547781	6612515	6994715	5097889	8806773	320353	1064535	Organellar	0	0	1	Mitochondrion
Q04837;A0A0G2JLD8;E7EUY5;C9K0U8	Q04837;A0A0G2JLD8;E7EUY5;C9K0U8	Q04837	Q04837	Single-stranded DNA-binding protein, mitochondrial	SSBP1	SSBP1	Single-stranded DNA-binding protein, mitochondrial		148	17259.7	773894	259995	399236	7059401	514435	3454379	68403	1074960	362457	909757	5611097	3303185	3678025	3603741	193543	1125347	Organellar	0.028717	0	0.971283	Mitochondrion
Q07021;I3L3Q7;I3L3B0	Q07021;I3L3Q7;I3L3B0	Q07021	Q07021	Complement component 1 Q subcomponent-binding protein, mitochondrial	C1QBP	C1QBP	Complement component 1 Q subcomponent-binding protein, mitochondrial		282	31362.2	1373021	248988	943328	6356404	655247	8489111	470823	1759125	559296	1564959	5546370	5965435	4648202	8799460	729127	2085391	Organellar	0.0853413	0	0.914659	Mitochondrion
Q10713;Q10713-2;Q5SXN9	Q10713;Q10713-2	Q10713	Q10713	Mitochondrial-processing peptidase subunit alpha	PMPCA	PMPCA	Mitochondrial-processing peptidase subunit alpha		525	58252.9	112376	81583	213305	1005755	124428	1014374	224811	61529	102916	193537	1187244	1162082	724308	1017946	303542	147744	Organellar	0.0299772	0	0.970023	Mitochondrion
Q12931;Q12931-2;I3L0K7;I3L239;I3L2D5;I3L253	Q12931;Q12931-2;I3L0K7	Q12931	Q12931	Heat shock protein 75 kDa, mitochondrial	TRAP1	TRAP1	Heat shock protein 75 kDa, mitochondrial		704	80110	172705	22492	164360	1472432	230146	1962711	33803	129655	141258	185672	1347724	1222334	1330136	2058357	169015	342052	Organellar	0.0265549	0	0.973445	Mitochondrion
Q13011;M0R248;M0QZW4;M0QXS7;M0R280;M0R1A2	Q13011;M0R248	Q13011	Q13011	Delta(3,5)-Delta(2,4)-dienoyl-CoA isomerase, mitochondrial	ECH1	ECH1	Delta(3,5)-Delta(2,4)-dienoyl-CoA isomerase, mitochondrial		328	35816.2	519465	585932	636806	6685258	894239	11112877	261730	1157657	1198276	1432076	5089868	10902861	6839998	14098259	1012335	2236124	Organellar	0.0373575	0	0.962643	Mitochondrion
Q13084;A2IDC6;Q4TT37;A2IDC7	Q13084;A2IDC6;Q4TT37;A2IDC7	Q13084	Q13084	39S ribosomal protein L28, mitochondrial	MRPL28	MRPL28	39S ribosomal protein L28, mitochondrial		256	30156.8	4308	8411	10108	196376	16804	143829	25613	7050	6155	39285	66483	213335	64336	179901	0	40949	Organellar	0	0	1	Mitochondrion
Q13232;H3BPR2	Q13232	Q13232	Q13232	Nucleoside diphosphate kinase 3	NME3	NME3	Nucleoside diphosphate kinase 3		169	19015	285983	236785	366730	921603	394520	304380	578849	435935	259455	149432	531656	279979	417651	358645	337555	835550	Organellar	0.0941038	0	0.905896	Mitochondrion
Q13405;E9PNF1;E9PI78	Q13405;E9PNF1	Q13405	Q13405	39S ribosomal protein L49, mitochondrial	MRPL49	MRPL49	39S ribosomal protein L49, mitochondrial		166	19198.1	35082	0	24959	501702	24660	416020	36551	22889	19761	56331	397182	461969	287079	445558	10954	78614	Organellar	0.0060515	0	0.993949	Mitochondrion
Q13423;D6RAI5;D6RHU2	Q13423	Q13423	Q13423	NAD(P) transhydrogenase, mitochondrial	NNT	NNT	NAD(P) transhydrogenase, mitochondrial		1086	113896	497848	63151	952367	24491270	969697	31238283	311341	490076	212930	4367419	19607156	24547503	18446182	34678631	472211	1556564	Organellar	0	0	1	Mitochondrion
Q13825;Q13825-2	Q13825;Q13825-2	Q13825	Q13825	Methylglutaconyl-CoA hydratase, mitochondrial	AUH	AUH	Methylglutaconyl-CoA hydratase, mitochondrial		339	35608.6	11380	54288	28555	688837	140668	1489369	38490	43885	85052	144825	517979	995768	906291	1559682	72550	145859	Organellar	0	0	1	Mitochondrion
Q15031;E9PHM2;C9JYR8;C9IZR7	Q15031;E9PHM2	Q15031	Q15031	Probable leucine--tRNA ligase, mitochondrial	LARS2	LARS2	Probable leucine--tRNA ligase, mitochondrial		903	101976	9569	26265	10539	304043	10490	238510	4693	8282	5226	11991	211559	177007	176879	243390	3422	16974	Organellar	0.0089542	0	0.991046	Mitochondrion
Q15119;Q15119-2;D6RDN9;D6RJH7;D6R983;D6RHG2;D6RGV8	Q15119;Q15119-2;D6RDN9	Q15119	Q15119	[Pyruvate dehydrogenase (acetyl-transferring)] kinase isozyme 2, mitochondrial	PDK2	PDK2	[Pyruvate dehydrogenase (acetyl-transferring)] kinase isozyme 2, mitochondrial		407	46153.8	53070	17288	111126	1393327	111117	1427900	30412	84874	9232	187666	1517019	1327385	1000634	1773175	18591	194763	Organellar	0	0	1	Mitochondrion
Q15526;Q15526-2;A0A087WYS9	Q15526;Q15526-2;A0A087WYS9	Q15526	Q15526	Surfeit locus protein 1	SURF1	SURF1	Surfeit locus protein 1		300	33331.4	4217	39759	34625	142727	29434	87819	12346	6537	25018	15479	189206	142134	81721	77129	33869	18440	Organellar	0	0	1	Mitochondrion
Q16134;Q16134-3	Q16134;Q16134-3	Q16134	Q16134	Electron transfer flavoprotein-ubiquinone oxidoreductase, mitochondrial	ETFDH	ETFDH	Electron transfer flavoprotein-ubiquinone oxidoreductase, mitochondrial		617	68495.4	178962	28779	328050	6837396	394111	11044368	72131	205391	86987	1066726	4867933	9465276	6189079	11254081	400182	484339	Organellar	0	0	1	Mitochondrion
Q16540;A6NJD9;A8MVT4;A8MYK1;H7C2P7	Q16540;A6NJD9;A8MVT4;A8MYK1;H7C2P7	Q16540	Q16540	39S ribosomal protein L23, mitochondrial	MRPL23	MRPL23	39S ribosomal protein L23, mitochondrial		153	17781.2	59678	0	62753	170462	25932	167282	24547	28877	30961	56773	338751	221066	85464	144471	42378	34991	Organellar	0	0	1	Mitochondrion
Q16698;Q16698-2;E5RFV2;E5RJG7;E5RJD2;E5RID6;H0YAW3	Q16698;Q16698-2;E5RFV2	Q16698	Q16698	2,4-dienoyl-CoA reductase, mitochondrial	DECR1	DECR1	2,4-dienoyl-CoA reductase, mitochondrial		335	36067.7	711610	1162120	1077233	22618916	1163909	45657585	839053	954347	3276718	4520658	21421547	36923016	22297014	46204636	3474103	1830446	Organellar	0.00165152	0	0.998348	Mitochondrion
Q16718;A0A087X1G1;H7BYD0;Q16718-2;A0A087WXR5;F8WAS3;C9IZN5	Q16718;A0A087X1G1;H7BYD0;Q16718-2;A0A087WXR5	Q16718	Q16718	NADH dehydrogenase [ubiquinone] 1 alpha subcomplex subunit 5	NDUFA5	NDUFA5	NADH dehydrogenase [ubiquinone] 1 alpha subcomplex subunit 5		116	13458.7	898864	321247	2468751	38897644	1872727	51912702	288271	1385284	856281	5776098	26490610	38349575	23722498	44301636	1089431	4418868	Organellar	0.00759949	0	0.992401	Mitochondrion
Q16740;M0R208;M0QYV5	Q16740;M0R208	Q16740	Q16740	ATP-dependent Clp protease proteolytic subunit, mitochondrial;ATP-dependent Clp protease proteolytic subunit	CLPP	CLPP	ATP-dependent Clp protease proteolytic subunit, mitochondrial		277	30180	52141	28135	106417	126413	115725	200510	34744	63758	8156	42632	119648	90836	93892	119318	86211	73597	Organellar	0.023041	0	0.976959	Mitochondrion
Q16762;B1AH48	Q16762	Q16762	Q16762	Thiosulfate sulfurtransferase	TST	TST	Thiosulfate sulfurtransferase		297	33428.9	299105	291761	535532	2950336	580489	4214161	800546	730708	3003124	672564	2586949	4284233	2441448	3345289	3386233	1852636	Organellar	0.0512389	0	0.948761	Mitochondrion
Q16795;H3BRM9;F5GY40;F5H0J3	Q16795	Q16795	Q16795	NADH dehydrogenase [ubiquinone] 1 alpha subcomplex subunit 9, mitochondrial	NDUFA9	NDUFA9	NADH dehydrogenase [ubiquinone] 1 alpha subcomplex subunit 9, mitochondrial		377	42509.5	401138	168850	898159	8689099	796923	12092066	297951	310875	224425	2311254	7709173	10231618	6404714	13455066	526034	1317650	Organellar	0	0	1	Mitochondrion
Q16822;B4DW73;H0YML5;Q16822-2;H0YNG4;H0YMU6;H0YMA5;H0YMY3	Q16822;B4DW73;H0YML5;Q16822-2	Q16822	Q16822	Phosphoenolpyruvate carboxykinase [GTP], mitochondrial	PCK2	PCK2	Phosphoenolpyruvate carboxykinase [GTP], mitochondrial		640	70730	49684	21555	161502	103060	181029	20099	120876	92777	212932	148793	77443	61068	246382	17204	258052	148453	Organellar	0.0340352	0	0.965965	Mitochondrion
Q16891;B9A067;D6RAW4	Q16891;B9A067	Q16891	Q16891	MICOS complex subunit MIC60	IMMT	IMMT	MICOS complex subunit MIC60		758	83677.9	4403	0	0	23945	0	94842	0	2488	4264	8861	21262	26984	13318	12746	0	3142	Organellar	2.66124e-05	0	0.999973	Mitochondrion
Q16891-2	Q16891-2	Q16891-2	Q16891	MICOS complex subunit MIC60	IMMT	IMMT	MICOS complex subunit MIC60		747	82624.7	1473764	831757	1918658	12247515	1804558	14153898	1286120	1642855	642105	2381088	10257944	13864137	9735181	16157183	1629714	2113101	Organellar	2.66124e-05	0	0.999973	Mitochondrion
Q16891-3	Q16891-3	Q16891-3	Q16891	MICOS complex subunit MIC60	IMMT	IMMT	MICOS complex subunit MIC60		726	80026.9	7175	23897	8418	976208	36893	1746682	39882	0	0	266511	883331	763110	607479	925126	11377	0	Organellar	2.66124e-05	0	0.999973	Mitochondrion
Q16891-4	Q16891-4	Q16891-4	Q16891	MICOS complex subunit MIC60	IMMT	IMMT	MICOS complex subunit MIC60		757	83548.8	12341	15760	40094	29919	27183	8131	28688	26954	12562	9224	14831	5087	13197	7280	25940	34871	Organellar	2.66124e-05	0	0.999973	Mitochondrion
Q32NB8;Q32NB8-2;K7ELT9;K7EL44;Q32NB8-3;K7EJP6;K7EPX0	Q32NB8;Q32NB8-2;K7ELT9;K7EL44;Q32NB8-3;K7EJP6	Q32NB8	Q32NB8	CDP-diacylglycerol--glycerol-3-phosphate 3-phosphatidyltransferase, mitochondrial	PGS1	PGS1	CDP-diacylglycerol--glycerol-3-phosphate 3-phosphatidyltransferase, mitochondrial		556	62730.3	10333	0	2565	8565	4015	13100	0	1446	19690	7375	11278	7567	12022	14504	0	7463	Organellar	0	0	1	Mitochondrion
Q330K2;Q330K2-2;A0A075B6P0;H0YBT9;H7C250;H0YB46;H0YBQ9;H0YC61;E5RGD6;E5RFN5;Q330K2-3;E5RHX9;H0YB05	Q330K2;Q330K2-2;A0A075B6P0	Q330K2	Q330K2	NADH dehydrogenase (ubiquinone) complex I, assembly factor 6	NDUFAF6	NDUFAF6	NADH dehydrogenase (ubiquinone) complex I, assembly factor 6		333	38176.2	385555	2605864	385146	733742	550618	1963696	1787658	138219	1614580	510742	712011	874053	464824	1357273	1971013	131066	Organellar	0	0	1	Mitochondrion
Q3KQZ1;Q3KQZ1-3;Q3KQZ1-2;Q3KQZ1-4	Q3KQZ1;Q3KQZ1-3;Q3KQZ1-2;Q3KQZ1-4	Q3KQZ1	Q3KQZ1	Solute carrier family 25 member 35	SLC25A35	SLC25A35	Solute carrier family 25 member 35		300	32437.7	0	0	0	7742	0	0	0	0	0	0	6265	0	2649	0	0	0	Organellar	0	0	1	Mitochondrion
Q3SXM5;Q3SXM5-2;H3BQI7;H3BT52;H3BNH5	Q3SXM5;Q3SXM5-2	Q3SXM5	Q3SXM5	Inactive hydroxysteroid dehydrogenase-like protein 1	HSDL1	HSDL1	Inactive hydroxysteroid dehydrogenase-like protein 1		330	37001.9	12358	5070	0	159832	13188	91328	12685	18769	0	42826	143295	152658	87452	131217	6639	17842	Organellar	0	0	1	Mitochondrion
Q3SY69;Q3SY69-3;Q3SY69-2;H0YHN9	Q3SY69	Q3SY69	Q3SY69	Mitochondrial 10-formyltetrahydrofolate dehydrogenase	ALDH1L2	ALDH1L2	Mitochondrial 10-formyltetrahydrofolate dehydrogenase		923	101746	236436	74787	303367	48353	277445	6808	102463	284890	83576	129235	41478	20645	6006	8732	139465	142497	Organellar	0	0	1	Mitochondrion
Q3ZCQ8-2;Q3ZCQ8;Q3ZCQ8-3;M0R003;M0R2F8;M0R1Y4;M0R0C3;M0R2Q2;M0QXC3;M0R2Z3;M0R303;M0R2D2;M0R047	Q3ZCQ8-2;Q3ZCQ8;Q3ZCQ8-3;M0R003;M0R2F8;M0R1Y4	Q3ZCQ8-2	Q3ZCQ8	Mitochondrial import inner membrane translocase subunit TIM50	TIMM50	TIMM50	Mitochondrial import inner membrane translocase subunit TIM50		456	50464.7	101399	33227	158257	550510	93989	683856	74305	72584	85596	230589	605967	689523	466132	735342	102568	230147	Organellar	0.00627606	0	0.993724	Mitochondrion
Q49B96;F8WEL9	Q49B96	Q49B96	Q49B96	Cytochrome c oxidase assembly protein COX19	COX19	COX19	Cytochrome c oxidase assembly protein COX19		90	10394	135479	47568	0	197408	165113	246969	0	83211	0	96091	161255	199954	46398	82421	26209	249435	Organellar	0.125004	0	0.874996	Mitochondrion
Q4G0N4;Q4G0N4-2;Q4G0N4-3;B7Z8V7;A0A0C4DGV3;D6RHI4;H0Y9H7	Q4G0N4;Q4G0N4-2;Q4G0N4-3;B7Z8V7	Q4G0N4	Q4G0N4	NAD kinase 2, mitochondrial	NADK2	NADK2	NAD kinase 2, mitochondrial		442	49432.9	62841	16081	154780	149890	137046	207369	26036	120992	404570	38596	189473	119100	108487	162467	281623	303314	Organellar	0.0304534	0	0.969547	Mitochondrion
Q4G176;F5H5A1;F5H755;F5H362;F5H2G6;H0YGC7;F5GX20;F5H3B2;H0YH37;H0YGJ0	Q4G176;F5H5A1;F5H755;F5H362	Q4G176	Q4G176	Acyl-CoA synthetase family member 3, mitochondrial	ACSF3	ACSF3	Acyl-CoA synthetase family member 3, mitochondrial		576	64130.1	12243	41954	61476	262912	26357	266031	290760	18379	12745	73189	179289	283858	137826	221721	117099	71763	Organellar	0.00457183	0	0.995428	Mitochondrion
Q53H12;E9PC15;E9PG39;A0A0G2JLG5;A0A0G2JLD0;Q53H12-2;F8WDD1	Q53H12;E9PC15;E9PG39;A0A0G2JLG5	Q53H12	Q53H12	Acylglycerol kinase, mitochondrial	AGK	AGK	Acylglycerol kinase, mitochondrial		422	47137.1	173517	83438	183047	1835621	192480	1660243	34053	174556	58443	255066	1474403	1493107	1056821	1509535	69759	457856	Organellar	0	0	1	Mitochondrion
Q53S33	Q53S33	Q53S33	Q53S33	BolA-like protein 3	BOLA3	BOLA3	BolA-like protein 3		107	12114.2	219495	19602	36071	452746	41855	306799	40339	13520	44325	204769	441002	320939	197486	123351	174461	100251	Organellar	0.028727	0	0.971273	Mitochondrion
Q5HYI7;Q5HYI7-5;Q5HYI7-4;Q5HYI7-2	Q5HYI7;Q5HYI7-5;Q5HYI7-4	Q5HYI7	Q5HYI7	Metaxin-3	MTX3	MTX3	Metaxin-3		312	35093.4	20487	39572	86010	43994	56082	67279	133764	31442	19867	68260	39179	83691	63198	42333	55523	44516	Organellar	0	0	1	Mitochondrion
Q5HYK3;B4DP72;F8VVX6;F8VVW7;F8VP53;F8VVD5	Q5HYK3;B4DP72;F8VVX6	Q5HYK3	Q5HYK3	2-methoxy-6-polyprenyl-1,4-benzoquinol methylase, mitochondrial	COQ5	COQ5	2-methoxy-6-polyprenyl-1,4-benzoquinol methylase, mitochondrial		327	37140.4	59422	17926	66973	2108333	143737	2519677	35428	59786	57392	318261	1722071	2239894	2248214	2736853	40686	134576	Organellar	0	0	1	Mitochondrion
Q5JPH6;H3BTB7;Q5JPH6-2	Q5JPH6;H3BTB7;Q5JPH6-2	Q5JPH6	Q5JPH6	Probable glutamate--tRNA ligase, mitochondrial	EARS2	EARS2	Probable glutamate--tRNA ligase, mitochondrial		523	58688.6	9898	8426	19151	327754	33917	368579	13701	15931	6255	41929	273047	320576	190005	405484	14437	5986	Organellar	0.0346927	0	0.965307	Mitochondrion
Q5JRX3;Q5JRX3-2;Q5JRX3-3;A0A0A0MRX9;H0Y7L7;B1APQ0;H0Y4F7;B1APQ1	Q5JRX3;Q5JRX3-2;Q5JRX3-3;A0A0A0MRX9	Q5JRX3	Q5JRX3	Presequence protease, mitochondrial	PITRM1	PITRM1	Presequence protease, mitochondrial		1037	117413	170594	92569	465468	801698	313225	870880	279951	192569	138975	232668	853452	756167	573348	940162	511144	273535	Organellar	0.00779338	0	0.992207	Mitochondrion
Q5JTZ9	Q5JTZ9	Q5JTZ9	Q5JTZ9	Alanine--tRNA ligase, mitochondrial	AARS2	AARS2	Alanine--tRNA ligase, mitochondrial		985	107340	10602	143254	62479	188568	76687	99175	61364	15193	17069	30366	157580	149793	97125	100744	81704	50174	Organellar	0.0050741	0	0.994926	Mitochondrion
Q5RI15;Q5RI15-2	Q5RI15;Q5RI15-2	Q5RI15	Q5RI15	Cytochrome c oxidase protein 20 homolog	COX20	COX20	Cytochrome c oxidase protein 20 homolog		118	13291.2	170776	90339	297088	2093654	269151	1503526	67134	131344	215795	236100	1773033	1232036	953870	1503712	93453	258039	Organellar	0	0	1	Mitochondrion
Q9NZJ6;Q5T063;F6WGP0	Q9NZJ6;Q5T063	Q9NZJ6	Q9NZJ6	Ubiquinone biosynthesis O-methyltransferase, mitochondrial	COQ3	COQ3	Ubiquinone biosynthesis O-methyltransferase, mitochondrial		369	41054.1	264382	427604	442587	6800665	208957	6244818	229393	238969	180177	972801	4193625	4509927	3143927	3963161	429610	607695	Organellar	0	0	1	Mitochondrion
Q5T160;H0Y450	Q5T160	Q5T160	Q5T160	Probable arginine--tRNA ligase, mitochondrial	RARS2	RARS2	Probable arginine--tRNA ligase, mitochondrial		578	65505.4	3152	0	4632	30203	3522	27348	5051	4951	0	11117	20610	23784	8894	33678	3684	5623	Organellar	0	0	1	Mitochondrion
Q5T1C6;F6XC58;E9PLJ7	Q5T1C6;F6XC58;E9PLJ7	Q5T1C6	Q5T1C6	Acyl-coenzyme A thioesterase THEM4	THEM4	THEM4	Acyl-coenzyme A thioesterase THEM4		240	27129.6	30852	0	16073	37844	112132	47510	0	33166	0	18562	33556	33849	20381	31037	222417	19101	Organellar	0.00132873	0	0.998671	Mitochondrion
Q5T440	Q5T440	Q5T440	Q5T440	Putative transferase CAF17, mitochondrial	IBA57	IBA57	Putative transferase CAF17, mitochondrial		356	38155	77927	56187	249715	1433711	295563	2530468	301907	104274	138141	188335	1496728	1455735	1616407	2098568	237912	267126	Organellar	0.00294855	0	0.997051	Mitochondrion
Q5T653;C9IY40;C9JZW2;C9JZG7	Q5T653;C9IY40	Q5T653	Q5T653	39S ribosomal protein L2, mitochondrial	MRPL2	MRPL2	39S ribosomal protein L2, mitochondrial		305	33300.8	17920	0	40815	141999	23521	212709	57114	51661	28430	63409	167270	243574	108367	247220	30993	10750	Organellar	0	0	1	Mitochondrion
Q5T9A4;Q5T9A4-3	Q5T9A4;Q5T9A4-3	Q5T9A4	Q5T9A4	ATPase family AAA domain-containing protein 3B	ATAD3B	ATAD3B	ATPase family AAA domain-containing protein 3B		648	72572.9	0	0	0	3825	12322	23978	0	5222	17672	3405	15516	0	0	0	0	3139	Organellar	0	0	1	Mitochondrion
Q5TGZ0;A0A087WU07;Q5TGZ0-2;R4GNA1;R4GMM1;R4GMY4	Q5TGZ0;A0A087WU07;Q5TGZ0-2;R4GNA1	Q5TGZ0	Q5TGZ0	MICOS complex subunit MIC10	MINOS1;MINOS1-NBL1	MINOS1	MICOS complex subunit MIC10		78	8808.21	94170	150414	85491	342549	0	419333	109739	36949	137890	111670	463519	405972	240690	383553	0	0	Organellar	0	0	1	Mitochondrion
Q5U5X0;D6R994	Q5U5X0;D6R994	Q5U5X0	Q5U5X0	Complex III assembly factor LYRM7	LYRM7	LYRM7	Complex III assembly factor LYRM7		104	11954.9	174507	0	306044	4164772	20882	2557553	321941	181167	84184	1792725	3623865	2005781	1870844	1929443	0	239315	Organellar	0.00894413	0	0.991056	Mitochondrion
Q5VT66;Q5VT66-2;H7BYZ9;Q5VT66-3;X6RIL1;H0YDX4	Q5VT66;Q5VT66-2;H7BYZ9;Q5VT66-3	Q5VT66	Q5VT66	Mitochondrial amidoxime-reducing component 1	2001-03-01	2001-03-01	Mitochondrial amidoxime-reducing component 1		337	37499.4	28685	25795	46379	60835	61912	72172	20746	23172	83854	49856	63888	36537	66205	59122	46775	20965	Organellar	0	0	1	Mitochondrion
Q5XKP0;K7EIR2	Q5XKP0;K7EIR2	Q5XKP0	Q5XKP0	Protein QIL1	QIL1;C19orf70	MIC13	MICOS complex subunit MIC13		118	13087.2	202211	121414	89189	5427245	151487	4650523	59727	713472	107725	950352	3166024	2877162	2660248	2937415	174098	324901	Organellar	0	0	1	Mitochondrion
Q6KCM7-3;Q6KCM7-2;Q6KCM7;Q6KCM7-4;Q6KCM7-5;Q6KCM7-6	Q6KCM7-3;Q6KCM7-2;Q6KCM7;Q6KCM7-4;Q6KCM7-5;Q6KCM7-6	Q6KCM7-3	Q6KCM7	Calcium-binding mitochondrial carrier protein SCaMC-2	SLC25A25	SLC25A25	Calcium-binding mitochondrial carrier protein SCaMC-2		515	56882.6	129504	23257	7780	97451	83427	25106	5610	7903	71858	27714	126797	174989	104243	24828	17638	34263	Organellar	0	0	1	Mitochondrion
Q6NUK1;Q6NUK1-2;J3KN42;H3BMI3	Q6NUK1;Q6NUK1-2	Q6NUK1	Q6NUK1	Calcium-binding mitochondrial carrier protein SCaMC-1	SLC25A24	SLC25A24	Calcium-binding mitochondrial carrier protein SCaMC-1		477	53354.4	487879	537871	1056345	2302114	1132209	1497540	436568	653471	457888	665386	1868437	2072322	1281814	2074107	391312	1004909	Organellar	0	0	1	Mitochondrion
Q6NVY1;A0A087WXI1;Q6NVY1-2;B8ZZZ0;F8W8A6;H7C1A5;H7C126;H7C400;H7BYI7	Q6NVY1;A0A087WXI1;Q6NVY1-2;B8ZZZ0	Q6NVY1	Q6NVY1	3-hydroxyisobutyryl-CoA hydrolase, mitochondrial	HIBCH	HIBCH	3-hydroxyisobutyryl-CoA hydrolase, mitochondrial		386	43482.3	766965	371535	897171	2324424	796559	1943286	765275	660766	889760	533747	2074584	1704623	1393357	1498532	1206557	1080819	Organellar	0.0377873	0	0.962213	Mitochondrion
Q6P087;Q6P087-2;H7C454;C9JM75;H7C1H7;H7C0K7;Q6P087-3;H7C2C3;H7C0K9;H7C0R9	Q6P087;Q6P087-2;H7C454;C9JM75;H7C1H7	Q6P087	Q6P087	RNA pseudouridylate synthase domain-containing protein 3	RPUSD3	RPUSD3	RNA pseudouridylate synthase domain-containing protein 3		351	38460.7	0	0	23173	6000	56583	5808	0	0	5340	0	4507	8946	6748	0	41940	0	Organellar	0	0	1	Mitochondrion
Q6P161	Q6P161	Q6P161	Q6P161	39S ribosomal protein L54, mitochondrial	MRPL54	MRPL54	39S ribosomal protein L54, mitochondrial		138	15819.2	44725	0	29124	98507	0	138825	167325	48052	13941	167721	133687	116758	83869	51855	0	361289	Organellar	0	0	1	Mitochondrion
Q6P1L8	Q6P1L8	Q6P1L8	Q6P1L8	39S ribosomal protein L14, mitochondrial	MRPL14	MRPL14	39S ribosomal protein L14, mitochondrial		145	15947.7	453026	51524	112375	332537	288970	887197	102854	404345	99988	103579	545185	752309	460139	352464	36376	77238	Organellar	0.0131769	0	0.986823	Mitochondrion
Q6P1Q0;Q6P1Q0-7;F8VZA2;Q6P1Q0-2;F8VP71;Q6P1Q0-4;F8VVQ3;H0YIV5;F8W1Z2;F8W0R0;F8VS60;H0YHF4;F8VR33;F8VPY5;Q6P1Q0-5;F8VQE7;F8VTR1;F8VXQ4;F8WCD9;F8W6J0;Q6P1Q0-6;Q6P1Q0-3	Q6P1Q0;Q6P1Q0-7;F8VZA2;Q6P1Q0-2;F8VP71;Q6P1Q0-4;F8VVQ3;H0YIV5;F8W1Z2	Q6P1Q0	Q6P1Q0	LETM1 domain-containing protein 1	LETMD1	LETMD1	LETM1 domain-containing protein 1		360	41790.3	7048	0	43634	175284	24362	93813	56222	6192	14025	16351	150445	52919	75314	63270	25307	13724	Organellar	0	0	1	Mitochondrion
Q6P1X6;H0YF29;Q6P1X6-2;J3KNI2	Q6P1X6;H0YF29;Q6P1X6-2	Q6P1X6	Q6P1X6	UPF0598 protein C8orf82	C8orf82	C8orf82	UPF0598 protein C8orf82		216	23889.4	91977	65228	243231	615956	145130	419131	97703	90657	99070	30993	635707	517284	382900	527655	270163	226093	Organellar	0	0	1	Mitochondrion
Q6P4A7;Q6P4A7-2	Q6P4A7;Q6P4A7-2	Q6P4A7	Q6P4A7	Sideroflexin-4	SFXN4	SFXN4	Sideroflexin-4		337	37998.3	17523	0	21357	476475	12312	340861	0	12257	0	132349	383231	288819	302227	327718	18446	26649	Organellar	0	0	1	Mitochondrion
Q6P587;Q6P587-2;Q6P587-3	Q6P587;Q6P587-2;Q6P587-3	Q6P587	Q6P587	Acylpyruvase FAHD1, mitochondrial	FAHD1	FAHD1	Acylpyruvase FAHD1, mitochondrial		224	24842.9	280938	72589	231104	1795929	171147	1767078	754356	424754	224867	226920	1337176	1717415	1039085	1427823	388472	1076850	Organellar	0.0912294	0	0.908771	Mitochondrion
Q6PI48	Q6PI48	Q6PI48	Q6PI48	Aspartate--tRNA ligase, mitochondrial	DARS2	DARS2	Aspartate--tRNA ligase, mitochondrial		645	73562.7	24517	22680	89116	799410	95402	582853	115412	24303	61833	68757	523909	414471	459838	612851	104224	55052	Organellar	0.00738055	0	0.992619	Mitochondrion
Q6PI78	Q6PI78	Q6PI78	Q6PI78	Transmembrane protein 65	TMEM65	TMEM65	Transmembrane protein 65		240	25497.9	73050	0	106880	1111019	101505	2727545	183448	57366	48514	124065	615755	2297311	741469	2641677	32511	67770	Organellar	0	0	1	Mitochondrion
Q6UB35;Q6UB35-2;Q5JYA3	Q6UB35	Q6UB35	Q6UB35	Monofunctional C1-tetrahydrofolate synthase, mitochondrial	MTHFD1L	MTHFD1L	Monofunctional C1-tetrahydrofolate synthase, mitochondrial		978	105790	83639	2752	32016	9626	12350	7175	8770	47766	9158	3784	5088	4066	12148	2555	28981	6301	Organellar	0.00112091	0	0.998879	Mitochondrion
Q6YN16;Q6YN16-2	Q6YN16;Q6YN16-2	Q6YN16	Q6YN16	Hydroxysteroid dehydrogenase-like protein 2	HSDL2	HSDL2	Hydroxysteroid dehydrogenase-like protein 2		418	45394.7	485680	333735	1132912	5157363	763385	9448999	338865	579305	569154	1037564	5220536	10385674	4171587	11022467	884287	1284986	Organellar	0.0121877	0	0.987812	Mitochondrion
Q7KZN9;Q7KZN9-2	Q7KZN9;Q7KZN9-2	Q7KZN9	Q7KZN9	Cytochrome c oxidase assembly protein COX15 homolog	COX15	COX15	Cytochrome c oxidase assembly protein COX15 homolog		410	46030.2	12012	5785	19253	176175	17380	105036	7439	6455	1605	32856	133049	86619	48062	60932	4379	30890	Organellar	0	0	1	Mitochondrion
Q7L0Y3;C9JVB6	Q7L0Y3;C9JVB6	Q7L0Y3	Q7L0Y3	Mitochondrial ribonuclease P protein 1	TRMT10C	TRMT10C	Mitochondrial ribonuclease P protein 1		403	47346.9	27985	25409	103907	855999	149282	968757	128771	60216	30975	84943	786966	701671	573653	852322	97931	90562	Organellar	0.0149904	0	0.98501	Mitochondrion
Q7L2E3-2	Q7L2E3-2	Q7L2E3-2	Q7L2E3	Putative ATP-dependent RNA helicase DHX30	DHX30	DHX30	Putative ATP-dependent RNA helicase DHX30		1222	136115	12900	7751	47450	73531	36949	25457	45227	8992	9317	18656	86937	55709	31960	21251	38141	23086	Organellar	0.0387774	0	0.961223	Mitochondrion
Q7L592;C9JS27;C9J236;Q7L592-2;C9JP36;C9JEL7;H7C3N5;B4E0W7	Q7L592;C9JS27;C9J236;Q7L592-2	Q7L592	Q7L592	NADH dehydrogenase [ubiquinone] complex I, assembly factor 7	NDUFAF7	NDUFAF7	NADH dehydrogenase [ubiquinone] complex I, assembly factor 7		441	49237.8	10772	7237	44803	369800	27908	387866	23150	12520	5895	30479	357588	253961	214234	458851	21913	26858	Organellar	0	0	1	Mitochondrion
Q7L8L6	Q7L8L6	Q7L8L6	Q7L8L6	FAST kinase domain-containing protein 5	FASTKD5	FASTKD5	FAST kinase domain-containing protein 5		764	86574.3	14548	0	45460	41342	45231	171715	26074	10237	0	13625	43306	104279	39065	100534	26072	7222	Organellar	0	0	1	Mitochondrion
Q7Z2W9;Q7Z2W9-2;F5H7V8;H3BUY0	Q7Z2W9;Q7Z2W9-2;F5H7V8;H3BUY0	Q7Z2W9	Q7Z2W9	39S ribosomal protein L21, mitochondrial	MRPL21	MRPL21	39S ribosomal protein L21, mitochondrial		205	22814.7	21144	0	0	90757	9273	114862	0	11086	21003	29778	62650	131817	37627	107671	0	43898	Organellar	0.034824	0	0.965176	Mitochondrion
Q7Z434;Q7Z434-2;Q7Z434-5;Q7Z434-3	Q7Z434	Q7Z434	Q7Z434	Mitochondrial antiviral-signaling protein	MAVS	MAVS	Mitochondrial antiviral-signaling protein		540	56528.1	17824	75341	70476	203018	54687	231529	23640	71072	38764	31601	237356	397785	128948	107574	94460	13620	Organellar	0.0118055	0	0.988194	Mitochondrion
Q7Z7F7;Q7Z7F7-2;X6R631;X6RIW1	Q7Z7F7;Q7Z7F7-2;X6R631	Q7Z7F7	Q7Z7F7	39S ribosomal protein L55, mitochondrial	MRPL55	MRPL55	39S ribosomal protein L55, mitochondrial		128	15128.4	21844	87613	0	173131	0	241625	71751	18479	34761	36092	132345	285024	72559	255756	29904	38775	Organellar	0	0	1	Mitochondrion
Q7Z7H8;Q7Z7H8-2	Q7Z7H8;Q7Z7H8-2	Q7Z7H8	Q7Z7H8	39S ribosomal protein L10, mitochondrial	MRPL10	MRPL10	39S ribosomal protein L10, mitochondrial		261	29282.5	50250	9829	17249	141619	18281	194083	0	12349	11943	22070	123071	89426	27781	65967	26808	17140	Organellar	0	0	1	Mitochondrion
Q7Z7K0;H7C3D8	Q7Z7K0;H7C3D8	Q7Z7K0	Q7Z7K0	COX assembly mitochondrial protein homolog	CMC1	CMC1	COX assembly mitochondrial protein homolog		106	12489.6	51501	61055	0	812526	0	982000	65357	0	94678	491855	723832	361891	659088	577393	0	0	Organellar	0.0148907	0	0.985109	Mitochondrion
Q86SX6	Q86SX6	Q86SX6	Q86SX6	Glutaredoxin-related protein 5, mitochondrial	GLRX5	GLRX5	Glutaredoxin-related protein 5, mitochondrial		157	16627.9	102487	80150	494046	976682	337866	2406472	308979	142261	68189	396035	1128587	1460187	1509743	1730054	206493	185012	Organellar	0.0363499	0	0.96365	Mitochondrion
Q86TW2;Q86TW2-2;Q86TW2-3;G3V426;F8W9Q8;G3V3J2	Q86TW2;Q86TW2-2;Q86TW2-3;G3V426	Q86TW2	Q86TW2	Uncharacterized aarF domain-containing protein kinase 1	ADCK1	ADCK1	Uncharacterized aarF domain-containing protein kinase 1		530	60577.2	7869	7328	8712	115979	5347	29570	0	4489	4834	27869	69297	68635	46122	14351	0	10679	Organellar	0	0	1	Mitochondrion
Q86WA6;Q86WA6-2;Q49AI2;B4DML3;H7C0M3	Q86WA6;Q86WA6-2;Q49AI2;B4DML3	Q86WA6	Q86WA6	Valacyclovir hydrolase	BPHL	BPHL	Valacyclovir hydrolase		291	32542.6	21727	51675	178985	439962	136864	480058	291063	105558	269545	61082	574341	610003	320622	420764	417147	247080	Organellar	0.00147027	0	0.99853	Mitochondrion
Q86Y39;Q86Y39-2;K7EQ77;K7EK78;K7EP35;K7EMT4;K7ELJ0	Q86Y39;Q86Y39-2;K7EQ77;K7EK78;K7EP35;K7EMT4	Q86Y39	Q86Y39	NADH dehydrogenase [ubiquinone] 1 alpha subcomplex subunit 11	NDUFA11	NDUFA11	NADH dehydrogenase [ubiquinone] 1 alpha subcomplex subunit 11		141	14852.1	85245	58286	114377	4926332	243797	7762275	17324	173340	30845	642411	3952601	7018069	3394000	8572769	138520	346657	Organellar	0	0	1	Mitochondrion
Q86Y79;A0A096LP22;C9J7Z1;A0A096LP34;A0A096LPA3	Q86Y79;A0A096LP22;C9J7Z1;A0A096LP34;A0A096LPA3	Q86Y79	Q86Y79	Probable peptidyl-tRNA hydrolase	PTRH1	PTRH1	Probable peptidyl-tRNA hydrolase		214	22936.7	0	0	17051	30326	11963	17641	0	11196	0	14771	18999	15858	16401	13621	0	19020	Organellar	0.0420809	0	0.957919	Mitochondrion
Q8IUX1;Q8IUX1-4;Q8IUX1-5;Q8IUX1-2;E9PKZ9;E9PJQ6;E9PKZ7;H0YD74;Q8IUX1-3;H0YEG5	Q8IUX1;Q8IUX1-4;Q8IUX1-5;Q8IUX1-2	Q8IUX1	Q8IUX1	Complex I assembly factor TMEM126B, mitochondrial	TMEM126B	TMEM126B	Complex I assembly factor TMEM126B, mitochondrial		230	25943.4	14112	0	10598	155362	0	163131	0	27040	0	39604	133723	227823	69464	164194	0	9991	Organellar	0	0	1	Mitochondrion
Q8IVS2;Q8IVS2-2	Q8IVS2	Q8IVS2	Q8IVS2	Malonyl-CoA-acyl carrier protein transacylase, mitochondrial	MCAT	MCAT	Malonyl-CoA-acyl carrier protein transacylase, mitochondrial		390	42961.5	3401	8904	15593	135471	10251	166347	26368	6332	3556	19183	142984	171562	134329	143232	12347	14701	Organellar	0.00737537	0	0.992625	Mitochondrion
Q8IWL3;B0QYH2;F8WBY7	Q8IWL3;B0QYH2	Q8IWL3	Q8IWL3	Iron-sulfur cluster co-chaperone protein HscB, mitochondrial	HSCB	HSCB	Iron-sulfur cluster co-chaperone protein HscB, mitochondrial		235	27422.2	9477	16405	30289	277028	8174	224864	2037	18112	13717	18199	168343	350855	86813	271804	42210	18000	Organellar	0.0241379	0	0.975862	Mitochondrion
Q8IXI1;I3L2C6;H3BST5;H3BUX4;Q8IXI1-2;H3BU27;H3BMP9;H3BVI5	Q8IXI1;I3L2C6	Q8IXI1	Q8IXI1	Mitochondrial Rho GTPase 2	RHOT2	RHOT2	Mitochondrial Rho GTPase 2		618	68117.8	25946	16958	26889	176066	12456	187116	4970	35514	9471	21914	191774	106307	157380	127535	7948	26820	Organellar	0	0	1	Mitochondrion
Q8IXI2-7;Q8IXI2-5;K7EIQ7;K7EP86	Q8IXI2-7;Q8IXI2-5	Q8IXI2-7	Q8IXI2	Mitochondrial Rho GTPase 1	RHOT1	RHOT1	Mitochondrial Rho GTPase 1		659	75545.9	77821	27795	75570	318284	60608	320857	14661	89587	21330	41112	295924	298622	179635	308821	5701	140066	Organellar	0	0	1	Mitochondrion
Q8IXM3	Q8IXM3	Q8IXM3	Q8IXM3	39S ribosomal protein L41, mitochondrial	MRPL41	MRPL41	39S ribosomal protein L41, mitochondrial		137	15382.7	28076	0	28147	288337	72624	454959	43214	16201	8386	94348	353668	515747	274468	370942	0	41357	Organellar	0	0	1	Mitochondrion
Q8IYB8;B1AR60	Q8IYB8	Q8IYB8	Q8IYB8	ATP-dependent RNA helicase SUPV3L1, mitochondrial	SUPV3L1	SUPV3L1	ATP-dependent RNA helicase SUPV3L1, mitochondrial		786	87991.2	15298	23935	58673	465932	34021	490165	29813	27205	6504	70712	377092	349432	317227	515692	31435	61821	Organellar	0.000503101	0	0.999497	Mitochondrion
Q8IYQ7	Q8IYQ7	Q8IYQ7	Q8IYQ7	Threonine synthase-like 1	THNSL1	THNSL1	Threonine synthase-like 1		743	83070.3	10141	10196	33164	231953	30371	289706	29683	28315	7391	38745	242074	240944	150614	236276	26386	3359	Organellar	0.0358448	0	0.964155	Mitochondrion
Q8IYU8;A0A0A0MTD5	Q8IYU8	Q8IYU8	Q8IYU8	Calcium uptake protein 2, mitochondrial	MICU2	MICU2	Calcium uptake protein 2, mitochondrial		434	49666.2	23929	9568	36904	29401	18895	5978	11139	23017	8083	21761	29750	8755	20732	9669	30989	31536	Organellar	0.0332472	0	0.966753	Mitochondrion
Q8N183;D6RA56;H0YA50	Q8N183	Q8N183	Q8N183	Mimitin, mitochondrial	NDUFAF2	NDUFAF2	Mimitin, mitochondrial		169	19856.3	164277	60286	439352	2156628	247733	1876654	304435	164744	17463	180049	1286630	2004228	955446	931989	189339	207152	Organellar	0	0	1	Mitochondrion
Q8N2F6;Q8N2F6-3;H7BXQ8;C9J5N7;H7C2M7	Q8N2F6;Q8N2F6-3;H7BXQ8;C9J5N7;H7C2M7	Q8N2F6	Q8N2F6	Armadillo repeat-containing protein 10	ARMC10	ARMC10	Armadillo repeat-containing protein 10		343	37540	137479	72433	236326	320867	195268	162710	194942	138267	97256	110133	192325	170201	140282	195747	259444	205327	Organellar	0	0	1	Mitochondrion
Q8N442;D6RBJ0	Q8N442	Q8N442	Q8N442	Translation factor GUF1, mitochondrial	GUF1	GUF1	Translation factor GUF1, mitochondrial		669	74327.8	3511	9713	25562	105453	7748	118017	3496	7083	23633	5288	72057	113764	85645	174497	2275	9293	Organellar	0.0111999	0	0.9888	Mitochondrion
Q8N4Q1-2;Q8N4Q1	Q8N4Q1-2;Q8N4Q1	Q8N4Q1-2	Q8N4Q1	Mitochondrial intermembrane space import and assembly protein 40	CHCHD4	CHCHD4	Mitochondrial intermembrane space import and assembly protein 40		155	17384.9	149536	248522	145482	1004328	188882	1484925	334872	93538	252050	253463	837737	2009925	884943	968109	560232	207572	Organellar	0.0697017	0	0.930298	Mitochondrion
Q8N4T8;Q8N4T8-2;H0Y962;D6RAV8;D6RJF4;D6RGF2	Q8N4T8;Q8N4T8-2;H0Y962	Q8N4T8	Q8N4T8	Carbonyl reductase family member 4	CBR4	CBR4	Carbonyl reductase family member 4		237	25301.4	24891	157570	125908	2651504	101854	1334794	13633	44068	145186	171623	1974262	1358920	1236029	1093679	142053	130806	Organellar	0	0	1	Mitochondrion
Q8N5M1;C9J2Q2;K7ELC1	Q8N5M1;C9J2Q2	Q8N5M1	Q8N5M1	ATP synthase mitochondrial F1 complex assembly factor 2	ATPAF2	ATPAF2	ATP synthase mitochondrial F1 complex assembly factor 2		289	32772.4	13424	29125	37715	420661	38991	449624	60169	26239	11280	72041	277731	321599	276492	503260	52919	44866	Organellar	0	0	1	Mitochondrion
Q8N5N7;Q8N5N7-2	Q8N5N7;Q8N5N7-2	Q8N5N7	Q8N5N7	39S ribosomal protein L50, mitochondrial	MRPL50	MRPL50	39S ribosomal protein L50, mitochondrial		158	18324.9	48722	15498	93958	629529	88005	1275168	154722	38215	17215	80797	676479	1312314	314475	708584	112566	40336	Organellar	0	0	1	Mitochondrion
Q8NBN7;Q8NBN7-2;G8JLA1;K7EMY5;K7EQB5;K7ERV1	Q8NBN7;Q8NBN7-2;G8JLA1	Q8NBN7	Q8NBN7	Retinol dehydrogenase 13	RDH13	RDH13	Retinol dehydrogenase 13		331	35932.2	42364	13752	26361	554637	21642	587923	55807	27582	35848	9713	862655	519128	586664	497886	53913	22461	Organellar	0	0	1	Mitochondrion
Q8NBU5;Q8NBU5-2	Q8NBU5;Q8NBU5-2	Q8NBU5	Q8NBU5	ATPase family AAA domain-containing protein 1	ATAD1	ATAD1	ATPase family AAA domain-containing protein 1		361	40744	84693	17960	210153	2661299	231063	1990476	189150	87569	17486	303916	2649226	1919153	1689263	1343190	121749	139059	Organellar	0.000812675	0	0.999187	Mitochondrion
Q8NC60	Q8NC60	Q8NC60	Q8NC60	Nitric oxide-associated protein 1	NOA1	NOA1	Nitric oxide-associated protein 1		698	78457.8	10604	4884	2667	6444	5630	13782	0	5908	0	0	5604	9786	7105	12926	19093	3037	Organellar	0.0136823	0	0.986318	Mitochondrion
Q8NCN5;A8MT40;H3BQG3;B7ZAR9;Q8NCN5-2;H3BUH3;H3BV59;H3BU60	Q8NCN5;A8MT40;H3BQG3	Q8NCN5	Q8NCN5	Pyruvate dehydrogenase phosphatase regulatory subunit, mitochondrial	PDPR	PDPR	Pyruvate dehydrogenase phosphatase regulatory subunit, mitochondrial		879	99364.5	54337	14702	78692	672072	82081	349778	25501	73667	18364	46300	473649	320516	318141	370773	38100	130196	Organellar	0.00813869	0	0.991861	Mitochondrion
Q8NE86;Q8NE86-3;Q8NE86-2;S4R468	Q8NE86;Q8NE86-3;Q8NE86-2;S4R468	Q8NE86	Q8NE86	Calcium uniporter protein, mitochondrial	MCU	MCU	Calcium uniporter protein, mitochondrial		351	39866.9	254155	40593	583810	255032	253606	63328	183049	148257	37110	190292	218950	60226	101069	7111	188140	341334	Organellar	0	0	1	Mitochondrion
Q8NFV4;Q8NFV4-4;Q8NFV4-6;C9J7Q4;H7BZ58;H7C396;H0YC52;Q8NFV4-3;Q8NFV4-2;Q8NFV4-5	Q8NFV4;Q8NFV4-4;Q8NFV4-6	Q8NFV4	Q8NFV4	Alpha/beta hydrolase domain-containing protein 11	ABHD11	ABHD11	Alpha/beta hydrolase domain-containing protein 11		315	34690	42925	46958	152464	2075285	76593	846902	99559	56741	35910	219241	1712695	1098079	938023	1099251	110018	105340	Organellar	0	0	1	Mitochondrion
Q8NI60;Q8NI60-3;Q8NI60-2	Q8NI60;Q8NI60-3	Q8NI60	Q8NI60	Atypical kinase ADCK3, mitochondrial	ADCK3	ADCK3	Atypical kinase ADCK3, mitochondrial		647	71950.2	18781	40610	39898	2303941	45470	3247294	22091	9611	30240	264852	1607699	3250837	1628208	2693403	14695	121216	Organellar	0	0	1	Mitochondrion
Q8TAE8	Q8TAE8	Q8TAE8	Q8TAE8	Growth arrest and DNA damage-inducible proteins-interacting protein 1	GADD45GIP1	GADD45GIP1	Growth arrest and DNA damage-inducible proteins-interacting protein 1		222	25383.8	28418	131854	0	101503	4220	145317	0	17444	19597	91048	219986	235303	76052	85419	48292	56055	Organellar	0.0193997	0	0.9806	Mitochondrion
Q8TB36;Q8TB36-2;E5RGI2	Q8TB36;Q8TB36-2	Q8TB36	Q8TB36	Ganglioside-induced differentiation-associated protein 1	GDAP1	GDAP1	Ganglioside-induced differentiation-associated protein 1		358	41345.7	26381	351522	56096	150642	101567	51087	62441	118227	248012	41344	310849	594771	49074	411377	199935	54854	Organellar	0	0	1	Mitochondrion
Q8TBP6	Q8TBP6	Q8TBP6	Q8TBP6	Solute carrier family 25 member 40	SLC25A40	SLC25A40	Solute carrier family 25 member 40		338	38124.9	9445	0	7563	87273	10880	22937	11786	5290	7762	20971	41709	17767	46468	27904	0	26470	Organellar	0	0	1	Mitochondrion
Q8TCC3;Q8TCC3-2;Q8TCC3-3;B8ZZV5	Q8TCC3;Q8TCC3-2;Q8TCC3-3	Q8TCC3	Q8TCC3	39S ribosomal protein L30, mitochondrial	MRPL30	MRPL30	39S ribosomal protein L30, mitochondrial		161	18545.7	36522	68890	59901	150384	16481	204673	36947	28326	8298	25850	184784	295385	61805	109060	43690	49370	Organellar	0	0	1	Mitochondrion
Q8TCS8;H7BXF6;F8WBI3	Q8TCS8	Q8TCS8	Q8TCS8	Polyribonucleotide nucleotidyltransferase 1, mitochondrial	PNPT1	PNPT1	Polyribonucleotide nucleotidyltransferase 1, mitochondrial		783	85950.6	27458	26088	106527	772246	49984	653721	27613	52561	13656	91051	591297	746033	341862	917867	23490	124260	Organellar	0.00787076	0	0.992129	Mitochondrion
Q8TD30;Q8TD30-2;H3BU54	Q8TD30;Q8TD30-2	Q8TD30	Q8TD30	Alanine aminotransferase 2	GPT2	GPT2	Alanine aminotransferase 2		523	57903.6	16680	68761	9888	9454	34169	7018	0	2322	9900	6763	16247	6560	7803	17490	10534	7590	Organellar	0.0449715	0	0.955028	Mitochondrion
Q8WUK0;Q8WUK0-2;Q8WUK0-3;E9PQM0	Q8WUK0;Q8WUK0-2	Q8WUK0	Q8WUK0	Phosphatidylglycerophosphatase and protein-tyrosine phosphatase 1	PTPMT1	PTPMT1	Phosphatidylglycerophosphatase and protein-tyrosine phosphatase 1		201	22843.6	21601	3883	3136	32651	4951	50050	16022	10808	6960	9271	19653	87383	30036	73361	18706	29588	Organellar	0	0	1	Mitochondrion
Q8WV60;B7Z8R2;Q8WV60-3;D6RIZ0;F6S289;D6RGK0;Q8WV60-2;E5RHU2	Q8WV60;B7Z8R2;Q8WV60-3	Q8WV60	Q8WV60	Pentatricopeptide repeat-containing protein 2, mitochondrial	PTCD2	PTCD2	Pentatricopeptide repeat-containing protein 2, mitochondrial		388	43967.5	0	0	3883	0	0	10832	0	6881	0	0	0	7238	9599	0	0	0	Organellar	0	0	1	Mitochondrion
Q8WVM0	Q8WVM0	Q8WVM0	Q8WVM0	Dimethyladenosine transferase 1, mitochondrial	TFB1M	TFB1M	Dimethyladenosine transferase 1, mitochondrial		346	39542.9	3564	0	5051	32423	3249	29374	0	2353	4994	4993	19901	30436	13219	25521	0	12961	Organellar	0	0	1	Mitochondrion
Q8WW59	Q8WW59	Q8WW59	Q8WW59	SPRY domain-containing protein 4	SPRYD4	SPRYD4	SPRY domain-containing protein 4		207	23128.5	21541	43578	154222	435136	54008	333710	25483	60847	52350	59091	320473	256366	318075	461153	58943	106400	Organellar	0.0335271	0	0.966473	Mitochondrion
Q8WWC4;H7C0V0	Q8WWC4;H7C0V0	Q8WWC4	Q8WWC4	Uncharacterized protein C2orf47, mitochondrial	C2orf47	C2orf47	Uncharacterized protein C2orf47, mitochondrial		291	32544.7	23355	26521	27574	322273	25735	489857	39756	30321	32253	40175	373213	492664	154157	420967	38998	39187	Organellar	0	0	1	Mitochondrion
Q8WWV3;Q8WWV3-2;G3V1R2;Q8WWV3-3	Q8WWV3;Q8WWV3-2;G3V1R2;Q8WWV3-3	Q8WWV3	Q8WWV3	Reticulon-4-interacting protein 1, mitochondrial	RTN4IP1	RTN4IP1	Reticulon-4-interacting protein 1, mitochondrial		396	43589.6	21515	9157	17079	759872	15815	752025	31637	15790	27342	116993	924027	557826	478951	708380	20409	19768	Organellar	0	0	1	Mitochondrion
Q92506	Q92506	Q92506	Q92506	Estradiol 17-beta-dehydrogenase 8	HSD17B8	HSD17B8	Estradiol 17-beta-dehydrogenase 8		261	26973.8	43492	15412	100204	895524	75467	719701	39724	50785	153064	864826	1259086	727693	729688	872236	79117	133934	Organellar	0.00554622	0	0.994454	Mitochondrion
Q92552;Q92552-2;G5EA06;D6RH20;D6RJC7;E5RJ73	Q92552;Q92552-2;G5EA06;D6RH20	Q92552	Q92552	28S ribosomal protein S27, mitochondrial	MRPS27	MRPS27	28S ribosomal protein S27, mitochondrial		414	47611.4	43611	33830	23478	1022555	32211	940614	13210	59305	25750	146174	834125	905196	630969	968820	8031	111655	Organellar	0.0158619	0	0.984138	Mitochondrion
Q92665	Q92665	Q92665	Q92665	28S ribosomal protein S31, mitochondrial	MRPS31	MRPS31	28S ribosomal protein S31, mitochondrial		395	45318.5	10427	66336	50872	801039	49295	610783	111430	23083	34972	106618	787669	856056	515250	515191	156769	31654	Organellar	0.00068837	0	0.999312	Mitochondrion
Q92667;Q92667-2;I3L0W0;I3L2A2;I3L2N7;I3NI36;I3L0K6;I3L364;I3L3K1	Q92667;Q92667-2	Q92667	Q92667	A-kinase anchor protein 1, mitochondrial	AKAP1	AKAP1	A-kinase anchor protein 1, mitochondrial		903	97341.6	17055	6517	11614	173742	12775	170009	7992	33842	7038	35353	143203	236854	101377	87867	4403	14175	Organellar	0.00183589	0	0.998164	Mitochondrion
Q92947;Q92947-2;K7EKT3;K7ESA6;K7ES74;K7EKH1;K7EQ99;K7ERX1;K7ER63	Q92947;Q92947-2	Q92947	Q92947	Glutaryl-CoA dehydrogenase, mitochondrial	GCDH	GCDH	Glutaryl-CoA dehydrogenase, mitochondrial		438	48127.2	66108	35141	280307	1316211	181868	1745503	223049	203125	223892	276871	1221229	1494778	876815	1111716	244873	500631	Organellar	0.00210984	0	0.99789	Mitochondrion
Q969S9-3;Q969S9;Q969S9-2;Q969S9-4;Q969S9-5;D6RAL1;D6RF75	Q969S9-3;Q969S9;Q969S9-2;Q969S9-4;Q969S9-5	Q969S9-3	Q969S9	Ribosome-releasing factor 2, mitochondrial	GFM2	GFM2	Ribosome-releasing factor 2, mitochondrial		777	86324.3	3349	17350	5224	106730	17258	133918	10445	1569	10984	14160	92061	101653	72258	85889	25099	4337	Organellar	0.0157793	0	0.984221	Mitochondrion
Q969V5	Q969V5	Q969V5	Q969V5	Mitochondrial ubiquitin ligase activator of NFKB 1	MUL1	MUL1	Mitochondrial ubiquitin ligase activator of NFKB 1		352	39800	5011	0	5735	118050	0	164562	8689	6094	13004	13957	115450	130596	33546	70125	18722	13323	Organellar	0	0	1	Mitochondrion
Q969Y2;Q969Y2-3;Q969Y2-4;Q969Y2-2;M0R0S9	Q969Y2;Q969Y2-3;Q969Y2-4;Q969Y2-2	Q969Y2	Q969Y2	tRNA modification GTPase GTPBP3, mitochondrial	GTPBP3	GTPBP3	tRNA modification GTPase GTPBP3, mitochondrial		492	52058.2	0	0	5438	28269	5568	3157	0	0	0	7376	18238	7582	8683	11144	5962	9540	Organellar	0.0097036	0	0.990296	Mitochondrion
Q969Z0;Q969Z0-2;C9J7P5;C9IZN7;H7C4R5;C9J5A2;C9J347;C9J618	Q969Z0;Q969Z0-2	Q969Z0	Q969Z0	Protein TBRG4	TBRG4	TBRG4	Protein TBRG4		631	70738	8005	14127	134429	732413	73267	910614	90371	38752	9877	255309	446562	554772	397711	639294	7862	53196	Organellar	0.0282714	0	0.971729	Mitochondrion
Q969Z3;Q969Z3-2;X1WI34;F6V6Z1	Q969Z3;Q969Z3-2	Q969Z3	Q969Z3	Mitochondrial amidoxime reducing component 2	2002-03-01	2002-03-01	Mitochondrial amidoxime reducing component 2		335	38023.4	188511	0	147605	581793	246171	611109	65298	195835	72651	70477	454678	476139	329285	473244	126955	283760	Organellar	0	0	1	Mitochondrion
Q96A26;F8W7Q4;E9PH05	Q96A26;F8W7Q4;E9PH05	Q96A26	Q96A26	Protein FAM162A	FAM162A	FAM162A	Protein FAM162A		154	17342.4	449059	435850	619183	10929605	483613	7853244	629549	763291	404474	805278	7147937	7921929	5556731	6192151	677774	895641	Organellar	0	0	1	Mitochondrion
Q96A35;X6RJ73;X6RHI2;X6RIR5	Q96A35;X6RJ73	Q96A35	Q96A35	39S ribosomal protein L24, mitochondrial	MRPL24	MRPL24	39S ribosomal protein L24, mitochondrial		216	24914.8	21267	19639	13056	374169	24009	367372	21754	21750	8844	75737	361123	426574	112159	289164	15451	20036	Organellar	0.00165617	0	0.998344	Mitochondrion
Q96AB3;Q96AB3-2;K7EKW4;K7ENV7;Q96AB3-3	Q96AB3;Q96AB3-2;K7EKW4;K7ENV7;Q96AB3-3	Q96AB3	Q96AB3	Isochorismatase domain-containing protein 2, mitochondrial	ISOC2	ISOC2	Isochorismatase domain-containing protein 2, mitochondrial		205	22337.2	120751	97785	179559	1736666	230348	716742	207786	121382	181720	248849	1557846	727092	926087	586170	575505	623831	Organellar	0.0100154	0	0.989985	Mitochondrion
Q96AG3;Q96AG3-3;Q96AG3-2;E7EVY2;B7Z6C8	Q96AG3;Q96AG3-3;Q96AG3-2;E7EVY2	Q96AG3	Q96AG3	Solute carrier family 25 member 46	SLC25A46	SLC25A46	Solute carrier family 25 member 46		418	46174	6854	25368	49500	350445	29052	234256	25502	19095	16132	16083	596587	402790	63646	49502	24480	26600	Organellar	0	0	1	Mitochondrion
Q96AQ8;U3KQP8;Q96AQ8-2	Q96AQ8;U3KQP8	Q96AQ8	Q96AQ8	Mitochondrial calcium uniporter regulator 1	MCUR1	MCUR1	Mitochondrial calcium uniporter regulator 1		359	39694.1	32573	21770	6999	28995	29262	26061	37544	62172	0	12173	31094	24511	36764	48659	16039	11059	Organellar	0	0	1	Mitochondrion
Q96B77	Q96B77	Q96B77	Q96B77	Transmembrane protein 186	TMEM186	TMEM186	Transmembrane protein 186		213	24893.2	61698	19254	9022	94642	0	50647	0	4300	0	38006	56897	52177	0	40267	0	0	Organellar	0	0	1	Mitochondrion
Q96BP2;A6NJX6	Q96BP2;A6NJX6	Q96BP2	Q96BP2	Coiled-coil-helix-coiled-coil-helix domain-containing protein 1	CHCHD1	CHCHD1	Coiled-coil-helix-coiled-coil-helix domain-containing protein 1		118	13474.8	185084	792494	306690	40530	186255	240192	446910	88488	1712365	1223653	53994	219296	90948	214066	1096843	3927507	Organellar	0.0238375	0	0.976163	Mitochondrion
Q96BQ5;D6R9R2	Q96BQ5	Q96BQ5	Q96BQ5	Coiled-coil domain-containing protein 127	CCDC127	CCDC127	Coiled-coil domain-containing protein 127		260	30834.3	36268	0	75302	188990	18277	138297	0	19290	15641	87382	291825	339655	171882	191084	50200	52214	Organellar	0	0	1	Mitochondrion
Q96BW9-3;Q96BW9;Q96BW9-2;A0A0G2JQ92;B4E101;H7C1A2;G3V0F3	Q96BW9-3;Q96BW9;Q96BW9-2	Q96BW9-3	Q96BW9	Phosphatidate cytidylyltransferase, mitochondrial	TAMM41	TAMM41	Phosphatidate cytidylyltransferase, mitochondrial		337	38078.9	6106	0	17424	107362	12420	74153	0	18453	1977	16580	73716	73628	43808	63828	0	7060	Organellar	0	0	1	Mitochondrion
Q96C36;A0A087WTV6;J3KR12;A0A087WZR9	Q96C36;A0A087WTV6;J3KR12;A0A087WZR9	Q96C36	Q96C36	Pyrroline-5-carboxylate reductase 2;Pyrroline-5-carboxylate reductase	PYCR2	PYCR2	Pyrroline-5-carboxylate reductase 2		320	33637.2	32252	17680	10368	63644	4996	56098	4699	23478	8769	19792	44551	29555	59536	51851	4720	25225	Organellar	0.0015086	0	0.998491	Mitochondrion
Q96CB9;Q96CB9-4;M0R1K5;Q96CB9-2;Q96CB9-3	Q96CB9;Q96CB9-4	Q96CB9	Q96CB9	5-methylcytosine rRNA methyltransferase NSUN4	NSUN4	NSUN4	5-methylcytosine rRNA methyltransferase NSUN4		384	43088.6	0	412046	23592	25477	0	35584	0	0	279838	28703	30568	31631	34042	39518	0	0	Organellar	0.0609852	0	0.939015	Mitochondrion
Q96CM3;Q96CM3-2;E9PJV3	Q96CM3;Q96CM3-2	Q96CM3	Q96CM3	RNA pseudouridylate synthase domain-containing protein 4	RPUSD4	RPUSD4	RNA pseudouridylate synthase domain-containing protein 4		377	42205.1	9945	73658	8245	9737	7637	12194	4222	0	28081	151465	5054	9338	6432	7905	16652	0	Organellar	0	0	1	Mitochondrion
Q96CM8;Q96CM8-3;Q96CM8-2;E9PF16;Q96CM8-4;D6RF87	Q96CM8;Q96CM8-3;Q96CM8-2;E9PF16;Q96CM8-4	Q96CM8	Q96CM8	Acyl-CoA synthetase family member 2, mitochondrial	ACSF2	ACSF2	Acyl-CoA synthetase family member 2, mitochondrial		615	68124.8	30112	72136	287517	2525374	363419	1083981	54372	86507	48758	418309	2501994	882982	2236724	1151727	77317	113225	Organellar	0.00986002	0	0.99014	Mitochondrion
Q96CU9;Q96CU9-3;Q96CU9-2;E9PP78	Q96CU9;Q96CU9-3;Q96CU9-2	Q96CU9	Q96CU9	FAD-dependent oxidoreductase domain-containing protein 1	FOXRED1	FOXRED1	FAD-dependent oxidoreductase domain-containing protein 1		486	53811.5	5870	15157	5585	187165	10129	59887	4008	9723	8488	19050	176627	83499	47421	79636	4082	18811	Organellar	0	0	1	Mitochondrion
Q96DA6;Q96DA6-2;F2Z3A7;G5E9V2	Q96DA6;Q96DA6-2;F2Z3A7	Q96DA6	Q96DA6	Mitochondrial import inner membrane translocase subunit TIM14	DNAJC19	DNAJC19	Mitochondrial import inner membrane translocase subunit TIM14		116	12498.6	14937	22678	25688	612092	29385	870181	21478	15193	59077	94625	444932	1045102	177798	268990	64958	52784	Organellar	0.000370103	0	0.99963	Mitochondrion
Q96DV4;Q96DV4-2	Q96DV4;Q96DV4-2	Q96DV4	Q96DV4	39S ribosomal protein L38, mitochondrial	MRPL38	MRPL38	39S ribosomal protein L38, mitochondrial		380	44596.5	15540	0	35266	300520	8766	395210	21465	15638	7535	37011	220245	399815	118291	262729	43511	39314	Organellar	0.00354007	0	0.99646	Mitochondrion
Q96E11;Q96E11-3;Q96E11-8;Q96E11-2;X6RDS5;Q96E11-7;Q96E11-5;Q96E11-6;Q96E11-4	Q96E11;Q96E11-3;Q96E11-8;Q96E11-2	Q96E11	Q96E11	Ribosome-recycling factor, mitochondrial	MRRF	MRRF	Ribosome-recycling factor, mitochondrial		262	29277.1	17465	0	14733	451436	5789	422165	0	7090	19528	141950	225192	319523	154185	441424	18464	5538	Organellar	0	0	1	Mitochondrion
Q96E29;Q96E29-3;Q96E29-2;E5RIY4;E5RIK9	Q96E29;Q96E29-3;Q96E29-2;E5RIY4;E5RIK9	Q96E29	Q96E29	Transcription termination factor 3, mitochondrial	MTERF3	MTERF3	Transcription termination factor 3, mitochondrial		417	47971.3	0	29697	0	4634	0	8546	0	0	0	7478	4443	7702	9106	27737	0	0	Organellar	0	0	1	Mitochondrion
Q96E52;Q96E52-2;H7BZX2;X6RDQ1;X6RL62;X6RIG5;X6RD49;S4R3A3	Q96E52;Q96E52-2;H7BZX2	Q96E52	Q96E52	Metalloendopeptidase OMA1, mitochondrial	OMA1	OMA1	Metalloendopeptidase OMA1, mitochondrial		524	60120.2	7595	9373	10808	103097	20628	178925	14421	16469	8227	10851	116444	162741	85361	134258	9607	15492	Organellar	0	0	1	Mitochondrion
Q96EH3	Q96EH3	Q96EH3	Q96EH3	Mitochondrial assembly of ribosomal large subunit protein 1	MALSU1	MALSU1	Mitochondrial assembly of ribosomal large subunit protein 1		234	26170	0	0	0	11690	0	25729	0	26544	19566	41393	42012	46421	23548	25508	0	0	Organellar	0.00417135	0	0.995829	Mitochondrion
Q96EL2	Q96EL2	Q96EL2	Q96EL2	28S ribosomal protein S24, mitochondrial	MRPS24	MRPS24	28S ribosomal protein S24, mitochondrial		167	19015.1	28046	55901	46311	500380	36223	719783	18664	19316	16993	50407	611280	556634	235562	356432	0	59645	Organellar	0	0	1	Mitochondrion
Q96EL3;B9A051	Q96EL3	Q96EL3	Q96EL3	39S ribosomal protein L53, mitochondrial	MRPL53	MRPL53	39S ribosomal protein L53, mitochondrial		112	12106.8	49549	13095	47277	171821	7224	257030	2378	3258	5186	23675	121904	335524	64525	105507	14621	40668	Organellar	0.0170248	0	0.982975	Mitochondrion
Q96ER9;Q96ER9-2;C9JSW8;C9JPZ8	Q96ER9;Q96ER9-2	Q96ER9	Q96ER9	Coiled-coil domain-containing protein 51	CCDC51	CCDC51	Coiled-coil domain-containing protein 51		411	45811.3	83334	97369	57753	272118	83923	228778	20435	36740	154102	106624	200415	425060	119785	251882	40712	100292	Organellar	0	0	1	Mitochondrion
Q96EX1;E5RH51	Q96EX1;E5RH51	Q96EX1	Q96EX1	Small integral membrane protein 12	SMIM12	SMIM12	Small integral membrane protein 12		92	10799.4	30011	182665	108752	375536	78386	312514	207180	54102	54578	174169	316563	1010297	128969	324594	124113	0	Organellar	0	0	1	Mitochondrion
Q96EY1;Q96EY1-2;Q96EY1-3;I3L1T6	Q96EY1;Q96EY1-2	Q96EY1	Q96EY1	DnaJ homolog subfamily A member 3, mitochondrial	DNAJA3	DNAJA3	DnaJ homolog subfamily A member 3, mitochondrial		480	52488.7	44337	12114	55876	641235	38512	1154978	16913	56919	14501	121740	667634	1012672	548238	873358	11449	92642	Organellar	0.0204268	0	0.979573	Mitochondrion
Q96EY7;Q96EY7-2;B8ZZQ4;F8WE76	Q96EY7	Q96EY7	Q96EY7	Pentatricopeptide repeat domain-containing protein 3, mitochondrial	PTCD3	PTCD3	Pentatricopeptide repeat domain-containing protein 3, mitochondrial		689	78549.7	18610	13994	31001	640172	41481	795228	19511	23227	8288	124003	737813	795087	455308	667948	37186	38730	Organellar	0	0	1	Mitochondrion
Q96EY8;S4R3P5;F5H4Z7;A0A087X114;S4R3Z1;F5H079	Q96EY8;S4R3P5;F5H4Z7	Q96EY8	Q96EY8	Cob(I)yrinic acid a,c-diamide adenosyltransferase, mitochondrial	MMAB	MMAB	Cob(I)yrinic acid a,c-diamide adenosyltransferase, mitochondrial		250	27388.3	47796	93899	57331	647355	27285	817531	84099	40372	20473	87728	368093	861491	502895	464334	327340	65904	Organellar	0.00327638	0	0.996724	Mitochondrion
Q96GE9;Q96GE9-2	Q96GE9;Q96GE9-2	Q96GE9	Q96GE9	Transmembrane protein 261	TMEM261	TMEM261	Transmembrane protein 261		116	12257.4	0	0	135720	2339664	264320	2119405	0	0	0	324125	1121169	1233661	959269	2496357	0	0	Organellar	0	0	1	Mitochondrion
Q96GW9	Q96GW9	Q96GW9	Q96GW9	Methionine--tRNA ligase, mitochondrial	MARS2	MARS2	Methionine--tRNA ligase, mitochondrial		593	66590.9	2935	56422	15443	84822	4326	162569	1952	4411	8462	26275	47336	209147	76779	130496	3900	17369	Organellar	0	0	1	Mitochondrion
Q96H55;Q96H55-3;Q96H55-4;Q96H55-2;A0A087WU55;B4DSL5;A0A087WY49;A0A087WZQ9	Q96H55;Q96H55-3;Q96H55-4	Q96H55	Q96H55	Unconventional myosin-XIX	MYO19	MYO19	Unconventional myosin-XIX		970	109135	2073	1590	1258	787	355	0	0	0	3510	1555	3779	0	1301	0	0	0	Organellar	0	0	1	Mitochondrion
Q96HS1;Q96HS1-2;F5GXG4	Q96HS1;Q96HS1-2	Q96HS1	Q96HS1	Serine/threonine-protein phosphatase PGAM5, mitochondrial	PGAM5	PGAM5	Serine/threonine-protein phosphatase PGAM5, mitochondrial		289	32004.5	82542	11421	61668	310805	47880	367470	36761	37405	28533	71405	237312	354152	196136	255639	33748	117697	Organellar	0	0	1	Mitochondrion
Q96HY7;H7C1J3;C9JWN1;H7C149	Q96HY7	Q96HY7	Q96HY7	Probable 2-oxoglutarate dehydrogenase E1 component DHKTD1, mitochondrial	DHTKD1	DHTKD1	Probable 2-oxoglutarate dehydrogenase E1 component DHKTD1, mitochondrial		919	103077	18114	26549	37914	310598	18194	491727	20316	15101	16440	33362	433345	714980	213773	412296	63360	27636	Organellar	0.0134878	0	0.986512	Mitochondrion
Q96I51;Q96I51-3;Q96I51-2;A0A087WT38	Q96I51;Q96I51-3;Q96I51-2	Q96I51	Q96I51	Williams-Beuren syndrome chromosomal region 16 protein	WBSCR16	WBSCR16	Williams-Beuren syndrome chromosomal region 16 protein		464	49996.8	37190	99729	29835	86249	35860	73999	24824	13421	8183	45418	79697	34326	48864	57021	26603	8932	Organellar	0.00237922	0	0.997621	Mitochondrion
Q96I59;Q96I59-2;E9PRK2;H0YE96;H0YEL9	Q96I59;Q96I59-2	Q96I59	Q96I59	Probable asparagine--tRNA ligase, mitochondrial	NARS2	NARS2	Probable asparagine--tRNA ligase, mitochondrial		477	54090.1	3051	10157	53496	195334	7434	269009	31215	2627	14724	11960	138065	165802	67993	165245	39876	20425	Organellar	0.0196463	0	0.980354	Mitochondrion
Q96I99;Q96I99-2;E9PDQ8;H0Y852	Q96I99;Q96I99-2;E9PDQ8	Q96I99	Q96I99	Succinyl-CoA ligase [GDP-forming] subunit beta, mitochondrial	SUCLG2	SUCLG2	Succinyl-CoA ligase [GDP-forming] subunit beta, mitochondrial		432	46510.6	518034	258494	395310	10744405	419254	11718194	151866	596240	588768	1804965	7347937	8426897	7896899	11921880	345289	1137533	Organellar	0.0745158	0	0.925484	Mitochondrion
Q96IX5	Q96IX5	Q96IX5	Q96IX5	Up-regulated during skeletal muscle growth protein 5	USMG5	USMG5	Up-regulated during skeletal muscle growth protein 5		58	6457.57	1524225	1098105	1113977	21596596	1407412	38514496	364673	1737230	1310160	4604713	17953950	22322948	23192707	21976162	555203	2350322	Organellar	0.00210538	0	0.997895	Mitochondrion
Q96KQ4;G3V5J1;H0YJL1;G3V3S2;G3V2L3	Q96KQ4	Q96KQ4	Q96KQ4	Apoptosis-stimulating of p53 protein 1	PPP1R13B	PPP1R13B	Apoptosis-stimulating of p53 protein 1		1090	119565	2394	0	1916	6458	3061	44140	0	1655	0	4586	10706	19090	3630	13346	0	7818	Organellar	0.100161	0	0.899839	Mitochondrion
Q96NB2;R4GMR9;R4GN74;R4GNC2;R4GN63;R4GMW0;A0A0C4DGR6	Q96NB2;R4GMR9;R4GN74;R4GNC2;R4GN63;R4GMW0;A0A0C4DGR6	Q96NB2	Q96NB2	Sideroflexin-2	SFXN2	SFXN2	Sideroflexin-2		322	36231.7	13993	0	4839	10800	0	0	0	0	5075	6139	3969	0	5431	0	0	7105	Organellar	0	0	1	Mitochondrion
Q96PE7;H7BZS7;F5GZ54	Q96PE7;H7BZS7	Q96PE7	Q96PE7	Methylmalonyl-CoA epimerase, mitochondrial	MCEE	MCEE	Methylmalonyl-CoA epimerase, mitochondrial		176	18748.9	78042	109850	356601	1341739	263941	1061136	419259	164087	386311	326549	805662	1024816	667189	846033	797198	365974	Organellar	0	0	1	Mitochondrion
Q96QE5;J3KTG7;Q96QE5-4	Q96QE5;J3KTG7	Q96QE5	Q96QE5	Transcription elongation factor, mitochondrial	TEFM	TEFM	Transcription elongation factor, mitochondrial		360	41676.2	7077	7278	12442	75392	2237	95901	6713	649	9413	11723	52317	103825	39522	48013	10944	10633	Organellar	0.00966009	0	0.99034	Mitochondrion
Q96RP9;C9IZ01;C9JA25;H7C5M4	Q96RP9;C9IZ01	Q96RP9	Q96RP9	Elongation factor G, mitochondrial	GFM1	GFM1	Elongation factor G, mitochondrial		751	83471.5	59270	14205	66935	783159	47071	1004551	10460	51550	22669	84346	655742	835062	445708	1036876	46635	135189	Organellar	0.0228336	0	0.977166	Mitochondrion
Q96RQ3;E9PHF7;F5GYT8;E9PG35;G5E9X5;F8WDI3	Q96RQ3;E9PHF7;F5GYT8;E9PG35;G5E9X5	Q96RQ3	Q96RQ3	Methylcrotonoyl-CoA carboxylase subunit alpha, mitochondrial	MCCC1	MCCC1	Methylcrotonoyl-CoA carboxylase subunit alpha, mitochondrial		725	80473	93201	15646	269666	2215705	153433	3179935	46029	131428	19678	186494	1920683	1826970	1293158	2821824	77931	188493	Organellar	0.00531502	0	0.994685	Mitochondrion
Q96TA2;Q96TA2-3;Q96TA2-2;Q96I63;R4GNA5;Q5T8D1;Q5T8D2	Q96TA2;Q96TA2-3;Q96TA2-2;Q96I63	Q96TA2	Q96TA2	ATP-dependent zinc metalloprotease YME1L1	YME1L1	YME1L1	ATP-dependent zinc metalloprotease YME1L1		773	86455.3	16230	7407	39859	259116	19960	462201	39000	13819	8853	12859	310663	499212	166209	297350	28922	22698	Organellar	0.0156716	0	0.984328	Mitochondrion
Q96TC7;H0YMB1;Q96TC7-2;H0YLG5;H0YNE5;H0YLV7	Q96TC7;H0YMB1;Q96TC7-2	Q96TC7	Q96TC7	Regulator of microtubule dynamics protein 3	RMDN3	RMDN3	Regulator of microtubule dynamics protein 3		470	52118.3	67967	34255	65060	65137	76205	36736	12616	50142	54660	40521	78865	49730	57929	58393	58155	72755	Organellar	0.00038046	0	0.99962	Mitochondrion
Q99623;J3KPX7;F5GY37;Q99623-2;F5GWA7;F5H3X6;F5H0C5;F5H2D2;U3KPZ5	Q99623;J3KPX7;F5GY37;Q99623-2;F5GWA7;F5H3X6	Q99623	Q99623	Prohibitin-2	PHB2	PHB2	Prohibitin-2		299	33296.4	904443	463634	999908	7655134	936660	8066333	359600	853661	460407	1289134	7546095	6638805	5454160	8258876	371540	2310115	Organellar	0.000120705	0	0.999879	Mitochondrion
Q99643;Q99643-5;Q99643-3	Q99643;Q99643-5;Q99643-3	Q99643	Q99643	Succinate dehydrogenase cytochrome b560 subunit, mitochondrial	SDHC	SDHC	Succinate dehydrogenase cytochrome b560 subunit, mitochondrial		169	18610.2	64305	20139	337856	2105465	201045	2054311	177485	109788	69582	283630	1184446	1238786	1353390	1836675	119516	164426	Organellar	0	0	1	Mitochondrion
Q99714;Q99714-2;Q5H928	Q99714;Q99714-2;Q5H928	Q99714	Q99714	3-hydroxyacyl-CoA dehydrogenase type-2	HSD17B10	HSD17B10	3-hydroxyacyl-CoA dehydrogenase type-2		261	26923.1	980723	734372	1267174	6026226	1788280	5136121	809148	1378399	674242	1350692	4983392	4549957	4629984	6138568	1103408	1775960	Organellar	0.0350135	0	0.964986	Mitochondrion
Q99757;M0QXH0;F8WDN2	Q99757;M0QXH0	Q99757	Q99757	Thioredoxin, mitochondrial	TXN2	TXN2	Thioredoxin, mitochondrial		166	18383.3	309766	106416	437601	1574327	200741	1359169	133819	215406	206313	597530	1669646	1971041	636052	960999	219158	817180	Organellar	0.0208229	0	0.979177	Mitochondrion
Q99766;Q99766-3;Q99766-2	Q99766	Q99766	Q99766	ATP synthase subunit s, mitochondrial	ATP5S	ATP5S	ATP synthase subunit s, mitochondrial		215	24866	39366	115585	50615	735382	44378	998692	0	15720	89300	105100	462261	592544	472687	1031305	10185	107080	Organellar	0	0	1	Mitochondrion
Q99797	Q99797	Q99797	Q99797	Mitochondrial intermediate peptidase	MIPEP	MIPEP	Mitochondrial intermediate peptidase		713	80640.7	58908	34346	75697	687258	61370	635799	21885	18242	30621	53629	511494	496931	306825	461258	17421	68448	Organellar	0.00734808	0	0.992652	Mitochondrion
Q99798;A2A274	Q99798;A2A274	Q99798	Q99798	Aconitate hydratase, mitochondrial	ACO2	ACO2	Aconitate hydratase, mitochondrial		780	85425.4	2054654	3503685	4730970	41405855	4540127	55766560	3866533	2705252	3867008	10470554	39970526	50972984	46150486	59337351	6976419	7633797	Organellar	0.0471483	0	0.952852	Mitochondrion
Q9BPW8;H7C2U6;F8WCR5;C9JDV8	Q9BPW8;H7C2U6	Q9BPW8	Q9BPW8	Protein NipSnap homolog 1	NIPSNAP1	NIPSNAP1	Protein NipSnap homolog 1		284	33310	179263	170034	433407	1699693	302075	1330008	405262	268572	624098	277795	2062426	758146	846761	1045956	1334244	379032	Organellar	0.00926958	0	0.99073	Mitochondrion
Q9BQ69	Q9BQ69	Q9BQ69	Q9BQ69	O-acetyl-ADP-ribose deacetylase MACROD1	MACROD1	MACROD1	O-acetyl-ADP-ribose deacetylase MACROD1		325	35505.1	173817	177699	337949	1815227	195271	2915841	80226	250850	168507	291354	1638247	2772365	1133640	2660571	285038	264242	Organellar	0.0941617	0	0.905838	Mitochondrion
Q9BQ95;Q9BQ95-2;J3KTF5;Q9BQ95-4;K7EPL5;K7EN32;Q9BQ95-3;K7EJI1;K7EIK2;K7EJG5	Q9BQ95;Q9BQ95-2;J3KTF5;Q9BQ95-4;K7EPL5	Q9BQ95	Q9BQ95	Evolutionarily conserved signaling intermediate in Toll pathway, mitochondrial	ECSIT	ECSIT	Evolutionarily conserved signaling intermediate in Toll pathway, mitochondrial		431	49148.1	11052	29118	2523	427173	5882	734769	0	10251	3388	88483	342435	571861	246717	552274	3914	18014	Organellar	0	0	1	Mitochondrion
Q9BQC6	Q9BQC6	Q9BQC6	Q9BQC6	Ribosomal protein 63, mitochondrial	MRPL57	MRPL57	Ribosomal protein 63, mitochondrial		102	12266.3	36356	48842	218136	622280	153054	449268	80807	53432	0	189122	536126	367970	1138416	361803	85684	54318	Organellar	0	0	1	Mitochondrion
Q9BQP7;Q5QPE8;Q5QPE7	Q9BQP7;Q5QPE8;Q5QPE7	Q9BQP7	Q9BQP7	Mitochondrial genome maintenance exonuclease 1	MGME1	MGME1	Mitochondrial genome maintenance exonuclease 1		344	39420.9	6820	3614	0	14146	8651	16313	0	4237	0	10049	7677	18149	3828	18981	0	0	Organellar	0	0	1	Mitochondrion
Q9BRT2;V5IRT4;Q5TAQ0	Q9BRT2;V5IRT4;Q5TAQ0	Q9BRT2	Q9BRT2	Ubiquinol-cytochrome-c reductase complex assembly factor 2	UQCC2	UQCC2	Ubiquinol-cytochrome-c reductase complex assembly factor 2		126	14874.8	70646	41330	9513	1471390	11276	2239504	147987	64670	31081	451191	1290882	1923765	1140212	1277347	58269	148255	Organellar	0.00255925	0	0.997441	Mitochondrion
Q9BSF4;K7ENF5	Q9BSF4	Q9BSF4	Q9BSF4	Uncharacterized protein C19orf52	C19orf52	C19orf52	Uncharacterized protein C19orf52		260	29233.3	23841	20938	63475	77154	23649	50024	15829	11857	15586	14572	102156	97958	48641	34239	0	55612	Organellar	0	0	1	Mitochondrion
Q9BSH4	Q9BSH4	Q9BSH4	Q9BSH4	Translational activator of cytochrome c oxidase 1	TACO1	TACO1	Translational activator of cytochrome c oxidase 1		297	32477.1	50283	29593	170714	1451641	50589	1363446	95881	51932	95453	95492	1420035	1509660	944057	1216530	45099	39560	Organellar	0.0265884	0	0.973412	Mitochondrion
Q9BSJ5;Q9BSJ5-3;I3L072;Q9BSJ5-2;J3KTJ7;J3KT60;J3QLV1	Q9BSJ5;Q9BSJ5-3;I3L072;Q9BSJ5-2	Q9BSJ5	Q9BSJ5	Uncharacterized protein C17orf80	C17orf80	C17orf80	Uncharacterized protein C17orf80		609	67315.2	98492	0	2866	49788	40370	53887	7015	0	12919	10037	64629	42778	18676	22906	0	20238	Organellar	0.0139739	0	0.986026	Mitochondrion
Q9BT17;E7EVK2;U3KQ69;E9PI62	Q9BT17;E7EVK2;U3KQ69;E9PI62	Q9BT17	Q9BT17	Mitochondrial ribosome-associated GTPase 1;Mitochondrial GTPase 1	MTG1	MTG1	Mitochondrial ribosome-associated GTPase 1		334	37236.7	3199	934	2406	8658	10428	9696	0	0	1313	83077	7025	13612	11418	13670	0	0	Organellar	0	0	1	Mitochondrion
Q9BTZ2;Q9BTZ2-4;Q9BTZ2-8;Q9BTZ2-5;Q9BTZ2-2;F5GWZ1;Q9BTZ2-3;Q9BTZ2-7;A0A087WXI8;H0YLE1;H0YKN3;F6TD35;Q9BTZ2-6;H0YNP7	Q9BTZ2;Q9BTZ2-4;Q9BTZ2-8;Q9BTZ2-5;Q9BTZ2-2	Q9BTZ2	Q9BTZ2	Dehydrogenase/reductase SDR family member 4	DHRS4	DHRS4	Dehydrogenase/reductase SDR family member 4		278	29537.2	94924	24897	203356	1318639	185816	866335	88911	108315	82160	141163	998409	924502	900658	1310490	148900	186182	Organellar	0.00390776	0	0.996092	Mitochondrion
Q9BU61	Q9BU61	Q9BU61	Q9BU61	NADH dehydrogenase [ubiquinone] 1 alpha subcomplex assembly factor 3	NDUFAF3	NDUFAF3	NADH dehydrogenase [ubiquinone] 1 alpha subcomplex assembly factor 3		184	20350.2	41970	62498	63680	518359	35475	431781	47981	120724	33206	41484	484395	218205	169794	703817	38823	89234	Organellar	0	0	1	Mitochondrion
Q9BU61-2	Q9BU61-2	Q9BU61-2	Q9BU61	NADH dehydrogenase [ubiquinone] 1 alpha subcomplex assembly factor 3	NDUFAF3	NDUFAF3	NADH dehydrogenase [ubiquinone] 1 alpha subcomplex assembly factor 3		127	13841.7	0	0	0	12855	0	0	0	4498	0	0	12551	0	4263	0	0	0	Organellar	0	0	1	Mitochondrion
Q9BUB7;Q9BUB7-2;D4PHA6;Q9BUB7-3	Q9BUB7;Q9BUB7-2	Q9BUB7	Q9BUB7	Transmembrane protein 70, mitochondrial	TMEM70	TMEM70	Transmembrane protein 70, mitochondrial		260	28969.3	8006	28869	26680	297075	14401	111886	18688	6306	25027	19723	148551	72058	71931	184076	26844	87135	Organellar	9.50134e-05	0	0.999905	Mitochondrion
Q9BUE6;Q9BUE6-2;Q5TBE9;Q5TBE2	Q9BUE6;Q9BUE6-2	Q9BUE6	Q9BUE6	Iron-sulfur cluster assembly 1 homolog, mitochondrial	ISCA1	ISCA1	Iron-sulfur cluster assembly 1 homolog, mitochondrial		129	14179.3	40184	0	15555	235456	41050	403682	35293	52080	40863	29988	141323	281725	247366	528571	23660	71655	Organellar	0.0318932	0	0.968107	Mitochondrion
Q9BV79;Q9BV79-2;H3BM30	Q9BV79;Q9BV79-2	Q9BV79	Q9BV79	Trans-2-enoyl-CoA reductase, mitochondrial	MECR	MECR	Trans-2-enoyl-CoA reductase, mitochondrial		373	40461.8	87640	57288	207386	1235539	185509	1568023	250059	60881	150570	163433	1208743	1181149	1315628	1865071	361748	272250	Organellar	0.0222853	0	0.977715	Mitochondrion
Q9BVS5;F8WDR2;H7C2E8	Q9BVS5;F8WDR2	Q9BVS5	Q9BVS5	tRNA (adenine(58)-N(1))-methyltransferase, mitochondrial	TRMT61B	TRMT61B	tRNA (adenine(58)-N(1))-methyltransferase, mitochondrial		477	52965.3	16356	6174	3745	87003	5457	113717	15190	6803	9027	5699	81202	90510	43592	23705	17665	7377	Organellar	0	0	1	Mitochondrion
Q9BVV7;J3QRI1;J3KRJ3	Q9BVV7	Q9BVV7	Q9BVV7	Mitochondrial import inner membrane translocase subunit Tim21	TIMM21	TIMM21	Mitochondrial import inner membrane translocase subunit Tim21		248	28202.4	25349	30454	28966	758108	25217	1557386	31552	14320	7335	147356	885490	1348388	1124452	1246027	7310	48462	Organellar	0	0	1	Mitochondrion
Q9BW92;U3KQG0;Q9BW92-2;F6S7Q7;U3KQ50;Q5T5E9	Q9BW92;U3KQG0;Q9BW92-2;F6S7Q7	Q9BW92	Q9BW92	Threonine--tRNA ligase, mitochondrial	TARS2	TARS2	Threonine--tRNA ligase, mitochondrial		718	81036.1	7667	29037	21281	177792	11291	130065	6519	11769	1349	14743	124224	151540	73545	74860	18476	14419	Organellar	0.0389405	0	0.96106	Mitochondrion
Q9BWH2	Q9BWH2	Q9BWH2	Q9BWH2	FUN14 domain-containing protein 2	FUNDC2	FUNDC2	FUN14 domain-containing protein 2		189	20675.7	305006	215739	132587	3641733	190276	2681127	138412	206653	257888	856217	2722794	3306678	2442748	5021130	138862	1331327	Organellar	0.00663155	0	0.993368	Mitochondrion
Q9BX68	Q9BX68	Q9BX68	Q9BX68	Histidine triad nucleotide-binding protein 2, mitochondrial	HINT2	HINT2	Histidine triad nucleotide-binding protein 2, mitochondrial		163	17161.8	308284	787557	664016	4536810	668315	5391863	252334	461595	811854	757019	2680109	4385452	3385826	3864936	798713	522844	Organellar	0.0274966	0	0.972503	Mitochondrion
Q9BXK5;A0A087WX97;A0A087WTL4;Q9BXK5-4;Q9BXK5-2;E9PDD6;F2Z2C3;A0A087WW80;A0A0A0MR90;F6VJB4	Q9BXK5;A0A087WX97;A0A087WTL4;Q9BXK5-4	Q9BXK5	Q9BXK5	Bcl-2-like protein 13	BCL2L13	BCL2L13	Bcl-2-like protein 13		485	52723.2	60143	109583	130553	825796	161352	1379940	71972	67487	93075	206192	701440	1365374	616191	1192567	154512	95531	Organellar	0.00595308	0	0.994047	Mitochondrion
Q9BXW7;Q9BXW7-2;A8MYZ9	Q9BXW7;Q9BXW7-2	Q9BXW7	Q9BXW7	Cat eye syndrome critical region protein 5	CECR5	CECR5	Cat eye syndrome critical region protein 5		423	46321.5	65110	9952	139149	1350074	163638	1738361	17718	58300	33601	219271	1314588	1692694	1256751	1727552	10802	81700	Organellar	0.0232955	0	0.976704	Mitochondrion
Q9BYC8	Q9BYC8	Q9BYC8	Q9BYC8	39S ribosomal protein L32, mitochondrial	MRPL32	MRPL32	39S ribosomal protein L32, mitochondrial		188	21404.8	29285	0	0	68093	0	78269	0	0	0	0	39183	59239	51346	58942	0	0	Organellar	0.00597661	0	0.994023	Mitochondrion
Q9BYC9;I3L2X1;Q9BYC9-2	Q9BYC9	Q9BYC9	Q9BYC9	39S ribosomal protein L20, mitochondrial	MRPL20	MRPL20	39S ribosomal protein L20, mitochondrial		149	17442.6	24276	84003	51884	180662	24254	187788	71279	37255	31318	91557	249737	230059	200848	250972	51923	100748	Organellar	0	0	1	Mitochondrion
Q9BYD1;E5RJI7;H0YAX3	Q9BYD1;E5RJI7	Q9BYD1	Q9BYD1	39S ribosomal protein L13, mitochondrial	MRPL13	MRPL13	39S ribosomal protein L13, mitochondrial		178	20692	22012	11392	117423	386769	75724	424290	13701	35787	21975	140005	344265	550906	149962	383827	55776	39736	Organellar	0	0	1	Mitochondrion
Q9BYD2;Q5SZR1	Q9BYD2;Q5SZR1	Q9BYD2	Q9BYD2	39S ribosomal protein L9, mitochondrial	MRPL9	MRPL9	39S ribosomal protein L9, mitochondrial		267	30243.3	19340	18714	62393	282088	8696	325878	21217	15830	31257	55943	167821	207561	179496	122275	15795	16601	Organellar	0	0	1	Mitochondrion
Q9BYD3;K7ES61;X6RAY8;Q9BYD3-2;K7ELQ0;K7EKI4;K7ELF1;K7EJ73	Q9BYD3;K7ES61;X6RAY8;Q9BYD3-2;K7ELQ0	Q9BYD3	Q9BYD3	39S ribosomal protein L4, mitochondrial	MRPL4	MRPL4	39S ribosomal protein L4, mitochondrial		311	34919.2	27320	21069	110159	507069	53689	647963	5020	13722	27134	52780	361085	776451	215326	537470	29773	63125	Organellar	0.00343917	0	0.996561	Mitochondrion
Q9BYD6;H0Y8N7	Q9BYD6;H0Y8N7	Q9BYD6	Q9BYD6	39S ribosomal protein L1, mitochondrial	MRPL1	MRPL1	39S ribosomal protein L1, mitochondrial		325	36908.7	15439	14236	5481	417162	18717	375087	18160	13055	0	26968	332142	615324	241271	440504	82764	44515	Organellar	0	0	1	Mitochondrion
Q9BYN8	Q9BYN8	Q9BYN8	Q9BYN8	28S ribosomal protein S26, mitochondrial	MRPS26	MRPS26	28S ribosomal protein S26, mitochondrial		205	24211.7	34519	41443	15148	493238	23465	329251	62659	25043	34451	173941	399649	497903	340288	115386	29866	83216	Organellar	0.00318174	0	0.996818	Mitochondrion
Q9BZE1;S4R369;A6NHR2;H0Y4J2	Q9BZE1;S4R369	Q9BZE1	Q9BZE1	39S ribosomal protein L37, mitochondrial	MRPL37	MRPL37	39S ribosomal protein L37, mitochondrial		423	48117.5	23289	9500	40556	316673	18628	435917	21249	19322	12840	64718	282267	462100	127812	299428	4871	55183	Organellar	0.00332404	0	0.996676	Mitochondrion
Q9GZT3;Q9GZT3-2;A0A087WUN7;G3V4X6;G3V2S9;H0YJ40;H0YJW7;H0YJ07;H0YJU7;H0YJI1	Q9GZT3;Q9GZT3-2;A0A087WUN7;G3V4X6;G3V2S9;H0YJ40;H0YJW7	Q9GZT3	Q9GZT3	SRA stem-loop-interacting RNA-binding protein, mitochondrial	SLIRP	SLIRP	SRA stem-loop-interacting RNA-binding protein, mitochondrial		109	12349	218733	78865	431287	3302111	401037	3647259	496735	110972	59228	884494	3572422	2930745	2095321	2854069	394064	360391	Organellar	0.0185035	0	0.981496	Mitochondrion
Q9GZT6;Q9GZT6-2;H0YF06;Q9GZT6-3	Q9GZT6;Q9GZT6-2;H0YF06;Q9GZT6-3	Q9GZT6	Q9GZT6	Coiled-coil domain-containing protein 90B, mitochondrial	CCDC90B	CCDC90B	Coiled-coil domain-containing protein 90B, mitochondrial		254	29505.6	62916	30983	219001	635170	124096	515127	46296	34308	20833	171437	657812	291594	379416	448070	52787	103775	Organellar	0	0	1	Mitochondrion
Q9GZY4;C9JA07;C9J6J1	Q9GZY4;C9JA07	Q9GZY4	Q9GZY4	Cytochrome c oxidase assembly factor 1 homolog	COA1	COA1	Cytochrome c oxidase assembly factor 1 homolog		146	16694.3	56203	63186	15489	218259	0	170992	0	0	22332	53160	258624	141934	86035	96995	0	23218	Organellar	0	0	1	Mitochondrion
Q9GZY8;Q9GZY8-3;Q9GZY8-4;C9JHF5;E9PK16;C9JU19;C9JAF1;E9PPW6;C9JI76;C9J846;E9PPR7;E9PKS0	Q9GZY8;Q9GZY8-3;Q9GZY8-4;C9JHF5	Q9GZY8	Q9GZY8	Mitochondrial fission factor	MFF	MFF	Mitochondrial fission factor		342	38464.5	45045	20552	120715	406868	58697	420382	17661	55744	25404	51873	349592	316476	242289	387812	18112	121107	Organellar	0.00218612	0	0.997814	Mitochondrion
Q9GZY8-2;A0A0A0MS29;H7C433;E9PQX8	Q9GZY8-2;A0A0A0MS29	Q9GZY8-2	Q9GZY8	Mitochondrial fission factor	MFF	MFF	Mitochondrial fission factor		291	32973.5	0	0	0	5657	7416	6289	0	0	0	0	16356	8236	10692	24580	0	0	Organellar	0.00218612	0	0.997814	Mitochondrion
Q9H061;E9PI90;E9PIH8	Q9H061;E9PI90	Q9H061	Q9H061	Transmembrane protein 126A	TMEM126A	TMEM126A	Transmembrane protein 126A		195	21527.2	118652	172382	230435	1359147	185161	2265338	248685	161546	191782	247453	1303016	1981411	1866404	2502845	299310	226966	Organellar	0	0	1	Mitochondrion
Q9H078-2;Q9H078-3;Q9H078-5;F5GX99;F5H7A5	Q9H078-2;Q9H078-3;Q9H078-5;F5GX99	Q9H078-2	Q9H078	Caseinolytic peptidase B protein homolog	CLPB	CLPB	Caseinolytic peptidase B protein homolog		677	75449.2	66026	133020	170336	549601	98682	421992	186758	88410	55825	110108	370649	469057	235755	541560	81488	98543	Organellar	0.0955157	0	0.904484	Mitochondrion
Q9H0R6;X6R772;Q9H0R6-2	Q9H0R6;X6R772;Q9H0R6-2	Q9H0R6	Q9H0R6	Glutamyl-tRNA(Gln) amidotransferase subunit A, mitochondrial	QRSL1	QRSL1	Glutamyl-tRNA(Gln) amidotransferase subunit A, mitochondrial		528	57460.5	0	0	0	44309	10154	87288	0	23241	1653	4166	45625	74383	17987	27151	15584	9739	Organellar	0	0	1	Mitochondrion
Q9H0U6	Q9H0U6	Q9H0U6	Q9H0U6	39S ribosomal protein L18, mitochondrial	MRPL18	MRPL18	39S ribosomal protein L18, mitochondrial		180	20576.5	10820	0	0	170536	41329	173488	186967	13731	0	33762	137710	197061	124218	98178	0	44514	Organellar	0	0	1	Mitochondrion
Q9H1K1;Q9H1K1-2;F5H5N2;B4DNC9;B3KQ30	Q9H1K1;Q9H1K1-2;F5H5N2;B4DNC9;B3KQ30	Q9H1K1	Q9H1K1	Iron-sulfur cluster assembly enzyme ISCU, mitochondrial	ISCU	ISCU	Iron-sulfur cluster assembly enzyme ISCU, mitochondrial		167	17999	130185	183402	243170	740231	79202	1175286	179503	81043	93106	342485	643205	1287645	849703	1328670	75744	132858	Organellar	0.0515546	0	0.948445	Mitochondrion
Q9H2D1;E5RGK5;E5RFL3;E5RGT9	Q9H2D1	Q9H2D1	Q9H2D1	Mitochondrial folate transporter/carrier	SLC25A32	SLC25A32	Mitochondrial folate transporter/carrier		315	35407.1	10945	0	9101	7231	15027	15519	11996	0	0	6286	15784	4100	6935	5714	0	0	Organellar	0	0	1	Mitochondrion
Q9H2K0	Q9H2K0	Q9H2K0	Q9H2K0	Translation initiation factor IF-3, mitochondrial	MTIF3	MTIF3	Translation initiation factor IF-3, mitochondrial		278	31725.4	14414	11987	40394	406149	33264	399237	28065	1177	13651	38230	450390	615757	200405	317906	15717	11911	Organellar	0	0	1	Mitochondrion
Q9H2W6;A0A087WT90	Q9H2W6	Q9H2W6	Q9H2W6	39S ribosomal protein L46, mitochondrial	MRPL46	MRPL46	39S ribosomal protein L46, mitochondrial		279	31705.1	15557	12161	42782	488382	40649	525762	51296	19790	16891	101857	374187	506304	202494	210802	41460	13466	Organellar	0.0047318	0	0.995268	Mitochondrion
Q9H3K2;Q9Y6G2	Q9H3K2;Q9Y6G2	Q9H3K2	Q9H3K2	Growth hormone-inducible transmembrane protein	GHITM	GHITM	Growth hormone-inducible transmembrane protein		345	37205.2	61336	25021	41195	766956	49654	1160086	25060	95976	21810	53570	852462	861715	614727	769518	8023	23840	Organellar	0	0	1	Mitochondrion
Q9H4B0;Q9H4B0-2;E5RGZ1;Q9H4B0-3;E5RIL9;E7EVL7	Q9H4B0;Q9H4B0-2;E5RGZ1;Q9H4B0-3	Q9H4B0	Q9H4B0	Probable tRNA N6-adenosine threonylcarbamoyltransferase, mitochondrial	OSGEPL1	OSGEPL1	Probable tRNA N6-adenosine threonylcarbamoyltransferase, mitochondrial		414	45122.8	3490	0	22852	126453	32828	83117	0	36479	0	12930	46241	114961	37337	51757	19610	14177	Organellar	0	0	1	Mitochondrion
Q9H4K7;Q5JXJ0;B4DRC1;Q9H4K7-2	Q9H4K7;Q5JXJ0	Q9H4K7	Q9H4K7	Mitochondrial ribosome-associated GTPase 2	MTG2	MTG2	Mitochondrial ribosome-associated GTPase 2		406	43955.4	0	110568	0	257758	16283	203983	0	124341	71136	236902	214942	118725	238083	188869	27274	6746	Organellar	0	0	1	Mitochondrion
Q9H5Q4	Q9H5Q4	Q9H5Q4	Q9H5Q4	Dimethyladenosine transferase 2, mitochondrial	TFB2M	TFB2M	Dimethyladenosine transferase 2, mitochondrial		396	45348.9	7988	0	10351	46827	4661	72873	9339	1180	6341	1304	81032	86818	15324	73977	0	18183	Organellar	0.00890557	0	0.991094	Mitochondrion
Q9H6K4;B4DK77;Q9H6K4-2	Q9H6K4;B4DK77	Q9H6K4	Q9H6K4	Optic atrophy 3 protein	OPA3	OPA3	Optic atrophy 3 protein		179	19996.2	31166	17192	149894	997079	106238	749883	10789	82385	24004	125717	735304	687246	542378	534317	21214	108965	Organellar	0	0	1	Mitochondrion
Q9H845;H0Y8Z9;D6RCD8	Q9H845;H0Y8Z9	Q9H845	Q9H845	Acyl-CoA dehydrogenase family member 9, mitochondrial	ACAD9	ACAD9	Acyl-CoA dehydrogenase family member 9, mitochondrial		621	68760.3	124959	33824	297349	1460838	242433	1105442	123762	118862	122993	165409	1394899	1120938	1156747	1433462	197714	335550	Organellar	0.00128523	0	0.998715	Mitochondrion
Q9H857-2;Q9H857;Q9H857-3;Q9H857-4;H7C519;H7C4G8;C9J036	Q9H857-2;Q9H857;Q9H857-3;Q9H857-4	Q9H857-2	Q9H857	5-nucleotidase domain-containing protein 2	NT5DC2	NT5DC2	5'-nucleotidase domain-containing protein 2		557	64144.6	147137	106083	231424	181346	83021	8920	55134	97954	40486	53577	230535	15121	61862	7318	45847	188572	Organellar	0	0	1	Mitochondrion
Q9H936;E9PJH7;A0A0D9SFE1;A0A0D9SEI9;K4DIB8;K4DIA8;E9PS95;K4DIB6;K4DIB3;A0A0D9SFA8;K4DIB0;K4DIA2;A0A0D9SG84;E9PI74;E9PQ36;Q9H1K4;E9PJY0;A0A0A6YYN8;K4DIB4	Q9H936;E9PJH7;A0A0D9SFE1;A0A0D9SEI9;K4DIB8;K4DIA8;E9PS95	Q9H936	Q9H936	Mitochondrial glutamate carrier 1	SLC25A22	SLC25A22	Mitochondrial glutamate carrier 1		323	34470.2	3930	17901	21376	19323	30550	24594	16073	3879	88710	11288	30753	4628	12091	82840	16560	22841	Organellar	0	0	1	Mitochondrion
Q9H9B4;D6RFI0;S4R2X2;D6RDG7;D6RAE9	Q9H9B4	Q9H9B4	Q9H9B4	Sideroflexin-1	SFXN1	SFXN1	Sideroflexin-1		322	35619.4	124831	179616	421759	1809995	573354	1752806	423789	177945	234717	306182	1478940	1446282	967451	1057960	410064	300802	Organellar	0	0	1	Mitochondrion
Q9H9J2	Q9H9J2	Q9H9J2	Q9H9J2	39S ribosomal protein L44, mitochondrial	MRPL44	MRPL44	39S ribosomal protein L44, mitochondrial		332	37535.4	24768	41608	13107	288697	29030	174918	16571	15454	11988	46385	136972	457513	84676	305372	22503	30514	Organellar	0.00166403	0	0.998336	Mitochondrion
Q9H9P8;C9JVN9;Q9H9P8-2;G3V272	Q9H9P8;C9JVN9;Q9H9P8-2	Q9H9P8	Q9H9P8	L-2-hydroxyglutarate dehydrogenase, mitochondrial	L2HGDH	L2HGDH	L-2-hydroxyglutarate dehydrogenase, mitochondrial		463	50316.1	27953	36956	117434	814536	42098	808854	8333	33672	30435	79667	799740	821390	397568	1038166	33556	93375	Organellar	0	0	1	Mitochondrion
Q9HA77;H0YFF0;H0YFV1;F5H623;F5H579;A0A087WWV1	Q9HA77	Q9HA77	Q9HA77	Probable cysteine--tRNA ligase, mitochondrial	CARS2	CARS2	Probable cysteine--tRNA ligase, mitochondrial		564	62223.9	4805	6683	30707	247698	18514	444410	28674	7329	15066	36149	286310	239621	184999	334198	49625	167908	Organellar	0.0131564	0	0.986844	Mitochondrion
Q9HAV7	Q9HAV7	Q9HAV7	Q9HAV7	GrpE protein homolog 1, mitochondrial	GRPEL1	GRPEL1	GrpE protein homolog 1, mitochondrial		217	24279.1	152944	182168	230704	925353	199648	1408535	314388	101010	129190	211565	767922	1526044	665399	1520141	294200	245494	Organellar	0.0447962	0	0.955204	Mitochondrion
Q9HBH1	Q9HBH1	Q9HBH1	Q9HBH1	Peptide deformylase, mitochondrial	PDF	PDF	Peptide deformylase, mitochondrial		243	27013.5	0	0	8551	48400	38422	87262	80830	10029	0	101184	65576	91308	58590	55732	16544	127953	Organellar	0	0	1	Mitochondrion
Q9HC21;Q9HC21-2;J3KRY6;J3QLV3;J3KSI7;J3QL84;J3KS44;J3KSB1;J3KTL0	Q9HC21;Q9HC21-2	Q9HC21	Q9HC21	Mitochondrial thiamine pyrophosphate carrier	SLC25A19	SLC25A19	Mitochondrial thiamine pyrophosphate carrier		320	35511.1	7612	0	10385	35612	0	18401	24082	0	10914	16390	42373	38412	13339	22230	0	0	Organellar	0	0	1	Mitochondrion
Q9HC36;I3L443;I3L0T6	Q9HC36;I3L443	Q9HC36	Q9HC36	rRNA methyltransferase 3, mitochondrial	RNMTL1	RNMTL1	rRNA methyltransferase 3, mitochondrial		420	47020	41190	0	49883	71530	121208	84940	35138	11559	4825	13378	65723	74789	29916	41115	0	7355	Organellar	0.00141143	0	0.998589	Mitochondrion
Q9HCC0;Q9HCC0-2;D6RDF7;D6R9R1;A0A0G2JM88	Q9HCC0;Q9HCC0-2;D6RDF7	Q9HCC0	Q9HCC0	Methylcrotonoyl-CoA carboxylase beta chain, mitochondrial	MCCC2	MCCC2	Methylcrotonoyl-CoA carboxylase beta chain, mitochondrial		563	61333.2	122652	11493	207880	2034783	145581	3130515	35305	156816	67743	317370	2020534	2607854	1885938	3888400	219346	136560	Organellar	0.0303677	0	0.969632	Mitochondrion
Q9HD23;Q9HD23-2;Q9HD23-4;A0A0A0MQX2;H7BZ29;Q9HD23-3	Q9HD23;Q9HD23-2;Q9HD23-4;A0A0A0MQX2	Q9HD23	Q9HD23	Magnesium transporter MRS2 homolog, mitochondrial	MRS2	MRS2	Magnesium transporter MRS2 homolog, mitochondrial		443	50317.6	0	23120	15213	15125	14396	21556	0	0	6794	5964	21277	10259	10049	14043	9348	5670	Organellar	0	0	1	Mitochondrion
Q9HD33;Q9HD33-2	Q9HD33;Q9HD33-2	Q9HD33	Q9HD33	39S ribosomal protein L47, mitochondrial	MRPL47	MRPL47	39S ribosomal protein L47, mitochondrial		250	29450.4	10662	22320	82345	424176	32815	595509	22741	16794	14403	37350	349228	393309	142326	255479	23752	27929	Organellar	0.0470957	0	0.952904	Mitochondrion
Q9HD34;F5H189;C9JY28;C9JRX8;C9J799;H7C4Q5	Q9HD34;F5H189;C9JY28;C9JRX8	Q9HD34	Q9HD34	LYR motif-containing protein 4	LYRM4	LYRM4	LYR motif-containing protein 4		91	10758.4	55152	34291	33871	891202	36302	623014	47844	53415	26866	124641	615731	616203	576210	640414	0	98340	Organellar	0.0314378	0	0.968562	Mitochondrion
Q9NP92;A0A087WV52	Q9NP92;A0A087WV52	Q9NP92	Q9NP92	28S ribosomal protein S30, mitochondrial	MRPS30	MRPS30	28S ribosomal protein S30, mitochondrial		439	50364.7	65552	74251	23063	117929	12681	182684	0	8943	5502	14071	227476	326620	64676	111579	6361	9174	Organellar	0.00288909	0	0.997111	Mitochondrion
Q9NPE2;Q9NPE2-3	Q9NPE2	Q9NPE2	Q9NPE2	Neugrin	NGRN	NGRN	Neugrin		291	32407.6	38830	10054	15972	60483	19408	130705	69702	100663	102071	74246	39353	114136	58010	50029	52192	50119	Organellar	0	0	1	Mitochondrion
Q9NPL8;C9JU35;G3XA94;C9JR82;H7C5U1;F8WAU6;F8WB00;F8WC42	Q9NPL8;C9JU35;G3XA94	Q9NPL8	Q9NPL8	Complex I assembly factor TIMMDC1, mitochondrial	TIMMDC1	TIMMDC1	Complex I assembly factor TIMMDC1, mitochondrial		285	32177.7	12247	31343	44352	539965	46523	521993	46106	16920	38209	32022	451145	780964	267690	517308	40655	22123	Organellar	0	0	1	Mitochondrion
Q9NQ50	Q9NQ50	Q9NQ50	Q9NQ50	39S ribosomal protein L40, mitochondrial	MRPL40	MRPL40	39S ribosomal protein L40, mitochondrial		206	24490.4	64007	26145	92276	349251	63221	508981	665550	33876	14165	94557	241948	503243	167044	271264	151771	26992	Organellar	0	0	1	Mitochondrion
Q9NQH7;Q9NQH7-4;Q9NQH7-2;Q9NQH7-3;Q9NQH7-5	Q9NQH7;Q9NQH7-4;Q9NQH7-2;Q9NQH7-3;Q9NQH7-5	Q9NQH7	Q9NQH7	Probable Xaa-Pro aminopeptidase 3	XPNPEP3	XPNPEP3	Probable Xaa-Pro aminopeptidase 3		507	57033.6	4818	11991	8756	237167	5864	253457	11139	10246	20009	11284	189108	162863	139514	208338	5282	57125	Organellar	0.00895931	0	0.991041	Mitochondrion
Q9NRG7-2;Q9NRG7;Q86TZ5;F6RWC2;Q9NRG7-3;G3V4Z0;G3V5T1;H0YJ71;G3V4N6;G3V451;G3V2Z6	Q9NRG7-2;Q9NRG7;Q86TZ5;F6RWC2;Q9NRG7-3	Q9NRG7-2	Q9NRG7	Epimerase family protein SDR39U1	SDR39U1	SDR39U1	Epimerase family protein SDR39U1		293	31076.7	136326	37749	292139	2878610	135639	2640410	89049	151925	26112	168860	2714923	1898863	1772093	1636988	103314	342613	Organellar	0	0	1	Mitochondrion
Q9NRK6	Q9NRK6	Q9NRK6	Q9NRK6	ATP-binding cassette sub-family B member 10, mitochondrial	ABCB10	ABCB10	ATP-binding cassette sub-family B member 10, mitochondrial		738	79147.8	5850	169424	13256	116555	14014	139402	15252	4147	5185	8087	162340	75367	63330	77050	11757	3605	Organellar	0	0	1	Mitochondrion
Q9NRX2;E9PKV2	Q9NRX2;E9PKV2	Q9NRX2	Q9NRX2	39S ribosomal protein L17, mitochondrial	MRPL17	MRPL17	39S ribosomal protein L17, mitochondrial		175	20050.2	13931	15108	45590	180863	24271	298361	6844	4214	14611	36579	172399	340663	98018	152193	26330	25716	Organellar	0	0	1	Mitochondrion
Q9NS69	Q9NS69	Q9NS69	Q9NS69	Mitochondrial import receptor subunit TOM22 homolog	TOMM22	TOMM22	Mitochondrial import receptor subunit TOM22 homolog		142	15521.6	79361	57118	77270	2049020	120200	975666	54220	98195	54928	145308	1356403	766158	619517	634249	121202	110618	Organellar	0	0	1	Mitochondrion
Q9NSE4	Q9NSE4	Q9NSE4	Q9NSE4	Isoleucine--tRNA ligase, mitochondrial	IARS2	IARS2	Isoleucine--tRNA ligase, mitochondrial		1012	113792	386604	169264	686084	2702744	556542	2755285	176602	339174	164988	391784	2657162	2523198	1751818	2693184	244916	635975	Organellar	0.0673392	0	0.932661	Mitochondrion
Q9NUJ1;Q9NUJ1-3	Q9NUJ1	Q9NUJ1	Q9NUJ1	Mycophenolic acid acyl-glucuronide esterase, mitochondrial	ABHD10	ABHD10	Mycophenolic acid acyl-glucuronide esterase, mitochondrial		306	33932.5	234607	205659	288412	1270171	386938	2288827	400989	418453	292381	220454	1529033	2176071	1041173	2135352	565202	654450	Organellar	0.0176386	0	0.982361	Mitochondrion
Q9NUL7	Q9NUL7	Q9NUL7	Q9NUL7	Probable ATP-dependent RNA helicase DDX28	DDX28	DDX28	Probable ATP-dependent RNA helicase DDX28		540	59581.2	20159	26159	6162	67989	67185	71058	18624	17894	27453	42491	51422	52529	15630	44400	91727	4375	Organellar	0.00259674	0	0.997403	Mitochondrion
Q9NUQ2;H0YC22;E5RH21	Q9NUQ2	Q9NUQ2	Q9NUQ2	1-acyl-sn-glycerol-3-phosphate acyltransferase epsilon	AGPAT5	AGPAT5	1-acyl-sn-glycerol-3-phosphate acyltransferase epsilon		364	42072.2	0	0	15328	20933	1746	8565	13147	7131	1556	4273	12039	6277	6623	5611	52923	5732	Organellar	0	0	1	Mitochondrion
Q9NUT2;Q9NUT2-5;Q9NUT2-4;Q9NUT2-2;Q9NUT2-3;C9JYI3;C9JTY4;H7C5K9	Q9NUT2;Q9NUT2-5;Q9NUT2-4;Q9NUT2-2;Q9NUT2-3	Q9NUT2	Q9NUT2	ATP-binding cassette sub-family B member 8, mitochondrial	ABCB8	ABCB8	ATP-binding cassette sub-family B member 8, mitochondrial		735	79988.8	7382	15088	10381	70101	7071	103570	26029	3773	5475	7474	47491	53718	43228	73305	13145	16067	Organellar	0	0	1	Mitochondrion
Q9NVA1;Q9NVA1-2;F6UTR7;B1AKV3;Q9NVA1-5;Q9NVA1-4;B1AKV4;B1AKV6;Q9NVA1-3	Q9NVA1;Q9NVA1-2;F6UTR7;B1AKV3;Q9NVA1-5;Q9NVA1-4;B1AKV4;B1AKV6;Q9NVA1-3	Q9NVA1	Q9NVA1	Ubiquinol-cytochrome-c reductase complex assembly factor 1	UQCC1	UQCC1	Ubiquinol-cytochrome-c reductase complex assembly factor 1		299	34600.2	13261	17850	41857	458703	22353	320306	12887	12662	11621	148852	346691	314983	252986	305403	22562	17246	Organellar	0	0	1	Mitochondrion
Q9NVH0;Q9NVH0-2;C9JLF4	Q9NVH0;Q9NVH0-2	Q9NVH0	Q9NVH0	Exonuclease 3-5 domain-containing protein 2	EXD2	EXD2	Exonuclease 3'-5' domain-containing protein 2		621	70352.6	3115	0	8639	11943	5170	12644	0	4996	2337	5680	19771	9629	6240	6584	1574	10081	Organellar	0	0	1	Mitochondrion
Q9NVH1;Q9NVH1-3;Q9NVH1-2;B1AK20;Q5TH61	Q9NVH1;Q9NVH1-3;Q9NVH1-2	Q9NVH1	Q9NVH1	DnaJ homolog subfamily C member 11	DNAJC11	DNAJC11	DnaJ homolog subfamily C member 11		559	63278.1	87672	9456	190023	1072212	126447	737959	65582	113570	50002	99781	801050	970034	738990	831177	33355	280481	Organellar	0	0	1	Mitochondrion
Q9NVI7-2;Q9NVI7;H0Y2W2;Q9NVI7-3;Q5SV16;Q5T9A4-2	Q9NVI7-2;Q9NVI7;H0Y2W2;Q9NVI7-3	Q9NVI7-2	Q9NVI7	ATPase family AAA domain-containing protein 3A	ATAD3A	ATAD3A	ATPase family AAA domain-containing protein 3A		586	66218.2	73480	36768	139835	664691	145562	732990	48248	90949	59401	144441	680342	668384	507545	792123	64309	163817	Organellar	0	0	1	Mitochondrion
Q9NVV4;Q5T851;Q5T852	Q9NVV4	Q9NVV4	Q9NVV4	Poly(A) RNA polymerase, mitochondrial	MTPAP	MTPAP	Poly(A) RNA polymerase, mitochondrial		582	66171.7	2584	6069	19752	227899	12310	137857	5699	8544	24917	10385	178749	141689	106160	234135	9745	14199	Organellar	0.00153639	0	0.998464	Mitochondrion
Q9NWS8;A0A087WXU0;Q9NWS8-2;Q5SZ82;Q9NWS8-3	Q9NWS8;A0A087WXU0;Q9NWS8-2;Q5SZ82	Q9NWS8	Q9NWS8	Required for meiotic nuclear division protein 1 homolog	RMND1	RMND1	Required for meiotic nuclear division protein 1 homolog		449	51603.9	5127	3140	4611	15893	18676	20642	7359	4811	4037	6585	7906	42700	15930	44993	8585	11684	Organellar	0.0025165	0	0.997484	Mitochondrion
Q9NWU1;Q9NWU1-2;C9JQQ2;C9J2G3;F8VNS3	Q9NWU1;Q9NWU1-2;C9JQQ2	Q9NWU1	Q9NWU1	3-oxoacyl-[acyl-carrier-protein] synthase, mitochondrial	OXSM	OXSM	3-oxoacyl-[acyl-carrier-protein] synthase, mitochondrial		459	48842.9	38445	16232	38689	607086	39247	354960	13982	35251	8418	49143	541433	240139	338444	207275	60841	43398	Organellar	0.0406374	0	0.959363	Mitochondrion
Q9NX14;Q9NX14-2	Q9NX14;Q9NX14-2	Q9NX14	Q9NX14	NADH dehydrogenase [ubiquinone] 1 beta subcomplex subunit 11, mitochondrial	NDUFB11	NDUFB11	NADH dehydrogenase [ubiquinone] 1 beta subcomplex subunit 11, mitochondrial		153	17316.7	141280	78518	156336	7717706	103364	9574491	11836	251849	108318	2931491	4994997	7337157	5163425	9334377	57567	403242	Organellar	0.00551851	0	0.994481	Mitochondrion
Q9NX20;E9PI14	Q9NX20	Q9NX20	Q9NX20	39S ribosomal protein L16, mitochondrial	MRPL16	MRPL16	39S ribosomal protein L16, mitochondrial		251	28449.2	27328	6602	26695	413945	38093	503608	22515	20651	49172	94000	424782	522521	181558	315179	12502	62193	Organellar	0	0	1	Mitochondrion
Q9NX40;D6RG39;D6RIT9;Q9NX40-3;Q9NX40-2;Q9NX40-4;D6RBN5;D6RDI5;D6RA54;D6RC55;D6R918;D6RBC5;D6RF07;D6R9T5;D6RF01	Q9NX40;D6RG39;D6RIT9;Q9NX40-3;Q9NX40-2;Q9NX40-4;D6RBN5;D6RDI5;D6RA54;D6RC55;D6R918;D6RBC5	Q9NX40	Q9NX40	OCIA domain-containing protein 1	OCIAD1	OCIAD1	OCIA domain-containing protein 1		245	27626.1	565033	367109	780251	5476629	386998	5424962	739424	590859	175124	810145	5832167	6358274	4430361	4065081	1503225	589023	Organellar	0	0	1	Mitochondrion
Q9NX47	Q9NX47	Q9NX47	Q9NX47	E3 ubiquitin-protein ligase MARCH5	2005-03-01	2005-03-01	E3 ubiquitin-protein ligase MARCH5		278	31231.7	29836	56069	34911	202015	39208	78894	51567	26759	31592	30747	201719	80295	84127	92338	50042	55240	Organellar	0.000727002	0	0.999273	Mitochondrion
Q9NYK5;Q9NYK5-2;C9JG87	Q9NYK5;Q9NYK5-2;C9JG87	Q9NYK5	Q9NYK5	39S ribosomal protein L39, mitochondrial	MRPL39	MRPL39	39S ribosomal protein L39, mitochondrial		338	38711.8	11092	18066	103866	312778	33782	278150	41072	7969	19201	36841	125735	319544	142704	211313	28262	17164	Organellar	0.0039428	0	0.996057	Mitochondrion
Q9NYY8;Q9NYY8-2	Q9NYY8;Q9NYY8-2	Q9NYY8	Q9NYY8	FAST kinase domain-containing protein 2	FASTKD2	FASTKD2	FAST kinase domain-containing protein 2		710	81462.9	2891	3499	5150	116727	3430	117645	5934	12715	13348	10609	86228	118989	60635	105532	3313	7136	Organellar	0.000939796	0	0.99906	Mitochondrion
Q9NZ45	Q9NZ45	Q9NZ45	Q9NZ45	CDGSH iron-sulfur domain-containing protein 1	CISD1	CISD1	CDGSH iron-sulfur domain-containing protein 1		108	12199.1	883284	1280874	3612835	28670334	2606326	31874922	1877817	1013265	1011328	6562026	32498664	41888803	22428273	24648257	2540572	5934939	Organellar	0	0	1	Mitochondrion
Q9NZJ7;Q9NZJ7-2;H0Y8C3;F6WFU6;Q9NZJ7-3;H7C196	Q9NZJ7;Q9NZJ7-2;H0Y8C3;F6WFU6	Q9NZJ7	Q9NZJ7	Mitochondrial carrier homolog 1	MTCH1	MTCH1	Mitochondrial carrier homolog 1		389	41544.3	145986	107599	144189	892896	173010	719086	60118	131699	70569	97904	729903	383028	577565	681947	58480	218999	Organellar	0.0024118	0	0.997588	Mitochondrion
Q9P015;E5RIZ4;E5RHF4	Q9P015;E5RIZ4;E5RHF4	Q9P015	Q9P015	39S ribosomal protein L15, mitochondrial	MRPL15	MRPL15	39S ribosomal protein L15, mitochondrial		296	33419.8	135092	48083	140511	978825	259124	1697783	181576	67699	100100	288390	1415694	1555271	745781	1188373	181072	138788	Organellar	0.00224526	0	0.997755	Mitochondrion
Q9P032	Q9P032	Q9P032	Q9P032	NADH dehydrogenase [ubiquinone] 1 alpha subcomplex assembly factor 4	NDUFAF4	NDUFAF4	NADH dehydrogenase [ubiquinone] 1 alpha subcomplex assembly factor 4		175	20266.5	39817	74077	209586	840185	96306	910250	52705	56707	31486	130669	753276	761270	295454	477660	98822	61808	Organellar	0.00262318	0	0.997377	Mitochondrion
Q9P0J0;Q9P0J0-2;B4DEZ3;K7EJE1;E7ENQ6;U3KQP3;K7EP87	Q9P0J0;Q9P0J0-2;B4DEZ3;K7EJE1;E7ENQ6	Q9P0J0	Q9P0J0	NADH dehydrogenase [ubiquinone] 1 alpha subcomplex subunit 13	NDUFA13	NDUFA13	NADH dehydrogenase [ubiquinone] 1 alpha subcomplex subunit 13		144	16698.3	471560	355561	1106121	16162024	901681	25662395	533048	480737	470242	4026436	15160474	23856444	14945353	26069425	393699	1885471	Organellar	0	0	1	Mitochondrion
Q9P0J1;Q9P0J1-2;E5RIV4;E5RI96;E5RIE5	Q9P0J1;Q9P0J1-2	Q9P0J1	Q9P0J1	[Pyruvate dehydrogenase [acetyl-transferring]]-phosphatase 1, mitochondrial	PDP1	PDP1	[Pyruvate dehydrogenase [acetyl-transferring]]-phosphatase 1, mitochondrial		537	61054.1	69510	56210	262370	1001019	168994	981755	139632	85844	41930	171455	1093454	822922	515549	801182	151810	93513	Organellar	0.00311415	0	0.996886	Mitochondrion
Q9P0S9	Q9P0S9	Q9P0S9	Q9P0S9	Transmembrane protein 14C	TMEM14C	TMEM14C	Transmembrane protein 14C		112	11564.6	73269	78393	187643	219237	309378	237827	299608	41134	123796	209436	343525	121254	156569	275833	528623	88480	Organellar	0	0	1	Mitochondrion
Q9P2R7;Q9P2R7-2;Q5T9Q5;Q5T9Q8	Q9P2R7;Q9P2R7-2;Q5T9Q5	Q9P2R7	Q9P2R7	Succinyl-CoA ligase [ADP-forming] subunit beta, mitochondrial	SUCLA2	SUCLA2	Succinyl-CoA ligase [ADP-forming] subunit beta, mitochondrial		463	50317.3	558547	382124	760380	10149184	685244	13961656	118299	610001	242104	1545342	7603297	11998726	8952709	19179828	444183	1275698	Organellar	0.0146753	0	0.985325	Mitochondrion
Q9UBX3;Q9UBX3-2	Q9UBX3;Q9UBX3-2	Q9UBX3	Q9UBX3	Mitochondrial dicarboxylate carrier	SLC25A10	SLC25A10	Mitochondrial dicarboxylate carrier		287	31282.5	6753	22921	14427	39694	61870	10438	0	0	0	0	21520	25809	28699	19496	14400	0	Organellar	0	0	1	Mitochondrion
Q9UDW1;Q9UDW1-2	Q9UDW1;Q9UDW1-2	Q9UDW1	Q9UDW1	Cytochrome b-c1 complex subunit 9	UQCR10	UQCR10	Cytochrome b-c1 complex subunit 9		63	7308.49	318498	163357	659924	10491576	1209741	8973504	173781	262435	413303	2342250	7456874	7997599	7386455	11836139	275685	568992	Organellar	0	0	1	Mitochondrion
Q9UDX5;B5MC22;F8WEN7;Q9UDX5-2	Q9UDX5;B5MC22	Q9UDX5	Q9UDX5	Mitochondrial fission process protein 1	MTFP1	MTFP1	Mitochondrial fission process protein 1		166	18009.8	0	0	0	235689	0	96719	0	0	0	54951	77109	31796	68377	63080	0	0	Organellar	0	0	1	Mitochondrion
Q9UFN0	Q9UFN0	Q9UFN0	Q9UFN0	Protein NipSnap homolog 3A	NIPSNAP3A	NIPSNAP3A	Protein NipSnap homolog 3A		247	28466.6	268599	134585	892247	867475	733817	1169872	523435	334029	226214	425705	863709	776213	465580	931341	681727	504218	Organellar	0	0	1	Mitochondrion
Q9UGM6;Q9UGM6-2	Q9UGM6	Q9UGM6	Q9UGM6	Tryptophan--tRNA ligase, mitochondrial	WARS2	WARS2	Tryptophan--tRNA ligase, mitochondrial		360	40146.6	8643	13822	89827	407219	35985	580617	26611	12745	30877	58356	446577	313863	243919	484114	76136	68835	Organellar	0.000129107	0	0.999871	Mitochondrion
Q9UHN1;J3KRM2;J3QRU9	Q9UHN1	Q9UHN1	Q9UHN1	DNA polymerase subunit gamma-2, mitochondrial	POLG2	POLG2	DNA polymerase subunit gamma-2, mitochondrial		485	54911.1	0	0	5820	51525	6402	19077	4177	1961	3417	8567	28059	86922	29986	15933	13000	8330	Organellar	0	0	1	Mitochondrion
Q9UHQ9;H7C0R7	Q9UHQ9;H7C0R7	Q9UHQ9	Q9UHQ9	NADH-cytochrome b5 reductase 1	CYB5R1	CYB5R1	NADH-cytochrome b5 reductase 1		305	34094.8	1325221	738253	2574857	5095800	1578440	8843471	1306792	1013215	506342	741795	6071371	6625772	4236466	7359592	1393956	1484678	Organellar	0	0	1	Mitochondrion
Q9UI09;F8VRD8;Q9UI09-2;F8VXI1;H0YID5;H0YIT1	Q9UI09	Q9UI09	Q9UI09	NADH dehydrogenase [ubiquinone] 1 alpha subcomplex subunit 12	NDUFA12	NDUFA12	NADH dehydrogenase [ubiquinone] 1 alpha subcomplex subunit 12		145	17114.4	215036	74111	498280	8946068	573011	15425975	499028	200209	154498	1432186	8409256	14615055	5309227	9782922	706025	663942	Organellar	0	0	1	Mitochondrion
Q9UI43;E9PGN6	Q9UI43;E9PGN6	Q9UI43	Q9UI43	rRNA methyltransferase 2, mitochondrial	FTSJ2	FTSJ2	rRNA methyltransferase 2, mitochondrial		246	27423.6	0	0	0	44679	0	0	0	0	5288	78877	36967	104371	34178	75000	0	0	Organellar	0.0292815	0	0.970718	Mitochondrion
Q9UII2;A0A0B4J230;Q9UII2-3;Q9UII2-2	Q9UII2	Q9UII2	Q9UII2	ATPase inhibitor, mitochondrial	ATPIF1	ATPIF1	ATPase inhibitor, mitochondrial		106	12248.8	41949	6877	67121	3306911	0	14966	6354	9353	3883	1313357	994916	5200147	1413921	649640	7000	184099	Organellar	0.0380668	0	0.961933	Mitochondrion
Q9UIJ7;Q9UIJ7-3;Q9UIJ7-2	Q9UIJ7;Q9UIJ7-3;Q9UIJ7-2	Q9UIJ7	Q9UIJ7	GTP:AMP phosphotransferase AK3, mitochondrial	AK3	AK3	GTP:AMP phosphotransferase AK3, mitochondrial		227	25565.4	1342774	2462877	2300059	12865140	1943903	14810956	1796020	1492721	2702011	2677787	11845282	13386198	11104195	12585709	1851929	5257744	Organellar	0.00721139	0	0.992789	Mitochondrion
Q9UJS0;Q9UJS0-2;R4GN64	Q9UJS0;Q9UJS0-2	Q9UJS0	Q9UJS0	Calcium-binding mitochondrial carrier protein Aralar2	SLC25A13	SLC25A13	Calcium-binding mitochondrial carrier protein Aralar2		675	74175.6	41430	6502	12523	752353	52302	833424	62371	26215	26945	147197	812517	606515	573200	740933	36376	153366	Organellar	0	0	1	Mitochondrion
Q9UJZ1;A0A087WYB4;Q9UJZ1-2	Q9UJZ1;A0A087WYB4;Q9UJZ1-2	Q9UJZ1	Q9UJZ1	Stomatin-like protein 2, mitochondrial	STOML2	STOML2	Stomatin-like protein 2, mitochondrial		356	38534.1	344913	202888	235130	1824377	208982	2172941	56822	464405	125848	223095	1756420	2570861	1271240	1596570	85847	679888	Organellar	0.00945153	0	0.990548	Mitochondrion
Q9UMS0;Q9UMS0-3;C9J8Q1;F8W9P7;H7C537;Q9UMS0-2	Q9UMS0;Q9UMS0-3;C9J8Q1;F8W9P7;H7C537;Q9UMS0-2	Q9UMS0	Q9UMS0	NFU1 iron-sulfur cluster scaffold homolog, mitochondrial	NFU1	NFU1	NFU1 iron-sulfur cluster scaffold homolog, mitochondrial		254	28462.5	79725	41472	176129	604497	157279	1570822	60464	83007	83835	113033	837013	2169909	476061	1596523	100534	139060	Organellar	0.0978086	0	0.902191	Mitochondrion
Q9Y276;H7C492;C9J8G3;C9JAS4;H7BZF6;C9J1S9;C9J4Q9	Q9Y276	Q9Y276	Q9Y276	Mitochondrial chaperone BCS1	BCS1L	BCS1L	Mitochondrial chaperone BCS1		419	47534.3	44533	6759	97977	797992	70351	929348	28626	41495	21963	84133	540250	692270	578384	1014855	70288	114133	Organellar	0	0	1	Mitochondrion
Q9Y277;E5RJN6;E5RHZ6;E5RK27	Q9Y277;E5RJN6;E5RHZ6	Q9Y277	Q9Y277	Voltage-dependent anion-selective channel protein 3	VDAC3	VDAC3	Voltage-dependent anion-selective channel protein 3		283	30658.7	87535	0	132856	31882	0	12556	112615	84621	18759	32351	26678	21073	34629	46850	96542	19814	Organellar	0.000572859	0	0.999427	Mitochondrion
Q9Y277-2;E5RFP6	Q9Y277-2;E5RFP6	Q9Y277-2	Q9Y277	Voltage-dependent anion-selective channel protein 3	VDAC3	VDAC3	Voltage-dependent anion-selective channel protein 3		284	30789.9	645616	381386	1054899	8470362	1246786	11023574	333623	926130	329066	1704123	7439154	6647966	8444119	10391995	640405	1700501	Organellar	0.000572859	0	0.999427	Mitochondrion
Q9Y2Q9;H0YAT2;H7C5V3;E5RGC7;U3KQQ8;E5RFT8	Q9Y2Q9;H0YAT2;H7C5V3;E5RGC7	Q9Y2Q9	Q9Y2Q9	28S ribosomal protein S28, mitochondrial	MRPS28	MRPS28	28S ribosomal protein S28, mitochondrial		187	20842.8	93965	23250	81832	1004723	105438	807825	59828	29703	48313	239747	693186	962895	413246	689218	112227	54799	Organellar	0.0182816	0	0.981718	Mitochondrion
Q9Y2R0;K7EPV0	Q9Y2R0;K7EPV0	Q9Y2R0	Q9Y2R0	Cytochrome c oxidase assembly factor 3 homolog, mitochondrial	COA3	COA3	Cytochrome c oxidase assembly factor 3 homolog, mitochondrial		106	11731.3	99211	76641	237811	3145834	126900	3625883	116992	27817	59523	554278	2907624	3223384	1221165	1801780	61858	239835	Organellar	0	0	1	Mitochondrion
Q9Y2S7;B4DEM9	Q9Y2S7;B4DEM9	Q9Y2S7	Q9Y2S7	Polymerase delta-interacting protein 2	POLDIP2	POLDIP2	Polymerase delta-interacting protein 2		368	42033.3	14654	4266	45969	295317	48966	302715	15789	17739	11003	41434	263960	250254	138450	241636	30027	35301	Organellar	0.0140833	0	0.985917	Mitochondrion
Q9Y2Z2;Q9Y2Z2-4;Q9Y2Z2-6;Q9Y2Z2-5;Q9Y2Z2-2;Q9Y2Z2-3;E7EWI1;E7EWX0;E9PHR8;H0YB81;E5RFF7;H0YBI9	Q9Y2Z2;Q9Y2Z2-4;Q9Y2Z2-6;Q9Y2Z2-5;Q9Y2Z2-2	Q9Y2Z2	Q9Y2Z2	Protein MTO1 homolog, mitochondrial	MTO1	MTO1	Protein MTO1 homolog, mitochondrial		717	79963.9	0	0	1566	3159	0	0	3485	0	4751	0	4616	4365	2357	0	0	3871	Organellar	0.0516218	0	0.948378	Mitochondrion
Q9Y2Z4;H0YHS6	Q9Y2Z4;H0YHS6	Q9Y2Z4	Q9Y2Z4	Tyrosine--tRNA ligase, mitochondrial;Tyrosine--tRNA ligase	YARS2	YARS2	Tyrosine--tRNA ligase, mitochondrial		477	53199	17981	0	42099	206435	37213	212837	4126	15681	10836	27534	177751	239240	94135	231443	28374	20113	Organellar	0.00101131	0	0.998989	Mitochondrion
Q9Y305;Q9Y305-2;Q9Y305-3;H7C5Q2;C9J7L8	Q9Y305;Q9Y305-2;Q9Y305-3;H7C5Q2	Q9Y305	Q9Y305	Acyl-coenzyme A thioesterase 9, mitochondrial	ACOT9	ACOT9	Acyl-coenzyme A thioesterase 9, mitochondrial		439	49901.7	598566	223594	769966	3184493	584573	2336990	404960	461620	299671	591238	2897518	1862025	1782808	2565484	203670	657961	Organellar	0.0127758	0	0.987224	Mitochondrion
Q9Y305-4	Q9Y305-4	Q9Y305-4	Q9Y305	Acyl-coenzyme A thioesterase 9, mitochondrial	ACOT9	ACOT9	Acyl-coenzyme A thioesterase 9, mitochondrial		448	50850.7	0	0	0	8025	0	0	0	0	0	0	13607	0	0	7803	0	0	Organellar	0.0127758	0	0.987224	Mitochondrion
Q9Y375;H0YL22;H0YNN4;H0YNB7	Q9Y375;H0YL22;H0YNN4;H0YNB7	Q9Y375	Q9Y375	Complex I intermediate-associated protein 30, mitochondrial	NDUFAF1	NDUFAF1	Complex I intermediate-associated protein 30, mitochondrial		327	37763.7	5947	38578	7378	616222	29377	733230	30962	3805	46980	69410	567037	650594	340121	491941	20857	19837	Organellar	0	0	1	Mitochondrion
Q9Y399;Q5T8A0	Q9Y399;Q5T8A0	Q9Y399	Q9Y399	28S ribosomal protein S2, mitochondrial	MRPS2	MRPS2	28S ribosomal protein S2, mitochondrial		296	33249.2	105161	16239	21508	612835	44184	420201	170647	15742	154675	22324	430742	476700	515899	377387	251282	157240	Organellar	0.0224079	0	0.977592	Mitochondrion
Q9Y3B7;Q9Y3B7-2;Q9Y3B7-3;E9PQB6;H0YCD5	Q9Y3B7;Q9Y3B7-2;Q9Y3B7-3	Q9Y3B7	Q9Y3B7	39S ribosomal protein L11, mitochondrial	MRPL11	MRPL11	39S ribosomal protein L11, mitochondrial		192	20683.2	47507	7597	27603	337980	18669	420534	17747	34295	16933	41978	312624	897086	131054	235643	13817	33113	Organellar	0.00140705	0	0.998593	Mitochondrion
Q9Y3D3;A6ND22;Q9Y3D3-2	Q9Y3D3;A6ND22;Q9Y3D3-2	Q9Y3D3	Q9Y3D3	28S ribosomal protein S16, mitochondrial	MRPS16	MRPS16	28S ribosomal protein S16, mitochondrial		137	15344.8	18395	22576	24769	1053574	39628	812400	51783	22657	21068	34015	659682	736093	417920	517537	42183	62807	Organellar	0.00270382	0	0.997296	Mitochondrion
Q9Y3D9	Q9Y3D9	Q9Y3D9	Q9Y3D9	28S ribosomal protein S23, mitochondrial	MRPS23	MRPS23	28S ribosomal protein S23, mitochondrial		190	21770.6	20599	81364	68735	1437057	59313	1186262	26063	10691	63061	204382	1131974	1445806	1173317	1701449	37720	66420	Organellar	0.029989	0	0.970011	Mitochondrion
Q9Y4W6;K7EP56	Q9Y4W6	Q9Y4W6	Q9Y4W6	AFG3-like protein 2	AFG3L2	AFG3L2	AFG3-like protein 2		797	88583.7	122244	74891	213893	2335086	223279	4079046	309563	150954	103226	270906	1792073	3715595	1459656	3892626	349799	259933	Organellar	6.07955e-05	0	0.999939	Mitochondrion
Q9Y512	Q9Y512	Q9Y512	Q9Y512	Sorting and assembly machinery component 50 homolog	SAMM50	SAMM50	Sorting and assembly machinery component 50 homolog		469	51976.2	407680	237709	552736	3020713	513191	3677832	470050	364456	239788	746489	2280312	2904050	2577623	4033679	353473	735457	Organellar	0	0	1	Mitochondrion
Q9Y584	Q9Y584	Q9Y584	Q9Y584	Mitochondrial import inner membrane translocase subunit Tim22	TIMM22	TIMM22	Mitochondrial import inner membrane translocase subunit Tim22		194	20031	44224	59871	0	613845	0	222970	159396	56136	16352	0	289030	318616	286100	277860	0	108668	Organellar	0	0	1	Mitochondrion
Q9Y5J6;F2Z2B0	Q9Y5J6;F2Z2B0	Q9Y5J6	Q9Y5J6	Mitochondrial import inner membrane translocase subunit Tim10 B	TIMM10B	TIMM10B	Mitochondrial import inner membrane translocase subunit Tim10 B		103	11586.2	12121	0	14813	72826	0	42746	0	10690	0	12894	20725	15413	32698	0	0	11088	Organellar	0.0833235	0	0.916676	Mitochondrion
Q9Y5J7;G3V502;G3V2F3	Q9Y5J7;G3V502	Q9Y5J7	Q9Y5J7	Mitochondrial import inner membrane translocase subunit Tim9	TIMM9	TIMM9	Mitochondrial import inner membrane translocase subunit Tim9		89	10377.9	193988	342302	519069	1169617	524970	510796	245517	230477	181849	457283	1117261	328188	726608	381693	406693	361219	Organellar	0.0378439	0	0.962156	Mitochondrion
Q9Y619;Q5VZD9;F2Z354	Q9Y619	Q9Y619	Q9Y619	Mitochondrial ornithine transporter 1	SLC25A15	SLC25A15	Mitochondrial ornithine transporter 1		301	32736.3	21433	30704	5125	23637	2446	13420	0	1658	0	7615	14466	13273	9319	25118	12719	0	Organellar	0	0	1	Mitochondrion
Q9Y676;A0A0G2JIC6	Q9Y676;A0A0G2JIC6	Q9Y676	Q9Y676	28S ribosomal protein S18b, mitochondrial	MRPS18B	MRPS18B	28S ribosomal protein S18b, mitochondrial		258	29395.6	47261	0	91764	855592	52676	1241819	65901	53742	44371	146697	741109	873747	698909	631242	61709	96485	Organellar	0.00749189	0	0.992508	Mitochondrion
Q9Y697;Q9Y697-2;Q9Y697-3;F2Z2E7;A2A2M1;F8WB23;Q8WV90;F8WER8;H7C0I5;H0YGN5	Q9Y697;Q9Y697-2;Q9Y697-3;F2Z2E7	Q9Y697	Q9Y697	Cysteine desulfurase, mitochondrial	NFS1	NFS1	Cysteine desulfurase, mitochondrial		457	50195.7	82217	53583	205654	1041158	210304	1173743	55815	104444	46593	118998	922860	1020806	616128	1234363	108427	198422	Organellar	0.0261618	0	0.973838	Mitochondrion
Q9Y6C9	Q9Y6C9	Q9Y6C9	Q9Y6C9	Mitochondrial carrier homolog 2	MTCH2	MTCH2	Mitochondrial carrier homolog 2		303	33330.9	408001	218383	974421	2843296	815227	2525713	449160	334855	226971	597316	2142458	2639352	1506909	2261721	440997	961382	Organellar	0	0	1	Mitochondrion
Q9Y6M9;E9PH64;E7EWZ0;E9PF49	Q9Y6M9;E9PH64;E7EWZ0;E9PF49	Q9Y6M9	Q9Y6M9	NADH dehydrogenase [ubiquinone] 1 beta subcomplex subunit 9	NDUFB9	NDUFB9	NADH dehydrogenase [ubiquinone] 1 beta subcomplex subunit 9		179	21830.9	145407	77049	492312	10244583	324016	15980273	9990	255662	102532	1283924	9742376	13897775	5568571	11276013	6834	396059	Organellar	0	0	1	Mitochondrion
Q9Y6N1;B4DI26;Q9Y6N1-2;I3L4E7	Q9Y6N1;B4DI26;Q9Y6N1-2	Q9Y6N1	Q9Y6N1	Cytochrome c oxidase assembly protein COX11, mitochondrial	COX11	COX11	Cytochrome c oxidase assembly protein COX11, mitochondrial		276	31430	31674	0	14856	135769	17014	61205	0	0	0	25096	64822	176976	45108	82938	14396	0	Organellar	0	0	1	Mitochondrion
Q9Y6N5;H3BNX3;H3BNP9;H3BMS6;H3BV36;H3BUD7	Q9Y6N5	Q9Y6N5	Q9Y6N5	Sulfide:quinone oxidoreductase, mitochondrial	SQRDL	SQRDL	Sulfide:quinone oxidoreductase, mitochondrial		450	49960.7	612240	170077	668450	540608	482252	418650	221777	591571	224546	369437	433658	424183	338177	501955	247091	509268	Organellar	0	0	1	Mitochondrion
P00390;P00390-2;P00390-3;P00390-4;P00390-5;E5RI06;H0YC68	P00390;P00390-2;P00390-3;P00390-4;P00390-5	P00390	P00390	Glutathione reductase, mitochondrial	GSR	GSR	Glutathione reductase, mitochondrial		522	56257	1020079	1227272	1548349	3041228	1598744	2313812	1817977	914856	1485475	1022195	3090192	1767680	1820583	1976262	2830015	1799258	Cytosolic	0.871937	0.0458027	0.0822604	Mitochondrion
P09417;P09417-2;B7Z415;D6RGG7;H0Y8F7;D6RHJ7	P09417;P09417-2;B7Z415;D6RGG7	P09417	P09417	Dihydropteridine reductase	QDPR	QDPR	Dihydropteridine reductase		244	25789.5	507187	530007	375228	933156	550465	1810138	375661	911534	930206	215198	942358	1471617	903008	1333481	1235339	800405	Cytosolic	0.942066	0.0115033	0.0464303	Mitochondrion
P49914;P49914-2;A0A0A6YYL1;H3BMB9;H3BN04	P49914;P49914-2;A0A0A6YYL1	P49914	P49914	5-formyltetrahydrofolate cyclo-ligase	MTHFS;ST20-MTHFS	MTHFS	5-formyltetrahydrofolate cyclo-ligase		203	23255.7	39668	17254	13546	73629	32403	130657	68938	50426	21796	61369	51610	112063	81475	142037	145415	22499	Cytosolic	0.858394	0.043745	0.0978613	Mitochondrion
Q86X76-2;Q86X76;Q86X76-4;Q86X76-5	Q86X76-2;Q86X76;Q86X76-4;Q86X76-5	Q86X76-2	Q86X76	Nitrilase homolog 1	NIT1	NIT1	Nitrilase homolog 1		291	31858.5	382877	354426	635072	569051	477937	514661	281861	722116	476545	336054	597864	715120	499010	622902	487084	560670	Cytosolic	0.911506	0.034572	0.0539225	Mitochondrion
Q9BXR0;K7ESP6;K7EJ21;Q9BXR0-2;K7EPI1;K7EL95	Q9BXR0	Q9BXR0	Q9BXR0	Queuine tRNA-ribosyltransferase	QTRT1	QTRT1	Queuine tRNA-ribosyltransferase		403	44047.7	20947	0	24663	36265	24783	40453	247856	17420	13909	16620	45739	35102	20390	14441	43734	17233	Cytosolic	0.858769	0.0582008	0.0830299	Mitochondrion
Q9H974;Q9H974-4;Q9H974-2;Q9H974-3;C9K0B6;C9JJ71	Q9H974;Q9H974-4;Q9H974-2;Q9H974-3	Q9H974	Q9H974	Queuine tRNA-ribosyltransferase subunit QTRTD1	QTRTD1	QTRTD1	Queuine tRNA-ribosyltransferase subunit QTRTD1		415	46712.7	11742	0	25579	15884	12090	0	0	8690	17868	3547	20006	0	2559	0	3279	12925	Cytosolic	0.872276	0.0414681	0.0862559	Mitochondrion
Q9NQR4;H7C579;F8WF70	Q9NQR4;H7C579	Q9NQR4	Q9NQR4	Omega-amidase NIT2	NIT2	NIT2	Omega-amidase NIT2		276	30608	610193	750085	840516	1259949	772928	1476674	651497	1207207	1126323	464075	1022823	1424083	820154	1175880	1821993	1414624	Cytosolic	0.884531	0.0467453	0.0687233	Mitochondrion
Q9Y3B8;H0YGR4;F5GYG5;Q9Y3B8-2;F5H784;Q9BTR4;F5H6P8;H0YG37;F5H7P1	Q9Y3B8;H0YGR4;F5GYG5;Q9Y3B8-2	Q9Y3B8	Q9Y3B8	Oligoribonuclease, mitochondrial	REXO2	REXO2	Oligoribonuclease, mitochondrial		237	26832.8	145840	116475	101797	578597	161430	877848	45945	202250	134252	79766	609988	1030817	360681	557397	138339	219829	Cytosolic	0.925367	0.0327977	0.0418351	Mitochondrion
P99999;C9JFR7	P99999;C9JFR7	P99999	P99999	Cytochrome c	CYCS	CYCS	Cytochrome c		105	11748.7	2339420	10430417	3729774	39503844	2799166	52733686	8128750	2788717	6639866	8682934	40068333	40714682	40226621	57466803	12596696	7661527	Broad	0.17606	0.466906	0.357034	Mitochondrion
O75608;O75608-2;B4DP64;E5RGR0	O75608;O75608-2;B4DP64;E5RGR0	O75608	O75608	Acyl-protein thioesterase 1	LYPLA1	LYPLA1	Acyl-protein thioesterase 1		230	24669.6	290834	271508	344025	959931	125944	1365986	106917	244407	237413	195091	953620	1432461	719175	1166275	545318	378198	Broad	0.762984	0.123509	0.113507	Mitochondrion
P0C7P0	P0C7P0	P0C7P0	P0C7P0	CDGSH iron-sulfur domain-containing protein 3, mitochondrial	CISD3	CISD3	CDGSH iron-sulfur domain-containing protein 3, mitochondrial		127	14215.6	135106	130387	44337	1316894	61508	704614	0	119728	107638	270093	663224	330259	533245	892210	186031	281429	Broad	0.206744	0.533595	0.25966	Mitochondrion
P23919;P23919-2;H7C312;H7BZ20;G5E9E9;H7C3A4	P23919;P23919-2;H7C312;H7BZ20	P23919	P23919	Thymidylate kinase	DTYMK	DTYMK	Thymidylate kinase		212	23819.3	104901	43323	268467	472340	182915	328381	282358	65028	43642	162632	309906	254288	179485	360116	88144	168986	Broad	0.832169	0.0806763	0.0871546	Mitochondrion
P28838;P28838-2;H0Y9Q1;H0Y983	P28838;P28838-2	P28838	P28838	Cytosol aminopeptidase	LAP3	LAP3	Cytosol aminopeptidase		519	56166.3	1003918	1143329	2018973	2132002	2007022	2727767	1451561	1566472	2018109	1537292	2179130	3112139	1513308	2429325	2691650	1650193	Broad	0.815021	0.0641344	0.120845	Mitochondrion
P35270	P35270	P35270	P35270	Sepiapterin reductase	SPR	SPR	Sepiapterin reductase		261	28048.5	684235	417702	368140	1460380	359620	1921199	266630	838825	795056	401666	1790951	1649573	1299347	1621823	663775	978293	Broad	0.841143	0.0773856	0.0814711	Mitochondrion
P49189;P49189-2	P49189;P49189-2	P49189	P49189	4-trimethylaminobutyraldehyde dehydrogenase	ALDH9A1	ALDH9A1	4-trimethylaminobutyraldehyde dehydrogenase		494	53801.9	1028589	606131	553608	2600708	932065	1859339	257835	2175103	1058138	799394	1825886	2015408	1921682	2813606	933658	2222265	Broad	0.768873	0.0923232	0.138804	Mitochondrion
Q07812-2;Q07812;Q07812-8;Q07812-5;Q07812-7;I6LPK7;K4JQN1;Q07812-6;Q07812-4	Q07812-2;Q07812;Q07812-8;Q07812-5;Q07812-7;I6LPK7;K4JQN1	Q07812-2	Q07812	Apoptosis regulator BAX	BAX	BAX	Apoptosis regulator BAX		218	24219.9	194715	78261	97413	198352	115572	126040	36510	272925	105353	88504	190255	212501	84778	109342	137735	67150	Broad	0.77969	0.0815383	0.138772	Mitochondrion
Q32P41;G3V494;G3V5X1	Q32P41	Q32P41	Q32P41	tRNA (guanine(37)-N1)-methyltransferase	TRMT5	TRMT5	tRNA (guanine(37)-N1)-methyltransferase		509	58246.2	31309	1797053	0	61798	5075269	307839	2532135	1547922	17000	304024	2328245	1004010	111447	625866	4581407	117830	Broad	0.71636	0.170472	0.113167	Mitochondrion
Q5BKU9;I3L208	Q5BKU9	Q5BKU9	Q5BKU9	Oxidoreductase-like domain-containing protein 1	OXLD1	OXLD1	Oxidoreductase-like domain-containing protein 1		147	15855	43978	61593	100008	325103	409873	202036	26398	50874	82907	137756	327668	252777	204539	159617	280083	109959	Broad	0.268904	0.527185	0.203911	Mitochondrion
Q6YP21;Q6YP21-3;A0A0A0MRN7;Q6YP21-2;A0A0A0MRN6	Q6YP21;Q6YP21-3;A0A0A0MRN7	Q6YP21	Q6YP21	Kynurenine--oxoglutarate transaminase 3	CCBL2	CCBL2	Kynurenine--oxoglutarate transaminase 3		454	51400.4	95154	67546	189292	640499	96536	185938	86476	125190	91835	83735	243896	259847	212320	154632	165532	327087	Broad	0.807183	0.072957	0.11986	Mitochondrion
Q8NCW5;Q8NCW5-2;Q5T3I4;Q5T3I3	Q8NCW5;Q8NCW5-2	Q8NCW5	Q8NCW5	NAD(P)H-hydrate epimerase	APOA1BP	APOA1BP	NAD(P)H-hydrate epimerase		288	31674.6	871373	728222	615342	3133096	560027	3154331	522089	1059044	1542997	418704	2400804	3042967	1855716	3295039	867774	1395385	Broad	0.816148	0.0812677	0.102584	Mitochondrion
Q9NX46	Q9NX46	Q9NX46	Q9NX46	Poly(ADP-ribose) glycohydrolase ARH3	ADPRHL2	ADPRHL2	Poly(ADP-ribose) glycohydrolase ARH3		363	38946.8	318016	248226	344611	542949	326664	468410	434057	311808	237083	159524	434371	463759	194668	329805	380780	390832	Broad	0.811137	0.124982	0.0638814	Mitochondrion
Q9UBQ7;U3KQ56	Q9UBQ7;U3KQ56	Q9UBQ7	Q9UBQ7	Glyoxylate reductase/hydroxypyruvate reductase	GRHPR	GRHPR	Glyoxylate reductase/hydroxypyruvate reductase		328	35668.3	2883453	2939594	4443241	6904557	3510218	8310772	1300122	2624036	6908227	1840084	6117418	8287209	4859243	5678797	9202029	7845228	Broad	0.784596	0.0869655	0.128439	Mitochondrion
Q0VGL1;A0A087WT92;A0A087WVU0;A0A087WV46;C9JXA7	Q0VGL1;A0A087WT92;A0A087WVU0;A0A087WV46;C9JXA7	Q0VGL1	Q0VGL1	Ragulator complex protein LAMTOR4;Ragulator complex protein LAMTOR4, N-terminally processed	LAMTOR4	LAMTOR4	Ragulator complex protein LAMTOR4		99	10741.3	0	0	51004	0	49354	0	0	0	59135	88440	734936	175503	0	57080	43515	0	Organellar/Cytosolic	0.289112	0	0.710888	Lysosome
P06865;H3BP20;H3BS10;H3BTD4;H3BU85;A0A087WUJ7;P06865-2;H3BRP6;A0A087WTY2;H3BVH8;H3BT62;H3BQ04	P06865;H3BP20;H3BS10;H3BTD4	P06865	P06865	Beta-hexosaminidase subunit alpha;Beta-hexosaminidase	HEXA	HEXA	Beta-hexosaminidase subunit alpha		529	60702.8	211097	327901	355454	300916	460209	227855	163543	412659	423853	305195	295959	214040	194133	198697	505722	253863	Organellar/Cytosolic	0.380715	0	0.619285	Lysosome
O43504;R4GMU8;E9PLX3;A0A0C4DGV4	O43504;R4GMU8;E9PLX3;A0A0C4DGV4	O43504	O43504	Ragulator complex protein LAMTOR5	LAMTOR5	LAMTOR5	Ragulator complex protein LAMTOR5		91	9613.92	633888	429251	2795589	1743355	925306	2380341	2344616	957612	478658	821330	1590295	1683673	769659	1524020	860850	566368	Organellar/Cytosolic	0.45361	0	0.54639	Lysosome
Q13488;E9PNA6;Q13488-2;E9PM12;E9PMC5;H0YCE3;H0YEL3;A6NHQ4	Q13488;E9PNA6;Q13488-2	Q13488	Q13488	V-type proton ATPase 116 kDa subunit a isoform 3;V-type proton ATPase subunit a	TCIRG1	TCIRG1	V-type proton ATPase 116 kDa subunit a isoform 3		830	92968	8023	11577	26754	2761	1108	1848	0	769	4047	29732	14524	1897	2983	5094	2871	9832	Organellar/Cytosolic	0.172491	0	0.827509	Lysosome
Q15036;Q15036-2;F8WAZ0;F8WFA0;F8WEG6	Q15036;Q15036-2	Q15036	Q15036	Sorting nexin-17	SNX17	SNX17	Sorting nexin-17		470	52901.2	75832	40146	70122	56033	65132	49911	51992	93737	60635	36294	44682	37140	39675	42350	26690	75232	Organellar/Cytosolic	0.572649	0	0.427351	Lysosome
Q15075	Q15075	Q15075	Q15075	Early endosome antigen 1	EEA1	EEA1	Early endosome antigen 1		1411	162466	584190	347821	727884	612526	576239	391628	1082141	467532	366215	234705	719591	460884	723745	462381	702748	724751	Organellar/Cytosolic	0.700018	0	0.299982	Lysosome
Q5MNZ6;I3L4S6;I3L3A5;I3L4L8	Q5MNZ6;I3L4S6	Q5MNZ6	Q5MNZ6	WD repeat domain phosphoinositide-interacting protein 3	WDR45B	WDR45B	WD repeat domain phosphoinositide-interacting protein 3		344	38121.8	25074	44832	44547	28774	49800	45381	25720	39931	28998	12260	15732	40595	24953	15656	58828	46379	Organellar/Cytosolic	0.180657	0	0.819343	Lysosome
Q9HB90	Q9HB90	Q9HB90	Q9HB90	Ras-related GTP-binding protein C	RRAGC	RRAGC	Ras-related GTP-binding protein C		399	44224	69714	39071	239292	114961	195615	95128	95443	74199	38006	124338	170732	135880	38427	121869	80268	77714	Organellar/Cytosolic	0.813944	0	0.186056	Lysosome
Q9Y2I1;C9J715;Q9Y2I1-4;Q9Y2I1-3;Q9Y2I1-2	Q9Y2I1;C9J715;Q9Y2I1-4;Q9Y2I1-3	Q9Y2I1	Q9Y2I1	Nischarin	NISCH	NISCH	Nischarin		1504	166629	19853	30323	50932	8708	32147	3717	14204	20018	19817	7694	17309	4314	2451	8638	26836	13401	Organellar/Cytosolic	0.408672	0	0.591328	Lysosome
Q9Y2Q5;Q9Y2Q5-2;Q9Y2Q5-3	Q9Y2Q5;Q9Y2Q5-2	Q9Y2Q5	Q9Y2Q5	Ragulator complex protein LAMTOR2	LAMTOR2	LAMTOR2	Ragulator complex protein LAMTOR2		125	13507.5	56181	0	60826	133802	62534	65758	0	71225	55576	64296	81773	62407	68498	87646	21106	0	Organellar/Cytosolic	0.150654	0	0.849346	Lysosome
O00584;D6RHI9;A0A087WZM2;H0YAE9;A0A087WWI1;O00584-2;J3QQ64	O00584;D6RHI9;A0A087WZM2;H0YAE9	O00584	O00584	Ribonuclease T2	RNASET2	RNASET2	Ribonuclease T2		256	29480.8	56599	33740	37133	43638	41774	20016	23801	93868	79073	32036	64734	43917	29272	26153	52349	171457	Organellar	0	0	1	Lysosome
P38571;A0A0A0MT32;P38571-2;Q5T770	P38571;A0A0A0MT32;P38571-2	P38571	P38571	Lysosomal acid lipase/cholesteryl ester hydrolase	LIPA	LIPA	Lysosomal acid lipase/cholesteryl ester hydrolase		399	45419	21825	36212	48630	37244	40542	17315	111651	25159	94095	42735	22426	24405	12522	81241	77733	50190	Organellar	0	0	1	Lysosome
Q9NQ84;A8MXZ4;A0A0C4DFY5;Q9NQ84-2;J9JIE0;J3QQN3;J3KRS9;J3KSD6	Q9NQ84;A8MXZ4;A0A0C4DFY5;Q9NQ84-2;J9JIE0	Q9NQ84	Q9NQ84	G-protein coupled receptor family C group 5 member C	GPRC5C	GPRC5C	G-protein coupled receptor family C group 5 member C		441	48193.2	0	0	25386	0	0	46605	21581	20980	10409	16335	0	0	0	0	22387	0	Organellar	0	0	1	Lysosome
O14773;A0A0C4DGZ9;O14773-2;E7EV34	O14773;A0A0C4DGZ9;O14773-2	O14773	O14773	Tripeptidyl-peptidase 1	TPP1	TPP1	Tripeptidyl-peptidase 1		563	61247.9	323804	301463	647203	774232	477399	1289851	421030	557673	363075	516879	743255	721253	525126	1459809	719003	490798	Organellar	0	0	1	Lysosome
O43567;C9J8T4;C9JYN7;C9J7B4;C9IY58;C9JCY0;O43567-2;C9JU37;C9JYY4;C9JRV0	O43567;C9J8T4;C9JYN7;C9J7B4;C9IY58;C9JCY0;O43567-2	O43567	O43567	E3 ubiquitin-protein ligase RNF13	RNF13	RNF13	E3 ubiquitin-protein ligase RNF13		381	42813.6	18602	48405	33106	16386	27415	15810	0	11866	24641	19234	20887	15896	13447	28607	23101	13976	Organellar	0.0420471	0	0.957953	Lysosome
Q8N1F8;C9JQV3;Q8N1F8-2;H7C2J7;M0QYE5;H7C236	Q8N1F8;C9JQV3;Q8N1F8-2	Q8N1F8	Q8N1F8	Serine/threonine-protein kinase 11-interacting protein	STK11IP	STK11IP	Serine/threonine-protein kinase 11-interacting protein		1099	121401	4519	0	8909	17090	1644	6873	0	2448	8124	577	5401	10527	6286	9145	13758	0	Organellar	0.00664956	0	0.99335	Lysosome
P61916;J3KMY5;G3V3E8;E7EMS2;G3V3D1;H0YIZ1;G3V2V8;P61916-2	P61916;J3KMY5;G3V3E8;E7EMS2;G3V3D1;H0YIZ1;G3V2V8;P61916-2	P61916	P61916	Epididymal secretory protein E1	NPC2	NPC2	Epididymal secretory protein E1		151	16570.2	130880	92279	58406	105569	125591	172458	78516	125036	62681	59794	83999	190737	79750	170097	72948	196366	Organellar	0.0180175	0	0.981983	Lysosome
P08962;F8W022;F8VWK8;P08962-2;F8VV56;P08962-3;F8VNT9;F8VX62	P08962;F8W022;F8VWK8;P08962-2;F8VV56;P08962-3;F8VNT9	P08962	P08962	CD63 antigen;Tetraspanin	CD63	CD63	CD63 antigen		238	25636.6	533995	3521924	800946	1937861	1164228	755702	544797	944468	598657	340824	2395453	1124905	750590	758800	307657	286650	Organellar	0.0482182	0	0.951782	Lysosome
Q9H2V7;Q9H2V7-3;H3BMF4;Q9H2V7-2;Q9H2V7-4;H3BPQ9;H3BR82;H3BPT8;Q9H2V7-5;H3BT44	Q9H2V7;Q9H2V7-3;H3BMF4;Q9H2V7-2;Q9H2V7-4;H3BPQ9;H3BR82	Q9H2V7	Q9H2V7	Protein spinster homolog 1	SPNS1	SPNS1	Protein spinster homolog 1		528	56629.7	16466	20149	22544	17000	15869	35972	16429	12097	6232	10382	17896	24845	0	19558	16475	4856	Organellar	0	0	1	Lysosome
Q13286;H3BPM8;Q13286-4;Q13286-2;Q13286-7;Q13286-3;Q13286-6;O95090;Q9UBD8;Q13286-5;H3BPL0;H3BRU8;Q9UBH5;H3BR84;H3BNK7	Q13286;H3BPM8;Q13286-4;Q13286-2;Q13286-7;Q13286-3;Q13286-6;O95090;Q9UBD8;Q13286-5;H3BPL0;H3BRU8;Q9UBH5;H3BR84	Q13286	Q13286	Battenin	CLN3	CLN3	Battenin		438	47623	0	1916	11115	3316	6477	0	0	1537	1190	5997	8537	0	0	0	0	6167	Organellar	0	0	1	Lysosome
O00115;O00115-2;K7ENE5	O00115;O00115-2;K7ENE5	O00115	O00115	Deoxyribonuclease-2-alpha	DNASE2	DNASE2	Deoxyribonuclease-2-alpha		360	39580.8	24583	0	31273	71124	35496	37719	2865	39775	34385	20114	19811	30679	21889	24966	31161	21859	Organellar	0.0230755	0	0.976924	Lysosome
O00462;E9PFW2	O00462;E9PFW2	O00462	O00462	Beta-mannosidase	MANBA	MANBA	Beta-mannosidase		879	100895	7648	8406	2746	29162	3421	18876	19796	4567	0	4683	33919	4954	15315	19398	37149	13045	Organellar	0	0	1	Lysosome
O00754;O00754-2;M0QZ24;M0R2P5;M0R174;M0QZG6;M0QYZ1	O00754;O00754-2	O00754	O00754	Lysosomal alpha-mannosidase;Lysosomal alpha-mannosidase A peptide;Lysosomal alpha-mannosidase B peptide;Lysosomal alpha-mannosidase C peptide;Lysosomal alpha-mannosidase D peptide;Lysosomal alpha-mannosidase E peptide	MAN2B1	MAN2B1	Lysosomal alpha-mannosidase		1011	113744	18681	46042	83276	62495	52791	11063	145081	33767	75294	28157	37409	17040	5417	16882	91479	30158	Organellar	0.00120415	0	0.998796	Lysosome
O15118;K7EQ23;O15118-2;K7ERM4;K7ERW2;K7EIH7	O15118;K7EQ23;O15118-2	O15118	O15118	Niemann-Pick C1 protein	NPC1	NPC1	Niemann-Pick C1 protein		1278	142167	11187	8393	18975	13766	14988	3572	21499	10504	4901	7589	11947	6909	4096	4067	16705	14044	Organellar	0	0	1	Lysosome
O60637;O60637-3;H0YKJ9;O60637-2;H0YMH8	O60637;O60637-3;H0YKJ9;O60637-2	O60637	O60637	Tetraspanin-3	TSPAN3	TSPAN3	Tetraspanin-3		253	28017.7	48429	148244	0	25245	0	0	0	25634	0	0	38872	9575	20252	46793	0	60130	Organellar	0	0	1	Lysosome
O75629	O75629	O75629	O75629	Protein CREG1	CREG1	CREG1	Protein CREG1		220	24074.5	94809	741533	478349	51255	138121	114612	232832	145717	421195	43404	107779	89480	21727	111918	299790	71672	Organellar	0	0	1	Lysosome
P04062;P04062-4;P04062-2;A0A0G2JNZ5;A0A0G2JLB3;P04062-5;A0A0G2JNZ0	P04062;P04062-4;P04062-2;A0A0G2JNZ5;A0A0G2JLB3;P04062-5;A0A0G2JNZ0	P04062	P04062	Glucosylceramidase	GBA	GBA	Glucosylceramidase		536	59716.3	96473	105005	121380	118573	31195	49597	129583	68597	163638	34348	80689	65581	107577	70623	161493	60359	Organellar	0.0135821	0	0.986418	Lysosome
P06280;V9GYN5	P06280	P06280	P06280	Alpha-galactosidase A	GLA	GLA	Alpha-galactosidase A		429	48766.8	77170	41001	112842	124932	83686	88272	56008	103203	99369	63412	133464	143447	72596	100438	99899	369877	Organellar	0.00283694	0	0.997163	Lysosome
P07339;C9JH19;F8WD96;H7C469;H7C1V0;F8W787	P07339;C9JH19;F8WD96	P07339	P07339	Cathepsin D;Cathepsin D light chain;Cathepsin D heavy chain	CTSD	CTSD	Cathepsin D		412	44552.2	3349664	2085351	1721736	5009970	1822276	13068009	1031354	2287582	3095041	1286629	6002124	9937352	4247326	12542424	1875628	2523239	Organellar	0.0158242	0	0.984176	Lysosome
P07602;C9JIZ6;P07602-2;Q5BJH1	P07602;C9JIZ6;P07602-2;Q5BJH1	P07602	P07602	Prosaposin;Saposin-A;Saposin-B-Val;Saposin-B;Saposin-C;Saposin-D	PSAP	PSAP	Prosaposin		524	58112.6	312009	353929	185987	884886	233665	441675	123701	136892	269489	247549	670606	691995	239099	1044383	127066	201085	Organellar	0.011661	0	0.988339	Lysosome
P07686;Q5URX0;H0YA83;H0Y9B6;H0Y9M3;D6REQ8	P07686;Q5URX0	P07686	P07686	Beta-hexosaminidase subunit beta;Beta-hexosaminidase subunit beta chain B;Beta-hexosaminidase subunit beta chain A	HEXB	HEXB	Beta-hexosaminidase subunit beta		556	63111.3	367412	444303	523188	282125	585665	284500	304249	431050	522302	357278	324919	312173	159926	312819	465022	321392	Organellar	0.0240972	0	0.975903	Lysosome
P07711;Q5T8F0	P07711;Q5T8F0	P07711	P07711	Cathepsin L1;Cathepsin L1 heavy chain;Cathepsin L1 light chain	CTSL	CTSL	Cathepsin L1		333	37564.1	71690	89229	450016	174086	108635	147989	68034	186354	139506	195091	199463	180601	85231	128001	297927	268625	Organellar	0.0247389	0	0.975261	Lysosome
P07858;E9PKQ7;E9PNL5;E9PHZ5;E9PLY3;E9PSG5;E9PQM1;E9PJ67;E9PCB3;E9PR54;R4GMQ5;E9PS78;E9PIS1;E9PL32;E9PKX0	P07858	P07858	P07858	Cathepsin B;Cathepsin B light chain;Cathepsin B heavy chain	CTSB	CTSB	Cathepsin B		339	37821.6	584391	605875	1074254	2047412	1003785	1575518	1993042	697292	744336	643828	2283703	1350620	1192508	1215694	2057889	1039745	Organellar	0.00558151	0	0.994418	Lysosome
P10253;I3L3L3;I3L0S5;I3L2V9	P10253	P10253	P10253	Lysosomal alpha-glucosidase;76 kDa lysosomal alpha-glucosidase;70 kDa lysosomal alpha-glucosidase	GAA	GAA	Lysosomal alpha-glucosidase		952	105324	105300	239210	223710	389626	205862	373361	216592	128887	306763	168096	275796	238975	171996	255954	405180	171376	Organellar	0	0	1	Lysosome
P10619;X6R5C5;X6R8A1;P10619-2;Q5JZH0;U3KQ41;U3KQU6	P10619;X6R5C5;X6R8A1;P10619-2	P10619	P10619	Lysosomal protective protein;Lysosomal protective protein 32 kDa chain;Lysosomal protective protein 20 kDa chain;Carboxypeptidase	CTSA	CTSA	Lysosomal protective protein		480	54466.1	25423	65293	73940	39139	65682	31440	113198	44533	101625	27519	28424	26686	22105	25084	160364	68616	Organellar	0.0264756	0	0.973524	Lysosome
P11117;E9PQY3;E9PHY0;B7Z7D2;E9PP23;E9PKW9;E9PQW9;B7Z6U3;P11117-2	P11117;E9PQY3;E9PHY0;B7Z7D2;E9PP23	P11117	P11117	Lysosomal acid phosphatase	ACP2	ACP2	Lysosomal acid phosphatase		423	48344.3	38336	20085	28265	192701	38903	192607	35139	28950	34118	45393	128146	111470	82147	57868	38775	38006	Organellar	0	0	1	Lysosome
P11279;P11279-2	P11279;P11279-2	P11279	P11279	Lysosome-associated membrane glycoprotein 1	LAMP1	LAMP1	Lysosome-associated membrane glycoprotein 1		417	44882.4	1022135	1296651	677285	900689	927385	253061	307490	837482	674255	453692	464305	195255	188946	157762	572558	510353	Organellar	0.0463128	0	0.953687	Lysosome
P13284	P13284	P13284	P13284	Gamma-interferon-inducible lysosomal thiol reductase	IFI30	IFI30	Gamma-interferon-inducible lysosomal thiol reductase		250	27963.6	0	0	145768	37515	91676	51371	89850	23533	15174	154764	9369	0	13563	9380	453433	34808	Organellar	0.00585043	0	0.99415	Lysosome
P13473;P13473-2;P13473-3;H0YCG2	P13473;P13473-2;P13473-3;H0YCG2	P13473	P13473	Lysosome-associated membrane glycoprotein 2	LAMP2	LAMP2	Lysosome-associated membrane glycoprotein 2		410	44960.7	293198	388978	405682	448917	217186	218676	315169	294290	347626	317675	304677	283056	250669	274025	308114	470439	Organellar	0.00502368	0	0.994976	Lysosome
P15586;H7C3P4;F6S8M0;P15586-2;H0YFA9;F5H4C6	P15586;H7C3P4;F6S8M0;P15586-2;H0YFA9;F5H4C6	P15586	P15586	N-acetylglucosamine-6-sulfatase	GNS	GNS	N-acetylglucosamine-6-sulfatase		552	62082.1	179232	109900	287771	242897	177389	134950	167180	181618	147681	63884	164808	167618	76972	152190	339247	241190	Organellar	0.0243154	0	0.975685	Lysosome
P15848;P15848-2	P15848;P15848-2	P15848	P15848	Arylsulfatase B	ARSB	ARSB	Arylsulfatase B		533	59687.2	39654	22345	61658	45264	42129	77195	16823	19573	24209	21503	46712	97274	43501	100175	51857	46395	Organellar	0	0	1	Lysosome
P16278;P16278-3;E7EQ29;P16278-2;C9JF15;C9J4G9;F8WF40;C9JWX1	P16278;P16278-3;E7EQ29;P16278-2	P16278	P16278	Beta-galactosidase	GLB1	GLB1	Beta-galactosidase		677	76074.9	9365	30303	64757	54775	70337	9988	177936	34411	50168	37669	57822	30502	17323	17673	136968	34079	Organellar	0.0118952	0	0.988105	Lysosome
P17050	P17050	P17050	P17050	Alpha-N-acetylgalactosaminidase	NAGA	NAGA	Alpha-N-acetylgalactosaminidase		411	46564.6	48630	40135	120811	146271	58849	61320	59875	67707	50174	44847	78645	50103	77610	36707	116144	72546	Organellar	0	0	1	Lysosome
P20933;H0Y9C7;H0Y8L9	P20933	P20933	P20933	N(4)-(beta-N-acetylglucosaminyl)-L-asparaginase;Glycosylasparaginase alpha chain;Glycosylasparaginase beta chain	AGA	AGA	N(4)-(beta-N-acetylglucosaminyl)-L-asparaginase		346	37208.3	20052	0	14572	22234	24867	2465	10774	39100	29880	9199	49700	49095	9784	11024	32789	18006	Organellar	0	0	1	Lysosome
P34059;H3BP66	P34059	P34059	P34059	N-acetylgalactosamine-6-sulfatase	GALNS	GALNS	N-acetylgalactosamine-6-sulfatase		522	58026	13176	45039	38120	97387	30954	21248	71729	15282	33636	36820	32766	14118	29566	28775	102257	23223	Organellar	0	0	1	Lysosome
P42785;P42785-2;E9PIG4;E9PQN3;E9PKN6;E9PQB5;E9PL85;E9PNF7;E9PLY4;E9PNJ1;E9PL49;E9PR42	P42785;P42785-2;E9PIG4;E9PQN3;E9PKN6	P42785	P42785	Lysosomal Pro-X carboxypeptidase	PRCP	PRCP	Lysosomal Pro-X carboxypeptidase		496	55799.8	55339	100996	338979	205090	118661	83669	124544	51838	366201	115094	148937	89991	76216	75743	167662	171267	Organellar	0.00983918	0	0.990161	Lysosome
P50897;E9PMG2;E9PIA8;Q5T0S4;P50897-2;E9PP28;E9PK48;E9PSE5	P50897;E9PMG2;E9PIA8;Q5T0S4;P50897-2	P50897	P50897	Palmitoyl-protein thioesterase 1	PPT1	PPT1	Palmitoyl-protein thioesterase 1		306	34193.5	306604	384641	257433	336649	383811	388938	156592	543829	191042	214699	365083	276706	227221	316337	565172	120588	Organellar	0.0278994	0	0.972101	Lysosome
P51798;P51798-2;H0Y2M6;H3BNG8;I3L470	P51798;P51798-2;H0Y2M6	P51798	P51798	H(+)/Cl(-) exchange transporter 7	CLCN7	CLCN7	H(+)/Cl(-) exchange transporter 7		805	88679.1	7997	12737	27209	39413	24076	31940	8913	5596	27651	4723	42314	28992	8331	14821	6632	10897	Organellar	0	0	1	Lysosome
P53634;H0YCY8;P53634-2;P53634-3	P53634	P53634	P53634	Dipeptidyl peptidase 1;Dipeptidyl peptidase 1 exclusion domain chain;Dipeptidyl peptidase 1 heavy chain;Dipeptidyl peptidase 1 light chain	CTSC	CTSC	Dipeptidyl peptidase 1		463	51853.8	70982	265547	474637	55140	394351	50378	741521	94438	131901	101649	42422	29750	25262	28980	443128	114510	Organellar	0.0318215	0	0.968178	Lysosome
Q01459	Q01459	Q01459	Q01459	Di-N-acetylchitobiase	CTBS	CTBS	Di-N-acetylchitobiase		385	43759.8	40851	100858	67961	29315	36697	0	484995	27692	46739	33618	26593	72818	10983	4516	153708	28536	Organellar	0	0	1	Lysosome
Q01628;E9PS44;C9JQL5;P13164;H7BYV1	Q01628;E9PS44;C9JQL5	Q01628	Q01628	Interferon-induced transmembrane protein 3;Putative dispanin subfamily A member 2d	IFITM3	IFITM3	Interferon-induced transmembrane protein 3		133	14632.1	2305267	2719229	1903177	1875943	2127042	1226099	6399673	1561791	1379967	1909548	1615878	1034452	992529	789218	3517457	1293118	Organellar	0.00544529	0	0.994555	Lysosome
Q01629;E9PQN9	Q01629;E9PQN9	Q01629	Q01629	Interferon-induced transmembrane protein 2	IFITM2	IFITM2	Interferon-induced transmembrane protein 2		132	14632.2	0	529357	101828	102511	109453	322984	204987	102198	164602	37423	140389	206695	32107	0	87697	0	Organellar	0	0	1	Lysosome
Q13510;Q13510-2;E7EMM4;Q13510-3	Q13510;Q13510-2;E7EMM4;Q13510-3	Q13510	Q13510	Acid ceramidase;Acid ceramidase subunit alpha;Acid ceramidase subunit beta	ASAH1	ASAH1	Acid ceramidase		395	44659.6	637566	409495	618931	6910685	687959	6629151	102268	677873	746566	799263	5553696	5734565	3857246	5628196	402132	763057	Organellar	0.0354351	0	0.964565	Lysosome
Q14108;Q14108-2;D6RDG0	Q14108;Q14108-2	Q14108	Q14108	Lysosome membrane protein 2	SCARB2	SCARB2	Lysosome membrane protein 2		478	54290.2	509335	431327	1070688	674961	803371	454808	430091	650861	460161	431233	758909	528928	352426	546468	866751	345545	Organellar	0.0298993	0	0.970101	Lysosome
Q6IAA8	Q6IAA8	Q6IAA8	Q6IAA8	Ragulator complex protein LAMTOR1	LAMTOR1	LAMTOR1	Ragulator complex protein LAMTOR1		161	17744.8	260802	193951	642316	503551	236561	688795	142482	432331	83854	443073	690045	754756	437911	666576	301867	327360	Organellar	0.0474253	0	0.952575	Lysosome
Q6UX65	Q6UX65	Q6UX65	Q6UX65	DNA damage-regulated autophagy modulator protein 2	DRAM2	DRAM2	DNA damage-regulated autophagy modulator protein 2		266	29766	0	0	0	0	0	0	65390	0	0	0	0	0	0	0	62326	0	Organellar	0	0	1	Lysosome
Q86WC4;A0A0A0MSP4	Q86WC4;A0A0A0MSP4	Q86WC4	Q86WC4	Osteopetrosis-associated transmembrane protein 1	OSTM1	OSTM1	Osteopetrosis-associated transmembrane protein 1		334	37256.7	14504	118591	0	34829	19282	42444	0	21264	29709	10494	46709	11204	22157	20256	0	11435	Organellar	0	0	1	Lysosome
Q8IV08;M0QZI4;M0R1F7;M0R2W7;E2QRG1;M0R2E7;M0QY94;M0R3G9;M0QX50;M0QX99;A0A0A0MS28;M0QZK2	Q8IV08	Q8IV08	Q8IV08	Phospholipase D3	PLD3	PLD3	Phospholipase D3		490	54705.4	61264	102179	55740	64671	36204	47573	24966	132686	98480	61822	63321	30295	15677	41442	223643	29773	Organellar	0.00203656	0	0.997963	Lysosome
Q8IY95;Q8IY95-2;D6RAZ6	Q8IY95;Q8IY95-2	Q8IY95	Q8IY95	Transmembrane protein 192	TMEM192	TMEM192	Transmembrane protein 192		271	30922.3	30576	17124	29225	73874	30192	73157	67582	26211	30335	22854	83337	57943	38435	33366	0	37047	Organellar	0	0	1	Lysosome
Q8N357;F8WCT7	Q8N357	Q8N357	Q8N357	Solute carrier family 35 member F6	SLC35F6	SLC35F6	Solute carrier family 35 member F6		371	40214.2	29416	60603	42938	103852	8949	16644	51959	0	32342	23437	36437	52158	34782	0	34128	172263	Organellar	0	0	1	Lysosome
Q8NCC3;H3BMU8;Q8NCC3-2;B4DPU0;B4DJW4;H3BPT3;H3BM47	Q8NCC3;H3BMU8;Q8NCC3-2	Q8NCC3	Q8NCC3	Group XV phospholipase A2	PLA2G15	PLA2G15	Group XV phospholipase A2		412	46657.8	2057	5399	13645	22301	3014	15786	1394	1624	5793	5922	16685	29648	8145	25475	8565	15607	Organellar	0	0	1	Lysosome
Q8NFJ5;H0YFN2;F5GWG3	Q8NFJ5	Q8NFJ5	Q8NFJ5	Retinoic acid-induced protein 3	GPRC5A	GPRC5A	Retinoic acid-induced protein 3		357	40251.1	24468	0	17970	19903	0	0	0	52931	0	26880	49112	0	30244	26961	0	0	Organellar	0	0	1	Lysosome
Q8NHP8;Q8NHP8-2;H0YIX0	Q8NHP8;Q8NHP8-2	Q8NHP8	Q8NHP8	Putative phospholipase B-like 2;Putative phospholipase B-like 2 32 kDa form;Putative phospholipase B-like 2 45 kDa form	PLBD2	PLBD2	Putative phospholipase B-like 2		589	65471.8	49747	35255	22507	70101	48313	52988	68871	46165	50980	29262	53239	40103	17981	22679	55915	50200	Organellar	0.00689237	0	0.993108	Lysosome
Q8WWB7;Q8WWB7-2;A0A087WV34;A0A087X0W3;V9GYX8;X6R6A3	Q8WWB7;Q8WWB7-2;A0A087WV34;A0A087X0W3	Q8WWB7	Q8WWB7	Glycosylated lysosomal membrane protein	GLMP	GLMP	Glycosylated lysosomal membrane protein		406	43864.2	0	0	33430	23357	26909	0	0	0	46048	40659	53778	23200	38099	42716	0	0	Organellar	0	0	1	Lysosome
Q92820	Q92820	Q92820	Q92820	Gamma-glutamyl hydrolase	GGH	GGH	Gamma-glutamyl hydrolase		318	35964.4	139176	469950	236741	69589	153919	53625	376574	133396	567642	127063	81360	53318	57770	55060	544322	275587	Organellar	0.0109829	0	0.989017	Lysosome
Q99538;Q99538-2;Q99538-3;G3V4E4;G3V2T4;G3V5B2;G3V4P5;G3V3Z4;G3V263;A0A0E3D6N4;H0YJN9	Q99538;Q99538-2;Q99538-3	Q99538	Q99538	Legumain	LGMN	LGMN	Legumain		433	49411.2	36338	99093	255486	118864	140028	85375	337140	166724	282248	123512	68668	130076	53245	99668	595302	135113	Organellar	0	0	1	Lysosome
Q9BXS4;Q5T6Z8;Q5T704;Q5T706;Q5T703	Q9BXS4;Q5T6Z8;Q5T704	Q9BXS4	Q9BXS4	Transmembrane protein 59	TMEM59	TMEM59	Transmembrane protein 59		323	36223.3	19447	382287	9891	49333	248566	10798	25245	26210	0	0	23323	0	21478	0	0	19511	Organellar	0	0	1	Lysosome
Q9C0H2;Q9C0H2-2;Q9C0H2-4;Q9C0H2-3;H7C3T6	Q9C0H2;Q9C0H2-2;Q9C0H2-4;Q9C0H2-3	Q9C0H2	Q9C0H2	Protein tweety homolog 3	TTYH3	TTYH3	Protein tweety homolog 3		523	57544.7	15442	11978	7901	2398	9637	34649	27355	6962	10236	15523	10330	14147	10079	0	5755	31466	Organellar	0	0	1	Lysosome
Q9HAT2;Q9HAT2-2	Q9HAT2;Q9HAT2-2	Q9HAT2	Q9HAT2	Sialate O-acetylesterase	SIAE	SIAE	Sialate O-acetylesterase		523	58314.8	11894	173874	119459	1017182	97143	1464455	184284	55761	267511	33974	875900	1051442	777449	1397100	380016	167994	Organellar	0	0	1	Lysosome
Q9HB40;Q9HB40-2;I3L4Z3;I3L4Z9;I3L2N6	Q9HB40;Q9HB40-2	Q9HB40	Q9HB40	Retinoid-inducible serine carboxypeptidase	SCPEP1	SCPEP1	Retinoid-inducible serine carboxypeptidase		452	50830.7	105198	47903	117755	208770	127449	77290	263407	199525	268273	82399	208871	128601	60801	44298	240195	284353	Organellar	0	0	1	Lysosome
[truncated: 7,484 more rows]

## Sheet: Protein concentrations
Protein IDs	Majority protein IDs	Protein names	Gene names	Gene name	Protein name	Histones	Sequence length	Average molecular mass	Median Concentration [nM] Ao	Median Concentration [nM] AV	Median Concentration [nM] RCA	Median Concentration [nM] LA	Median Concentration [nM] LCA	Median Concentration [nM] LV	Median Concentration [nM] MV	Median Concentration [nM] PA	Median Concentration [nM] PV	Median Concentration [nM] Pve	Median Concentration [nM] RA	Median Concentration [nM] RV	Median Concentration [nM] SepA	Median Concentration [nM] SepV	Median Concentration [nM] TV	Median Concentration [nM] IVC
[truncated: 8,712 more rows]

[truncated: 3 more sheets: Blood Proteins, Organelle Sizes, Most Abundant Manually Assigned]
