# Supplementary material for: Region and cell-type resolved quantitative proteomic map of the human heart
Source: Nat Commun. 2017 Nov 13;8:1469. doi: 10.1038/s41467-017-01747-2 (PMC5684139; doi:10.1038/s41467-017-01747-2)
Supplement: Supplementary file 6 — Supplementary Data 4 [file 41467_2017_1747_MOESM6_ESM.xlsx]

## Sheet: Most abundant proteins-top 75%
Supplementary Data 4. Proteins that are found in the top 75% most abundant proteins
Ao	AV	RCA	LA	LCA	LV	MV	PA	PV	PVe	RA	RV	SepA	SepV	TV	IVC	Only identified by site	Reverse	Potential contaminant	GOBP name	GOMF name	GOCC name	GOBP slim name	GOCC slim name	KEGG name	Pfam	GSEA	Keywords	Corum	Peptides	Razor + unique peptides	Unique peptides	Sequence coverage [%]	Unique + razor sequence coverage [%]	Unique sequence coverage [%]	Mol. weight [kDa]	Q-value	Score	Intensity	MS/MS count	Median	Median a	Protein IDs	Majority protein IDs	Protein names	Gene names
30.3054	29.4684	29.9734	29.9271	30.2699	28.7749	30.0304	30.2466	29.9425	30.1291	29.5993	30.1005	30.1588	28.3652	30.3107	28.6851				biological regulation;cellular process;cellular response to abiotic stimulus;cellular response to osmotic stress;cellular response to stimulus;cellular response to stress;multicellular organismal process;negative regulation of catalytic activity;negative regulation of endopeptidase activity;negative regulation of hydrolase activity;negative regulation of molecular function;negative regulation of …	binding;endopeptidase inhibitor activity;endopeptidase regulator activity;enzyme binding;enzyme inhibitor activity;enzyme regulator activity;peptidase inhibitor activity;peptidase regulator activity;protease binding;protein binding;serine-type endopeptidase inhibitor activity	cell part;cytoplasm;cytoplasmic part;cytosol;extracellular membrane-bounded organelle;extracellular organelle;extracellular region part;extracellular space;extracellular vesicular exosome;intracellular part;macromolecular complex;membrane-bounded organelle;membrane-bounded vesicle;organelle;protein complex;vesicle	biological regulation;cellular process;multicellular organismal process;neurological system process;response to abiotic stimulus;response to osmotic stress;response to stimulus;response to stress	cell part;cytoplasm;cytosol;extracellular organelle;extracellular space;macromolecular complex;organelle;protein complex;vesicle	Amoebiasis	Serpin	ACEVEDO_FGFR1_TARGETS_IN_PROSTATE_CANCER_MODEL_UP;ALCALAY_AML_BY_NPM1_LOCALIZATION_DN;BILANGES_RAPAMYCIN_SENSITIVE_VIA_TSC1_AND_TSC2;BORLAK_LIVER_CANCER_EGF_UP;BOSCO_ALLERGEN_INDUCED_TH2_ASSOCIATED_MODULE;BROWNE_HCMV_INFECTION_16HR_DN;BUCKANOVICH_T_LYMPHOCYTE_HOMING_ON_TUMOR_UP;BURTON_ADIPOGENESIS_8;CASORELLI_ACUTE_PROMYELOCYTIC_LEUKEMIA_DN;CHEN_METABOLIC_SYNDROM_NETWORK;CHIARADONNA_NEOPLASTIC_TR…	Acetylation;Completeproteome;Cytoplasm;Deafness;Directproteinsequencing;Non-syndromicdeafness;Polymorphism;Proteaseinhibitor;Proteomicsidentification;Referenceproteome;Serineproteaseinhibitor		22	22	21	73.7	73.7	71.6	43.024	0	323.31	413300000000	2275	29.9348	29.9348	A0A024QZX5;A0A087X1N8;P35237	A0A024QZX5;A0A087X1N8;P35237	Serpin B6	SERPINB6
22.4999	25.125	24.5311	24.3951	24.2541	23.7474	24.4956	23.4288	24.6584	24.1822	23.5666	23.8166	23.47	24.3184	24.163	23.5489				biological regulation;cell surface receptor linked signaling pathway;cellular process;cellular response to stimulus;G-protein coupled receptor protein signaling pathway;regulation of biological process;regulation of cellular process;response to stimulus;signal transduction	molecular transducer activity;signal transducer activity	cell part;extrinsic to internal side of plasma membrane;extrinsic to membrane;extrinsic to plasma membrane;heterotrimeric G-protein complex;integral to membrane;intracellular part;intrinsic to membrane;macromolecular complex;membrane part;plasma membrane part;protein complex	biological regulation;cellular process;response to stimulus;signal transduction	cell part;macromolecular complex;protein complex		DnaJ;G-gamma	ACCATTT,MIR-522;ACTTTAT,MIR-142-5P;GSE17974_0.5H_VS_72H_UNTREATED_IN_VITRO_CD4_TCELL_UP;GSE17974_1H_VS_72H_UNTREATED_IN_VITRO_CD4_TCELL_UP;GSE17974_2H_VS_72H_UNTREATED_IN_VITRO_CD4_TCELL_UP;GSE29614_CTRL_VS_DAY3_TIV_FLU_VACCINE_PBMC_DN;GSE29614_CTRL_VS_TIV_FLU_VACCINE_PBMC_2007_DN;KOINUMA_TARGETS_OF_SMAD2_OR_SMAD3	Alternativesplicing;Cellmembrane;Chaperone;Completeproteome;Lipoprotein;Membrane;Proteomicsidentification;Referenceproteome;Transducer;Transmembrane;Transmembranehelix		5	3	0	43.1	23.5	0	16.499	0.0001143	7.6181	6527700000	63	23.9392	23.9392	A0A024R161;Q9H1X3-3;F2Z3D1;J3QR79	A0A024R161;Q9H1X3-3	Guanine nucleotide-binding protein subunit gamma;DnaJ homolog subfamily C member 25	hCG_1994888;DNAJC25
30.5374	30.4703	30.6187	30.2214	30.6587	29.7491	31.0232	30.7202	30.6461	30.7101	30.574	30.0127	29.6738	29.3747	30.786	30.8657					binding;nucleic acid binding;RNA binding	cell part;cytoplasm;intracellular part		cell part;cytoplasm		KH_1	ACTTTAT,MIR-142-5P;ALCOHOL_METABOLIC_PROCESS;AMUNDSON_POOR_SURVIVAL_AFTER_GAMMA_RADIATION_2G;CAGGTG_V$E12_Q6;CAIRO_HEPATOBLASTOMA_CLASSES_UP;CAMP_UP.V1_UP;CCACACA,MIR-147;CCTGCTG,MIR-214;CELLULAR_LIPID_METABOLIC_PROCESS;chr2q37;CTGYNNCTYTAA_UNKNOWN;CTTTAAR_UNKNOWN;FUJII_YBX1_TARGETS_DN;GGGCGGR_V$SP1_Q6;GOZGIT_ESR1_TARGETS_DN;GRADE_COLON_CANCER_UP;GRUETZMANN_PANCREATIC_CANCER_DN;GSE12366_GC_BCELL_…	Completeproteome;Lipoprotein;Proteomicsidentification;Referenceproteome		69	69	1	60	60	1.3	141.44	0	323.31	762580000000	4167	30.5557	30.5557	A0A024R4E5;H0Y394;H7C0A4;C9JIZ1;C9J5E5;H7C2D1;H7BZC3;C9JZI8;C9JHZ8;C9JES8;C9JHS7;C9JT62;C9JK79;C9JBS3;C9JEJ8;A0A0E3D6N3;C9JHN6;C9JMQ6;C9JQ82;C9JHS9;C9J739;H7C3D0	A0A024R4E5;H0Y394		HDLBP
25.3161	22.8735	25.9419	26.9383	24.4327	27.9344	22.983	25.1414	24.0054	25.5102	26.539	26.5213	26.5603	27.1095	25.7458	25.55						cell part;integral to membrane;intrinsic to membrane;membrane part		cell part		TMPIT	chr7q11;DODD_NASOPHARYNGEAL_CARCINOMA_UP;FEVR_CTNNB1_TARGETS_UP;GARY_CD5_TARGETS_UP;GCM_BCL2L1;GCM_GSPT1;GCM_ING1;GCM_NF2;GSE11864_CSF1_IFNG_VS_CSF1_IFNG_PAM3CYS_IN_MAC_DN;GSE17974_0.5H_VS_72H_IL4_AND_ANTI_IL12_ACT_CD4_TCELL_DN;GSE17974_0H_VS_12H_IN_VITRO_ACT_CD4_TCELL_DN;GSE17974_0H_VS_48H_IN_VITRO_ACT_CD4_TCELL_DN;GSE17974_1.5H_VS_72H_IL4_AND_ANTI_IL12_ACT_CD4_TCELL_DN;GSE17974_CTRL_VS_ACT_IL4_…	Alternativesplicing;Completeproteome;Glycoprotein;Membrane;Polymorphism;Proteomicsidentification;Referenceproteome;Transmembrane;Transmembranehelix		10	10	10	30.3	30.3	30.3	40.61	0	65.484	35397000000	269	25.7504	25.7504	Q9BXJ8;A0A087WZA9;A0A024R4K9;A0A087X266;Q9BXJ8-2;A0A087WZF4;A0A087WV11	Q9BXJ8;A0A087WZA9;A0A024R4K9;A0A087X266;Q9BXJ8-2	Transmembrane protein 120A	TMEM120A;TMPIT
24.2638	27.3	26.0885	23.816	24.7254	20.8639	29.1697	25.2345	26.1035	26.3779	24.5092	22.2162	22.7459	NaN	27.348	25.5935				anatomical structure development;biological regulation;brain development;carbohydrate metabolic process;catabolic process;cation homeostasis;cell differentiation;cell maturation;cellular cation homeostasis;cellular chemical homeostasis;cellular component organization;cellular component organization at cellular level;cellular component organization or biogenesis;cellular component organization or …	binding;carbohydrate binding;mannose binding;monosaccharide binding;sugar binding	cell part;cytoplasmic part;endoplasmic reticulum;extracellular membrane-bounded organelle;extracellular organelle;extracellular region part;extracellular vesicular exosome;Golgi apparatus;integral to membrane;intracellular membrane-bounded organelle;intracellular organelle;intracellular organelle lumen;intracellular organelle part;intracellular part;intrinsic to membrane;lysosomal membrane;lysoso…	anatomical structure development;biological regulation;carbohydrate metabolic process;catabolic process;cell differentiation;cell maturation;cellular component organization;cellular homeostasis;cellular ion homeostasis;cellular metabolic process;cellular process;developmental maturation;developmental process;homeostatic process;macromolecule metabolic process;metabolic process;multicellular organ…	cell part;endoplasmic reticulum;extracellular organelle;Golgi apparatus;intracellular membrane-bounded organelle;intracellular organelle;lysosome;membrane;organelle;vacuole;vesicle	Lysosome	CLN5	AAAYWAACM_V$HFH4_01;AMUNDSON_GENOTOXIC_SIGNATURE;ANATOMICAL_STRUCTURE_DEVELOPMENT;BRAIN_DEVELOPMENT;BUYTAERT_PHOTODYNAMIC_THERAPY_STRESS_DN;CATION_HOMEOSTASIS;CATRRAGC_UNKNOWN;CELL_DEVELOPMENT;CELLULAR_CATION_HOMEOSTASIS;CELLULAR_HOMEOSTASIS;CELLULAR_MONOVALENT_INORGANIC_CATION_HOMEOSTASIS;CENTRAL_NERVOUS_SYSTEM_DEVELOPMENT;CHEMICAL_HOMEOSTASIS;chr13q21;CTTTGT_V$LEF1_Q2;CYTOPLASM;CYTOPLASMIC_PART…	Completeproteome;Diseasemutation;Epilepsy;Glycoprotein;Lysosome;Neurodegeneration;Neuronalceroidlipofuscinosis;Polymorphism;Proteomicsidentification;Referenceproteome;Signal		8	8	8	25.1	25.1	25.1	41.496	0.00012862	12.61	24433000000	213	25.3012	25.3012	O75503;A0A024R644;A0A087WZY0	O75503;A0A024R644;A0A087WZY0	Ceroid-lipofuscinosis neuronal protein 5	CLN5
29.2227	29.8757	32.2219	24.6944	24.6073	28.8409	28.3667	26.1538	28.4765	26.1986	27.8036	25.6298	25.353	29.9204	27.6195	32.8539						extracellular region part;extracellular space		extracellular space		Serpin	ABRAHAM_ALPC_VS_MULTIPLE_MYELOMA_UP;ACEVEDO_METHYLATED_IN_LIVER_CANCER_DN;AFFAR_YY1_TARGETS_DN;AMBROSINI_FLAVOPIRIDOL_TREATMENT_TP53;BASAKI_YBX1_TARGETS_DN;BENPORATH_NANOG_TARGETS;BENPORATH_SOX2_TARGETS;BERNARD_PPAPDC1B_TARGETS_DN;BOCHKIS_FOXA2_TARGETS;BROWNE_HCMV_INFECTION_4HR_DN;BRUINS_UVC_RESPONSE_VIA_TP53_GROUP_D;CHEN_LUNG_CANCER_SURVIVAL;CHIARADONNA_NEOPLASTIC_TRANSFORMATION_KRAS_CDC25_UP;CH…	Completeproteome;Proteomicsidentification;Referenceproteome		45	2	2	80.1	5.7	5.7	46.708	0	323.31	350090000000	1497	27.7934	27.7934	A0A024R6I7;A0A0G2JRN3;G3V544;A0A0B4J278;G3V5R8;G3V387;A0A0G2JPK4	A0A024R6I7;A0A0G2JRN3		SERPINA1
25.1932	26.2965	27.5418	28.2569	27.6776	30.2816	26.733	26.032	29.056	27.8114	28.4712	30.3456	28.9919	29.7265	29.9111	28.6632				catabolic process;metabolic process	carboxylic ester hydrolase activity;catalytic activity;deacetylase activity;hydrolase activity;hydrolase activity, acting on ester bonds;methylumbelliferyl-acetate deacetylase activity	cell part;cytoplasmic part;endoplasmic reticulum;endoplasmic reticulum lumen;endoplasmic reticulum part;extracellular region part;extracellular space;intracellular membrane-bounded organelle;intracellular organelle;intracellular organelle lumen;intracellular organelle part;intracellular part;membrane-bounded organelle;membrane-enclosed lumen;organelle;organelle lumen;organelle part	catabolic process;metabolic process	cell part;endoplasmic reticulum;extracellular space;intracellular membrane-bounded organelle;intracellular organelle;organelle	Drug metabolism - other enzymes	COesterase	BOSCO_ALLERGEN_INDUCED_TH2_ASSOCIATED_MODULE;CARBOXYLESTERASE_ACTIVITY;CATABOLIC_PROCESS;CHIANG_LIVER_CANCER_SUBCLASS_PROLIFERATION_DN;chr16q22;CYTOPLASM;CYTOPLASMIC_PART;DAIRKEE_TERT_TARGETS_UP;DODD_NASOPHARYNGEAL_CARCINOMA_UP;ENDOPLASMIC_RETICULUM;ENK_UV_RESPONSE_EPIDERMIS_UP;GNF2_GSTM1;GNF2_HPN;GNF2_HPX;GNF2_LCAT;GNF2_TST;GSE10463_CD40L_AND_VA347_VS_CD40L_IN_DC_DN;GSE12845_IGD_POS_BLOOD_VS_PRE…	Alternativesplicing;Completeproteome;Directproteinsequencing;Disulfidebond;Endoplasmicreticulum;Glycoprotein;Hydrolase;Polymorphism;Proteomicsidentification;Referenceproteome;Secreted;Serineesterase;Signal		23	22	21	46.9	45.6	44.4	61.806	0	262.89	192810000000	1118	28.5082	28.5082	O00748;A0A024R6X1;O00748-2;J3QSC0;J3QLP1;A0A0C4DGH1;Q5XG92-2	O00748;A0A024R6X1;O00748-2;J3QSC0	Cocaine esterase;Carboxylic ester hydrolase	CES2
26.9779	25.7226	27.4583	28.303	27.2837	27.8269	27.1938	27.4506	27.5563	27.3277	28.4381	27.7656	28.1723	27.2925	27.3137	27.4193				anatomical structure development;apoptosis;apoptosis in response to endoplasmic reticulum stress;biological regulation;brain development;catabolic process;cell cycle process;cell death;cell differentiation;cellular catabolic process;cellular component assembly;cellular component assembly at cellular level;cellular component organization;cellular component organization at cellular level;cellular c…	binding;enzyme binding;polyubiquitin binding;proteasome binding;protein binding;protein complex binding;ribonucleoprotein binding;ribosome binding;small conjugating protein binding;ubiquitin binding;ubiquitin protein ligase binding	BAT3 complex;cell part;cytoplasm;cytoplasmic part;cytosol;cytosolic part;ER membrane insertion complex;intracellular membrane-bounded organelle;intracellular organelle;intracellular organelle part;intracellular part;macromolecular complex;membrane-bounded organelle;nuclear part;nucleoplasm;nucleus;organelle;organelle part;protein complex	anatomical structure development;biological regulation;catabolic process;cell death;cell differentiation;cellular component assembly;cellular component organization;cellular localization;cellular metabolic process;cellular process;chromatin modification;chromatin organization;chromosome organization;death;developmental process;embryo development;establishment of localization;immune system process…	cell part;cytoplasm;cytosol;intracellular membrane-bounded organelle;intracellular organelle;macromolecular complex;nucleoplasm;nucleus;organelle;protein complex		DUF3538;ubiquitin	BENPORATH_NANOG_TARGETS;BLALOCK_ALZHEIMERS_DISEASE_DN;BURTON_ADIPOGENESIS_7;CAGTATT,MIR-200B,MIR-200C,MIR-429;CAMP_UP.V1_DN;chr6p21;CTTTGT_V$LEF1_Q2;DARWICHE_PAPILLOMA_RISK_HIGH_DN;DARWICHE_PAPILLOMA_RISK_LOW_DN;DARWICHE_SKIN_TUMOR_PROMOTER_DN;DARWICHE_SQUAMOUS_CELL_CARCINOMA_DN;FONTAINE_FOLLICULAR_THYROID_ADENOMA_UP;GATTGGY_V$NFY_Q6_01;GCGNNANTTCC_UNKNOWN;GGAANCGGAANY_UNKNOWN;GGGAGGRR_V$MAZ_Q6;G…	3D-structure;Acetylation;Alternativesplicing;Apoptosis;Chaperone;Chromatinregulator;Completeproteome;Cytoplasm;Differentiation;Immunity;Nucleus;Phosphoprotein;Polymorphism;Proteomicsidentification;Referenceproteome;Repeat;Spermatogenesis;Transport;Ublconjugation		33	33	33	44.7	44.7	44.7	119.41	0	233.38	92409000000	1073	27.559	27.559	P46379;A0A024RCR6;A0A0G2JK23;P46379-2;P46379-3;A0A0G2JL47;P46379-5;P46379-4;F6S6P2;X6REW1;A0A0G2JJM1;F6UR09;A0A0G2JJR8;F6VEM6;F6X9W3;F6U341;F6U1F2;F6XTU0;F6WML8;H0Y710;F6TC96;H0Y4L1	P46379;A0A024RCR6;A0A0G2JK23;P46379-2;P46379-3;A0A0G2JL47;P46379-5;P46379-4;F6S6P2;X6REW1;A0A0G2JJM1	Large proline-rich protein BAG6	BAG6;BAT3
24.2956	NaN	23.4366	NaN	NaN	23.7942	NaN	23.975	23.9707	20.6276	20.9357	23.9064	23.1143	23.2744	NaN	24.0765						cell part;integral to membrane;intrinsic to membrane;membrane part		cell part		DUF726	chr1p36;ESC_V6.5_UP_EARLY.V1_UP;FERREIRA_EWINGS_SARCOMA_UNSTABLE_VS_STABLE_DN;FURUKAWA_DUSP6_TARGETS_PCI35_UP;GSE17721_LPS_VS_PAM3CSK4_12H_BMDM_UP;GSE17721_PAM3CSK4_VS_CPG_12H_BMDM_DN;GSE19825_CD24LOW_VS_IL2RA_HIGH_DAY3_EFF_CD8_TCELL_UP;GSE26928_NAIVE_VS_CXCR5_POS_CD4_TCELL_UP;GSE31082_DP_VS_CD8_SP_THYMOCYTE_DN;GSE32423_MEMORY_VS_NAIVE_CD8_TCELL_IL7_IL4_UP;GSE7852_TREG_VS_TCONV_FAT_DN;LIAO_METAST…	Alternativesplicing;Coiledcoil;Completeproteome;Membrane;Polymorphism;Proteomicsidentification;Referenceproteome;Transmembrane;Transmembranehelix		9	9	9	28.8	28.8	28.8	62.43	0	17.4	3097200000	41	23.8503	23.8503	A0A075B6H3;Q5TGY1;Q5TGY1-2	A0A075B6H3;Q5TGY1;Q5TGY1-2	Transmembrane and coiled-coil domain-containing protein 4	TMCO4
27.1791	27.1321	26.8986	NaN	NaN	NaN	28.0078	25.302	NaN	27.158	NaN	NaN	23.9042	NaN	20.7081	20.5141										V-set	ACEVEDO_METHYLATED_IN_LIVER_CANCER_DN;chr22q11;GSE12366_GC_BCELL_VS_PLASMA_CELL_DN;GSE12366_PLASMA_CELL_VS_MEMORY_BCELL_UP;GSE12366_PLASMA_CELL_VS_NAIVE_BCELL_UP;GSE18791_CTRL_VS_NEWCASTLE_VIRUS_DC_1H_DN;MCCABE_BOUND_BY_HOXC6;TARTE_PLASMA_CELL_VS_PLASMABLAST_UP	Completeproteome;Proteomicsidentification;Referenceproteome		4	3	3	41.2	35.3	35.3	12.773	0.0001133	7.2975	12171000000	49	26.9646	26.9646	A0A075B6H9;A0A075B6K6	A0A075B6H9		IGLV4-69
26.5938	28.3935	25.5337	25.7773	25.9857	25.8449	27.8305	26.1221	27.9514	26.0366	25.5276	26.0271	24.9619	26.0802	27.2374	25.6974										V-set	chr22q11	Completeproteome;Proteomicsidentification;Referenceproteome		3	3	2	20.3	20.3	14.6	12.901	0.0027688	2.0561	32864000000	113	26.1192	26.1192	A0A075B6I0	A0A075B6I0		IGLV8-61
29.6672	29.9502	28.5124	25.9849	27.9539	27.1415	30.5037	29.2168	29.27	30.0646	27.0342	26.166	27.2416	26.534	30.9194	29.008				activation of immune response;biological regulation;cellular component organization;cellular component organization or biogenesis;cellular membrane organization;cellular process;complement activation;complement activation, classical pathway;defense response;endocytosis;establishment of localization;humoral immune response;immune effector process;immune response;immune system process;innate immune…	antigen binding;binding	cell part;extracellular membrane-bounded organelle;extracellular organelle;extracellular region;extracellular region part;extracellular vesicular exosome;membrane;membrane-bounded organelle;membrane-bounded vesicle;organelle;plasma membrane;vesicle	biological regulation;cellular component organization;cellular membrane organization;cellular process;endocytosis;establishment of localization;immune system process;macromolecule metabolic process;membrane invagination;membrane organization;metabolic process;primary metabolic process;protein metabolic process;response to stimulus;response to stress;transport;vesicle-mediated transport	cell part;extracellular organelle;extracellular region;membrane;organelle;plasma membrane;vesicle		V-set	BORCZUK_MALIGNANT_MESOTHELIOMA_DN;chr22q11;GSE12366_NAIVE_VS_MEMORY_BCELL_UP;GSE12845_IGD_POS_VS_NEG_BLOOD_BCELL_DN;GSE13411_PLASMA_CELL_VS_MEMORY_BCELL_UP;GSE15659_TREG_VS_TCONV_DN;GSE22886_IL2_VS_IL15_STIM_NKCELL_UP;GSE29614_DAY3_VS_DAY7_TIV_FLU_VACCINE_PBMC_DN;GSE29617_CTRL_VS_DAY7_TIV_FLU_VACCINE_PBMC_2008_DN;GSE29617_DAY3_VS_DAY7_TIV_FLU_VACCINE_PBMC_2008_DN;GSE3982_CTRL_VS_LPS_1H_NEUTROPHIL…	Completeproteome;Disulfidebond;Immunoglobulindomain;ImmunoglobulinVregion;Proteomicsidentification;Referenceproteome;Signal		4	3	2	28.4	28.4	14.9	15.949	0	53.619	226280000000	352	28.7878	28.7878	A0A075B6I2;P06319	A0A075B6I2		IGLV6-57
27.5502	30.825	26.3958	26.015	25.5736	25.6621	28.3065	27.4924	29.4827	26.6507	27.0646	26.8164	27.4189	23.9458	28.2918	27.3617				activation of immune response;biological regulation;cellular component organization;cellular component organization or biogenesis;cellular membrane organization;cellular process;complement activation;complement activation, classical pathway;defense response;endocytosis;establishment of localization;humoral immune response;immune effector process;immune response;immune system process;innate immune…	antigen binding;binding	cell part;extracellular membrane-bounded organelle;extracellular organelle;extracellular region;extracellular region part;extracellular vesicular exosome;membrane;membrane-bounded organelle;membrane-bounded vesicle;organelle;plasma membrane;vesicle	biological regulation;cellular component organization;cellular membrane organization;cellular process;endocytosis;establishment of localization;immune system process;macromolecule metabolic process;membrane invagination;membrane organization;metabolic process;primary metabolic process;protein metabolic process;response to stimulus;response to stress;transport;vesicle-mediated transport	cell part;extracellular organelle;extracellular region;membrane;organelle;plasma membrane;vesicle		V-set	chr22q11	Completeproteome;Directproteinsequencing;Disulfidebond;Immunoglobulindomain;ImmunoglobulinVregion;Proteomicsidentification;Pyrrolidonecarboxylicacid;Referenceproteome;Signal		4	2	2	13.2	7.4	7.4	12.619	0.0014343	2.6297	59270000000	134	27.1573	27.1573	A0A075B6I5;P01702;P06316	A0A075B6I5;P01702;P06316	Ig lambda chain V-I region NIG-64;Ig lambda chain V-I region BL2	IGLV1-51
27.3884	30.5725	26.6734	27.1746	28.1572	25.6286	29.1942	27.0243	31.1336	28.321	27.0716	25.8397	26.2163	NaN	28.4418	27.3079										V-set	BERTUCCI_MEDULLARY_VS_DUCTAL_BREAST_CANCER_UP;chr22q11;FLECHNER_BIOPSY_KIDNEY_TRANSPLANT_OK_VS_DONOR_UP;GSE10325_BCELL_VS_MYELOID_UP;GSE10325_CD4_TCELL_VS_BCELL_DN;GSE10325_LUPUS_BCELL_VS_LUPUS_MYELOID_UP;GSE10325_LUPUS_CD4_TCELL_VS_LUPUS_BCELL_DN;GSE11864_CSF1_IFNG_VS_CSF1_IFNG_PAM3CYS_IN_MAC_DN;GSE12845_IGD_POS_VS_NEG_BLOOD_BCELL_DN;GSE13411_NAIVE_VS_IGM_MEMORY_BCELL_DN;GSE1460_NAIVE_CD4_TCELL_…	Completeproteome;Proteomicsidentification;Referenceproteome		4	3	2	24.8	24.8	13.7	12.283	0.00011513	7.937	105560000000	201	27.341	27.341	A0A075B6I8;A0A0G2JQC2;A0A0B4J1U1	A0A075B6I8;A0A0G2JQC2;A0A0B4J1U1		IGLV1-47;IGLV1-44
24.1777	28.1454	21.7635	22.5737	23.5771	NaN	25.8461	23.8822	26.603	23.6243	22.5987	22.8398	25.8275	NaN	24.4548	24.0696										V-set	chr22q11	Completeproteome;Proteomicsidentification;Referenceproteome		3	1	1	21.4	7.7	7.7	12.468	0.0026854	2.0974	4463900000	40	23.8846	23.8846	A0A075B6I9	A0A075B6I9		IGLV7-46
23.4668	26.2517	25.1268	23.6144	26.0892	23.3498	26.1688	25.1291	25.4886	24.2024	23.9255	24.1517	23.6267	NaN	27.3256	24.6528										V-set	chr22q11;SMID_BREAST_CANCER_LUMINAL_B_DN;SMID_BREAST_CANCER_RELAPSE_IN_BONE_DN	Completeproteome;Proteomicsidentification;Referenceproteome		3	2	2	38.7	38.7	38.7	12.389	0	53.977	8749900000	86	25.083	25.083	A0A075B6J0	A0A075B6J0		IGLV1-40
27.8348	30.6993	26.8627	26.2655	26.0788	25.0407	28.952	28.2091	29.8562	27.8464	26.5617	26.1023	27.2796	25.0509	28.4857	26.8206										V-set	CHIANG_LIVER_CANCER_SUBCLASS_CTNNB1_DN;chr22q11;GSE360_L_DONOVANI_VS_T_GONDII_DC_DN	Completeproteome;Proteomicsidentification;Referenceproteome		5	4	1	36.6	36.6	8	12.011	0.00012671	11.891	92166000000	388	27.2016	27.2016	A0A075B6J4	A0A075B6J4		IGLV3-25
28.8205	32.6488	31.0015	28.3815	30.2415	27.5911	33.0717	30.2664	31.7258	30.3634	29.0759	28.5077	28.7523	27.1881	32.4886	29.1004				activation of immune response;biological regulation;cellular component organization;cellular component organization or biogenesis;cellular membrane organization;cellular process;complement activation;complement activation, classical pathway;defense response;endocytosis;establishment of localization;humoral immune response;immune effector process;immune response;immune system process;innate immune…	antigen binding;binding	cell part;extracellular region;membrane;plasma membrane	biological regulation;cellular component organization;cellular membrane organization;cellular process;endocytosis;establishment of localization;immune system process;macromolecule metabolic process;membrane invagination;membrane organization;metabolic process;primary metabolic process;protein metabolic process;response to stimulus;response to stress;transport;vesicle-mediated transport	cell part;extracellular region;membrane;plasma membrane		V-set	chr22q11	Completeproteome;Directproteinsequencing;Immunoglobulindomain;ImmunoglobulinVregion;Proteomicsidentification;Referenceproteome		6	5	2	48.7	48.7	18.8	12.446	0	183.01	503380000000	1198	29.8929	29.8929	A0A075B6J7;P01720	A0A075B6J7		IGLV3-21
25.8786	28.1123	24.9267	24.0991	25.4922	NaN	26.4252	26.7729	27.8011	25.8505	24.3039	24.504	24.3774	23.4881	26.5208	26.3469										V-set	BERTUCCI_MEDULLARY_VS_DUCTAL_BREAST_CANCER_UP;chr22q11;GSE10325_CD4_TCELL_VS_BCELL_DN;GSE10325_LUPUS_CD4_TCELL_VS_LUPUS_BCELL_DN;GSE13411_PLASMA_CELL_VS_MEMORY_BCELL_UP;GSE13411_SWITCHED_MEMORY_BCELL_VS_PLASMA_CELL_DN;GSE17974_IL4_AND_ANTI_IL12_VS_UNTREATED_0.5H_ACT_CD4_TCELL_DN;GSE29614_CTRL_VS_DAY7_TIV_FLU_VACCINE_PBMC_DN;GSE29614_CTRL_VS_TIV_FLU_VACCINE_PBMC_2007_DN;GSE29614_DAY3_VS_DAY7_TIV_F…	Completeproteome;Proteomicsidentification;Referenceproteome		6	3	3	63.4	46.4	46.4	12.042	0.00012427	11.061	18528000000	179	25.4934	25.4934	A0A075B6J8	A0A075B6J8		IGLV3-19
NaN	26.4054	23.2307	22.9527	22.743	24.9838	25.9883	24.0079	25.2752	23.4193	25.7973	24.4046	NaN	22.5199	25.801	23.3927										V-set	chr22q11	Completeproteome;Proteomicsidentification;Referenceproteome		4	3	2	24.2	24.2	24.2	12.705	0.00022175	6.5365	5238700000	69	24.3313	24.3313	A0A075B6J9	A0A075B6J9		IGLV2-18
24.5031	28.6827	24.281	24.6982	25.1627	23.7366	27.4328	26.9345	25.9602	24.6942	24.6473	23.2615	24.5503	25.3072	27.0602	23.8439										V-set	chr22q11	Completeproteome;Proteomicsidentification;Referenceproteome		4	2	1	25.9	16.1	8.9	12.145	0.0028501	2.0053	13400000000	71	24.8196	24.8196	A0A075B6K0	A0A075B6K0		IGLV3-16
NaN	26.3099	NaN	NaN	NaN	NaN	27.0627	NaN	24.3876	NaN	22.618	NaN	23.3059	NaN	26.4331	NaN										V-set	chr22q11;DCA_UP.V1_UP;IL15_UP.V1_DN;IL21_UP.V1_DN;KRAS.600_UP.V1_DN;KRAS.PROSTATE_UP.V1_DN;TGFB_UP.V1_UP	Completeproteome;Proteomicsidentification;Referenceproteome		3	2	1	13.3	13.3	13.3	12.597	0.00099059	3.2671	3284500000	21	26.4331	26.4331	A0A075B6K1	A0A075B6K1		IGLV2-14
24.5902	25.1544	23.7225	NaN	23.9816	NaN	26.7242	22.3798	24.7154	23.1541	23.9771	NaN	NaN	NaN	26.2902	NaN										V-set	chr22q11	Completeproteome;Proteomicsidentification;Referenceproteome		3	1	1	22.2	6.8	6.8	12.585	0.0014339	2.6257	2264200000	33	24.7475	24.7475	A0A075B6K2	A0A075B6K2		IGLV3-12
25.2986	26.0283	22.9578	23.9682	24.0016	24.1026	24.1202	24.4956	26.455	25.147	25.4544	23.159	23.3457	22.0717	24.3678	25.14										V-set	chr22q11	Completeproteome;Proteomicsidentification;Referenceproteome		4	2	2	43.7	37	37	12.644	0	23.741	8411400000	89	24.341	24.341	A0A075B6K3	A0A075B6K3		IGLV2-11
NaN	28.3588	24.1079	24.1203	24.6789	23.3198	26.6256	26.2427	25.8169	26.9707	25.7482	24.9702	25.1647	23.2944	26.3846	25.887										V-set	chr22q11;MILICIC_FAMILIAL_ADENOMATOUS_POLYPOSIS_DN	Completeproteome;Proteomicsidentification;Referenceproteome		4	1	1	33.3	12	12	12.629	0.0015163	2.4665	12383000000	97	25.1798	25.1798	A0A075B6K4	A0A075B6K4		IGLV3-10
26.2147	29.1187	26.3596	25.7097	25.716	23.651	28.0978	27.3844	29.1803	26.218	25.1714	24.7724	25.1433	23.3556	27.1669	25.833										V-set	chr22q11	Completeproteome;Proteomicsidentification;Referenceproteome		6	3	3	49.6	26.1	26.1	12.332	0.00011379	7.4566	44293000000	244	26.2164	26.2164	A0A075B6K5	A0A075B6K5		IGLV3-9
33.0392	34.41	32.4474	31.1219	31.1177	32.2053	33.2797	33.2771	33.8507	33.2771	32.3776	32.4606	32.9757	31.4093	32.5663	32.9175				activation of immune response;biological regulation;cellular component organization;cellular component organization or biogenesis;cellular membrane organization;cellular process;complement activation;complement activation, classical pathway;defense response;endocytosis;establishment of localization;humoral immune response;immune effector process;immune response;immune system process;innate immune…	antigen binding;binding	blood microparticle;cell part;extracellular membrane-bounded organelle;extracellular organelle;extracellular region;extracellular region part;extracellular space;extracellular vesicular exosome;membrane;membrane-bounded organelle;membrane-bounded vesicle;organelle;plasma membrane;vesicle	biological regulation;cellular component organization;cellular membrane organization;cellular process;endocytosis;establishment of localization;immune system process;macromolecule metabolic process;membrane invagination;membrane organization;metabolic process;primary metabolic process;protein metabolic process;response to stimulus;response to stress;transport;vesicle-mediated transport	cell part;extracellular organelle;extracellular region;extracellular space;membrane;organelle;plasma membrane;vesicle		C1-set	chr22q11;NOTCH_DN.V1_DN	3D-structure;Bence-Jonesprotein;Completeproteome;Directproteinsequencing;Disulfidebond;ImmunoglobulinCregion;Immunoglobulindomain;Proteomicsidentification;Referenceproteome		9	5	4	93.4	38.7	20.8	11.208	0.00012615	11.736	2279100000000	1907	32.8138	32.8138	A0A075B6L0;A0A075B6K9;P0CG05;P0CG06;P0CF74	A0A075B6L0;A0A075B6K9;P0CG05;P0CG06	Ig lambda-2 chain C regions;Ig lambda-3 chain C regions	IGLC3;IGLC2
29.7475	31.763	27.0601	25.9391	27.7673	25.4035	29.697	28.6523	31.4635	29.2711	27.0234	26.4154	27.3479	25.6865	29.0247	28.6989										V-set	chr2p11	Completeproteome;Proteomicsidentification;Referenceproteome		4	3	3	33.3	33.3	33.3	13.079	0	94.276	117940000000	266	27.8529	27.8529	A0A0C4DH68;A0A075B6R9	A0A0C4DH68;A0A075B6R9		IGKV2-24;IGKV2D-24
NaN	26.979	NaN	25.7867	25.9289	NaN	27.0421	25.3628	27.4647	NaN	24.6345	NaN	NaN	NaN	27.0274	NaN				activation of immune response;biological regulation;cellular component organization;cellular component organization or biogenesis;cellular membrane organization;cellular process;complement activation;complement activation, classical pathway;defense response;endocytosis;establishment of localization;humoral immune response;immune effector process;immune response;immune system process;innate immune…	antigen binding;binding	blood microparticle;cell part;extracellular membrane-bounded organelle;extracellular organelle;extracellular region;extracellular region part;extracellular vesicular exosome;membrane;membrane-bounded organelle;membrane-bounded vesicle;organelle;plasma membrane;vesicle	biological regulation;cellular component organization;cellular membrane organization;cellular process;endocytosis;establishment of localization;immune system process;macromolecule metabolic process;membrane invagination;membrane organization;metabolic process;primary metabolic process;protein metabolic process;response to stimulus;response to stress;transport;vesicle-mediated transport	cell part;extracellular organelle;extracellular region;membrane;organelle;plasma membrane;vesicle		V-set	chr2p11	Completeproteome;Disulfidebond;Immunoglobulindomain;ImmunoglobulinVregion;Referenceproteome;Signal		4	3	1	33.3	33.3	16.7	13.185	0	24.806	12223000000	54	26.3025	26.3025	A0A075B6S3;P06310	A0A075B6S3;P06310	Ig kappa chain V-II region RPMI 6410	IGKV2-30
23.1332	25.01	25.2778	23.1057	24.6468	NaN	25.3531	25.4249	25.8733	23.9433	NaN	23.8165	NaN	NaN	26.9115	NaN										V-set	chr2p11	Completeproteome;Proteomicsidentification;Referenceproteome		3	2	2	51.3	37.6	37.6	12.711	0.00012923	12.899	4696600000	57	24.8803	24.8803	A0A075B6S5	A0A075B6S5		IGKV1-27
NaN	25.3973	22.4127	23.1855	24.8579	NaN	24.202	23.4877	25.0173	25.0232	NaN	NaN	NaN	NaN	23.3615	NaN										V-set	chr2p11	Completeproteome;Referenceproteome		1	1	1	13.7	13.7	13.7	12.688	0.00011117	6.6346	1281100000	31	24.7278	24.7278	A0A0E3D6N1;A0A075B6S9	A0A0E3D6N1;A0A075B6S9		IGKV1-37;IGKV1D-37
27.3124	25.2034	26.3008	22.3213	23.4789	22.7437	25.2821	30.6199	22.9458	24.7233	22.6009	22.0006	20.6259	23.1733	22.7701	28.7499						cell part;cytoskeleton;intracellular non-membrane-bounded organelle;intracellular organelle;intracellular part;non-membrane-bounded organelle;organelle		cell part;cytoskeleton;intracellular non-membrane-bounded organelle;intracellular organelle;organelle		Plectin	ACEVEDO_FGFR1_TARGETS_IN_PROSTATE_CANCER_MODEL_UP;AIGNER_ZEB1_TARGETS;BARRIER_COLON_CANCER_RECURRENCE_DN;CHARAFE_BREAST_CANCER_LUMINAL_VS_MESENCHYMAL_UP;chr8q24;COLDREN_GEFITINIB_RESISTANCE_DN;CREIGHTON_ENDOCRINE_THERAPY_RESISTANCE_1;DODD_NASOPHARYNGEAL_CARCINOMA_UP;FOSTER_KDM1A_TARGETS_DN;GAUSSMANN_MLL_AF4_FUSION_TARGETS_A_DN;GSE11864_CSF1_IFNG_VS_CSF1_PAM3CYS_IN_MAC_DN;GSE11924_TH2_VS_TH17_CD4_…	Completeproteome;Proteomicsidentification;Referenceproteome		89	80	5	51.4	44	1.6	553.12	0	277.76	63612000000	481	24.0573	24.0573	A0A075B730;A0A087X1U6	A0A075B730;A0A087X1U6		EPPK1
26.6802	25.4521	28.385	29.116	29.1203	28.6523	27.3494	28.0089	26.4441	28.6753	28.8943	28.4534	28.8796	28.4626	27.9803	28.0661				biological regulation;cellular component organization;cellular component organization or biogenesis;cellular process;cellular response to stimulus;intracellular signal transduction;negative regulation of actin filament polymerization;negative regulation of biological process;negative regulation of cellular component organization;negative regulation of cellular metabolic process;negative regulatio…		cell part;contractile fiber;contractile fiber part;cytoplasmic part;external side of plasma membrane;intracellular non-membrane-bounded organelle;intracellular organelle;intracellular part;membrane part;membrane raft;non-membrane-bounded organelle;organelle;organelle part;plasma membrane part;smooth muscle contractile fiber	biological regulation;cellular component organization;cellular process;regulation of organelle organization;regulation of protein modification process;response to chemical stimulus;response to stimulus;response to stress;signal transduction	cell part;intracellular non-membrane-bounded organelle;intracellular organelle;organelle	Cell adhesion molecules (CAMs);Leukocyte transendothelial migration;Malaria		ACEVEDO_LIVER_CANCER_UP;ACEVEDO_LIVER_TUMOR_VS_NORMAL_ADJACENT_TISSUE_UP;AKL_HTLV1_INFECTION_DN;BAELDE_DIABETIC_NEPHROPATHY_UP;BERTUCCI_INVASIVE_CARCINOMA_DUCTAL_VS_LOBULAR_DN;BIOCARTA_CELL2CELL_PATHWAY;BIOCARTA_GRANULOCYTES_PATHWAY;BIOCARTA_LYM_PATHWAY;BIOCARTA_MONOCYTE_PATHWAY;BLALOCK_ALZHEIMERS_DISEASE_UP;BOQUEST_STEM_CELL_DN;BOSCO_ALLERGEN_INDUCED_TH2_ASSOCIATED_MODULE;BRUINS_UVC_RESPONSE_VIA…	Completeproteome;Proteomicsidentification;Referenceproteome		37	37	1	58.9	58.9	2.2	82.521	0	198.06	274940000000	1338	28.3519	28.3519	A0A075B738;A0A075B727;A0A075B728;A0A075B737	A0A075B738		PECAM1
21.4023	NaN	23.4618	26.9454	NaN	27.2775	NaN	23.0269	NaN	25.6936	26.4401	27.0769	26.3309	26.7733	24.4133	24.2186				biosynthetic process;cellular biosynthetic process;cellular component disassembly;cellular component disassembly at cellular level;cellular component organization;cellular component organization at cellular level;cellular component organization or biogenesis;cellular component organization or biogenesis at cellular level;cellular macromolecular complex disassembly;cellular macromolecular complex …	structural constituent of ribosome;structural molecule activity	cell part;cytoplasmic part;intracellular non-membrane-bounded organelle;intracellular organelle;intracellular organelle part;intracellular part;macromolecular complex;membrane;mitochondrial inner membrane;mitochondrial membrane;mitochondrial part;mitochondrial small ribosomal subunit;non-membrane-bounded organelle;organellar small ribosomal subunit;organelle;organelle inner membrane;organelle mem…	biosynthetic process;cellular component disassembly;cellular component organization;cellular metabolic process;cellular process;macromolecule metabolic process;metabolic process;mitochondrial translation;mitochondrion organization;organelle organization;primary metabolic process;protein metabolic process;translation;translational elongation;translational initiation	cell part;intracellular non-membrane-bounded organelle;intracellular organelle;macromolecular complex;membrane;organelle;ribonucleoprotein complex;ribosome;small ribosomal subunit		Ribosomal_S21	ACEVEDO_LIVER_TUMOR_VS_NORMAL_ADJACENT_TISSUE_UP;chr1q21;CREIGHTON_ENDOCRINE_THERAPY_RESISTANCE_1;CYTOPLASM;CYTOPLASMIC_PART;FIGUEROA_AML_METHYLATION_CLUSTER_6_UP;GGAANCGGAANY_UNKNOWN;GSE11924_TH1_VS_TH2_CD4_TCELL_UP;GSE15930_STIM_VS_STIM_AND_IFNAB_24H_CD8_T_CELL_UP;GSE15930_STIM_VS_STIM_AND_IL-12_24H_CD8_T_CELL_UP;GSE15930_STIM_VS_STIM_AND_IL-12_72H_CD8_T_CELL_UP;GSE17721_0.5H_VS_4H_GARDIQUIMOD_…	Completeproteome;Mitochondrion;Polymorphism;Proteomicsidentification;Referenceproteome;Ribonucleoprotein;Ribosomalprotein	28S ribosomal subunit, mitochondrial;55S ribosome, mitochondrial	3	3	3	39.1	39.1	39.1	10.741	0.00012968	13.122	23964000000	179	26.4276	26.4276	P82921;A0A075B746	P82921;A0A075B746	28S ribosomal protein S21, mitochondrial	MRPS21
24.5148	28.4025	25.5149	25.5177	26.0635	25.19	26.8439	24.5376	28.295	26.0523	25.8815	25.0742	25.8717	24.3986	27.2094	26.1955				cellular component assembly;cellular component assembly at cellular level;cellular component organization;cellular component organization at cellular level;cellular component organization or biogenesis;cellular component organization or biogenesis at cellular level;cellular macromolecular complex assembly;cellular macromolecular complex subunit organization;cellular process;cellular protein compl…	binding;enzyme binding;protein binding	cell part;centrosome;contractile fiber;cytoplasm;cytoplasmic part;cytoskeletal part;Golgi apparatus;intracellular membrane-bounded organelle;intracellular non-membrane-bounded organelle;intracellular organelle;intracellular organelle part;intracellular part;membrane-bounded organelle;microtubule organizing center;myofibril;non-membrane-bounded organelle;nucleus;organelle;organelle part	cellular component assembly;cellular component organization;cellular macromolecular complex assembly;cellular process;macromolecular complex assembly;protein complex assembly	cell part;centrosome;cytoplasm;Golgi apparatus;intracellular membrane-bounded organelle;intracellular non-membrane-bounded organelle;intracellular organelle;microtubule organizing center;nucleus;organelle		DUF1220;Microtub_assoc	ACEVEDO_LIVER_CANCER_WITH_H3K27ME3_DN;ACEVEDO_METHYLATED_IN_LIVER_CANCER_DN;AKL_HTLV1_INFECTION_DN;ATF2_S_UP.V1_DN;ATF2_UP.V1_DN;BAELDE_DIABETIC_NEPHROPATHY_DN;BASSO_HAIRY_CELL_LEUKEMIA_DN;BENPORATH_EED_TARGETS;BENPORATH_ES_WITH_H3K27ME3;BENPORATH_PRC2_TARGETS;BENPORATH_SUZ12_TARGETS;BIDUS_METASTASIS_DN;BLALOCK_ALZHEIMERS_DISEASE_DN;BOQUEST_STEM_CELL_UP;BROWNE_HCMV_INFECTION_14HR_DN;BUYTAERT_PHOT…	Alternativesplicing;Chromosomalrearrangement;Coiledcoil;Completeproteome;Cytoplasm;Cytoskeleton;Golgiapparatus;Nucleus;Phosphoprotein;Polymorphism;Proteomicsidentification;Referenceproteome		51	51	0	28.4	28.4	0	275.27	0	160.46	38155000000	255	25.8661	25.8661	A0A087WX83;A0A075B749;A0A087WVF8;Q5VU43-3;Q5VU43-8;Q5VU43-12;Q5VU43-9;A0A087WYE4;E9PS60;A0A087WWY1;A0A087X229;A0A087WVQ4;H0YCY0;E9PNE0;A0A087WWK4;H0YCH7;A0A087WWI2;E9PJK3;A0A087X0I1;H0YEW6	A0A087WX83;A0A075B749;A0A087WVF8;Q5VU43-3	Myomegalin	PDE4DIP
25.1672	NaN	NaN	25.5369	26.6979	25.1513	NaN	25.7101	24.6458	25.8003	25.7008	25.8948	25.8756	25.8684	NaN	28.2732				cellular component organization;cellular component organization at cellular level;cellular component organization or biogenesis;cellular component organization or biogenesis at cellular level;cellular process;cytoskeleton organization;intermediate filament cytoskeleton organization;intermediate filament-based process;organelle organization	structural constituent of cytoskeleton;structural constituent of muscle;structural molecule activity	cell part;cytoskeletal part;intermediate filament;intracellular organelle part;intracellular part;macromolecular complex;organelle part;protein complex	cellular component organization;cellular process;cytoskeleton organization;organelle organization	cell part;macromolecular complex;protein complex		Filament	ACEVEDO_FGFR1_TARGETS_IN_PROSTATE_CANCER_MODEL_DN;BILD_E2F3_ONCOGENIC_SIGNATURE;BLALOCK_ALZHEIMERS_DISEASE_UP;BOQUEST_STEM_CELL_CULTURED_VS_FRESH_UP;BROWNE_HCMV_INFECTION_12HR_UP;CAGTCAC,MIR-134;chr15q26;CROONQUIST_NRAS_VS_STROMAL_STIMULATION_UP;DACOSTA_ERCC3_ALLELE_XPCS_VS_TTD_DN;DACOSTA_UV_RESPONSE_VIA_ERCC3_UP;DEBIASI_APOPTOSIS_BY_REOVIRUS_INFECTION_DN;DELYS_THYROID_CANCER_DN;E2F3_UP.V1_UP;GAU…	Coiledcoil;Completeproteome;Intermediatefilament;Proteomicsidentification;Referenceproteome		92	1	1	73.4	0.7	0.7	140.16	0.0031955	1.8986	13029000000	84	25.626	25.626	A0A075B7B1;H0YL34;C9JIE4	A0A075B7B1;H0YL34		SYNM
24.1016	25.2423	22.4328	23.9914	NaN	23.1449	NaN	25.0796	25.4398	24.4816	24.2719	23.4913	23.7248	23.6213	25.4895	24.8016										V-set	chr16p11	Completeproteome;Proteomicsidentification;Referenceproteome		2	1	1	18.8	9.4	9.4	12.874	0.00098736	3.2029	3840100000	47	24.2016	24.2016	A0A075B7B8	A0A075B7B8		IGHV3OR16-12
NaN	NaN	26.2645	NaN	26.555	NaN	28.4215	24.089	24.3163	25.3925	NaN	NaN	NaN	NaN	24.6883	24.7746				biological regulation;negative regulation of biological process;negative regulation of cell aging;negative regulation of cellular process;negative regulation of cellular senescence;negative regulation of developmental process;negative regulation of response to stimulus;positive regulation of biological process;positive regulation of biosynthetic process;positive regulation of cellular biosyntheti…		cell part;intracellular membrane-bounded organelle;intracellular organelle;intracellular part;membrane;membrane-bounded organelle;nucleus;organelle	biological regulation	cell part;intracellular membrane-bounded organelle;intracellular organelle;membrane;nucleus;organelle			BENPORATH_ES_1;BENPORATH_MYC_TARGETS_WITH_EBOX;chr19q13;DANG_BOUND_BY_MYC;GOBERT_OLIGODENDROCYTE_DIFFERENTIATION_DN;GRADE_COLON_CANCER_UP;GSE11864_UNTREATED_VS_CSF1_IFNG_PAM3CYS_IN_MAC_DN;GSE14769_UNSTIM_VS_240MIN_LPS_BMDM_UP;GSE15750_WT_VS_TRAF6KO_DAY10_EFF_CD8_TCELL_UP;GSE19825_NAIVE_VS_DAY3_EFF_CD8_TCELL_DN;GSE2706_LPS_VS_R848_AND_LPS_2H_STIM_DC_UP;GSE27786_BCELL_VS_MONO_MAC_UP;GSE27786_BCELL_…	Alternativesplicing;Apoptosis;Completeproteome;Phosphoprotein;Polymorphism;Proteomicsidentification;Referenceproteome		4	4	4	15.9	15.9	15.9	36.821	0.00012152	10.069	4219300000	17	25.6724	25.6724	Q9HB09;A0A087WSV0;I6LJZ7;Q9HB09-3;M0QZM6;M0R1Z8;I6LJZ9	Q9HB09;A0A087WSV0;I6LJZ7;Q9HB09-3;M0QZM6	Bcl-2-like protein 12	BCL2L12
28.1455	29.5636	29.3967	29.5833	28.805	28.4956	30.5644	28.5646	29.4543	29.2521	29.1778	28.9321	28.9874	27.906	30.4742	28.292					binding;calcium ion binding;cation binding;DNA binding;ion binding;metal ion binding;nucleic acid binding	cell part;cytoplasmic part;cytosol;endoplasmic reticulum;endoplasmic reticulum-Golgi intermediate compartment;envelope;extracellular membrane-bounded organelle;extracellular organelle;extracellular region part;extracellular space;extracellular vesicular exosome;Golgi apparatus;intracellular membrane-bounded organelle;intracellular organelle;intracellular organelle part;intracellular part;membrane…		cell part;cytosol;endoplasmic reticulum;extracellular organelle;extracellular space;Golgi apparatus;intracellular membrane-bounded organelle;intracellular organelle;membrane;nuclear envelope;organelle;plasma membrane;vesicle		EF-hand_7	AACTTT_UNKNOWN;ACEVEDO_LIVER_CANCER_UP;ACEVEDO_LIVER_CANCER_WITH_H3K27ME3_DN;ACEVEDO_LIVER_TUMOR_VS_NORMAL_ADJACENT_TISSUE_UP;BERENJENO_TRANSFORMED_BY_RHOA_DN;BYSTROEM_CORRELATED_WITH_IL5_UP;CAFFAREL_RESPONSE_TO_THC_24HR_5_UP;CAFFAREL_RESPONSE_TO_THC_UP;CALCIUM_ION_BINDING;CATION_BINDING;CHARAFE_BREAST_CANCER_LUMINAL_VS_BASAL_UP;CHICAS_RB1_TARGETS_SENESCENT;chr11p15;CREIGHTON_ENDOCRINE_THERAPY_RE…	Alternativesplicing;Calcium;Cleavageonpairofbasicresidues;Completeproteome;Cytoplasm;Directproteinsequencing;DNA-binding;Endoplasmicreticulum;Golgiapparatus;Membrane;Metal-binding;Nucleus;Phosphoprotein;Polymorphism;Proteomicsidentification;Referenceproteome;Repeat;Secreted;Signal		26	25	25	64	62.4	62.4	50.222	0	323.31	289530000000	1678	29.0157	29.0157	V9HW75;A0A087WSV8;P80303;P80303-2;Q2L696;E9PKG6;E9PLR0;E9PLE9;H0YEG8;H0YD18;E9PM22;E9PJP3	V9HW75;A0A087WSV8;P80303;P80303-2;Q2L696;E9PKG6	Nucleobindin-2;Nesfatin-1	HEL-S-109;NUCB2;Nucb2
30.2517	29.7103	30.6723	30.1237	30.4586	29.1755	29.7584	30.2855	30.1782	29.6594	30.6523	29.2621	30.1024	29.3423	30.2587	30.2953				anatomical structure formation involved in morphogenesis;biological regulation;biosynthetic process;cell proliferation;cell redox homeostasis;cellular biosynthetic process;cellular homeostasis;cellular lipid metabolic process;cellular macromolecule metabolic process;cellular metabolic process;cellular nitrogen compound metabolic process;cellular process;cellular response to stimulus;developmental…	antioxidant activity;binding;catalytic activity;coenzyme binding;cofactor binding;disulfide oxidoreductase activity;electron carrier activity;flavin adenine dinucleotide binding;oxidoreductase activity;oxidoreductase activity, acting on a sulfur group of donors;oxidoreductase activity, acting on a sulfur group of donors, NAD or NADP as acceptor;oxidoreductase activity, acting on NADH or NADPH;pro…	cell part;cytoplasmic part;cytosol;extracellular membrane-bounded organelle;extracellular organelle;extracellular region part;extracellular vesicular exosome;intracellular membrane-bounded organelle;intracellular non-membrane-bounded organelle;intracellular organelle;intracellular organelle part;intracellular part;membrane-bounded organelle;membrane-bounded vesicle;mitochondrion;non-membrane-boun…	anatomical structure formation involved in morphogenesis;biological regulation;biosynthetic process;cell proliferation;cellular homeostasis;cellular lipid metabolic process;cellular metabolic process;cellular nitrogen compound metabolic process;cellular process;developmental process;homeostatic process;lipid metabolic process;macromolecule metabolic process;metabolic process;nitrogen compound met…	cell part;cytosol;extracellular organelle;intracellular membrane-bounded organelle;intracellular non-membrane-bounded organelle;intracellular organelle;mitochondrion;nucleolus;nucleoplasm;organelle;vesicle	Pyrimidine metabolism;Selenocompound metabolism	Glutaredoxin;Pyr_redox;Pyr_redox_2;Pyr_redox_dim	ACEVEDO_LIVER_CANCER_UP;ACEVEDO_LIVER_TUMOR_VS_NORMAL_ADJACENT_TISSUE_UP;ADDYA_ERYTHROID_DIFFERENTIATION_BY_HEMIN;ALONSO_METASTASIS_UP;AMIT_EGF_RESPONSE_120_MCF10A;AMIT_EGF_RESPONSE_240_HELA;ANTIOXIDANT_ACTIVITY;BENPORATH_CYCLING_GENES;BENPORATH_NANOG_TARGETS;BENPORATH_SOX2_TARGETS;BERENJENO_TRANSFORMED_BY_RHOA_UP;BOQUEST_STEM_CELL_CULTURED_VS_FRESH_UP;BRUECKNER_TARGETS_OF_MIRLET7A3_UP;BUYTAERT_P…	3D-structure;Acetylation;Alternativesplicing;Completeproteome;Cytoplasm;Directproteinsequencing;Disulfidebond;Electrontransport;FAD;Flavoprotein;NADP;Nucleus;Oxidoreductase;Phosphoprotein;Polymorphism;Proteomicsidentification;Redox-activecenter;Referenceproteome;Selenocysteine;Transport;Ublconjugation		25	24	2	57.9	55.6	4.6	70.905	0	253.91	554300000000	2640	30.0873	30.0873	Q16881;Q16881-3;Q16881-4;A0A087WSW9;A0A087WSY9;F8W809;Q16881-5;Q16881-2;E9PIR7;E9PKD3;A0A0B4J225;E9PIZ5;E9PLT3;E9PKI4;E9PQI3;E9PRI8	Q16881;Q16881-3;Q16881-4;A0A087WSW9;A0A087WSY9;F8W809;Q16881-5;Q16881-2;E9PIR7	Thioredoxin reductase 1, cytoplasmic	TXNRD1
24.7183	27.8254	23.979	24.1812	24.9559	22.0332	26.0001	24.9561	27.7038	23.816	24.1701	23.7507	24.754	22.4935	25.7393	25.484										V-set	chr14q32;KONDO_COLON_CANCER_HCP_WITH_H3K27ME3	Completeproteome;Referenceproteome		3	2	2	37.3	23.7	23.7	13.025	0.00089695	3.3984	12178000000	74	24.7857	24.7857	A0A087WSY4	A0A087WSY4		IGHV4-31
24.192	26.4455	24.5459	25.0979	23.6455	NaN	25.8025	26.5471	26.0089	25.0493	25.3941	22.6878	23.1698	22.0728	24.6722	25.0628										V-set	chr2p11;DCA_UP.V1_UP;KRAS.KIDNEY_UP.V1_DN;PRC2_SUZ12_UP.V1_UP	Completeproteome;Proteomicsidentification;Referenceproteome		3	1	1	26.7	7.8	7.8	12.631	0.0015226	2.5253	9923100000	82	24.7669	24.7669	A0A087WSY6	A0A087WSY6		IGKV3D-15
22.6138	24.2333	NaN	NaN	23.2521	NaN	24.3721	23.4246	23.6756	24.7837	NaN	NaN	NaN	NaN	24.077	22.4237										V-set	chr2p11;GSE6269_STREP_AUREUS_VS_STREP_PNEUMO_INF_PBMC_DN;MATTIOLI_MGUS_VS_PCL;POOLA_INVASIVE_BREAST_CANCER_UP	Completeproteome;Referenceproteome		2	2	2	28.8	28.8	28.8	12.962	0.00099138	3.2983	1034000000	30	23.9564	23.9564	A0A0G2JQJ0;A0A087WSZ0	A0A0G2JQJ0;A0A087WSZ0		IGKV1D-8
28.2485	27.5723	29.0438	28.443	29.0299	29.2433	29.5059	29.4784	29.2325	28.7598	28.6619	29.2005	28.7727	28.9736	29.6526	29.3877				aging;amine metabolic process;arachidonic acid metabolic process;biological regulation;carboxylic acid metabolic process;catabolic process;cellular amine metabolic process;cellular amino acid metabolic process;cellular catabolic process;cellular ketone metabolic process;cellular lipid metabolic process;cellular metabolic process;cellular modified amino acid metabolic process;cellular nitrogen com…	amine binding;amino acid binding;antioxidant activity;binding;carboxylic acid binding;catalytic activity;glutathione binding;glutathione peroxidase activity;modified amino acid binding;oxidoreductase activity;oxidoreductase activity, acting on paired donors, with incorporation or reduction of molecular oxygen;oxidoreductase activity, acting on peroxide as acceptor;peptide binding;peroxidase activ…	cell part;cytoplasmic part;cytosol;extracellular membrane-bounded organelle;extracellular organelle;extracellular region part;extracellular vesicular exosome;intracellular membrane-bounded organelle;intracellular organelle;intracellular part;membrane-bounded organelle;membrane-bounded vesicle;mitochondrion;nucleus;organelle;vesicle	aging;amine metabolic process;biological regulation;catabolic process;cellular amino acid metabolic process;cellular ketone metabolic process;cellular lipid metabolic process;cellular metabolic process;cellular nitrogen compound metabolic process;cellular process;developmental process;lipid metabolic process;metabolic process;multicellular organismal development;multicellular organismal process;n…	cell part;cytosol;extracellular organelle;intracellular membrane-bounded organelle;intracellular organelle;mitochondrion;nucleus;organelle;vesicle	Glutathione metabolism	GSHPx	ANTIOXIDANT_ACTIVITY;CELLULAR_LIPID_METABOLIC_PROCESS;CHICAS_RB1_TARGETS_CONFLUENT;chr19p13;CREIGHTON_AKT1_SIGNALING_VIA_MTOR_UP;CYTOPLASM;CYTOPLASMIC_PART;DITTMER_PTHLH_TARGETS_UP;ELECTRON_TRANSPORT_GO_0006118;ENK_UV_RESPONSE_KERATINOCYTE_UP;GALLUZZI_PREVENT_MITOCHONDIAL_PERMEABILIZATION;GAVIN_FOXP3_TARGETS_CLUSTER_T4;GENERATION_OF_PRECURSOR_METABOLITES_AND_ENERGY;GERHOLD_ADIPOGENESIS_UP;GGGAGGR…	3D-structure;Alternativeinitiation;Completeproteome;Cytoplasm;Developmentalprotein;Dwarfism;Mitochondrion;Oxidoreductase;Peroxidase;Polymorphism;Proteomicsidentification;Referenceproteome;Selenocysteine;Transitpeptide		11	11	11	52.8	52.8	52.8	22.174	0	24.854	218510000000	1079	29.1598	29.1598	P36969;A0A087X2I2;A0A087WT12;P36969-2;K7ERP4;K7EJ20;K7EKX7;K7ENB4;R4GNE4;A0A0A0MTT1;A0A087X247	P36969;A0A087X2I2;A0A087WT12;P36969-2;K7ERP4;K7EJ20;K7EKX7;K7ENB4;R4GNE4;A0A0A0MTT1	Phospholipid hydroperoxide glutathione peroxidase, mitochondrial;Glutathione peroxidase	GPX4
22.6849	25.4861	24.2846	31.3611	26.5083	24.336	24.5925	24.1832	25.5643	27.9558	31.3156	27.7808	29.5075	26.0298	24.917	23.4358				actin filament-based movement;actin filament-based process;actin-mediated cell contraction;actin-myosin filament sliding;anatomical structure morphogenesis;biological regulation;cardiac muscle tissue morphogenesis;cellular component movement;cellular process;developmental process;muscle filament sliding;muscle tissue morphogenesis;regulation of biological process;regulation of multicellular organ…	binding;cation binding;ion binding;metal ion binding	cell part;contractile fiber part;cytoplasmic part;cytoskeletal part;cytosol;intracellular organelle part;intracellular part;macromolecular complex;organelle part;protein complex;troponin complex	anatomical structure morphogenesis;biological regulation;cellular component movement;cellular process;developmental process	cell part;cytosol;macromolecular complex;protein complex		Troponin	AFFAR_YY1_TARGETS_UP;BIOCARTA_NO1_PATHWAY;BOUDOUKHA_BOUND_BY_IGF2BP2;CAGGTG_V$E12_Q6;CATTGTYY_V$SOX9_B1;CHEMELLO_SOLEUS_VS_EDL_MYOFIBERS_UP;chr1q31;CTAWWWATA_V$RSRFC4_Q2;DAIRKEE_CANCER_PRONE_RESPONSE_BPA;EBAUER_MYOGENIC_TARGETS_OF_PAX3_FOXO1_FUSION;EBAUER_TARGETS_OF_PAX3_FOXO1_FUSION_UP;GCANCTGNY_V$MYOD_Q6;GGATTA_V$PITX2_Q2;GGGACCA,MIR-133A,MIR-133B;GNF2_TTN;GOBERT_CORE_OLIGODENDROCYTE_DIFFERENTI…	Acetylation;Actin-binding;Calcium;Completeproteome;Metal-binding;Muscleprotein;Polymorphism;Proteomicsidentification;Referenceproteome		10	10	10	40.6	40.6	40.6	21.692	0	149.9	310500000000	683	26.221	26.221	P19237;A0A087WT47;G3V489;G3V4F8;G3V3L5	P19237;A0A087WT47;G3V489;G3V4F8;G3V3L5	Troponin I, slow skeletal muscle	TNNI1
29.3637	30.0305	29.6301	29.3856	29.4614	28.9091	30.3199	30.1535	30.4944	28.8976	29.4967	29.092	28.7956	28.7031	30.9851	30.5548				metabolic process	binding;catalytic activity;cation binding;hydrolase activity;hydrolase activity, acting on ester bonds;ion binding;metal ion binding;transition metal ion binding;zinc ion binding	cell part;extracellular membrane-bounded organelle;extracellular organelle;extracellular region part;extracellular vesicular exosome;intracellular membrane-bounded organelle;intracellular organelle;intracellular part;membrane-bounded organelle;membrane-bounded vesicle;nucleus;organelle;vesicle	metabolic process	cell part;extracellular organelle;intracellular membrane-bounded organelle;intracellular organelle;nucleus;organelle;vesicle		DUF1907		3D-structure;Alternativesplicing;Completeproteome;Hydrolase;Metal-binding;Nucleus;Phosphoprotein;Proteomicsidentification;Referenceproteome;Zinc		15	15	7	59.4	59.4	32.4	35.117	0	237.84	258540000000	1355	29.5084	29.5084	Q9H0W9;A0A087WT99;Q9H0W9-2;Q9H0W9-4;Q9H0W9-3;E9PPB5;E9PQS1;E9PR95;E9PSC3;E9PLC5;E9PLB3;E9PIP1	Q9H0W9;A0A087WT99;Q9H0W9-2;Q9H0W9-4;Q9H0W9-3;E9PPB5;E9PQS1	Ester hydrolase C11orf54	C11orf54
36.5696	38.158	36.8687	35.5997	37.097	34.0337	37.9472	36.8704	37.8964	37.8808	35.0853	34.3887	35.5679	33.5369	37.6625	36.6846				anatomical structure development;anatomical structure morphogenesis;biological regulation;blood coagulation;blood vessel development;cell activation;cell migration;cell motility;cell surface receptor linked signaling pathway;cellular component assembly;cellular component disassembly;cellular component disassembly at cellular level;cellular component movement;cellular component organization;cellul…	binding;binding, bridging;cation binding;extracellular matrix structural constituent;growth factor binding;identical protein binding;ion binding;metal ion binding;platelet-derived growth factor binding;protein binding;protein binding, bridging;structural molecule activity	cell part;collagen;collagen type I;cytoplasmic part;endoplasmic reticulum lumen;endoplasmic reticulum part;extracellular matrix;extracellular matrix part;extracellular membrane-bounded organelle;extracellular organelle;extracellular region;extracellular region part;extracellular space;extracellular vesicular exosome;fibrillar collagen;intracellular organelle lumen;intracellular organelle part;int…	anatomical structure development;anatomical structure morphogenesis;biological regulation;cell activation;cell motility;cellular component assembly;cellular component disassembly;cellular component movement;cellular component organization;cellular membrane organization;cellular process;coagulation;developmental process;endocytosis;establishment of localization;extracellular matrix organization;ex…	cell part;extracellular matrix;extracellular organelle;extracellular region;extracellular space;organelle;vesicle	Amoebiasis;ECM-receptor interaction;Focal adhesion;Protein digestion and absorption	COLFI;Collagen	AAAYRNCTG_UNKNOWN;AACTTT_UNKNOWN;ACEVEDO_LIVER_CANCER_UP;ACEVEDO_LIVER_CANCER_WITH_H3K27ME3_UP;ACTACCT,MIR-196A,MIR-196B;ANASTASSIOU_CANCER_MESENCHYMAL_TRANSITION_SIGNATURE;ANATOMICAL_STRUCTURE_DEVELOPMENT;BERENJENO_TRANSFORMED_BY_RHOA_DN;BILANGES_SERUM_SENSITIVE_VIA_TSC2;BLALOCK_ALZHEIMERS_DISEASE_UP;BOQUEST_STEM_CELL_UP;BROWNE_HCMV_INFECTION_16HR_DN;BROWNE_HCMV_INFECTION_20HR_DN;BRUINS_UVC_RESP…	Calcium;Chromosomalrearrangement;Collagen;Completeproteome;Directproteinsequencing;Diseasemutation;Disulfidebond;Dwarfism;Ehlers-Danlossyndrome;Extracellularmatrix;Glycoprotein;Hydroxylation;Metal-binding;Osteogenesisimperfecta;Polymorphism;Proteomicsidentification;Referenceproteome;Repeat;Secreted;Signal		73	72	72	66.1	65.5	65.5	129.31	0	323.31	38411000000000	15839	36.8264	36.8264	P08123;A0A087WTA8	P08123;A0A087WTA8	Collagen alpha-2(I) chain	COL1A2
27.0228	29.3689	25.8755	26.0528	26.1634	25.5982	27.2073	25.1333	29.2836	27.682	26.0094	25.7892	26.4901	25.316	27.3726	26.294				biological regulation;cell activation;cell differentiation;cellular chemical homeostasis;cellular component organization;cellular component organization at cellular level;cellular component organization or biogenesis;cellular component organization or biogenesis at cellular level;cellular developmental process;cellular homeostasis;cellular ion homeostasis;cellular membrane organization;cellular p…	binding;GTP binding;guanyl nucleotide binding;guanyl ribonucleotide binding;nucleotide binding;purine nucleotide binding;purine ribonucleoside triphosphate binding;purine ribonucleotide binding;ribonucleotide binding	cell part;cytoplasmic part;integral to membrane;intracellular membrane-bounded organelle;intracellular organelle;intracellular organelle part;intracellular part;intrinsic to membrane;lysosome;lytic vacuole;membrane;membrane part;membrane-bounded organelle;mitochondrial membrane;mitochondrial outer membrane;mitochondrial part;organelle;organelle membrane;organelle outer membrane;organelle part;out…	biological regulation;cell activation;cell differentiation;cellular component organization;cellular homeostasis;cellular ion homeostasis;cellular membrane organization;cellular process;developmental process;homeostatic process;immune system process;membrane organization;mitochondrion organization;multicellular organismal process;organelle organization;regulation of transport	cell part;intracellular membrane-bounded organelle;intracellular organelle;lysosome;membrane;organelle;vacuole		AIG1	ACEVEDO_LIVER_CANCER_UP;BENPORATH_EED_TARGETS;BENPORATH_ES_WITH_H3K27ME3;BENPORATH_PRC2_TARGETS;BENPORATH_SUZ12_TARGETS;BLALOCK_ALZHEIMERS_DISEASE_UP;BOQUEST_STEM_CELL_DN;BOSCO_TH1_CYTOTOXIC_MODULE;BOYAULT_LIVER_CANCER_SUBCLASS_G3_DN;CAIRO_HEPATOBLASTOMA_CLASSES_DN;chr7q36;FIGUEROA_AML_METHYLATION_CLUSTER_5_DN;FINAK_BREAST_CANCER_SDPP_SIGNATURE;FULCHER_INFLAMMATORY_RESPONSE_LECTIN_VS_LPS_DN;GAL_L…	Alternativesplicing;Completeproteome;GTP-binding;Lysosome;Membrane;Mitochondrion;Mitochondrionoutermembrane;Nucleotide-binding;Phosphoprotein;Proteomicsidentification;Referenceproteome;Transmembrane;Transmembranehelix		21	21	14	54	54	35.4	57.051	0	199.67	50011000000	239	26.3268	26.3268	A0A087WTJ2;Q96F15;Q96F15-2;A0A0D9SFP0	A0A087WTJ2;Q96F15;Q96F15-2	GTPase IMAP family member 5	GIMAP1-GIMAP5;GIMAP5
25.7718	26.5712	25.0921	25.917	26.3504	NaN	24.6862	25.9817	27.4059	26.9282	26.0732	25.4967	26.973	24.1655	25.7219	28.8627				anatomical structure development;biological regulation;blood coagulation;cell differentiation;cell surface receptor linked signaling pathway;cellular developmental process;cellular macromolecule metabolic process;cellular metabolic process;cellular process;cellular protein metabolic process;cellular response to stimulus;chemotaxis;circulatory system process;coagulation;contact inhibition;dephosph…	beta-catenin binding;binding;catalytic activity;delta-catenin binding;enzyme binding;gamma-catenin binding;growth factor receptor binding;hydrolase activity;hydrolase activity, acting on ester bonds;kinase binding;mitogen-activated protein kinase binding;phosphatase activity;phosphoprotein phosphatase activity;phosphoric ester hydrolase activity;platelet-derived growth factor receptor binding;pro…	cell junction;cell part;cell projection membrane;cell projection part;cell surface;cell-cell junction;extracellular membrane-bounded organelle;extracellular organelle;extracellular region part;extracellular vesicular exosome;immunological synapse;integral to membrane;integral to plasma membrane;intracellular organelle part;intracellular part;intrinsic to membrane;intrinsic to plasma membrane;lead…	anatomical structure development;biological regulation;cell differentiation;cellular metabolic process;cellular process;circulatory system process;coagulation;developmental process;locomotion;macromolecule metabolic process;macromolecule modification;metabolic process;multicellular organismal process;phosphorus metabolic process;primary metabolic process;protein dephosphorylation;protein metaboli…	cell part;cell surface;extracellular organelle;membrane;nucleoplasm;organelle;plasma membrane;vesicle	Adherens junction	fn3;Y_phosphatase	AKT_UP.V1_UP;AKT_UP_MTOR_DN.V1_UP;BIOPOLYMER_METABOLIC_PROCESS;BIOPOLYMER_MODIFICATION;BYSTROEM_CORRELATED_WITH_IL5_DN;CAGGTG_V$E12_Q6;CELL_CELL_SIGNALING;CELL_SURFACE_RECEPTOR_LINKED_SIGNAL_TRANSDUCTION_GO_0007166;CELLULAR_MACROMOLECULE_METABOLIC_PROCESS;CELLULAR_PROTEIN_METABOLIC_PROCESS;chr11p11;CHYLA_CBFA2T3_TARGETS_UP;CREIGHTON_ENDOCRINE_THERAPY_RESISTANCE_3;CREIGHTON_ENDOCRINE_THERAPY_RESIS…	3D-structure;Alternativesplicing;Celljunction;Cellmembrane;Cellprojection;Completeproteome;Directproteinsequencing;Glycoprotein;Hydrolase;Membrane;Polymorphism;Proteinphosphatase;Proteomicsidentification;Referenceproteome;Repeat;Signal;Transmembrane;Transmembranehelix		15	15	15	17.1	17.1	17.1	145.94	0	38.205	18277000000	79	26.187	26.187	Q12913;A0A087WTK0;A0A087WVC6;Q12913-2	Q12913;A0A087WTK0;A0A087WVC6	Receptor-type tyrosine-protein phosphatase eta;Protein-tyrosine-phosphatase	PTPRJ
24.8309	28.6128	26.2523	24.6597	27.1426	24.4418	27.4724	27.3326	28.0588	26.2968	24.3848	24.1893	23.982	23.4348	28.5368	25.5447					lipid transporter activity;substrate-specific transporter activity;transporter activity	actin cytoskeleton;cell part;cytoplasm;cytoplasmic part;cytoskeleton;Golgi apparatus;intracellular membrane-bounded organelle;intracellular non-membrane-bounded organelle;intracellular organelle;intracellular part;membrane;membrane-bounded organelle;non-membrane-bounded organelle;organelle;plasma membrane		cell part;cytoplasm;cytoskeleton;Golgi apparatus;intracellular membrane-bounded organelle;intracellular non-membrane-bounded organelle;intracellular organelle;membrane;organelle;plasma membrane		DUF1081;DUF1943;Vitellogenin_N	ACEVEDO_LIVER_CANCER_DN;ACEVEDO_METHYLATED_IN_LIVER_CANCER_DN;BENPORATH_NANOG_TARGETS;CAIRO_LIVER_DEVELOPMENT_DN;CAR_HPX;CAR_IGFBP1;CELL_FRACTION;chr2p24;CTIP_DN.V1_UP;ESC_J1_UP_LATE.V1_UP;ESC_V6.5_UP_LATE.V1_UP;GAGCCAG,MIR-149;GSE10325_MYELOID_VS_LUPUS_MYELOID_UP;GSE17721_0.5H_VS_4H_GARDIQUIMOD_BMDM_UP;GSE17721_CPG_VS_GARDIQUIMOD_1H_BMDM_UP;GSE17721_CTRL_VS_PAM3CSK4_2H_BMDM_UP;GSE17721_PAM3CSK4_…	Completeproteome;Proteomicsidentification;Referenceproteome		285	1	1	71.2	0.3	0.3	489.83	0.00098668	3.1941	24989000000	158	26.1129	26.1129	A0A087WTM7;A8MUN2	A0A087WTM7		APOB
24.7022	25.719	24.7305	26.0182	22.6866	24.198	25.9809	25.6954	25.0316	25.0449	24.7777	23.9976	25.4526	24.8692	25.1068	23.8206				cation transport;cellular process;divalent inorganic cation transport;divalent metal ion transport;establishment of localization;ion transport;metal ion transport;transition metal ion transport;transmembrane transport;transport;zinc ion transport	cation transmembrane transporter activity;ion transmembrane transporter activity;metal ion transmembrane transporter activity;substrate-specific transmembrane transporter activity;substrate-specific transporter activity;transmembrane transporter activity;transporter activity	cell part;cytoplasmic part;endoplasmic reticulum;endoplasmic reticulum membrane;endoplasmic reticulum part;Golgi apparatus;integral to membrane;intracellular membrane-bounded organelle;intracellular organelle;intracellular organelle part;intracellular part;intrinsic to membrane;membrane;membrane part;membrane-bounded organelle;nuclear part;nucleoplasm;organelle;organelle membrane;organelle part	cellular process;establishment of localization;ion transport;transmembrane transport;transport	cell part;endoplasmic reticulum;Golgi apparatus;intracellular membrane-bounded organelle;intracellular organelle;membrane;nucleoplasm;organelle		Zip	ACAWNRNSRCGG_UNKNOWN;AMIT_EGF_RESPONSE_20_MCF10A;BENPORATH_MYC_MAX_TARGETS;BROWNE_HCMV_INFECTION_18HR_UP;CACGTG_V$MYC_Q2;CELL_FRACTION;chr6p21;DANG_BOUND_BY_MYC;GCCATNTTG_V$YY1_Q6;GGCNKCCATNK_UNKNOWN;GGGAGGRR_V$MAZ_Q6;GGGCGGR_V$SP1_Q6;GRAESSMANN_APOPTOSIS_BY_DOXORUBICIN_UP;GSE12366_GC_BCELL_VS_PLASMA_CELL_DN;GSE12366_PLASMA_CELL_VS_NAIVE_BCELL_UP;GSE14308_TH1_VS_NAIVE_CD4_TCELL_DN;GSE1460_CD4_THY…	Completeproteome;Endoplasmicreticulum;Golgiapparatus;Iontransport;Isopeptidebond;Membrane;Phosphoprotein;Polymorphism;Proteomicsidentification;Referenceproteome;Transmembrane;Transmembranehelix;Transport;Ublconjugation;Zinc;Zinctransport		5	5	5	17.1	17.1	17.1	50.117	0	43.082	21546000000	168	24.8692	24.8692	Q92504;A0A087WTX2;A2AAT0	Q92504;A0A087WTX2	Zinc transporter SLC39A7	SLC39A7
25.2127	28.2279	26.4508	24.6762	26.4729	NaN	27.4301	26.5088	27.1583	27.2201	26	23.5942	25.0644	NaN	27.8563	26.1537										C1-set;V-set	ACEVEDO_METHYLATED_IN_LIVER_CANCER_DN;BERTUCCI_MEDULLARY_VS_DUCTAL_BREAST_CANCER_UP;BMI1_DN.V1_UP;BOSCO_EPITHELIAL_DIFFERENTIATION_MODULE;CASORELLI_ACUTE_PROMYELOCYTIC_LEUKEMIA_UP;chr2p11;DANG_BOUND_BY_MYC;DANG_MYC_TARGETS_UP;GAUSSMANN_MLL_AF4_FUSION_TARGETS_G_UP;GOLDRATH_NAIVE_VS_EFF_CD8_TCELL_DN;GSE10325_BCELL_VS_MYELOID_UP;GSE10325_CD4_TCELL_VS_BCELL_DN;GSE10325_CD4_TCELL_VS_LUPUS_CD4_TCELL_DN…	Completeproteome;Immunoglobulindomain;Proteomicsidentification;Referenceproteome		12	2	0	53.4	13.1	0	25.624	0	40.338	26948000000	239	26.4619	26.4619	A0A087WTX5;A0A0C4DH73;A0A0B4J2E7	A0A087WTX5		IGKC
24.5251	24.8139	26.2883	25.1226	25.6214	25.1209	24.7193	25.0345	25.4481	24.6808	25.5365	25.3971	24.6325	24.042	25.3191	25.1301				cellular process;establishment of localization;transport;vesicle-mediated transport		cell part;cytoplasm;cytoplasmic part;endoplasmic reticulum membrane;endoplasmic reticulum part;endoplasmic reticulum-Golgi intermediate compartment membrane;Golgi apparatus;integral to membrane;intracellular membrane-bounded organelle;intracellular non-membrane-bounded organelle;intracellular organelle;intracellular organelle part;intracellular part;intrinsic to membrane;membrane;membrane part;me…	cellular process;establishment of localization;transport;vesicle-mediated transport	cell part;cytoplasm;Golgi apparatus;intracellular membrane-bounded organelle;intracellular non-membrane-bounded organelle;intracellular organelle;membrane;nucleolus;nucleus;organelle		COPIIcoated_ERV	ACEVEDO_LIVER_CANCER_UP;ACEVEDO_NORMAL_TISSUE_ADJACENT_TO_LIVER_TUMOR_UP;AGTCTAG,MIR-151;BARRIER_COLON_CANCER_RECURRENCE_UP;BLALOCK_ALZHEIMERS_DISEASE_DN;CELLULAR_LOCALIZATION;chr12p11;CTGTTAC,MIR-194;CUI_TCF21_TARGETS_2_DN;CYTOPLASM;CYTOPLASMIC_PART;ER_GOLGI_INTERMEDIATE_COMPARTMENT;ER_TO_GOLGI_VESICLE_MEDIATED_TRANSPORT;ESTABLISHMENT_OF_CELLULAR_LOCALIZATION;ESTABLISHMENT_OF_LOCALIZATION;FARMER…	Completeproteome;Cytoplasm;Endoplasmicreticulum;ER-Golgitransport;Golgiapparatus;Membrane;Nucleus;Proteomicsidentification;Referenceproteome;Transmembrane;Transmembranehelix;Transport		11	11	11	39.8	39.8	39.8	42.548	0	39.959	26445000000	302	25.2152	25.2152	Q96RQ1;A0A087WU02;H0YI50;F8VPA6;F8W0R1;H0YI58;F8VR88;F8VUZ2;F8VRW9;H0YHS0;H0YHJ8	Q96RQ1;A0A087WU02;H0YI50;F8VPA6	Endoplasmic reticulum-Golgi intermediate compartment protein 2	ERGIC2
25.5261	23.2833	22.6749	23.2541	23.82	25.2092	NaN	24.5486	NaN	26.4428	24.5853	25.6306	24.8608	24.8645	NaN	23.926				biological regulation;cellular component organization;cellular component organization at cellular level;cellular component organization or biogenesis;cellular component organization or biogenesis at cellular level;cellular process;cytoskeletal anchoring at plasma membrane;cytoskeleton organization;maintenance of location;maintenance of location in cell;maintenance of protein location;maintenance …	binding;identical protein binding;protein binding;receptor activity;viral receptor activity	cell part;external side of plasma membrane;extracellular membrane-bounded organelle;extracellular organelle;extracellular region part;extracellular vesicular exosome;integral to membrane;integral to plasma membrane;intrinsic to membrane;intrinsic to plasma membrane;membrane;membrane part;membrane-bounded organelle;membrane-bounded vesicle;organelle;plasma membrane;plasma membrane part;vesicle	biological regulation;cellular component organization;cellular process;cytoskeleton organization;organelle organization	cell part;extracellular organelle;membrane;organelle;plasma membrane;vesicle	Malaria		ADDYA_ERYTHROID_DIFFERENTIATION_BY_HEMIN;ALCALAY_AML_BY_NPM1_LOCALIZATION_DN;CELL_FRACTION;chr4q28;CYCLIN_D1_KE_.V1_DN;GNF2_ANK1;GNF2_BNIP3L;GNF2_CDC27;GNF2_MAP2K3;GNF2_PCAF;GNF2_RAD23A;GNF2_SPTA1;GNF2_SPTB;GNF2_TAL1;GSE18791_CTRL_VS_NEWCASTLE_VIRUS_DC_14H_DN;GSE29618_PRE_VS_DAY7_POST_LAIV_FLU_VACCINE_MDC_DN;GSE34205_HEALTHY_VS_RSV_INF_INFANT_PBMC_DN;GSE34205_RSV_VS_FLU_INF_INFANT_PBMC_UP;GSE3647…	3D-structure;Alternativesplicing;Bloodgroupantigen;Cellmembrane;Completeproteome;Directproteinsequencing;Glycoprotein;Hostcellreceptorforvirusentry;Host-virusinteraction;Membrane;Phosphoprotein;Polymorphism;Proteomicsidentification;Receptor;Referenceproteome;Sialicacid;Signal;Transmembrane;Transmembranehelix		3	3	3	20.7	20.7	20.7	16.331	0	44.383	7494600000	79	24.5853	24.5853	P02724;P02724-3;Q13030;E9PH25;E7EQF3;E9PD10;A0A087WU29;A0A0C4DFT7;P02724-2	P02724;P02724-3;Q13030;E9PH25;E7EQF3;E9PD10;A0A087WU29;A0A0C4DFT7;P02724-2	Glycophorin-A	GYPA;GPErik
26.6699	26.6413	26.6558	27.3148	26.1542	27.3086	24.8443	27.1717	25.905	25.7204	27.7629	27.7171	26.5584	25.9881	25.1014	24.2758				carbohydrate metabolic process;cation transport;cellular carbohydrate metabolic process;cellular macromolecule metabolic process;cellular metabolic process;cellular process;cellular protein metabolic process;cognition;divalent inorganic cation transport;divalent metal ion transport;establishment of localization;glycosylation;ion transport;macromolecule glycosylation;macromolecule metabolic proces…	cation transmembrane transporter activity;divalent inorganic cation transmembrane transporter activity;inorganic cation transmembrane transporter activity;ion transmembrane transporter activity;magnesium ion transmembrane transporter activity;metal ion transmembrane transporter activity;substrate-specific transmembrane transporter activity;substrate-specific transporter activity;transmembrane tra…	cell part;cytoplasmic part;endoplasmic reticulum part;integral to membrane;integral to plasma membrane;intracellular organelle part;intracellular part;intrinsic to membrane;intrinsic to plasma membrane;macromolecular complex;membrane;membrane part;oligosaccharyltransferase complex;organelle part;plasma membrane;plasma membrane part;protein complex	carbohydrate metabolic process;cellular metabolic process;cellular process;establishment of localization;ion transport;macromolecule metabolic process;macromolecule modification;metabolic process;multicellular organismal process;neurological system process;peptidyl-amino acid modification;primary metabolic process;protein glycosylation;protein metabolic process;protein modification process;transm…	cell part;macromolecular complex;membrane;plasma membrane;protein complex		OST3_OST6	AACTTT_UNKNOWN;ACCAAAG,MIR-9;ACEVEDO_LIVER_TUMOR_VS_NORMAL_ADJACENT_TISSUE_DN;BENPORATH_CYCLING_GENES;BIOPOLYMER_METABOLIC_PROCESS;BIOPOLYMER_MODIFICATION;BIOSYNTHETIC_PROCESS;CCAWYNNGAAR_UNKNOWN;CELLULAR_MACROMOLECULE_METABOLIC_PROCESS;CELLULAR_PROTEIN_METABOLIC_PROCESS;CYTOPLASM;CYTOPLASMIC_PART;DODD_NASOPHARYNGEAL_CARCINOMA_DN;ENDOMEMBRANE_SYSTEM;ENDOPLASMIC_RETICULUM;ENDOPLASMIC_RETICULUM_MEM…	Alternativesplicing;Cellmembrane;Completeproteome;Disulfidebond;Endoplasmicreticulum;Glycoprotein;Magnesium;Membrane;Polymorphism;Proteomicsidentification;Referenceproteome;Signal;Transmembrane;Transmembranehelix;Transport	Oligosaccharyltransferase complex (Stt3A variant);Oligosaccharyltransferase complex (Stt3B variant)	10	10	10	26.6	26.6	26.6	38.036	0	32.737	58819000000	364	26.5566	26.5566	Q9H0U3;A0A087WU53;Q9H0U3-2	Q9H0U3;A0A087WU53	Magnesium transporter protein 1	MAGT1
NaN	24.0374	NaN	21.8819	23.3939	24.5284	NaN	22.2616	24.2917	NaN	NaN	23.031	NaN	NaN	23.9815	NaN				amine metabolic process;aminoglycan biosynthetic process;aminoglycan metabolic process;biosynthetic process;carbohydrate biosynthetic process;carbohydrate metabolic process;cellular biosynthetic process;cellular metabolic process;cellular process;chondroitin sulfate biosynthetic process;chondroitin sulfate metabolic process;glycosaminoglycan biosynthetic process;glycosaminoglycan metabolic proces…	catalytic activity;chondroitin 4-sulfotransferase activity;chondroitin sulfotransferase activity;N-acetylgalactosamine 4-O-sulfotransferase activity;sulfotransferase activity;transferase activity;transferase activity, transferring sulfur-containing groups	cell part;cytoplasmic part;Golgi apparatus part;Golgi membrane;integral to membrane;intracellular organelle part;intracellular part;intrinsic to membrane;membrane;membrane part;organelle membrane;organelle part	amine metabolic process;biosynthetic process;carbohydrate metabolic process;cellular metabolic process;cellular process;macromolecule metabolic process;metabolic process;nitrogen compound metabolic process;polysaccharide metabolic process;primary metabolic process;small molecule metabolic process;sulfur compound metabolic process	cell part;membrane	Glycosaminoglycan biosynthesis - chondroitin sulfate;Sulfur metabolism	Sulfotransfer_2	AMINE_METABOLIC_PROCESS;BIOSYNTHETIC_PROCESS;CAGGTG_V$E12_Q6;CARBOHYDRATE_BIOSYNTHETIC_PROCESS;CARBOHYDRATE_METABOLIC_PROCESS;CELLULAR_BIOSYNTHETIC_PROCESS;CELLULAR_CARBOHYDRATE_METABOLIC_PROCESS;CELLULAR_MACROMOLECULE_METABOLIC_PROCESS;CELLULAR_PROTEIN_METABOLIC_PROCESS;chr3q21;FULCHER_INFLAMMATORY_RESPONSE_LECTIN_VS_LPS_DN;GSE13306_TREG_RA_VS_TCONV_RA_DN;GSE17974_0H_VS_0.5H_IN_VITRO_ACT_CD4_TCE…	Alternativesplicing;Carbohydratemetabolism;Completeproteome;Glycoprotein;Golgiapparatus;Membrane;Phosphoprotein;Polymorphism;Proteomicsidentification;Referenceproteome;Signal-anchor;Transferase;Transmembrane;Transmembranehelix		4	4	4	13.5	13.5	13.5	38.919	0.0024283	2.2181	948350000	13	24.0094	24.0094	Q8NET6;A0A087WU70;Q8NET6-2	Q8NET6;A0A087WU70;Q8NET6-2	Carbohydrate sulfotransferase 13	CHST13
26.723	30.308	27.0437	25.8999	27.0654	25.0524	28.6719	26.871	29.1266	26.8029	25.9664	25.0439	25.28	24.3187	27.6337	26.3372										V-set	chr14q32	Completeproteome;Proteomicsidentification;Referenceproteome		5	4	3	46.5	38.6	28.9	12.332	0.00011779	8.8221	45537000000	283	26.7125	26.7125	A0A087WU91;A0A0A0MS15	A0A087WU91;A0A0A0MS15		IGHV3-49
24.9801	24.1161	24.9445	25.4438	24.0333	24.3262	24.8161	24.5177	24.7714	24.7237	25.1725	24.3836	24.1245	24.2897	23.0406	24.6766				apoptosis;biological regulation;cell death;cellular macromolecule metabolic process;cellular metabolic process;cellular nitrogen compound metabolic process;cellular process;death;gene expression;immune system process;macromolecule metabolic process;metabolic process;mRNA metabolic process;mRNA processing;nitrogen compound metabolic process;nuclear mRNA splicing, via spliceosome;nucleic acid metab…	binding;enzyme binding;protein binding	cell part;cytoplasm;intracellular membrane-bounded organelle;intracellular organelle;intracellular organelle part;intracellular part;macromolecular complex;membrane;membrane-bounded organelle;nuclear part;nucleoplasm;nucleus;organelle;organelle part;protein complex;Prp19 complex;ribonucleoprotein complex;spliceosomal complex	biological regulation;cell death;cellular metabolic process;cellular nitrogen compound metabolic process;cellular process;death;immune system process;macromolecule metabolic process;metabolic process;mRNA metabolic process;mRNA processing;nitrogen compound metabolic process;nucleobase-containing compound metabolic process;primary metabolic process;RNA metabolic process;RNA processing;RNA splicing	cell part;cytoplasm;intracellular membrane-bounded organelle;intracellular organelle;macromolecular complex;membrane;nucleoplasm;nucleus;organelle;protein complex;ribonucleoprotein complex;spliceosomal complex	Spliceosome	CTNNBL	BLALOCK_ALZHEIMERS_DISEASE_UP;BOYAULT_LIVER_CANCER_SUBCLASS_G6_UP;CASORELLI_ACUTE_PROMYELOCYTIC_LEUKEMIA_DN;CHIANG_LIVER_CANCER_SUBCLASS_CTNNB1_UP;chr20q11;DIAZ_CHRONIC_MEYLOGENOUS_LEUKEMIA_UP;GINESTIER_BREAST_CANCER_20Q13_AMPLIFICATION_UP;GSE11864_UNTREATED_VS_CSF1_IFNG_IN_MAC_DN;GSE11924_TFH_VS_TH17_CD4_TCELL_DN;GSE13411_IGM_MEMORY_BCELL_VS_PLASMA_CELL_UP;GSE13411_SWITCHED_MEMORY_BCELL_VS_PLASM…	3D-structure;Acetylation;Alternativesplicing;Apoptosis;Coiledcoil;Completeproteome;Cytoplasm;mRNAprocessing;mRNAsplicing;Nucleus;Phosphoprotein;Polymorphism;Proteomicsidentification;Referenceproteome;Repeat;Spliceosome	Spliceosome	22	22	22	39.4	39.4	39.4	65.173	0	108.03	17840000000	246	24.5951	24.5951	Q8WYA6;A0A087WUB9;Q8WYA6-4;Q8WYA6-3;Q8WYA6-2;A2A2P1	Q8WYA6;A0A087WUB9;Q8WYA6-4;Q8WYA6-3;Q8WYA6-2	Beta-catenin-like protein 1	CTNNBL1
26.7936	27.8264	27.8314	27.4629	28.1305	26.6576	28.2069	26.9773	28.5785	28.1511	27.8327	26.7042	27.0398	26.9163	28.1581	27.0535				biological regulation;biosynthetic process;cellular biosynthetic process;cellular macromolecule biosynthetic process;cellular macromolecule metabolic process;cellular metabolic process;cellular process;cellular protein metabolic process;cotranslational protein targeting to membrane;establishment of localization;establishment of localization in cell;establishment of protein localization;establishm…	catalytic activity;hydrolase activity;peptidase activity	cell part;cytoplasmic part;endoplasmic reticulum membrane;endoplasmic reticulum part;integral to membrane;intracellular organelle part;intracellular part;intrinsic to membrane;macromolecular complex;membrane;membrane part;organelle membrane;organelle part;protein complex;signal peptidase complex	biological regulation;biosynthetic process;cellular metabolic process;cellular process;establishment of localization;macromolecule metabolic process;metabolic process;peptide metabolic process;primary metabolic process;protein maturation;protein metabolic process;protein targeting;protein transport;regulation of transport;translation;transport	cell part;macromolecular complex;membrane;protein complex	Protein export	SPC25	ACAACTT,MIR-382;ACEVEDO_LIVER_TUMOR_VS_NORMAL_ADJACENT_TISSUE_UP;ACTAYRNNNCCCR_UNKNOWN;ACTTTAT,MIR-142-5P;ATGTTAA,MIR-302C;BENPORATH_SOX2_TARGETS;CAGCTTT,MIR-320;CAGGTG_V$E12_Q6;chr11q13;CTGTTAC,MIR-194;GATGKMRGCG_UNKNOWN;GATTGGY_V$NFY_Q6_01;GCCATNTTG_V$YY1_Q6;GGGAGGRR_V$MAZ_Q6;GNF2_DENR;GSE1448_CTRL_VS_ANTI_VALPHA2_DP_THYMOCYTE_DN;GSE1448_CTRL_VS_ANTI_VBETA5_DP_THYMOCYTE_DN;GSE15659_CD45RA_NEG_C…	Acetylation;Completeproteome;Directproteinsequencing;Endoplasmicreticulum;Hydrolase;Membrane;Microsome;Protease;Proteomicsidentification;Referenceproteome;Transmembrane;Transmembranehelix		10	10	10	44.2	44.2	44.2	25.003	0	218.08	136120000000	660	27.4822	27.4822	Q15005;A0A087WUC6;E9PI68;E9PL01;E9PRB9;H0YE04	Q15005;A0A087WUC6;E9PI68;E9PL01;E9PRB9	Signal peptidase complex subunit 2	SPCS2
26.2254	21.3699	25.647	23.4057	23.8726	24.9725	27.0946	23.6566	24.3752	29.7384	25.066	27.3948	23.1784	25.3627	26.4843	23.071				biological regulation;catabolic process;cellular catabolic process;cellular macromolecule catabolic process;cellular macromolecule metabolic process;cellular metabolic process;cellular nitrogen compound metabolic process;cellular process;cellular response to stimulus;cellular response to stress;DNA catabolic process;DNA excision;DNA metabolic process;DNA repair;macromolecule catabolic process;mac…	binding;bubble DNA binding;catalytic activity;cation binding;deoxyribonuclease activity;DNA binding;DNA secondary structure binding;double-stranded DNA binding;endodeoxyribonuclease activity;endonuclease activity;hydrolase activity;hydrolase activity, acting on ester bonds;identical protein binding;ion binding;metal ion binding;nuclease activity;nucleic acid binding;protein binding;protein dimeri…	cell part;cytoskeleton;intermediate filament cytoskeleton;intracellular membrane-bounded organelle;intracellular non-membrane-bounded organelle;intracellular organelle;intracellular organelle part;intracellular part;membrane-bounded organelle;non-membrane-bounded organelle;nuclear part;nucleoplasm;nucleus;organelle;organelle part	biological regulation;catabolic process;cellular metabolic process;cellular nitrogen compound metabolic process;cellular process;DNA metabolic process;DNA repair;macromolecule metabolic process;metabolic process;nitrogen compound metabolic process;nucleobase-containing compound metabolic process;primary metabolic process;response to abiotic stimulus;response to DNA damage stimulus;response to sti…	cell part;cytoskeleton;intracellular membrane-bounded organelle;intracellular non-membrane-bounded organelle;intracellular organelle;nucleoplasm;nucleus;organelle	Nucleotide excision repair	XPG_I;XPG_N	APOPTOSIS_GO;BARIS_THYROID_CANCER_UP;BIOPOLYMER_CATABOLIC_PROCESS;BIOPOLYMER_METABOLIC_PROCESS;BORCZUK_MALIGNANT_MESOTHELIOMA_DN;BRUINS_UVC_RESPONSE_VIA_TP53_GROUP_B;CASTELLANO_NRAS_TARGETS_UP;CATABOLIC_PROCESS;CELL_DEVELOPMENT;CELLULAR_CATABOLIC_PROCESS;chr13q22;DACOSTA_UV_RESPONSE_VIA_ERCC3_COMMON_UP;DEBIASI_APOPTOSIS_BY_REOVIRUS_INFECTION_DN;DEOXYRIBONUCLEASE_ACTIVITY;DNA_BINDING;DNA_CATABOLIC…	Acetylation;Alternativesplicing;Cockaynesyndrome;Completeproteome;Deafness;Diseasemutation;DNA-binding;DNAdamage;DNArepair;Dwarfism;Endonuclease;Hydrolase;Magnesium;Metal-binding;Nuclease;Nucleus;Phosphoprotein;Polymorphism;Proteomicsidentification;Referenceproteome;Xerodermapigmentosum		23	23	3	29.9	29.9	3.3	133.11	0	35.444	28102000000	71	25.1276	25.1276	P28715;A0A087WUH0;P28715-2	P28715;A0A087WUH0	DNA repair protein complementing XP-G cells	ERCC5
29.0121	27.8074	27.2064	28.3191	28.2319	28.2043	27.4364	29.3508	28.7015	28.0284	28.8048	28.6047	28.0508	28.0783	27.7643	28.0615				biological regulation;biosynthetic process;cellular biosynthetic process;cellular macromolecule biosynthetic process;cellular macromolecule metabolic process;cellular metabolic process;cellular nitrogen compound metabolic process;cellular process;macromolecule biosynthetic process;macromolecule metabolic process;metabolic process;nitrogen compound metabolic process;nucleic acid metabolic process;…	binding;DNA binding;double-stranded DNA binding;mRNA binding;nucleic acid binding;nucleotide binding;poly(A) RNA binding;poly(G) RNA binding;poly-purine tract binding;RNA binding;single-stranded DNA binding;single-stranded RNA binding;structure-specific DNA binding	cell part;cytoplasm;extracellular membrane-bounded organelle;extracellular organelle;extracellular region part;extracellular vesicular exosome;intracellular membrane-bounded organelle;intracellular organelle;intracellular organelle part;intracellular part;macromolecular complex;membrane-bounded organelle;membrane-bounded vesicle;nuclear part;nucleoplasm;nucleus;organelle;organelle part;ribonucleo…	biological regulation;biosynthetic process;cellular metabolic process;cellular nitrogen compound metabolic process;cellular process;macromolecule metabolic process;metabolic process;nitrogen compound metabolic process;nucleobase-containing compound metabolic process;primary metabolic process;RNA metabolic process;RNA processing	cell part;cytoplasm;extracellular organelle;intracellular membrane-bounded organelle;intracellular organelle;macromolecular complex;nucleoplasm;nucleus;organelle;ribonucleoprotein complex;spliceosomal complex;vesicle		RRM_1		Acetylation;Activator;Alternativesplicing;Completeproteome;Cytoplasm;Directproteinsequencing;Diseasemutation;DNA-binding;Limb-girdlemusculardystrophy;Methylation;Nucleus;Phosphoprotein;Proteomicsidentification;Referenceproteome;Repeat;Repressor;Ribonucleoprotein;RNA-binding;Transcription;Transcriptionregulation;Viralnucleoprotein;Virion	Large Drosha complex	13	12	12	32.4	30.5	30.5	46.437	0	74.134	198200000000	1101	28.2065	28.2065	O14979;A0A087WUK2;O14979-3;O14979-2	O14979;A0A087WUK2;O14979-3;O14979-2	Heterogeneous nuclear ribonucleoprotein D-like	HNRNPDL
29.414	28.9333	28.5732	28.4149	28.3518	28.3263	27.2174	29.8883	31.169	28.9255	28.6678	28.4164	28.8064	27.6726	30.0606	30.7306				alcohol metabolic process;alditol metabolic process;biological regulation;carbohydrate metabolic process;carbohydrate phosphorylation;cellular carbohydrate metabolic process;cellular metabolic process;cellular process;defense response;fructose metabolic process;glycerol metabolic process;hexose metabolic process;immune response;immune system process;innate immune response;metabolic process;monosa…	adenyl nucleotide binding;adenyl ribonucleotide binding;ATP binding;binding;catalytic activity;cation binding;cyclase activity;FAD-AMP lyase (cyclizing) activity;glycerone kinase activity;ion binding;kinase activity;lyase activity;metal ion binding;nucleotide binding;phosphorus-oxygen lyase activity;phosphotransferase activity, alcohol group as acceptor;purine nucleotide binding;purine ribonucleo…	cell part;cytoplasmic part;cytosol;extracellular membrane-bounded organelle;extracellular organelle;extracellular region part;extracellular vesicular exosome;intracellular membrane-bounded organelle;intracellular organelle;intracellular part;membrane-bounded organelle;membrane-bounded vesicle;nucleus;organelle;vesicle	alcohol metabolic process;biological regulation;carbohydrate metabolic process;cellular metabolic process;cellular process;immune system process;metabolic process;phosphorus metabolic process;primary metabolic process;response to stimulus;response to stress;small molecule metabolic process	cell part;cytosol;extracellular organelle;intracellular membrane-bounded organelle;intracellular organelle;nucleus;organelle;vesicle	Glycerolipid metabolism;Methane metabolism;RIG-I-like receptor signaling pathway	Dak1;Dak2	ACEVEDO_LIVER_CANCER_DN;ACEVEDO_LIVER_TUMOR_VS_NORMAL_ADJACENT_TISSUE_DN;CAGGTG_V$E12_Q6;CHIANG_LIVER_CANCER_SUBCLASS_POLYSOMY7_UP;chr11q12;CREIGHTON_ENDOCRINE_THERAPY_RESISTANCE_1;DOUGLAS_BMI1_TARGETS_DN;GARY_CD5_TARGETS_UP;GGGCGGR_V$SP1_Q6;GNF2_GSTM1;GNF2_HPN;GNF2_HPX;GNF2_LCAT;GNF2_TST;GRAESSMANN_APOPTOSIS_BY_DOXORUBICIN_UP;GRAESSMANN_RESPONSE_TO_MC_AND_DOXORUBICIN_UP;GSE12845_IGD_NEG_BLOOD_VS…	Alternativesplicing;ATP-binding;Cobalt;Completeproteome;FAD;Flavoprotein;Kinase;Lyase;Magnesium;Manganese;Metal-binding;Multifunctionalenzyme;Nucleotide-binding;Phosphoprotein;Polymorphism;Proteomicsidentification;Referenceproteome;Transferase		32	32	32	70.1	70.1	70.1	58.946	0	244.02	337250000000	2097	28.925	28.925	Q3LXA3;A0A087WUL0;H0YCY6;Q3LXA3-2;I3L252;E9PJG8;E9PQR1	Q3LXA3;A0A087WUL0;H0YCY6;Q3LXA3-2	Bifunctional ATP-dependent dihydroxyacetone kinase/FAD-AMP lyase (cyclizing);ATP-dependent dihydroxyacetone kinase;FAD-AMP lyase (cyclizing)	DAK;TKFC
29.2939	30.3251	29.9832	30.5906	30.3502	29.8035	29.5769	28.8558	28.2963	29.8564	30.1802	30.679	29.727	29.9246	29.096	30.3838						cell part;cytoplasmic part;integral to membrane;intracellular membrane-bounded organelle;intracellular organelle;intracellular organelle part;intracellular part;intrinsic to membrane;membrane;membrane part;membrane-bounded organelle;mitochondrial membrane;mitochondrial outer membrane;mitochondrial part;mitochondrion;organelle;organelle membrane;organelle outer membrane;organelle part;outer membra…		cell part;intracellular membrane-bounded organelle;intracellular organelle;membrane;mitochondrion;organelle		COX16;PDZ	ACEVEDO_LIVER_CANCER_DN;ACEVEDO_LIVER_TUMOR_VS_NORMAL_ADJACENT_TISSUE_DN;BERNARD_PPAPDC1B_TARGETS_UP;BONOME_OVARIAN_CANCER_SURVIVAL_OPTIMAL_DEBULKING;BUYTAERT_PHOTODYNAMIC_THERAPY_STRESS_DN;BYSTRYKH_HEMATOPOIESIS_STEM_CELL_QTL_TRANS;CAGGTG_V$E12_Q6;chr14q22;CREIGHTON_AKT1_SIGNALING_VIA_MTOR_UP;CUI_TCF21_TARGETS_2_DN;GRAESSMANN_APOPTOSIS_BY_SERUM_DEPRIVATION_UP;GSE11864_CSF1_IFNG_VS_CSF1_IFNG_PAM3…	3D-structure;Completeproteome;Membrane;Mitochondrion;Mitochondrionoutermembrane;Polymorphism;Referenceproteome;Transmembrane;Transmembranehelix		10	10	1	62.9	62.9	5.9	20.774	0	99.134	206230000000	615	29.8905	29.8905	A0A087WUM0;A0A087X1F5;P57105;A0A087WX56;A0A087WTA2	A0A087WUM0;A0A087X1F5;P57105	Synaptojanin-2-binding protein	SYNJ2BP-COX16;SYNJ2BP
28.9264	29.3886	28.9862	29.9027	29.2847	29.5711	28.7953	29.5693	29.7851	29.2298	29.3658	29.6734	29.2827	29.2114	29.7295	29.3599				acylglycerol metabolic process;aging;amine metabolic process;anatomical structure development;anatomical structure formation involved in morphogenesis;anatomical structure morphogenesis;angiogenesis;angiogenesis involved in wound healing;arachidonic acid metabolic process;biological regulation;blood vessel endothelial cell migration;carboxylic acid metabolic process;catabolic process;cell develop…	amine binding;amino acid binding;antioxidant activity;binding;carboxylic acid binding;catalytic activity;glutathione binding;glutathione peroxidase activity;modified amino acid binding;oxidoreductase activity;oxidoreductase activity, acting on paired donors, with incorporation or reduction of molecular oxygen;oxidoreductase activity, acting on peroxide as acceptor;peptide binding;peroxidase activ…	cell part;cytoplasm;cytoplasmic part;cytosol;extracellular membrane-bounded organelle;extracellular organelle;extracellular region part;extracellular vesicular exosome;intracellular membrane-bounded organelle;intracellular organelle;intracellular organelle lumen;intracellular organelle part;intracellular part;membrane-bounded organelle;membrane-bounded vesicle;membrane-enclosed lumen;mitochondria…	aging;amine metabolic process;anatomical structure development;anatomical structure formation involved in morphogenesis;anatomical structure morphogenesis;biological regulation;catabolic process;cell development;cell differentiation;cell motility;cell proliferation;cellular amino acid metabolic process;cellular aromatic compound metabolic process;cellular component movement;cellular homeostasis;c…	cell part;cytoplasm;cytosol;extracellular organelle;intracellular membrane-bounded organelle;intracellular organelle;mitochondrion;nucleus;organelle;vesicle	Arachidonic acid metabolism;Glutathione metabolism	GSHPx	AAAYWAACM_V$HFH4_01;AACTTT_UNKNOWN;ACEVEDO_METHYLATED_IN_LIVER_CANCER_DN;ANTI_APOPTOSIS;APOPTOSIS_GO;APOPTOTIC_MITOCHONDRIAL_CHANGES;APOPTOTIC_PROGRAM;ASTIER_INTEGRIN_SIGNALING;BIOCARTA_FREE_PATHWAY;BROWNE_HCMV_INFECTION_24HR_DN;BYSTRYKH_HEMATOPOIESIS_STEM_CELL_QTL_TRANS;CACGTG_V$MYC_Q2;CAGCTG_V$AP4_Q5;CAGGTG_V$E12_Q6;CELL_DEVELOPMENT;CELL_PROLIFERATION_GO_0008283;CELLULAR_HOMEOSTASIS;CGGTGTG,MIR…	3D-structure;Acetylation;Alternativesplicing;Completeproteome;Cytoplasm;Oxidoreductase;Peroxidase;Phosphoprotein;Polymorphism;Proteomicsidentification;Referenceproteome;Selenocysteine		15	15	15	84.7	84.7	84.7	22.088	0	84.73	283220000000	1554	29.3772	29.3772	P07203;A0A087WUQ6;P07203-2	P07203;A0A087WUQ6	Glutathione peroxidase 1;Glutathione peroxidase	GPX1
27.2216	27.5887	27.3485	27.4901	27.4536	27.5886	26.4029	27.607	27.3747	27.2114	27.6448	28.1484	26.9598	27.0796	27.3476	27.7687				biological regulation;biosynthetic process;catabolic process;cellular biosynthetic process;cellular catabolic process;cellular component biogenesis;cellular component biogenesis at cellular level;cellular component disassembly;cellular component disassembly at cellular level;cellular component organization;cellular component organization at cellular level;cellular component organization or biogen…	binding;nucleotide binding;protein binding;structural constituent of ribosome;structural molecule activity;translation initiation factor binding	cell part;cytoplasm;cytoplasmic part;cytosol;cytosolic small ribosomal subunit;intracellular membrane-bounded organelle;intracellular non-membrane-bounded organelle;intracellular organelle;intracellular organelle part;intracellular part;macromolecular complex;membrane;membrane-bounded organelle;non-membrane-bounded organelle;nuclear part;nucleolus;nucleus;organelle;organelle part;ribonucleoprotei…	biological regulation;biosynthetic process;catabolic process;cellular component disassembly;cellular component organization;cellular metabolic process;cellular nitrogen compound metabolic process;cellular process;establishment of localization;homeostatic process;macromolecule metabolic process;metabolic process;mRNA metabolic process;nitrogen compound metabolic process;nucleobase-containing compo…	cell part;cytoplasm;cytosol;intracellular membrane-bounded organelle;intracellular non-membrane-bounded organelle;intracellular organelle;macromolecular complex;membrane;nucleolus;nucleus;organelle;ribonucleoprotein complex;ribosome;small ribosomal subunit	Ribosome	Ribosomal_S24e	BENPORATH_ES_1;BHATTACHARYA_EMBRYONIC_STEM_CELL;BILANGES_SERUM_AND_RAPAMYCIN_SENSITIVE_GENES;chr10q22;DIAZ_CHRONIC_MEYLOGENOUS_LEUKEMIA_DN;DODD_NASOPHARYNGEAL_CARCINOMA_DN;FEVR_CTNNB1_TARGETS_DN;GCM_ACTG1;GCM_APEX1;GCM_NPM1;GCM_PFN1;GCM_PSME1;GCM_TPT1;GNF2_DAP3;GNF2_EIF3S6;GNF2_NPM1;GNF2_ST13;GNF2_TPT1;GRADE_COLON_CANCER_UP;GRUETZMANN_PANCREATIC_CANCER_DN;GSE13484_UNSTIM_VS_12H_YF17D_VACCINE_STIM…	3D-structure;Acetylation;Alternativesplicing;Completeproteome;Diamond-Blackfananemia;Directproteinsequencing;Phosphoprotein;Proteomicsidentification;Referenceproteome;Ribonucleoprotein;Ribosomalprotein	40S ribosomal subunit, cytoplasmic;Nop56p-associated pre-rRNA complex;Ribosome, cytoplasmic	6	6	6	45.1	45.1	45.1	15.423	0.00011523	7.9693	129180000000	942	27.4719	27.4719	P62847;E7ETK0;A0A087WUS0;P62847-2;P62847-3;P62847-4	P62847;E7ETK0;A0A087WUS0;P62847-2;P62847-3;P62847-4	40S ribosomal protein S24	RPS24
28.8734	31.2028	28.7242	28.2992	29.0459	26.8783	30.6111	29.2059	30.745	29.5656	28.3439	27.6781	28.2368	26.765	30.6337	28.599				immune response;immune system process;response to stimulus	antigen binding;binding	blood microparticle;cell part;extracellular membrane-bounded organelle;extracellular organelle;extracellular region part;extracellular vesicular exosome;integral to membrane;intrinsic to membrane;membrane;membrane part;membrane-bounded organelle;membrane-bounded vesicle;organelle;plasma membrane;vesicle	immune system process;response to stimulus	cell part;extracellular organelle;membrane;organelle;plasma membrane;vesicle		C1-set;ig	BILBAN_B_CLL_LPL_UP;BORCZUK_MALIGNANT_MESOTHELIOMA_DN;BOSCO_EPITHELIAL_DIFFERENTIATION_MODULE;chr14q32;DODD_NASOPHARYNGEAL_CARCINOMA_UP;EHRLICH_ICF_SYNDROM_UP;GSE10325_BCELL_VS_MYELOID_UP;GSE10325_CD4_TCELL_VS_BCELL_DN;GSE10325_LUPUS_BCELL_VS_LUPUS_MYELOID_UP;GSE10325_LUPUS_CD4_TCELL_VS_LUPUS_BCELL_DN;GSE11057_CD4_CENT_MEM_VS_PBMC_DN;GSE11057_PBMC_VS_MEM_CD4_TCELL_UP;GSE12845_IGD_POS_BLOOD_VS_NAI…	3D-structure;Alternativesplicing;Cellmembrane;Completeproteome;Directproteinsequencing;Disulfidebond;Glycoprotein;ImmunoglobulinCregion;Immunoglobulindomain;Membrane;Proteomicsidentification;Referenceproteome;Repeat;Secreted;Transmembrane		12	12	12	39.6	39.6	39.6	42.253	0	269.16	212070000000	928	28.9597	28.9597	P01880;A0A087WUS7;A0A0A0MS09;P01880-2	P01880;A0A087WUS7;A0A0A0MS09;P01880-2	Ig delta chain C region	IGHD
28.2453	27.0708	29.1766	28.6625	27.9822	28.0685	28.0766	27.9811	28.3107	27.5675	29.1128	28.4263	28.1175	28.0098	28.5404	26.8381				biological regulation;biosynthetic process;cellular biosynthetic process;cellular macromolecule biosynthetic process;cellular macromolecule metabolic process;cellular metabolic process;cellular process;cellular protein metabolic process;gene expression;macromolecule biosynthetic process;macromolecule metabolic process;metabolic process;posttranscriptional regulation of gene expression;primary met…	binding;catalytic activity;GTP binding;GTPase activity;guanyl nucleotide binding;guanyl ribonucleotide binding;hydrolase activity;hydrolase activity, acting on acid anhydrides;hydrolase activity, acting on acid anhydrides, in phosphorus-containing anhydrides;nucleic acid binding;nucleoside-triphosphatase activity;nucleotide binding;purine nucleotide binding;purine ribonucleoside triphosphate bind…	cell part;cytoplasm;cytoplasmic part;cytosol;intracellular part	biological regulation;biosynthetic process;cellular metabolic process;cellular process;macromolecule metabolic process;metabolic process;primary metabolic process;protein metabolic process;regulation of translation;translation;translational initiation	cell part;cytoplasm;cytosol	RNA transport	GTP_EFTU;GTP_EFTU_D2;GTP_EFTU_D4;IF-2	ACACTGG,MIR-199A,MIR-199B;BILANGES_SERUM_SENSITIVE_VIA_TSC2;BLALOCK_ALZHEIMERS_DISEASE_INCIPIENT_UP;BLALOCK_ALZHEIMERS_DISEASE_UP;BROWNE_HCMV_INFECTION_1HR_DN;BROWNE_HCMV_INFECTION_48HR_DN;BUCKANOVICH_T_LYMPHOCYTE_HOMING_ON_TUMOR_UP;BYSTRYKH_HEMATOPOIESIS_STEM_CELL_AND_BRAIN_QTL_TRANS;BYSTRYKH_HEMATOPOIESIS_STEM_CELL_QTL_TRANS;CAGTATT,MIR-200B,MIR-200C,MIR-429;CAIRO_HEPATOBLASTOMA_CLASSES_UP;CASO…	Completeproteome;Cytoplasm;Directproteinsequencing;GTP-binding;Initiationfactor;Nucleotide-binding;Phosphoprotein;Polymorphism;Proteinbiosynthesis;Proteomicsidentification;Referenceproteome		56	56	56	46.9	46.9	46.9	138.83	0	323.31	216050000000	1542	28.2912	28.2912	O60841;A0A087WUT6	O60841;A0A087WUT6	Eukaryotic translation initiation factor 5B	EIF5B
23.348	24.6566	23.3827	25.1106	23.0307	24.3653	NaN	23.8317	24.791	24.2461	24.9775	25.0695	24.6876	24.4813	23.7162	24.065				biological regulation;cellular process;cellular response to stimulus;establishment of localization;establishment of localization in cell;establishment of protein localization;intracellular protein transport;intracellular signal transduction;intracellular transport;protein transport;regulation of biological process;regulation of cellular process;response to stimulus;signal transduction;small GTPas…	binding;GTP binding;guanyl nucleotide binding;guanyl ribonucleotide binding;nucleotide binding;purine nucleotide binding;purine ribonucleoside triphosphate binding;purine ribonucleotide binding;ribonucleotide binding	cell part;extracellular membrane-bounded organelle;extracellular organelle;extracellular region part;extracellular vesicular exosome;intracellular;membrane-bounded organelle;membrane-bounded vesicle;organelle;vesicle	biological regulation;cellular process;establishment of localization;protein transport;response to stimulus;signal transduction;transport	cell part;extracellular organelle;intracellular;organelle;vesicle		Arf	ACACTAC,MIR-142-3P;chr5p15;DUNNE_TARGETS_OF_AML1_MTG8_FUSION_UP;DUTERTRE_ESTRADIOL_RESPONSE_24HR_DN;E2F3_UP.V1_DN;FIGUEROA_AML_METHYLATION_CLUSTER_4_UP;GCACCTT,MIR-18A,MIR-18B;GSE11057_EFF_MEM_VS_CENT_MEM_CD4_TCELL_UP;GSE11864_CSF1_VS_CSF1_PAM3CYS_IN_MAC_UP;GSE11864_UNTREATED_VS_CSF1_IN_MAC_DN;GSE13484_12H_UNSTIM_VS_YF17D_VACCINE_STIM_PBMC_DN;GSE13484_12H_VS_3H_YF17D_VACCINE_STIM_PBMC_UP;GSE13493…	Completeproteome;GTP-binding;Nucleotide-binding;Proteomicsidentification;Referenceproteome		10	10	10	73	73	73	22.876	0	65.421	10082000000	178	24.2437	24.2437	Q9NXU5;A0A087WUW9;A0A0B4J222;R4GN67	Q9NXU5;A0A087WUW9;A0A0B4J222	ADP-ribosylation factor-like protein 15	ARL15
27.1474	27.8561	28.3341	27.3258	26.7868	26.6966	28.5857	26.9617	27.4779	26.4266	27.1906	26.9153	26.476	26.0506	28.3245	27.3581				biological regulation;biosynthetic process;cellular biosynthetic process;cellular macromolecule biosynthetic process;cellular macromolecule metabolic process;cellular metabolic process;cellular nitrogen compound metabolic process;cellular process;gamete generation;macromolecule biosynthetic process;macromolecule metabolic process;male gamete generation;metabolic process;multicellular organismal p…	protein binding transcription factor activity;transcription coactivator activity;transcription cofactor activity;transcription factor binding transcription factor activity	cell part;centrosome;cytoplasm;cytoplasmic part;cytoskeletal part;intracellular membrane-bounded organelle;intracellular non-membrane-bounded organelle;intracellular organelle;intracellular organelle part;intracellular part;membrane-bounded organelle;microtubule organizing center;mitochondrion;non-membrane-bounded organelle;nucleus;organelle;organelle part	biological regulation;biosynthetic process;cellular metabolic process;cellular nitrogen compound metabolic process;cellular process;macromolecule metabolic process;metabolic process;multicellular organismal process;nitrogen compound metabolic process;nucleobase-containing compound metabolic process;primary metabolic process;RNA metabolic process	cell part;centrosome;cytoplasm;intracellular membrane-bounded organelle;intracellular non-membrane-bounded organelle;intracellular organelle;microtubule organizing center;mitochondrion;nucleus;organelle			AAAGACA,MIR-511;ACAGGGT,MIR-10A,MIR-10B;ALFANO_MYC_TARGETS;BENPORATH_MYC_MAX_TARGETS;BLUM_RESPONSE_TO_SALIRASIB_DN;BUYTAERT_PHOTODYNAMIC_THERAPY_STRESS_DN;CACTTTG,MIR-520G,MIR-520H;CAGCTG_V$AP4_Q5;CAIRO_HEPATOBLASTOMA_CLASSES_UP;CCTGTGA,MIR-513;CHANG_CORE_SERUM_RESPONSE_UP;chr1p33;CONRAD_STEM_CELL;CTACCTC,LET-7A,LET-7B,LET-7C,LET-7D,LET-7E,LET-7F,MIR-98,LET-7G,LET-7I;CTATGCA,MIR-153;CTTTGT_V$LEF1…	3D-structure;Completeproteome;Cytoplasm;Directproteinsequencing;Mitochondrion;Nucleus;Referenceproteome;Transcription;Transcriptionregulation	AMY-1-S-AKAP84-RII-beta complex	10	10	10	73.8	73.8	73.8	11.967	0	22.006	62719000000	497	27.0576	27.0576	Q99417;A0A087WV05;A0A0D9SEI7	Q99417;A0A087WV05	C-Myc-binding protein	MYCBP
30.1264	30.0013	30.3719	28.5238	30.9248	28.2798	30.2779	30.4372	29.8517	30.1372	29.0211	28.447	28.868	28.1068	30.2021	29.7596				biological regulation;cell redox homeostasis;cellular component organization;cellular component organization or biogenesis;cellular homeostasis;cellular process;homeostatic process;positive regulation of catalytic activity;positive regulation of GTPase activity;positive regulation of hydrolase activity;positive regulation of molecular function;regulation of actin cytoskeleton organization;regulat…	binding;catalytic activity;disulfide oxidoreductase activity;electron carrier activity;enzyme activator activity;enzyme regulator activity;GTPase activator activity;GTPase regulator activity;nucleoside-triphosphatase regulator activity;oxidoreductase activity;oxidoreductase activity, acting on a sulfur group of donors;protein binding;protein disulfide oxidoreductase activity;receptor binding;sema…	cell part;cell projection;cytoplasm;extracellular membrane-bounded organelle;extracellular organelle;extracellular region part;extracellular vesicular exosome;intracellular membrane-bounded organelle;intracellular organelle;intracellular part;lamellipodium;membrane-bounded organelle;membrane-bounded vesicle;nucleus;organelle;vesicle	biological regulation;cellular component organization;cellular homeostasis;cellular process;homeostatic process;regulation of organelle organization	cell part;cell projection;cytoplasm;extracellular organelle;intracellular membrane-bounded organelle;intracellular organelle;nucleus;organelle;vesicle		SH3BGR	AACATTC,MIR-409-3P;AACTTT_UNKNOWN;ACATTCC,MIR-1,MIR-206;AMIT_EGF_RESPONSE_480_HELA;CAGCTG_V$AP4_Q5;CHEN_METABOLIC_SYNDROM_NETWORK;CHICAS_RB1_TARGETS_CONFLUENT;chr1p34;FULCHER_INFLAMMATORY_RESPONSE_LECTIN_VS_LPS_UP;GCANCTGNY_V$MYOD_Q6;GNF2_CASP1;GNF2_CASP4;GNF2_FGR;GNF2_HCK;GNF2_ICAM3;GNF2_ITGB2;GNF2_MYD88;GNF2_PECAM1;GNF2_S100A4;GNF2_TNFRSF1B;GRAESSMANN_APOPTOSIS_BY_DOXORUBICIN_UP;GRAESSMANN_RESP…	3D-structure;Acetylation;Completeproteome;Cytoplasm;Nucleus;Proteomicsidentification;Referenceproteome		6	6	6	82.8	82.8	82.8	10.438	0	128.63	505090000000	937	29.8528	29.8528	Q9H299;A0A087WV23;Q5T123	Q9H299;A0A087WV23;Q5T123	SH3 domain-binding glutamic acid-rich-like protein 3	SH3BGRL3
21.8711	26.2821	24.3975	22.3782	23.7754	23.0127	24.8926	23.8113	27.0343	NaN	23.6736	NaN	NaN	23.9952	26.1828	23.8827				aging;alcohol biosynthetic process;alcohol metabolic process;alkaloid metabolic process;amine biosynthetic process;amine metabolic process;amine transport;aromatic compound biosynthetic process;benzene-containing compound metabolic process;biosynthetic process;carboxylic acid metabolic process;catecholamine biosynthetic process;catecholamine metabolic process;catechol-containing compound biosynth…	amine binding;amino acid binding;aromatic-L-amino-acid decarboxylase activity;binding;carbon-carbon lyase activity;carboxylic acid binding;carboxy-lyase activity;catalytic activity;cofactor binding;enzyme binding;lyase activity;protein binding;pyridoxal phosphate binding;vitamin B6 binding;vitamin binding	axon;cell body;cell part;cell projection;clathrin-coated vesicle;coated vesicle;cytoplasmic membrane-bounded vesicle;cytoplasmic part;cytoplasmic vesicle;cytosol;extracellular membrane-bounded organelle;extracellular organelle;extracellular region part;extracellular vesicular exosome;intracellular membrane-bounded organelle;intracellular organelle;intracellular part;membrane-bounded organelle;mem…	aging;alcohol metabolic process;amine metabolic process;amine transport;biosynthetic process;cellular amino acid metabolic process;cellular aromatic compound metabolic process;cellular ketone metabolic process;cellular metabolic process;cellular nitrogen compound metabolic process;cellular process;developmental process;establishment of localization;heterocycle metabolic process;metabolic process;…	cell body;cell part;cell projection;cytoplasmic membrane-bounded vesicle;cytosol;extracellular organelle;intracellular membrane-bounded organelle;intracellular organelle;neuron projection;neuronal cell body;organelle;vesicle	Betalain biosynthesis;Histidine metabolism;Indole alkaloid biosynthesis;Isoquinoline alkaloid biosynthesis;Phenylalanine metabolism;Tryptophan metabolism;Tyrosine metabolism	Pyridoxal_deC	ABBUD_LIF_SIGNALING_1_DN;BRIDEAU_IMPRINTED_GENES;BRUINS_UVC_RESPONSE_VIA_TP53_GROUP_B;CAIRO_HEPATOBLASTOMA_CLASSES_UP;CARBON_CARBON_LYASE_ACTIVITY;CARBOXY_LYASE_ACTIVITY;CERVERA_SDHB_TARGETS_2;chr7p11;CTTTGT_V$LEF1_Q2;DAIRKEE_CANCER_PRONE_RESPONSE_BPA_E2;DIERICK_SEROTONIN_FUNCTION_GENES;DOANE_RESPONSE_TO_ANDROGEN_UP;ESC_J1_UP_LATE.V1_DN;FARMER_BREAST_CANCER_APOCRINE_VS_LUMINAL;FLECHNER_BIOPSY_KID…	3D-structure;Alternativesplicing;Catecholaminebiosynthesis;Completeproteome;Decarboxylase;Diseasemutation;Lyase;Polymorphism;Proteomicsidentification;Pyridoxalphosphate;Referenceproteome;Repeat		14	14	14	43.7	43.7	43.7	49.697	0	25.463	8742200000	61	23.8979	23.8979	A0A087WV24;P20711;P20711-3;A0A087WU57;H7BZF7;P20711-4;P20711-2;F8WER1	A0A087WV24;P20711;P20711-3;A0A087WU57;H7BZF7;P20711-4;P20711-2	Aromatic-L-amino-acid decarboxylase	DDC
29.5818	31.2526	28.7913	27.7831	28.963	27.217	30.4798	29.4622	30.345	30.2111	28.6006	27.936	27.7917	27.5157	30.2447	29.2461										C1-set;V-set	ANTIGEN_BINDING;chr14q32;COLLIS_PRKDC_SUBSTRATES;DARWICHE_PAPILLOMA_RISK_HIGH_DN;DARWICHE_PAPILLOMA_RISK_LOW_DN;DARWICHE_SKIN_TUMOR_PROMOTER_DN;DARWICHE_SQUAMOUS_CELL_CARCINOMA_DN;GAL_LEUKEMIC_STEM_CELL_UP;GOLDRATH_ANTIGEN_RESPONSE;GRAESSMANN_APOPTOSIS_BY_SERUM_DEPRIVATION_UP;GRAESSMANN_RESPONSE_TO_MC_AND_SERUM_DEPRIVATION_UP;GSE10325_BCELL_VS_LUPUS_BCELL_UP;GSE13493_DP_VS_CD4INTCD8POS_THYMOCYTE_…	Completeproteome;Immunoglobulindomain;Proteomicsidentification;Referenceproteome		34	6	2	67.6	14.2	3.4	51.153	0	29.523	217270000000	932	29.1355	29.1355	A0A087WV47;A0A0B4J1U8	A0A087WV47		IGHG1
27.6804	27.9515	26.3556	26.8916	25.8108	25.9189	31.6709	26.9321	25.8875	27.3108	26.9661	26.5071	27.8963	26.5648	27.2289	25.4819				cell cycle phase;cell cycle process;cell proliferation;cellular process;meiosis	adenyl nucleotide binding;adenyl ribonucleotide binding;ATP binding;binding;nucleotide binding;protein binding;protein C-terminus binding;purine nucleotide binding;purine ribonucleoside triphosphate binding;purine ribonucleotide binding;ribonucleotide binding	cell part;chromosomal part;chromosome;chromosome, centromeric region;condensed chromosome;cytoplasm;intracellular membrane-bounded organelle;intracellular non-membrane-bounded organelle;intracellular organelle;intracellular organelle part;intracellular part;membrane;membrane-bounded organelle;non-membrane-bounded organelle;nuclear part;nucleolus;nucleus;organelle;organelle part	cell proliferation;cellular process;meiosis	cell part;chromosome;cytoplasm;intracellular membrane-bounded organelle;intracellular non-membrane-bounded organelle;intracellular organelle;membrane;nucleolus;nucleus;organelle		FHA;K167R;PP1_bind	AFFAR_YY1_TARGETS_DN;ALCALAY_AML_BY_NPM1_LOCALIZATION_DN;BAKKER_FOXO3_TARGETS_DN;BASAKI_YBX1_TARGETS_UP;BENPORATH_CYCLING_GENES;BERENJENO_TRANSFORMED_BY_RHOA_UP;BERTUCCI_MEDULLARY_VS_DUCTAL_BREAST_CANCER_UP;BLUM_RESPONSE_TO_SALIRASIB_DN;BOHN_PRIMARY_IMMUNODEFICIENCY_SYNDROM_UP;BORLAK_LIVER_CANCER_EGF_UP;BOSCO_TH1_CYTOTOXIC_MODULE;BOYAULT_LIVER_CANCER_SUBCLASS_G23_UP;BURTON_ADIPOGENESIS_12;BURTON_…	3D-structure;Acetylation;Alternativesplicing;ATP-binding;Cellcycle;Chromosome;Completeproteome;Nucleotide-binding;Nucleus;Phosphoprotein;Polymorphism;Proteomicsidentification;Referenceproteome;Repeat		73	73	73	33.2	33.2	33.2	358.69	0	134.53	68332000000	243	26.8916	26.8916	P46013;A0A087WV66;P46013-2	P46013;A0A087WV66;P46013-2	Antigen KI-67	MKI67
24.2301	23.1142	24.304	24.9215	23.2025	23.9971	21.1912	23.7561	23.3679	25.4154	24.6755	24.6578	24.5779	25.3377	23.0973	24.9333				biosynthetic process;carbohydrate biosynthetic process;carbohydrate metabolic process;cellular macromolecule metabolic process;cellular metabolic process;cellular process;cellular protein metabolic process;dolichol-linked oligosaccharide biosynthetic process;establishment of localization;macromolecule metabolic process;metabolic process;oligosaccharide biosynthetic process;oligosaccharide metabol…		cell part;cytoplasmic part;endoplasmic reticulum;endoplasmic reticulum membrane;endoplasmic reticulum part;extracellular membrane-bounded organelle;extracellular organelle;extracellular region part;extracellular vesicular exosome;integral to membrane;intracellular membrane-bounded organelle;intracellular organelle;intracellular organelle part;intracellular part;intrinsic to membrane;membrane;memb…	biosynthetic process;carbohydrate metabolic process;cellular metabolic process;cellular process;establishment of localization;macromolecule metabolic process;metabolic process;oligosaccharide metabolic process;primary metabolic process;protein folding;protein metabolic process;transport	cell part;endoplasmic reticulum;extracellular organelle;intracellular membrane-bounded organelle;intracellular organelle;membrane;mitochondrion;organelle;vesicle		PQ-loop	ACEVEDO_LIVER_CANCER_DN;BIOPOLYMER_METABOLIC_PROCESS;BIOPOLYMER_MODIFICATION;BIOSYNTHETIC_PROCESS;BROWNE_HCMV_INFECTION_1HR_DN;BROWNE_HCMV_INFECTION_20HR_UP;BROWNE_HCMV_INFECTION_4HR_DN;BURTON_ADIPOGENESIS_6;CARBOHYDRATE_BIOSYNTHETIC_PROCESS;CARBOHYDRATE_METABOLIC_PROCESS;CELLULAR_MACROMOLECULE_METABOLIC_PROCESS;CELLULAR_PROTEIN_METABOLIC_PROCESS;chr17p13;DACOSTA_UV_RESPONSE_VIA_ERCC3_TTD_UP;DACO…	Acetylation;Alternativesplicing;Completeproteome;Congenitaldisorderofglycosylation;Diseasemutation;Membrane;Polymorphism;Proteomicsidentification;Referenceproteome;Repeat;Transmembrane;Transmembranehelix;Transport		3	3	3	13.8	13.8	13.8	26.638	0.0012609	2.8783	13170000000	139	24.304	24.304	O75352;J3QS48;I3L295;J3KT75;J3QW43;J3QRD5;Q9H3L2;Q1HDL3;A0A087WV81;O75352-2;J3KSI4;I3L1D2;I3L4E0;J3KTK8;J3QQZ4;I3L405;I3L261	O75352;J3QS48;I3L295;J3KT75;J3QW43;J3QRD5;Q9H3L2;Q1HDL3;A0A087WV81;O75352-2;J3KSI4;I3L1D2;I3L4E0;J3KTK8;J3QQZ4	Mannose-P-dolichol utilization defect 1 protein	MPDU1;HBEBP2BPA
25.1613	NaN	25.4452	26.1319	25.0184	25.1604	24.1539	24.5416	23.7749	25.1029	26.1049	24.7244	24.8295	25.3312	24.5949	24.7575				biological regulation;biosynthetic process;cell redox homeostasis;cellular biosynthetic process;cellular homeostasis;cellular macromolecule biosynthetic process;cellular macromolecule metabolic process;cellular metabolic process;cellular process;homeostatic process;macromolecule biosynthetic process;macromolecule metabolic process;metabolic process;posttranscriptional regulation of gene expressio…	binding;selenium binding		biological regulation;biosynthetic process;cellular homeostasis;cellular metabolic process;cellular process;homeostatic process;macromolecule metabolic process;metabolic process;regulation of translation;translational elongation			Rdx	AAGGGAT,MIR-188;ACCAATC,MIR-509;ACEVEDO_LIVER_TUMOR_VS_NORMAL_ADJACENT_TISSUE_UP;ATGAAGG,MIR-205;BLALOCK_ALZHEIMERS_DISEASE_DN;CATTTCA,MIR-203;CHIANG_LIVER_CANCER_SUBCLASS_UNANNOTATED_DN;chr3q25;CUI_TCF21_TARGETS_2_DN;DARWICHE_PAPILLOMA_RISK_HIGH_UP;DARWICHE_PAPILLOMA_RISK_LOW_UP;DARWICHE_SKIN_TUMOR_PROMOTER_DN;DARWICHE_SQUAMOUS_CELL_CARCINOMA_DN;GSE13306_TREG_VS_TCONV_LAMINA_PROPRIA_DN;GSE13484_…	Completeproteome;Proteomicsidentification;Redox-activecenter;Referenceproteome;Selenocysteine;Signal		4	4	4	28.7	28.7	28.7	22.324	0.00012739	12.141	17123000000	259	25.1043	25.1043	P62341;A0A087WVA1;Q6IAK0;F8WBD0	P62341;A0A087WVA1;Q6IAK0	Selenoprotein T	SELT
25.4009	24.7932	27.1877	26.5652	26.1287	25.5247	24.6979	26.3358	24.0984	25.1442	27.152	25.5873	25.8888	23.241	24.675	25.7586				biological regulation;cellular component organization;cellular component organization or biogenesis;cellular membrane organization;cellular process;endocytosis;establishment of localization;membrane invagination;membrane organization;positive regulation of biological process;positive regulation of cell communication;positive regulation of cellular process;positive regulation of response to stimul…	binding;binding, bridging;calcium ion binding;cation binding;enzyme regulator activity;GTPase regulator activity;guanyl-nucleotide exchange factor activity;ion binding;metal ion binding;nucleoside-triphosphatase regulator activity;protein binding;protein binding, bridging;Ras guanyl-nucleotide exchange factor activity;Rho guanyl-nucleotide exchange factor activity;SH3/SH2 adaptor activity;signali…	cell part;centrosome;cytoplasm;cytoplasmic part;cytoskeletal part;extracellular membrane-bounded organelle;extracellular organelle;extracellular region part;extracellular vesicular exosome;intracellular non-membrane-bounded organelle;intracellular organelle;intracellular organelle part;intracellular part;membrane-bounded organelle;membrane-bounded vesicle;microtubule organizing center;non-membran…	biological regulation;cellular component organization;cellular membrane organization;cellular process;endocytosis;establishment of localization;membrane invagination;membrane organization;transport;vesicle-mediated transport	cell part;centrosome;cytoplasm;extracellular organelle;intracellular non-membrane-bounded organelle;intracellular organelle;microtubule organizing center;organelle;vesicle		C2;RhoGEF;SH3_1;SH3_2;SH3_9	ACTGTGA,MIR-27A,MIR-27B;ATACTGT,MIR-144;ATGTACA,MIR-493;BLALOCK_ALZHEIMERS_DISEASE_DN;BROWNE_HCMV_INFECTION_30MIN_DN;BUYTAERT_PHOTODYNAMIC_THERAPY_STRESS_UP;CAGGTG_V$E12_Q6;CTATGCA,MIR-153;CTTTGA_V$LEF1_Q2;CUI_TCF21_TARGETS_2_DN;DACOSTA_UV_RESPONSE_VIA_ERCC3_COMMON_DN;DACOSTA_UV_RESPONSE_VIA_ERCC3_DN;DUTERTRE_ESTRADIOL_RESPONSE_24HR_DN;ENK_UV_RESPONSE_KERATINOCYTE_DN;FLECHNER_PBL_KIDNEY_TRANSPLAN…	3D-structure;Alternativesplicing;Calcium;Coiledcoil;Completeproteome;Cytoplasm;Endocytosis;Metal-binding;Phosphoprotein;Polymorphism;Proteomicsidentification;Referenceproteome;Repeat;SH3domain		46	42	42	36.4	34.4	34.4	193.46	0	140.31	27723000000	387	25.7092	25.7092	Q9NZM3;A0A087WVF7;Q9NZM3-2;Q9NZM3-4;Q9NZM3-3;E7EPJ2;H7BZD4;F8W719	Q9NZM3;A0A087WVF7;Q9NZM3-2;Q9NZM3-4;Q9NZM3-3	Intersectin-2	ITSN2
23.2407	23.9893	27.3957	27.4669	27.66	28.6894	24.6166	23.9448	24.2594	26.6877	27.4721	28.246	27.0191	27.5166	26.7553	22.8899				anatomical structure formation involved in morphogenesis;anatomical structure morphogenesis;angiogenesis;biological regulation;branching morphogenesis of a tube;cell differentiation;cellular developmental process;cellular process;cellular response to stimulus;developmental process;morphogenesis of a branching structure;multicellular organismal process;negative regulation of autophagy;negative reg…		cell part;cytoplasmic part;Golgi apparatus part;Golgi stack;intracellular organelle part;intracellular part;organelle part;perinuclear region of cytoplasm	anatomical structure formation involved in morphogenesis;anatomical structure morphogenesis;biological regulation;cell differentiation;cellular process;developmental process;multicellular organismal process;response to stimulus;signal transduction	cell part		DIL;RA	BHATI_G2M_ARREST_BY_2METHOXYESTRADIOL_UP;BOQUEST_STEM_CELL_DN;BRUINS_UVC_RESPONSE_VIA_TP53_GROUP_A;chr19q13;DARWICHE_PAPILLOMA_RISK_HIGH_UP;DARWICHE_PAPILLOMA_RISK_LOW_DN;DARWICHE_SKIN_TUMOR_PROMOTER_DN;DARWICHE_SQUAMOUS_CELL_CARCINOMA_UP;EHLERS_ANEUPLOIDY_UP;ESC_J1_UP_LATE.V1_DN;ESC_V6.5_UP_LATE.V1_DN;GGGAGGRR_V$MAZ_Q6;GGGCGGR_V$SP1_Q6;GGGTGGRR_V$PAX4_03;GSE13411_SWITCHED_MEMORY_BCELL_VS_PLASMA_…	Angiogenesis;Completeproteome;Cytoplasm;Golgiapparatus;Phosphoprotein;Polymorphism;Proteomicsidentification;Referenceproteome		36	36	36	52.1	52.1	52.1	103.46	0	209.37	89905000000	642	26.7593	26.7593	Q5U651;A0A087WVG2;M0R148	Q5U651;A0A087WVG2	Ras-interacting protein 1	RASIP1
33.583	33.0808	33.7158	33.1456	33.763	32.4299	33.0962	33.5532	33.5295	33.2072	33.0051	32.561	32.8012	32.7927	33.5753	33.276				antigen processing and presentation;antigen processing and presentation of exogenous antigen;antigen processing and presentation of exogenous peptide antigen;antigen processing and presentation of exogenous peptide antigen via MHC class II;antigen processing and presentation of peptide antigen;antigen processing and presentation of peptide antigen via MHC class II;antigen processing and presentat…	binding;clathrin binding;clathrin light chain binding;double-stranded RNA binding;enzyme binding;kinase binding;nucleic acid binding;protein binding;protein kinase binding;RNA binding;structural molecule activity	adherens junction;anchoring junction;cell junction;cell part;cell-substrate adherens junction;cell-substrate junction;clathrin coat;clathrin coat of coated pit;clathrin coat of trans-Golgi network vesicle;clathrin coated vesicle membrane;clathrin complex;clathrin vesicle coat;clathrin-coated endocytic vesicle membrane;clathrin-coated vesicle;coated vesicle;coated vesicle membrane;cytoplasm;cytopl…	cell differentiation;cellular component organization;cellular membrane organization;cellular metabolic process;cellular process;developmental process;endocytosis;establishment of localization;Golgi vesicle transport;immune system process;ion transport;macromolecule metabolic process;membrane invagination;membrane organization;metabolic process;mitosis;nuclear division;organelle fission;organelle …	cell part;cytoplasm;cytoplasmic membrane-bounded vesicle;cytosol;extracellular organelle;intracellular membrane-bounded organelle;intracellular non-membrane-bounded organelle;intracellular organelle;macromolecular complex;membrane;mitochondrion;organelle;plasma membrane;protein complex;vesicle	Bacterial invasion of epithelial cells;Endocrine and other factor-regulated calcium reabsorption;Endocytosis;Huntington's disease;Lysosome	Clathrin;Clathrin_propel;Clathrin-link	AAAGACA,MIR-511;AAAYRNCTG_UNKNOWN;ACAACTT,MIR-382;ACATTCC,MIR-1,MIR-206;AGCYRWTTC_UNKNOWN;ANATOMICAL_STRUCTURE_DEVELOPMENT;ANATOMICAL_STRUCTURE_MORPHOGENESIS;ATCMNTCCGY_UNKNOWN;ATGAAGG,MIR-205;ATGGYGGA_UNKNOWN;BANDRES_RESPONSE_TO_CARMUSTIN_MGMT_48HR_UP;BLALOCK_ALZHEIMERS_DISEASE_DN;BRUINS_UVC_RESPONSE_VIA_TP53_GROUP_A;CACGTG_V$MYC_Q2;CGGAARNGGCNG_UNKNOWN;chr22q11;CREIGHTON_ENDOCRINE_THERAPY_RESIS…	3D-structure;Acetylation;Alternativesplicing;Coatedpit;Completeproteome;Cytoplasmicvesicle;Directproteinsequencing;Membrane;Phosphoprotein;Proteomicsidentification;Referenceproteome;Repeat	Profilin 1 complex	110	110	89	75.8	75.8	64.1	191.61	0	323.31	4669500000000	18759	33.1473	33.1473	Q00610;A0A087WVQ6;Q00610-2;J3KS13;K7EJJ5;J3KSQ2;J3KRF5;J3QL20;A0A087WV74;F5H5N6	Q00610;A0A087WVQ6;Q00610-2	Clathrin heavy chain 1;Clathrin heavy chain	CLTC
26.8087	24.99	26.4885	26.1468	26.1891	26.4124	22.6231	26.7665	25.3704	25.0857	25.341	25.735	26.1513	26.2919	25.1035	28.3361				actin cytoskeleton organization;actin filament-based process;biological regulation;cellular component organization;cellular component organization at cellular level;cellular component organization or biogenesis;cellular component organization or biogenesis at cellular level;cellular process;cytoskeleton organization;organelle organization;positive regulation of biological process;positive regulat…	binding;cation binding;ion binding;metal ion binding	cell part;cell projection part;cytoplasm;cytoplasmic part;intracellular membrane-bounded organelle;intracellular non-membrane-bounded organelle;intracellular organelle;intracellular organelle part;intracellular part;membrane-bounded organelle;neuron projection terminus;non-membrane-bounded organelle;nuclear part;nucleolus;nucleus;organelle;organelle part;perinuclear region of cytoplasm	biological regulation;cellular component organization;cellular process;cytoskeleton organization;organelle organization;regulation of protein modification process	cell part;cytoplasm;intracellular membrane-bounded organelle;intracellular non-membrane-bounded organelle;intracellular organelle;nucleolus;nucleus;organelle		Mob1_phocein	BENPORATH_EED_TARGETS;BOCHKIS_FOXA2_TARGETS;CAGCTG_V$AP4_Q5;CAMPS_COLON_CANCER_COPY_NUMBER_UP;chr11p15;GARGALOVIC_RESPONSE_TO_OXIDIZED_PHOSPHOLIPIDS_BLACK_UP;GRADE_COLON_AND_RECTAL_CANCER_DN;GRAESSMANN_APOPTOSIS_BY_DOXORUBICIN_UP;GSE11924_TH2_VS_TH17_CD4_TCELL_DN;GSE14308_TH2_VS_TH1_DN;GSE17721_0.5H_VS_24H_GARDIQUIMOD_BMDM_DN;GSE17721_LPS_VS_PAM3CSK4_16H_BMDM_UP;GSE17721_PAM3CSK4_VS_CPG_16H_BMDM_…	Alternativesplicing;Completeproteome;Cytoplasm;Metal-binding;Nucleus;Phosphoprotein;Proteomicsidentification;Referenceproteome;Zinc		8	8	8	46.2	46.2	46.2	26.879	0	42.031	25537000000	201	26.1691	26.1691	A0A087WVS8;Q70IA6;Q70IA6-3;Q70IA6-2	A0A087WVS8;Q70IA6;Q70IA6-3;Q70IA6-2	MOB kinase activator 2	MOB2
23.6094	25.9409	23.9995	22.604	23.3205	22.8416	26.292	24.4712	24.6212	24.3521	22.7938	25.2139	23.8735	25.1353	25.462	22.657				anatomical structure morphogenesis;biological adhesion;biological regulation;cell adhesion;cell morphogenesis;cell morphogenesis involved in differentiation;cell-substrate adhesion;cellular component morphogenesis;cellular component organization;cellular component organization or biogenesis;cellular developmental process;cellular process;developmental process;establishment of localization;establi…	binding;enzyme binding;kinase binding;protein binding;protein kinase binding	actin cytoskeleton;axon;cell junction;cell part;cell projection;cytoplasm;cytoskeletal part;cytoskeleton;dendrite;intracellular non-membrane-bounded organelle;intracellular organelle;intracellular organelle part;intracellular part;membrane;neuron projection;non-membrane-bounded organelle;organelle;organelle part;postsynaptic density;postsynaptic membrane;synapse;synapse part;synaptic membrane	anatomical structure morphogenesis;biological adhesion;biological regulation;cell adhesion;cell morphogenesis;cellular component morphogenesis;cellular component organization;cellular process;developmental process;establishment of localization;exocytosis;regulation of protein modification process;secretion;transport;vesicle-mediated transport	cell part;cell projection;cytoplasm;cytoskeleton;intracellular non-membrane-bounded organelle;intracellular organelle;membrane;neuron projection;organelle;synapse			ACTIN_CYTOSKELETON;ADHERENS_JUNCTION;BASOLATERAL_PLASMA_MEMBRANE;BRUINS_UVC_RESPONSE_VIA_TP53_GROUP_D;CAGCTG_V$AP4_Q5;CAGGTA_V$AREB6_01;CAGGTG_V$E12_Q6;CCANNAGRKGGC_UNKNOWN;CELL_JUNCTION;CELL_MATRIX_JUNCTION;CELL_SUBSTRATE_ADHERENS_JUNCTION;chr17q12;CYTOSKELETON;FOCAL_ADHESION;GGGAGGRR_V$MAZ_Q6;GGGTGGRR_V$PAX4_03;GOBERT_OLIGODENDROCYTE_DIFFERENTIATION_DN;GRADE_COLON_CANCER_UP;GSE10239_NAIVE_VS_KL…	Alternativesplicing;Celljunction;Cellmembrane;Cellprojection;Coiledcoil;Completeproteome;Cytoplasm;Cytoskeleton;Directproteinsequencing;Exocytosis;Membrane;Phosphoprotein;Postsynapticcellmembrane;Proteomicsidentification;Referenceproteome;Synapse		8	8	7	8.6	8.6	8	112.45	0	16.596	4955600000	31	23.9996	23.9996	Q9C0H9;Q9C0H9-5;A0A087WVV7;A0A087X165;Q9C0H9-2;Q9C0H9-4	Q9C0H9;Q9C0H9-5;A0A087WVV7;A0A087X165;Q9C0H9-2	SRC kinase signaling inhibitor 1	SRCIN1
31.4957	33.8021	32.7136	30.7994	31.8534	30.6857	34.1979	31.4262	32.9619	32.597	32.1019	31.4165	30.6272	29.8465	34.4965	31.8015				activation of immune response;anatomical structure homeostasis;biological regulation;cellular component organization;cellular component organization or biogenesis;cellular membrane organization;cellular process;complement activation;complement activation, classical pathway;defense response;endocytosis;establishment of localization;homeostatic process;humoral immune response;immune effector proces…	antigen binding;binding	blood microparticle;cell part;extracellular membrane-bounded organelle;extracellular organelle;extracellular region;extracellular region part;extracellular space;extracellular vesicular exosome;membrane;membrane-bounded organelle;membrane-bounded vesicle;organelle;plasma membrane;vesicle	biological regulation;cellular component organization;cellular membrane organization;cellular process;endocytosis;establishment of localization;homeostatic process;immune system process;macromolecule metabolic process;membrane invagination;membrane organization;metabolic process;primary metabolic process;protein metabolic process;response to stimulus;response to stress;transport;vesicle-mediated …	cell part;extracellular organelle;extracellular region;extracellular space;membrane;organelle;plasma membrane;vesicle		C1-set;V-set	ANTIGEN_BINDING;chr14q32;MODULE_1;MODULE_119;MODULE_16;MODULE_171;MODULE_188;MODULE_19;MODULE_2;MODULE_208;MODULE_23;MODULE_238;MODULE_292;MODULE_301;MODULE_345;MODULE_361;MODULE_38;MODULE_436;MODULE_44;MODULE_45;MODULE_5;MODULE_53;MODULE_55;MODULE_6;MODULE_60;MODULE_84;MODULE_88;PID_IL4_2PATHWAY	Completeproteome;Directproteinsequencing;Disulfidebond;Glycoprotein;ImmunoglobulinCregion;Immunoglobulindomain;ImmunoglobulinVregion;Polymorphism;Proteomicsidentification;Pyrrolidonecarboxylicacid;Referenceproteome;Repeat;Secreted		26	15	4	63.5	49.3	13.8	57.156	0	323.31	2168200000000	3931	31.9546	31.9546	A0A087WVW2;P01860;A0A075B6N8;A0A0A0MS10;P01817	A0A087WVW2;P01860;A0A075B6N8	Ig gamma-3 chain C region	IGHG3
25.1272	26.1966	25.8335	24.8743	26.5829	25.1881	NaN	25.1154	26.5406	25.3155	23.817	24.3075	25.4847	24.3597	23.9383	26.4625				alkene biosynthetic process;arachidonic acid metabolic process;arachidonic acid metabolite production involved in inflammatory response;biological regulation;biosynthetic process;carboxylic acid biosynthetic process;carboxylic acid metabolic process;cellular alkene metabolic process;cellular biosynthetic process;cellular component assembly;cellular component organization;cellular component organi…	arachidonate 5-lipoxygenase activity;arachidonic acid binding;binding;carboxylic acid binding;catalytic activity;dioxygenase activity;enzyme activator activity;enzyme regulator activity;fatty acid binding;icosanoid binding;icosatetraenoic acid binding;lipid binding;monocarboxylic acid binding;oxidoreductase activity;oxidoreductase activity, acting on single donors with incorporation of molecular …	cell part;cytoplasmic part;cytosol;endoplasmic reticulum;endoplasmic reticulum membrane;endoplasmic reticulum part;envelope;integral to membrane;intracellular membrane-bounded organelle;intracellular organelle;intracellular organelle part;intracellular part;intrinsic to membrane;membrane;membrane part;membrane-bounded organelle;nuclear envelope;nuclear membrane;nuclear part;nucleus;organelle;orga…	biological regulation;biosynthetic process;cellular alkene metabolic process;cellular component assembly;cellular component organization;cellular ketone metabolic process;cellular lipid metabolic process;cellular metabolic process;cellular process;lipid metabolic process;macromolecular complex assembly;metabolic process;multicellular organismal process;organic acid metabolic process;primary metab…	cell part;cytosol;endoplasmic reticulum;intracellular membrane-bounded organelle;intracellular organelle;membrane;nuclear envelope;nucleus;organelle		MAPEG	ACEVEDO_FGFR1_TARGETS_IN_PROSTATE_CANCER_MODEL_UP;BLALOCK_ALZHEIMERS_DISEASE_DN;BLALOCK_ALZHEIMERS_DISEASE_INCIPIENT_DN;CAIRO_LIVER_DEVELOPMENT_DN;CHEN_METABOLIC_SYNDROM_NETWORK;CHIANG_LIVER_CANCER_SUBCLASS_INTERFERON_UP;chr13q12;CHYLA_CBFA2T3_TARGETS_UP;CROONQUIST_NRAS_VS_STROMAL_STIMULATION_UP;DEFENSE_RESPONSE;DELYS_THYROID_CANCER_UP;DUNNE_TARGETS_OF_AML1_MTG8_FUSION_UP;EHLERS_ANEUPLOIDY_UP;ENZ…	3D-structure;Completeproteome;Endoplasmicreticulum;Leukotrienebiosynthesis;Membrane;Nucleus;Proteomicsidentification;Referenceproteome;Transmembrane;Transmembranehelix		2	2	2	10.6	10.6	10.6	18.157	0.0012494	2.7098	15771000000	80	25.186	25.186	P20292;A0A087WW23	P20292;A0A087WW23	Arachidonate 5-lipoxygenase-activating protein	ALOX5AP
23.5591	24.8039	24.5327	23.0455	24.5834	NaN	24.6749	23.8591	24.6379	21.6422	23.2268	23.1023	22.2931	24.1398	24.7543	24.1471						cell part;integral to membrane;intrinsic to membrane;membrane part		cell part		Peptidase_M28	ATGTTTC,MIR-494;CAGGTA_V$AREB6_01;chr3q26;CTTTAAR_UNKNOWN;CTTTGT_V$LEF1_Q2;GSE13306_TREG_RA_VS_TCONV_RA_UP;MOHANKUMAR_TLX1_TARGETS_UP;RYTTCCTG_V$ETS2_B;STAMBOLSKY_RESPONSE_TO_VITAMIN_D3_DN;TAATTA_V$CHX10_01;TGGAAA_V$NFAT_Q4_01;TGTTTAC,MIR-30A-5P,MIR-30C,MIR-30D,MIR-30B,MIR-30E-5P;TTANTCA_UNKNOWN;TTGTTT_V$FOXO4_01;V$FREAC4_01;V$HNF1_C;V$IRF_Q6;V$NKX62_Q2;V$PAX4_02;V$POU1F1_Q6;V$TATA_C;XU_GH1_AUTOC…	Alternativesplicing;Completeproteome;Glycoprotein;Membrane;Phosphoprotein;Polymorphism;Proteomicsidentification;Referenceproteome;Signal-anchor;Transmembrane;Transmembranehelix		14	14	14	29.2	29.2	29.2	88.681	0	27.34	4306200000	72	24.1246	24.1246	Q58DX5;A0A087WW67;Q58DX5-2;C9JQ86;Q6H9J7	Q58DX5;A0A087WW67	Inactive N-acetylated-alpha-linked acidic dipeptidase-like protein 2	NAALADL2
27.9176	26.7064	26.1723	28.4487	27.3842	28.5487	26.1685	27.293	27.7236	28.0918	28.1344	29.0282	28.351	28.443	25.4343	28.7215				ammon gyrus development;anatomical structure development;anatomical structure formation involved in morphogenesis;biological regulation;blood coagulation;cell surface receptor linked signaling pathway;cellular component organization;cellular component organization or biogenesis;cellular lipid metabolic process;cellular membrane organization;cellular metabolic process;cellular process;cellular res…	apolipoprotein binding;binding;calcium ion binding;cargo receptor activity;cation binding;high-density lipoprotein particle binding;ion binding;lipoprotein particle binding;lipoprotein particle receptor activity;metal ion binding;molecular transducer activity;protein binding;protein-lipid complex binding;receptor activity;reelin receptor activity;signal transducer activity;signaling receptor acti…	axon;caveola;cell body;cell part;cell projection;cytoskeletal part;dendrite;extracellular region;integral to membrane;intracellular organelle part;intracellular part;intrinsic to membrane;macromolecular complex;membrane;membrane part;membrane raft;microtubule associated complex;neuron projection;neuronal cell body;organelle part;plasma membrane;plasma membrane part;postsynaptic density;protein co…	anatomical structure development;anatomical structure formation involved in morphogenesis;biological regulation;cellular component organization;cellular lipid metabolic process;cellular membrane organization;cellular metabolic process;cellular process;coagulation;detection of stimulus;developmental process;endocytosis;establishment of localization;lipid metabolic process;macromolecule metabolic p…	cell body;cell part;cell projection;extracellular region;macromolecular complex;membrane;neuron projection;neuronal cell body;plasma membrane;protein complex;receptor complex		EGF_CA;Ldl_recept_a;Ldl_recept_b	AACTTT_UNKNOWN;AGGCACT,MIR-515-3P;AMIT_EGF_RESPONSE_240_HELA;ASTON_MAJOR_DEPRESSIVE_DISORDER_DN;BENPORATH_ES_1;BENPORATH_PROLIFERATION;BILD_HRAS_ONCOGENIC_SIGNATURE;BLALOCK_ALZHEIMERS_DISEASE_DN;BROWNE_HCMV_INFECTION_24HR_UP;BROWNE_HCMV_INFECTION_30MIN_DN;BROWNE_HCMV_INFECTION_4HR_DN;BROWNE_HCMV_INFECTION_8HR_DN;BUYTAERT_PHOTODYNAMIC_THERAPY_STRESS_DN;CACGTG_V$MYC_Q2;CCCNNGGGAR_V$OLF1_01;chr1p34;…	3D-structure;Alternativesplicing;Calcium;Cellmembrane;Completeproteome;Disulfidebond;EGF-likedomain;Endocytosis;Glycoprotein;Membrane;Phosphoprotein;Polymorphism;Proteomicsidentification;Receptor;Referenceproteome;Repeat;Secreted;Signal;Transmembrane;Transmembranehelix;Ublconjugation		5	5	5	7.1	7.1	7.1	105.63	0.00011593	8.1682	112010000000	230	27.9993	27.9993	Q14114;Q14114-2;E9PP15;A0A087WW84;Q14114-4;Q14114-3;H0YEA5;H0YEV6;H0YCA4	Q14114;Q14114-2;E9PP15;A0A087WW84;Q14114-4;Q14114-3	Low-density lipoprotein receptor-related protein 8	LRP8
30.2769	32.8415	30.0984	29.9784	30.641	29.2387	31.8756	31.1372	32.2371	31.7645	30.3715	29.5158	29.6424	28.5416	31.0562	30.4558										V-set	chr14q32	Completeproteome;Proteomicsidentification;Referenceproteome		7	7	2	88.1	88.1	29.7	11.167	0	74.923	582660000000	1487	30.349	30.349	A0A087WW89;A0A0B4J1Y9	A0A087WW89;A0A0B4J1Y9		IGHV3-72
20.0975	22.0466	23.7932	26.4111	24.6164	23.8374	NaN	17.6605	NaN	24.5681	26.9422	25.0648	25.5504	23.4162	25.2581	23.4707				biological regulation;cell communication;cell-cell signaling;cellular process;establishment of localization;establishment of localization in cell;neurotransmitter secretion;neurotransmitter transport;regulation of biological quality;regulation of neurotransmitter levels;secretion;secretion by cell;signal release;signaling;synaptic transmission;transport	adenyl nucleotide binding;adenyl ribonucleotide binding;ATP binding;binding;catalytic activity;nucleotide binding;purine nucleotide binding;purine ribonucleoside triphosphate binding;purine ribonucleotide binding;ribonucleotide binding	cell junction;cell part;clathrin coated vesicle membrane;clathrin-coated vesicle;coated vesicle;coated vesicle membrane;cytoplasmic membrane-bounded vesicle;cytoplasmic part;cytoplasmic vesicle;cytoplasmic vesicle membrane;cytoplasmic vesicle part;intracellular membrane-bounded organelle;intracellular organelle;intracellular organelle part;intracellular part;membrane;membrane-bounded organelle;me…	biological regulation;cell communication;cell-cell signaling;cellular process;establishment of localization;neurotransmitter transport;secretion;signaling;transport	cell part;cytoplasmic membrane-bounded vesicle;intracellular membrane-bounded organelle;intracellular organelle;membrane;organelle;synapse;vesicle		Synapsin;Synapsin_C;Synapsin_N	AAGTCCA,MIR-422B,MIR-422A;ATATGCA,MIR-448;ATGCTGG,MIR-338;BLALOCK_ALZHEIMERS_DISEASE_DN;BRUINS_UVC_RESPONSE_VIA_TP53_GROUP_B;CELL_CELL_SIGNALING;chr3p25;CTCAGGG,MIR-125B,MIR-125A;DAVICIONI_MOLECULAR_ARMS_VS_ERMS_UP;GCTCTTG,MIR-335;GGGAGGRR_V$MAZ_Q6;GSE13411_NAIVE_VS_MEMORY_BCELL_UP;GSE14769_UNSTIM_VS_360MIN_LPS_BMDM_DN;GSE15659_CD45RA_NEG_CD4_TCELL_VS_ACTIVATED_TREG_DN;GSE15659_CD45RA_NEG_CD4_TCE…	Alternativesplicing;Celljunction;Completeproteome;Phosphoprotein;Polymorphism;Proteomicsidentification;Referenceproteome;Synapse	Profilin 2 complex	14	12	11	30.9	28.2	26.8	62.996	0	179.83	18613000000	172	24.5978	24.5978	A0A087WW96;Q92777;A0A087X2E3;Q92777-2;A0A087WW91	A0A087WW96;Q92777;A0A087X2E3;Q92777-2	Synapsin-2	SYN2
28.4452	30.8628	30.1307	28.2649	29.7478	25.7511	32.9961	29.2678	30.8912	29.5181	28.6649	26.6144	27.5105	25.5714	31.9781	28.3752										EGF_2;fn3;hEGF	AAAYRNCTG_UNKNOWN;ACTIN_CYTOSKELETON_ORGANIZATION_AND_BIOGENESIS;ACTIN_FILAMENT_BASED_PROCESS;BERENJENO_ROCK_SIGNALING_NOT_VIA_RHOA_UP;BERTUCCI_INVASIVE_CARCINOMA_DUCTAL_VS_LOBULAR_DN;BOQUEST_STEM_CELL_UP;BOYAULT_LIVER_CANCER_SUBCLASS_G3_DN;BURTON_ADIPOGENESIS_3;CACGTG_V$MYC_Q2;CARBOHYDRATE_BINDING;CELLULAR_COMPONENT_ASSEMBLY;CHANG_CORE_SERUM_RESPONSE_DN;CHIARADONNA_NEOPLASTIC_TRANSFORMATION_CDC2…	Completeproteome;Proteomicsidentification;Referenceproteome		66	9	9	39.7	5.3	5.3	165.54	0	21.775	259840000000	862	28.9668	28.9668	A0A087WWA5	A0A087WWA5		TNXB
25.4423	28.4653	27.222	24.5456	25.3112	23.5578	26.7169	25.684	27.1367	25.9057	22.984	NaN	24.1002	NaN	25.6321	24.2975				activation of immune response;biological regulation;cellular component organization;cellular component organization or biogenesis;cellular membrane organization;cellular process;complement activation;complement activation, classical pathway;defense response;endocytosis;establishment of localization;humoral immune response;immune effector process;immune response;immune system process;innate immune…	antigen binding;binding	blood microparticle;cell part;extracellular membrane-bounded organelle;extracellular organelle;extracellular region;extracellular region part;extracellular space;extracellular vesicular exosome;membrane;membrane-bounded organelle;membrane-bounded vesicle;organelle;plasma membrane;vesicle	biological regulation;cellular component organization;cellular membrane organization;cellular process;endocytosis;establishment of localization;immune system process;macromolecule metabolic process;membrane invagination;membrane organization;metabolic process;primary metabolic process;protein metabolic process;response to stimulus;response to stress;transport;vesicle-mediated transport	cell part;extracellular organelle;extracellular region;extracellular space;membrane;organelle;plasma membrane;vesicle		C1-set;V-set	BYSTRYKH_HEMATOPOIESIS_STEM_CELL_QTL_TRANS;CERIBELLI_PROMOTERS_INACTIVE_AND_BOUND_BY_NFY;chr22q11;LINDGREN_BLADDER_CANCER_CLUSTER_2B;TARTE_PLASMA_CELL_VS_PLASMABLAST_UP	3D-structure;Alternativesplicing;Bence-Jonesprotein;Completeproteome;Directproteinsequencing;Disulfidebond;ImmunoglobulinCregion;Immunoglobulindomain;Proteomicsidentification;Referenceproteome;Secreted;Signal		11	2	1	53.2	9.1	6.1	24.683	0.001084	3.1589	24480000000	139	25.601	25.601	A0A087WWC9;A0A087WXC3;A0A087WWU7;A0A087WYN7;A0A087WWT5;A0A087WX49;B9A064;A0A0B4J231;A0A087WU42;A0A087X2A1;A0A075B6K8;P0CG04;A0A075B6K7	A0A087WWC9;A0A087WXC3;A0A087WWU7;A0A087WYN7;A0A087WWT5;A0A087WX49;B9A064;A0A0B4J231;A0A087WU42;A0A087X2A1;A0A075B6K8;P0CG04	Immunoglobulin lambda-like polypeptide 5;Ig lambda-1 chain C regions	IGLL5;IGLC1
22.9322	24.7354	NaN	21.8581	NaN	NaN	NaN	23.0804	24.9077	24.0166	NaN	NaN	20.9367	NaN	25.4893	23.4149										V-set	chr14q32	Completeproteome;Proteomicsidentification;Referenceproteome		1	1	1	20	20	20	8.3052	0.00013721	15.95	963100000	20	24.0166	24.0166	A0A087WWF0	A0A087WWF0		IGHV3-64
28.7208	26.847	29.0766	26.1303	28.7758	24.2331	27.1282	29.2173	27.8603	26.6687	26.9867	24.3838	25.4977	23.306	27.6563	28.264						cell part;cytoplasm;cytoplasmic part;endoplasmic reticulum;Golgi apparatus;intracellular membrane-bounded organelle;intracellular organelle;intracellular organelle part;intracellular part;membrane-bounded organelle;nuclear part;nucleoplasm;organelle;organelle part;perinuclear region of cytoplasm		cell part;cytoplasm;endoplasmic reticulum;Golgi apparatus;intracellular membrane-bounded organelle;intracellular organelle;nucleoplasm;organelle		Sep15_SelM	ABE_INNER_EAR;AFFAR_YY1_TARGETS_UP;BIDUS_METASTASIS_DN;BOYLAN_MULTIPLE_MYELOMA_C_D_DN;BOYLAN_MULTIPLE_MYELOMA_PCA1_UP;CHANDRAN_METASTASIS_DN;CHANDRAN_METASTASIS_TOP50_DN;CHIANG_LIVER_CANCER_SUBCLASS_CTNNB1_DN;CHIANG_LIVER_CANCER_SUBCLASS_PROLIFERATION_UP;chr22q12;COLDREN_GEFITINIB_RESISTANCE_UP;CREIGHTON_ENDOCRINE_THERAPY_RESISTANCE_3;CREIGHTON_ENDOCRINE_THERAPY_RESISTANCE_5;GGGAGGRR_V$MAZ_Q6;GLI…	Completeproteome;Cytoplasm;Endoplasmicreticulum;Golgiapparatus;Referenceproteome;Selenocysteine;Signal		7	7	7	60.4	60.4	60.4	16.081	0	52.422	72622000000	521	27.1398	27.1398	A0A087WWF1;Q8WWX9	A0A087WWF1;Q8WWX9	Selenoprotein M	SELM
26.6989	25.2885	29.5824	23.7335	26.8898	25.1916	28.3823	23.2442	23.5252	24.0511	22.5799	22.5766	24.6118	22.7026	26.0963	25.753											CAGCTG_V$AP4_Q5;chr19q13;GINESTIER_BREAST_CANCER_ZNF217_AMPLIFIED_DN;GSE11864_UNTREATED_VS_CSF1_IFNG_IN_MAC_UP;GSE14000_TRANSLATED_RNA_VS_MRNA_16H_LPS_DC_UP;GSE14308_TH2_VS_NAIVE_CD4_TCELL_DN;GSE14350_TREG_VS_TEFF_UP;GSE14769_UNSTIM_VS_20MIN_LPS_BMDM_DN;GSE14769_UNSTIM_VS_60MIN_LPS_BMDM_DN;GSE22886_UNSTIM_VS_IL15_STIM_NKCELL_UP;GSE27786_LIN_NEG_VS_MONO_MAC_DN;GSE27786_LIN_NEG_VS_NKTCELL_DN;GSE296…	Acetylation;Alternativesplicing;Completeproteome;Phosphoprotein;Polymorphism;Proteomicsidentification;Referenceproteome		6	6	6	4.8	4.8	4.8	158.49	0.00021829	6.0016	23295000000	57	25.2006	25.2006	Q9NZM4;A0A087WWH3;Q9NZM4-2	Q9NZM4;A0A087WWH3;Q9NZM4-2	Glioma tumor suppressor candidate region gene 1 protein	GLTSCR1
26.8355	26.0688	27.4768	25.9605	27.6672	25.0031	27.7356	26.4531	26.1545	23.9958	25.9773	25.3459	25.0065	23.2555	26.3029	26.1456				actin cytoskeleton organization;actin filament-based process;biological regulation;cellular component organization;cellular component organization at cellular level;cellular component organization or biogenesis;cellular component organization or biogenesis at cellular level;cellular process;cytoskeleton organization;organelle organization;positive regulation of catalytic activity;positive regulat…	ARF guanyl-nucleotide exchange factor activity;binding;enzyme regulator activity;GTPase regulator activity;guanyl-nucleotide exchange factor activity;lipid binding;nucleoside-triphosphatase regulator activity;small GTPase regulator activity	cell part;cytoplasm;intracellular membrane-bounded organelle;intracellular organelle;intracellular part;membrane;membrane-bounded organelle;nucleus;organelle	biological regulation;cellular component organization;cellular process;cytoskeleton organization;organelle organization	cell part;cytoplasm;intracellular membrane-bounded organelle;intracellular organelle;membrane;nucleus;organelle	Endocytosis	Sec7	CHARAFE_BREAST_CANCER_LUMINAL_VS_BASAL_UP;chr3p25;CREIGHTON_ENDOCRINE_THERAPY_RESISTANCE_5;CROONQUIST_NRAS_VS_STROMAL_STIMULATION_UP;CUI_TCF21_TARGETS_2_DN;DEURIG_T_CELL_PROLYMPHOCYTIC_LEUKEMIA_DN;DODD_NASOPHARYNGEAL_CARCINOMA_UP;DOUGLAS_BMI1_TARGETS_UP;GCANCTGNY_V$MYOD_Q6;GCM_DLG1;GCM_MAPK10;GGATTA_V$PITX2_Q2;GSE13411_IGM_MEMORY_BCELL_VS_PLASMA_CELL_UP;GSE13411_SWITCHED_MEMORY_BCELL_VS_PLASMA_CE…	3D-structure;Alternativesplicing;Coiledcoil;Completeproteome;Cytoplasm;Guanine-nucleotidereleasingfactor;Lipid-binding;Nucleus;Phosphoprotein;Polymorphism;Proteomicsidentification;Referenceproteome		29	29	3	31.2	31.2	4	124.48	0	114.74	23417000000	405	26.1078	26.1078	A0A087WWK8;Q6DN90;Q6DN90-2	A0A087WWK8;Q6DN90;Q6DN90-2	IQ motif and SEC7 domain-containing protein 1	IQSEC1
29.7968	28.8168	30.6542	27.4355	29.4192	27.4041	28.5683	29.6655	29.5951	28.7367	28.2797	26.8257	28.1829	27.8051	29.5082	29.5507				biosynthetic process;cellular aromatic compound metabolic process;cellular biosynthetic process;cellular metabolic compound salvage;cellular metabolic process;cellular nitrogen compound biosynthetic process;cellular nitrogen compound metabolic process;cellular process;GMP metabolic process;heterocycle biosynthetic process;heterocycle metabolic process;metabolic process;nitrogen compound metabolic…	binding;catalytic activity;cation binding;GMP reductase activity;ion binding;metal ion binding;oxidoreductase activity;oxidoreductase activity, acting on NADH or NADPH;oxidoreductase activity, acting on NADH or NADPH, nitrogenous group as acceptor	cell part;cytoplasmic part;cytosol;intracellular part	biosynthetic process;cellular aromatic compound metabolic process;cellular metabolic compound salvage;cellular metabolic process;cellular nitrogen compound metabolic process;cellular process;heterocycle metabolic process;metabolic process;nitrogen compound metabolic process;nucleobase-containing compound metabolic process;nucleobase-containing small molecule metabolic process;nucleotide metabolic…	cell part;cytosol	Purine metabolism	IMPDH	ACTWSNACTNY_UNKNOWN;BLALOCK_ALZHEIMERS_DISEASE_DN;BRUINS_UVC_RESPONSE_LATE;BUYTAERT_PHOTODYNAMIC_THERAPY_STRESS_DN;CAGGTA_V$AREB6_01;CAIRO_HEPATOBLASTOMA_CLASSES_UP;chr14q11;CTTTAAR_UNKNOWN;CTTTGA_V$LEF1_Q2;CYTAGCAAY_UNKNOWN;DIAZ_CHRONIC_MEYLOGENOUS_LEUKEMIA_UP;GSE12845_NAIVE_VS_DARKZONE_GC_TONSIL_BCELL_DN;GSE14308_TH1_VS_NAIVE_CD4_TCELL_UP;GSE14308_TH1_VS_NATURAL_TREG_UP;GSE14308_TH2_VS_NAIVE_CD…	3D-structure;Acetylation;Alternativesplicing;Completeproteome;Metal-binding;NADP;Oxidoreductase;Polymorphism;Potassium;Proteomicsidentification;Purinemetabolism;Referenceproteome		19	19	2	64.1	64.1	3.4	37.874	0	76.937	138560000000	578	28.6407	28.6407	Q9P2T1;A0A087WWM4;F8WAN9;Q9P2T1-3;H0YMB3;H0YK13;H0YNH0;H0YK71;H0YLB8;H0YN22;H0YMV5;H0YMW6;H0YNS9;H0YMR9;A0A0B4J281;H0YMG3;H0YL68;H0YKE1	Q9P2T1;A0A087WWM4;F8WAN9;Q9P2T1-3;H0YMB3	GMP reductase 2;GMP reductase	GMPR2
23.1273	24.2608	24.4896	24.5284	23.8169	22.4974	25.1457	22.7043	22.8928	24.5227	24.1223	23.7022	23.1602	23.3511	24.1428	25.3774				anatomical structure development;anatomical structure morphogenesis;biological regulation;blood vessel development;branching morphogenesis of a tube;cardiac septum morphogenesis;developmental process;hemopoietic or lymphoid organ development;morphogenesis of a branching epithelium;morphogenesis of a branching structure;morphogenesis of an epithelium;multicellular organismal process;negative regul…	binding;nucleic acid binding;nucleotide binding	cell part;intracellular organelle part;intracellular part;membrane;nuclear membrane;nuclear part;nucleoplasm;organelle membrane;organelle part	anatomical structure development;anatomical structure morphogenesis;biological regulation;developmental process;multicellular organismal process;viral reproduction	cell part;membrane;nucleoplasm		RRM_1;SPOC	BLALOCK_ALZHEIMERS_DISEASE_UP;CHEN_HOXA5_TARGETS_9HR_UP;chr1p13;DODD_NASOPHARYNGEAL_CARCINOMA_DN;E2F1_UP.V1_UP;GGCAGCT,MIR-22;GNF2_CBFB;GNF2_DAP3;GNF2_DENR;GNF2_FBL;GNF2_HDAC1;GNF2_RBBP6;GRAESSMANN_APOPTOSIS_BY_DOXORUBICIN_UP;GRESHOCK_CANCER_COPY_NUMBER_UP;GSE10325_LUPUS_BCELL_VS_LUPUS_MYELOID_UP;GSE13306_RA_VS_UNTREATED_TREG_DN;GSE13485_CTRL_VS_DAY1_YF17D_VACCINE_PBMC_UP;GSE13493_DP_VS_CD4INTCD8…	Acetylation;Alternativeinitiation;Alternativesplicing;Chromosomalrearrangement;Completeproteome;Host-virusinteraction;Membrane;Nucleus;Phosphoprotein;Proteomicsidentification;Proto-oncogene;Referenceproteome;Repeat;RNA-binding	Spliceosome	33	33	31	43.9	43.9	42.3	107.19	0	75.864	18582000000	191	24.0621	24.0621	Q96T37;A0A087WWP4;Q96T37-4;Q96T37-2;Q96T37-3	Q96T37;A0A087WWP4;Q96T37-4;Q96T37-2;Q96T37-3	Putative RNA-binding protein 15	RBM15
23.5882	24.7367	25.3057	24.0729	24.3835	23.243	24.5433	25.2385	25.5799	26.4184	25.5788	23.5576	23.8912	24.8775	24.3794	25.856				apoptosis;biological regulation;biosynthetic process;cell death;cellular biosynthetic process;cellular macromolecule biosynthetic process;cellular macromolecule metabolic process;cellular metabolic process;cellular nitrogen compound metabolic process;cellular process;cellular response to stimulus;cellular response to stress;death;DNA metabolic process;establishment of localization;establishment o…	binding;DNA binding;nucleic acid binding;RNA binding	cell part;cytoplasm;extracellular region part;intercellular bridge;intracellular membrane-bounded organelle;intracellular organelle;intracellular organelle part;intracellular part;macromolecular complex;membrane-bounded organelle;nuclear body;nuclear matrix;nuclear part;nuclear speck;nucleoplasm;nucleoplasm part;nucleus;organelle;organelle part;protein complex;THO complex;THO complex part of tran…	biological regulation;biosynthetic process;cell death;cellular metabolic process;cellular nitrogen compound metabolic process;cellular process;death;DNA metabolic process;establishment of localization;interspecies interaction between organisms;macromolecule metabolic process;metabolic process;mRNA metabolic process;mRNA processing;multi-organism process;nitrogen compound metabolic process;nuclear…	cell part;cytoplasm;intracellular membrane-bounded organelle;intracellular organelle;macromolecular complex;nucleoplasm;nucleus;organelle;protein complex;THO complex;transcription export complex	RNA transport;Spliceosome	Death;efThoc1	AMIT_EGF_RESPONSE_240_HELA;BLALOCK_ALZHEIMERS_DISEASE_UP;BREDEMEYER_RAG_SIGNALING_NOT_VIA_ATM_UP;BROWNE_HCMV_INFECTION_1HR_DN;BROWNE_HCMV_INFECTION_20HR_UP;BROWNE_HCMV_INFECTION_4HR_DN;CADWELL_ATG16L1_TARGETS_DN;chr18p11;COLINA_TARGETS_OF_4EBP1_AND_4EBP2;CYCLIN_D1_KE_.V1_UP;DEURIG_T_CELL_PROLYMPHOCYTIC_LEUKEMIA_DN;DING_LUNG_CANCER_EXPRESSION_BY_COPY_NUMBER;DODD_NASOPHARYNGEAL_CARCINOMA_DN;FEVR_CT…	3D-structure;Acetylation;Alternativesplicing;Apoptosis;Completeproteome;Cytoplasm;DNA-binding;mRNAprocessing;mRNAsplicing;mRNAtransport;Nucleus;Phosphoprotein;Proteomicsidentification;Referenceproteome;RNA-binding;Transcription;Transcriptionregulation;Transport;Ublconjugation	Spliceosome;THO complex;TREX complex	25	25	25	50.4	50.4	50.4	75.665	0	115.63	18973000000	146	24.8283	24.8283	Q96FV9;A0A087WWS1;R4GMN4;Q96FV9-2;A0A087WY84;J3KT14;R4GN58;J3KRD7;J3QQZ3	Q96FV9;A0A087WWS1	THO complex subunit 1	THOC1
26.2112	25.5755	26.0052	25.3788	27.0995	26.8795	27.593	25.5285	26.0549	25.2452	25.8623	27.8281	26.6995	27.6388	27.8071	25.9666				biological regulation;cell redox homeostasis;cellular homeostasis;cellular process;homeostatic process;regulation of biological process;regulation of biological quality;regulation of cellular process	antioxidant activity;binding;selenium binding	cell part;cytoplasm;intracellular part	biological regulation;cellular homeostasis;cellular process;homeostatic process	cell part;cytoplasm		Rdx	ACEVEDO_LIVER_CANCER_DN;ACEVEDO_LIVER_TUMOR_VS_NORMAL_ADJACENT_TISSUE_DN;ACEVEDO_METHYLATED_IN_LIVER_CANCER_DN;ACTGAAA,MIR-30A-3P,MIR-30E-3P;BAE_BRCA1_TARGETS_UP;BORCZUK_MALIGNANT_MESOTHELIOMA_UP;chr19q13;COLINA_TARGETS_OF_4EBP1_AND_4EBP2;CUI_TCF21_TARGETS_2_UP;DACOSTA_UV_RESPONSE_VIA_ERCC3_COMMON_UP;DACOSTA_UV_RESPONSE_VIA_ERCC3_UP;DIAZ_CHRONIC_MEYLOGENOUS_LEUKEMIA_UP;EBAUER_TARGETS_OF_PAX3_FOXO…	Antioxidant;Completeproteome;Cytoplasm;Glutathionylation;Proteomicsidentification;Redox-activecenter;Referenceproteome;Selenocysteine		5	5	3	48.3	48.3	37.9	9.4479	0	85.889	37857000000	219	26.3025	26.3025	P63302;A0A087WX02;F8WB74	P63302;A0A087WX02;F8WB74	Selenoprotein W	SEPW1
25.5126	26.5055	23.8634	24.523	25.7978	NaN	27.5969	25.5924	23.828	24.4513	25.072	24.4529	24.8543	NaN	25.3313	24.9442				amine metabolic process;aminoglycan biosynthetic process;aminoglycan metabolic process;biosynthetic process;carbohydrate biosynthetic process;carbohydrate metabolic process;cellular biosynthetic process;cellular carbohydrate metabolic process;cellular lipid metabolic process;cellular macromolecule metabolic process;cellular metabolic process;cellular process;cellular protein metabolic process;cel…	catalytic activity;sialyltransferase activity;transferase activity;transferase activity, transferring glycosyl groups	cell part;cytoplasmic part;extracellular membrane-bounded organelle;extracellular organelle;extracellular region part;extracellular vesicular exosome;Golgi apparatus;Golgi apparatus part;Golgi membrane;integral to Golgi membrane;integral to membrane;integral to organelle membrane;intracellular membrane-bounded organelle;intracellular organelle;intracellular organelle part;intracellular part;intri…	amine metabolic process;biosynthetic process;carbohydrate metabolic process;cellular lipid metabolic process;cellular metabolic process;cellular process;lipid metabolic process;macromolecule metabolic process;macromolecule modification;metabolic process;nitrogen compound metabolic process;oligosaccharide metabolic process;peptidyl-amino acid modification;polysaccharide metabolic process;primary m…	cell part;extracellular organelle;Golgi apparatus;intracellular membrane-bounded organelle;intracellular organelle;membrane;organelle;vesicle	Glycosphingolipid biosynthesis - lacto and neolacto series	Glyco_transf_29	ACEVEDO_FGFR1_TARGETS_IN_PROSTATE_CANCER_MODEL_UP;AMINE_METABOLIC_PROCESS;AMINO_SUGAR_METABOLIC_PROCESS;ATF2_S_UP.V1_DN;BAELDE_DIABETIC_NEPHROPATHY_DN;BASAKI_YBX1_TARGETS_DN;BASSO_CD40_SIGNALING_DN;BENPORATH_SUZ12_TARGETS;BIOPOLYMER_METABOLIC_PROCESS;BIOPOLYMER_MODIFICATION;BOYAULT_LIVER_CANCER_SUBCLASS_G123_DN;BROCKE_APOPTOSIS_REVERSED_BY_IL6;BRUINS_UVC_RESPONSE_LATE;BUYTAERT_PHOTODYNAMIC_THERAP…	Alternativesplicing;Completeproteome;Glycoprotein;Glycosyltransferase;Golgiapparatus;Membrane;Polymorphism;Proteomicsidentification;Referenceproteome;Signal-anchor;Transferase;Transmembrane;Transmembranehelix		7	7	7	19.6	19.6	19.6	38.213	0.0056406	1.6145	8628300000	46	25.0424	25.0424	Q9Y274;C9J480;A0A087WXB8;C9JWJ3;C9IZL6;C9J0E2;Q9Y274-2;C9JXM2;C9J9Y4;C9JMW7;C9JWI9	Q9Y274;C9J480;A0A087WXB8;C9JWJ3;C9IZL6;C9J0E2;Q9Y274-2	Type 2 lactosamine alpha-2,3-sialyltransferase	ST3GAL6
28.2953	25.7344	28.8696	32.4993	29.2191	33.2527	26.8202	28.4924	26.3457	31.2852	32.551	33.1574	32.6747	32.895	26.8904	29.3698				cellular metabolic process;cellular process;electron transport chain;generation of precursor metabolites and energy;metabolic process;mitochondrial electron transport, NADH to ubiquinone;oxidation-reduction process;respiratory electron transport chain;response to chemical stimulus;response to drug;response to stimulus;small molecule metabolic process	adenyl nucleotide binding;adenyl ribonucleotide binding;ATP binding;binding;catalytic activity;kinase activity;NADH dehydrogenase (quinone) activity;NADH dehydrogenase (ubiquinone) activity;NADH dehydrogenase activity;nucleobase-containing compound kinase activity;nucleoside kinase activity;nucleotide binding;oxidoreductase activity;oxidoreductase activity, acting on NADH or NADPH;oxidoreductase …	cell part;cytoplasmic part;intracellular organelle lumen;intracellular organelle part;intracellular part;macromolecular complex;membrane;membrane part;membrane-enclosed lumen;mitochondrial inner membrane;mitochondrial matrix;mitochondrial membrane;mitochondrial membrane part;mitochondrial part;mitochondrial respiratory chain complex I;NADH dehydrogenase complex;organelle inner membrane;organelle …	cellular metabolic process;cellular process;generation of precursor metabolites and energy;metabolic process;response to chemical stimulus;response to drug;response to stimulus;small molecule metabolic process	cell part;macromolecular complex;membrane;NADH dehydrogenase complex;protein complex	Alzheimer's disease;Huntington's disease;Oxidative phosphorylation;Parkinson's disease	dNK	BLALOCK_ALZHEIMERS_DISEASE_DN;CHANG_IMMORTALIZED_BY_HPV31_UP;chr2q37;DEURIG_T_CELL_PROLYMPHOCYTIC_LEUKEMIA_UP;GCNP_SHH_UP_LATE.V1_DN;GSE11924_TH2_VS_TH17_CD4_TCELL_DN;GSE13229_IMM_VS_MATURE_NKCELL_UP;GSE17721_0.5H_VS_12H_LPS_BMDM_UP;GSE17721_0.5H_VS_12H_POLYIC_BMDM_UP;GSE17721_0.5H_VS_4H_LPS_BMDM_UP;GSE17721_CTRL_VS_CPG_6H_BMDM_UP;GSE17721_CTRL_VS_GARDIQUIMOD_0.5H_BMDM_DN;GSE17721_CTRL_VS_GARDIQU…	Alternativesplicing;Completeproteome;Electrontransport;FAD;Flavoprotein;Mitochondrion;Polymorphism;Proteomicsidentification;Referenceproteome;Respiratorychain;Transitpeptide;Transport;Ubiquinone	Respiratory chain complex I (gamma subunit) mitochondrial;Respiratory chain complex I (holoenzyme), mitochondrial;Respiratory chain complex I (incomplete intermediate), mitochondrial	25	25	25	68.7	68.7	68.7	40.75	0	323.31	1861400000000	4111	29.1905	29.1905	O95299;A0A087WXC5;E7ESZ7;O95299-2;C9J6X0;Q8N1B9;H7C2W5;H7C1Y7;H7C2X4	O95299;A0A087WXC5;E7ESZ7;O95299-2	NADH dehydrogenase [ubiquinone] 1 alpha subcomplex subunit 10, mitochondrial	NDUFA10
29.5874	24.4613	25.1137	NaN	26.9845	21.7025	24.2608	25.5824	24.9124	25.014	25.1632	23.8661	22.7887	22.8578	25.6322	25.9818						extracellular membrane-bounded organelle;extracellular organelle;extracellular region part;extracellular vesicular exosome;membrane-bounded organelle;membrane-bounded vesicle;organelle;vesicle		extracellular organelle;organelle;vesicle		C8;TIL;TILa;VWD	BRCA1_DN.V1_UP;CAGCTG_V$AP4_Q5;CAGGTG_V$E12_Q6;chr19q13;CREIGHTON_ENDOCRINE_THERAPY_RESISTANCE_3;CYCLIN_D1_UP.V1_UP;DELYS_THYROID_CANCER_DN;DEURIG_T_CELL_PROLYMPHOCYTIC_LEUKEMIA_UP;ENK_UV_RESPONSE_EPIDERMIS_DN;FONTAINE_FOLLICULAR_THYROID_ADENOMA_UP;FONTAINE_PAPILLARY_THYROID_CARCINOMA_DN;GATAAGR_V$GATA_C;GCANCTGNY_V$MYOD_Q6;GGGTGGRR_V$PAX4_03;GSE1460_CD4_THYMOCYTE_VS_NAIVE_CD4_TCELL_ADULT_BLOOD_U…	Completeproteome;Disulfidebond;Glycoprotein;Polymorphism;Proteomicsidentification;Referenceproteome;Repeat;Secreted;Signal		36	36	36	17.3	17.3	17.3	445.21	0	51.859	18291000000	142	25.0208	25.0208	A0A087WXI2;Q9Y6R7;A0A087WUZ2	A0A087WXI2;Q9Y6R7	IgGFc-binding protein	FCGBP
NaN	24.0194	24.4976	23.7072	25.4265	23.6417	24.7778	23.6422	23.0333	24.1554	23.8123	23.8006	24.2879	23.7305	25.3419	23.7044				cellular process;establishment of localization;establishment of localization in cell;establishment of protein localization;intracellular protein transport;intracellular transport;protein transport;transport;vesicle-mediated transport	binding;cation binding;ion binding;metal ion binding;transition metal ion binding;zinc ion binding	actin filament;cell part;cytoplasmic part;cytoskeletal part;early endosome;endosome;intracellular membrane-bounded organelle;intracellular organelle;intracellular organelle part;intracellular part;macromolecular complex;membrane-bounded organelle;organelle;organelle part;protein complex	cellular process;establishment of localization;protein transport;transport;vesicle-mediated transport	cell part;endosome;intracellular membrane-bounded organelle;intracellular organelle;macromolecular complex;organelle;protein complex		Clathrin;VPS11_C	BLALOCK_ALZHEIMERS_DISEASE_UP;chr11q23;DODD_NASOPHARYNGEAL_CARCINOMA_UP;GSE10239_MEMORY_VS_DAY4.5_EFF_CD8_TCELL_UP;GSE13411_NAIVE_BCELL_VS_PLASMA_CELL_UP;GSE13485_CTRL_VS_DAY21_YF17D_VACCINE_PBMC_UP;GSE13485_DAY1_VS_DAY21_YF17D_VACCINE_PBMC_UP;GSE13485_DAY3_VS_DAY21_YF17D_VACCINE_PBMC_UP;GSE13485_DAY7_VS_DAY21_YF17D_VACCINE_PBMC_UP;GSE1432_6H_VS_24H_IFNG_MICROGLIA_DN;GSE17721_0.5H_VS_24H_GARDIQUI…	Completeproteome;Metal-binding;Proteomicsidentification;Referenceproteome;Zinc;Zinc-finger		41	1	1	53.7	1.2	1.2	107.81	0.0014333	2.6192	3614300000	44	23.878	23.878	A0A087WXL6;B7Z879;A0A0G2JS92;A0A087X2J4	A0A087WXL6;B7Z879		VPS11
30.0772	29.8631	30.6811	29.4068	29.8421	29.8199	29.9369	29.5133	29.6309	29.7666	30.1657	30.5533	29.8546	29.4621	30.3124	29.2374				biosynthetic process;catabolic process;cellular biosynthetic process;cellular catabolic process;cellular component disassembly;cellular component disassembly at cellular level;cellular component organization;cellular component organization at cellular level;cellular component organization or biogenesis;cellular component organization or biogenesis at cellular level;cellular macromolecular complex…	structural constituent of ribosome;structural molecule activity	cell part;cytoplasmic part;cytosol;cytosolic large ribosomal subunit;intracellular membrane-bounded organelle;intracellular organelle;intracellular organelle part;intracellular part;large ribosomal subunit;macromolecular complex;membrane-bounded organelle;nucleus;organelle;organelle part;ribonucleoprotein complex	biosynthetic process;catabolic process;cellular component disassembly;cellular component organization;cellular metabolic process;cellular nitrogen compound metabolic process;cellular process;establishment of localization;macromolecule metabolic process;metabolic process;mRNA metabolic process;nitrogen compound metabolic process;nucleobase-containing compound metabolic process;primary metabolic pr…	cell part;cytosol;intracellular membrane-bounded organelle;intracellular organelle;macromolecular complex;nucleus;organelle;ribonucleoprotein complex	Ribosome	Ribosomal_L22	ACEVEDO_LIVER_CANCER_UP;BENPORATH_NANOG_TARGETS;BILD_E2F3_ONCOGENIC_SIGNATURE;BOGNI_TREATMENT_RELATED_MYELOID_LEUKEMIA_UP;BOYAULT_LIVER_CANCER_SUBCLASS_G1_UP;chr18q21;FEVR_CTNNB1_TARGETS_UP;FLOTHO_PEDIATRIC_ALL_THERAPY_RESPONSE_UP;GAVIN_FOXP3_TARGETS_CLUSTER_P6;GCM_ACTG1;GCM_APEX1;GCM_CSNK2B;GCM_NPM1;GCM_PSME1;GCM_TPT1;GGATTA_V$PITX2_Q2;GGGNRMNNYCAT_UNKNOWN;GNF2_DAP3;GNF2_EIF3S6;GNF2_FBL;GNF2_NPM…	3D-structure;Alternativesplicing;Completeproteome;Directproteinsequencing;Phosphoprotein;Proteomicsidentification;Referenceproteome;Ribonucleoprotein;Ribosomalprotein	60S ribosomal subunit, cytoplasmic;Nop56p-associated pre-rRNA complex;Ribosome, cytoplasmic	13	13	13	53.3	53.3	53.3	21.397	0	157.88	577840000000	1889	29.8493	29.8493	P18621;A0A087WXM6;J3QQT2;J3KRX5;A0A0A6YYL6;P18621-3;J3QLC8;A0A0A0MRF8;P18621-2;J3KRB3;A0A087WWH0;J3QS96;A0A087WY81;J3KSJ0	P18621;A0A087WXM6;J3QQT2;J3KRX5;A0A0A6YYL6;P18621-3;J3QLC8;A0A0A0MRF8;P18621-2;J3KRB3;A0A087WWH0;J3QS96	60S ribosomal protein L17	RPL17;RPL17-C18orf32
25.1484	26.7442	25.979	26.3451	24.9801	25.2757	26.2679	25.8295	27.0774	24.9611	26.4149	25.7582	25.4282	25.3424	28.1247	25.3435				acid secretion;bile acid secretion;biological regulation;establishment of localization;positive regulation of biological process;positive regulation of cell communication;positive regulation of cellular process;positive regulation of peroxisome proliferator activated receptor signaling pathway;positive regulation of response to stimulus;positive regulation of signal transduction;positive regulati…	binding;lipid binding	cell junction;cell part;cell projection;cell-cell junction;cytoplasmic part;cytosol;intercellular canaliculus;intracellular part;membrane;microvillus	biological regulation;establishment of localization;secretion;transport	cell part;cell projection;cytosol;membrane;microvillus		START	ACEVEDO_NORMAL_TISSUE_ADJACENT_TO_LIVER_TUMOR_DN;CHARAFE_BREAST_CANCER_LUMINAL_VS_BASAL_UP;CHARAFE_BREAST_CANCER_LUMINAL_VS_MESENCHYMAL_UP;chr11q13;COLDREN_GEFITINIB_RESISTANCE_DN;CUI_TCF21_TARGETS_2_UP;CUI_TCF21_TARGETS_UP;GAVIN_FOXP3_TARGETS_CLUSTER_P6;GOLDRATH_ANTIGEN_RESPONSE;GOLDRATH_NAIVE_VS_EFF_CD8_TCELL_DN;GOLDRATH_NAIVE_VS_MEMORY_CD8_TCELL_DN;GRADE_COLON_CANCER_UP;GRAESSMANN_APOPTOSIS_BY…	Acetylation;Cellprojection;Completeproteome;Cytoplasm;Lipid-binding;Lipidtransport;Membrane;Phosphoprotein;Proteomicsidentification;Referenceproteome;Transport		14	14	14	54.3	54.3	54.3	40.517	0	54.058	25760000000	293	25.8578	25.8578	A0A087WXR2;Q9Y365;F5H1Z6;F5H8H3;F5H8G1;F5GY11;F5H0V7;H0YFF3;F5GWK5;H0YH17;H0YGA9;F5H5A8;F5H3G8;F5GY07;H0YGN8	A0A087WXR2;Q9Y365;F5H1Z6;F5H8H3;F5H8G1;F5GY11;F5H0V7;H0YFF3	PCTP-like protein	STARD10
29.1005	29.0738	29.7285	29.7981	29.7942	29.1772	29.0779	28.9192	29.6615	29.3589	29.6745	29.903	29.5724	29.4862	28.9813	29.3957				anion transport;biological regulation;cellular localization;cellular macromolecule localization;cellular macromolecule metabolic process;cellular metabolic process;cellular process;cellular protein localization;cellular protein metabolic process;cellular response to chemical stimulus;cellular response to organic substance;cellular response to stimulus;cellular response to stress;cellular response…	adenyl nucleotide binding;adenyl ribonucleotide binding;anion transmembrane transporter activity;arsenite transmembrane transporter activity;ATP binding;ATPase activity;binding;catalytic activity;cation binding;hydrolase activity;hydrolase activity, acting on acid anhydrides;hydrolase activity, acting on acid anhydrides, in phosphorus-containing anhydrides;inorganic anion transmembrane transporte…	cell part;cytoplasm;cytoplasmic part;endoplasmic reticulum;endoplasmic reticulum membrane;endoplasmic reticulum part;extracellular membrane-bounded organelle;extracellular organelle;extracellular region part;extracellular vesicular exosome;intracellular membrane-bounded organelle;intracellular non-membrane-bounded organelle;intracellular organelle;intracellular organelle part;intracellular part;m…	biological regulation;cellular localization;cellular metabolic process;cellular process;establishment of localization;ion transport;localization;macromolecule metabolic process;metabolic process;primary metabolic process;protein metabolic process;response to chemical stimulus;response to stimulus;response to stress;signal transduction;transport	cell part;cytoplasm;endoplasmic reticulum;extracellular organelle;intracellular membrane-bounded organelle;intracellular non-membrane-bounded organelle;intracellular organelle;membrane;nucleolus;nucleus;organelle;vesicle		ArsA_ATPase	ALCALAY_AML_BY_NPM1_LOCALIZATION_DN;ANION_TRANSMEMBRANE_TRANSPORTER_ACTIVITY;BENPORATH_SOX2_TARGETS;BERENJENO_TRANSFORMED_BY_RHOA_UP;BLALOCK_ALZHEIMERS_DISEASE_DN;CACGTG_V$MYC_Q2;CELL_FRACTION;chr19p13;CYCLIN_D1_UP.V1_DN;CYTAGCAAY_UNKNOWN;CYTOPLASM;DACOSTA_UV_RESPONSE_VIA_ERCC3_TTD_UP;DACOSTA_UV_RESPONSE_VIA_ERCC3_UP;DIAZ_CHRONIC_MEYLOGENOUS_LEUKEMIA_UP;ESTABLISHMENT_OF_LOCALIZATION;GRADE_COLON_C…	Acetylation;ATP-binding;Completeproteome;Cytoplasm;Endoplasmicreticulum;Hydrolase;Metal-binding;Nucleotide-binding;Nucleus;Polymorphism;Proteomicsidentification;Referenceproteome;Transport;Zinc		15	15	15	58	58	58	38.792	0	255.94	308580000000	1505	29.441	29.441	O43681;A0A087WXS7;K7ERW9	O43681;A0A087WXS7	ATPase ASNA1	ASNA1
NaN	NaN	NaN	25.6492	NaN	24.8434	NaN	22.1583	NaN	25.2514	24.4531	24.539	26.5893	25.4207	NaN	NaN				acetyl-CoA catabolic process;acetyl-CoA metabolic process;catabolic process;cellular catabolic process;cellular metabolic process;cellular process;coenzyme catabolic process;coenzyme metabolic process;cofactor catabolic process;cofactor metabolic process;metabolic process;tricarboxylic acid cycle	2 iron, 2 sulfur cluster binding;binding;catalytic activity;electron carrier activity;iron-sulfur cluster binding;metal cluster binding;oxidoreductase activity		catabolic process;cellular metabolic process;cellular process;cofactor metabolic process;metabolic process			Fer2_3	ACEVEDO_LIVER_CANCER_DN;ACEVEDO_NORMAL_TISSUE_ADJACENT_TO_LIVER_TUMOR_DN;AEROBIC_RESPIRATION;BIOCARTA_ETC_PATHWAY;BLALOCK_ALZHEIMERS_DISEASE_DN;BORCZUK_MALIGNANT_MESOTHELIOMA_UP;BOYAULT_LIVER_CANCER_SUBCLASS_G1_DN;BURTON_ADIPOGENESIS_6;CAIRO_HEPATOBLASTOMA_DN;CARBOHYDRATE_METABOLIC_PROCESS;CATABOLIC_PROCESS;CELLULAR_CARBOHYDRATE_METABOLIC_PROCESS;CELLULAR_CATABOLIC_PROCESS;CELLULAR_RESPIRATION;CE…	Completeproteome;Proteomicsidentification;Referenceproteome		14	1	1	92.7	8.1	8.1	14.143	0.00080225	3.5438	12302000000	81	25.1494	25.1494	A0A087WXX8	A0A087WXX8		SDHB
25.5999	29.8732	27.0065	25.1502	26.7009	25.6	30.0465	26.183	28.7331	26.443	26.2589	24.3897	25.9789	23.1591	29.31	27.7396				antigen processing and presentation;antigen processing and presentation of exogenous antigen;antigen processing and presentation of exogenous peptide antigen;antigen processing and presentation of exogenous peptide antigen via MHC class I;antigen processing and presentation of exogenous peptide antigen via MHC class I, TAP-dependent;antigen processing and presentation of peptide antigen;antigen p…	binding;immunoglobulin binding;immunoglobulin receptor activity;molecular transducer activity;protein binding;protein complex binding;receptor activity;receptor signaling protein activity;signal transducer activity;signaling receptor activity;transmembrane signaling receptor activity	cell part;clathrin coated vesicle membrane;clathrin-coated endocytic vesicle membrane;coated vesicle membrane;cytoplasmic part;cytoplasmic vesicle membrane;cytoplasmic vesicle part;early endosome membrane;endocytic vesicle membrane;endosomal part;endosome membrane;integral to membrane;intracellular organelle part;intracellular part;intrinsic to membrane;membrane;membrane part;organelle membrane;o…	biological regulation;cellular component organization;cellular membrane organization;cellular process;immune system process;membrane invagination;membrane organization;response to chemical stimulus;response to stimulus;response to stress;signal transduction	cell part;membrane;plasma membrane	Fc gamma R-mediated phagocytosis;Hematopoietic cell lineage;ko05152;Leishmaniasis;Osteoclast differentiation;Phagosome;Staphylococcus aureus infection;Systemic lupus erythematosus	ig	ACEVEDO_METHYLATED_IN_LIVER_CANCER_DN;ALTEMEIER_RESPONSE_TO_LPS_WITH_MECHANICAL_VENTILATION;APPIERTO_RESPONSE_TO_FENRETINIDE_DN;ATM_DN.V1_UP;BROWN_MYELOID_CELL_DEVELOPMENT_UP;BYSTRYKH_HEMATOPOIESIS_STEM_CELL_QTL_TRANS;CAMPS_COLON_CANCER_COPY_NUMBER_DN;CHEN_METABOLIC_SYNDROM_NETWORK;chr1p11;chr1q21;DODD_NASOPHARYNGEAL_CARCINOMA_DN;ESTABLISHMENT_OF_LOCALIZATION;FLECHNER_BIOPSY_KIDNEY_TRANSPLANT_REJ…	3D-structure;Adaptiveimmunity;Alternativesplicing;Cellmembrane;Completeproteome;Directproteinsequencing;Disulfidebond;Glycoprotein;IgG-bindingprotein;Immunity;Immunoglobulindomain;Innateimmunity;Membrane;Phosphoprotein;Polymorphism;Proteomicsidentification;Receptor;Referenceproteome;Repeat;Signal;Transmembrane;Transmembranehelix	PLC-gamma-2-Lyn-FcR-gamma complex;PLC-gamma-2-Syk-LAT-FcR-gamma complex	3	3	3	9.3	9.3	9.3	32.232	0.0023382	2.2386	65657000000	137	26.5177	26.5177	Q92637;A6NKC4;P12314;A0A087WXZ6;A0A0A0MRM3;Q92637-3	Q92637;A6NKC4;P12314;A0A087WXZ6;A0A0A0MRM3;Q92637-3	High affinity immunoglobulin gamma Fc receptor IB;Putative high affinity immunoglobulin gamma Fc receptor IC;High affinity immunoglobulin gamma Fc receptor I	FCGR1B;FCGR1C;FCGR1A
26.6191	25.068	25.5059	26.6169	25.5572	27.7838	24.2539	26.9864	25.8358	26.8119	26.7799	28.3592	26.2493	26.6771	25.353	26.3675				cellular component organization;cellular component organization or biogenesis;cellular process;endosome transport;establishment of localization;establishment of localization in cell;establishment of protein localization;intracellular transport;membrane organization;multivesicular body sorting pathway;non-lytic viral release;non-lytic virus budding;protein transport;release of virus from host;repr…	binding;protein binding;protein C-terminus binding	cell part;cytoplasmic part;cytosol;endosomal part;endosome membrane;extracellular membrane-bounded organelle;extracellular organelle;extracellular region part;extracellular vesicular exosome;intracellular organelle part;intracellular part;membrane;membrane-bounded organelle;membrane-bounded vesicle;organelle;organelle membrane;organelle part;vesicle	cellular component organization;cellular process;endosome transport;establishment of localization;membrane organization;protein transport;transport;vesicle-mediated transport;viral reproduction	cell part;cytosol;extracellular organelle;membrane;organelle;vesicle	Endocytosis		ACEVEDO_LIVER_CANCER_DN;BENPORATH_CYCLING_GENES;BRUINS_UVC_RESPONSE_LATE;CHANG_CORE_SERUM_RESPONSE_UP;CSR_EARLY_UP.V1_UP;GAUSSMANN_MLL_AF4_FUSION_TARGETS_G_UP;GSE13306_RA_VS_UNTREATED_TCONV_UP;GSE13485_DAY1_VS_DAY21_YF17D_VACCINE_PBMC_DN;GSE13485_DAY3_VS_DAY7_YF17D_VACCINE_PBMC_DN;GSE14350_IL2RB_KO_VS_WT_TREG_UP;GSE17580_TREG_VS_TEFF_S_MANSONI_INF_DN;GSE17721_0.5H_VS_12H_PAM3CSK4_BMDM_DN;GSE17721…	3D-structure;Acetylation;Alternativesplicing;Completeproteome;Cytoplasm;Directproteinsequencing;Endosome;Membrane;Polymorphism;Proteintransport;Proteomicsidentification;Referenceproteome;Transport		11	11	11	39.1	39.1	39.1	33.879	0	77.552	49748000000	376	26.546	26.546	Q9NP79;A0A087WY55;Q5TGM0;Q9NP79-2	Q9NP79;A0A087WY55	Vacuolar protein sorting-associated protein VTA1 homolog	VTA1
29.056	29.3982	29.0683	28.9141	29.5375	28.28	28.9587	29.2003	30.0226	28.8733	29.0945	28.3488	28.6204	28.0788	29.2532	28.9065				antigen processing and presentation;antigen processing and presentation of exogenous antigen;antigen processing and presentation of exogenous peptide antigen;antigen processing and presentation of exogenous peptide antigen via MHC class II;antigen processing and presentation of peptide antigen;antigen processing and presentation of peptide antigen via MHC class II;antigen processing and presentat…	binding;lipid binding;lipoprotein particle receptor binding;low-density lipoprotein particle receptor binding;peptide binding;protein binding;receptor binding;signal sequence binding;transporter activity	AP-2 adaptor complex;AP-type membrane coat adaptor complex;cell part;clathrin adaptor complex;clathrin coated vesicle membrane;clathrin-coated endocytic vesicle membrane;coated vesicle membrane;cytoplasmic part;cytoplasmic vesicle membrane;cytoplasmic vesicle part;cytosol;endocytic vesicle membrane;extracellular membrane-bounded organelle;extracellular organelle;extracellular region part;extracel…	biological regulation;cell communication;cell-cell signaling;cellular component organization;cellular membrane organization;cellular process;endocytosis;establishment of localization;immune system process;locomotion;membrane invagination;membrane organization;protein transport;response to chemical stimulus;response to external stimulus;response to stimulus;signal transduction;signaling;transport;…	AP-type membrane coat adaptor complex;cell part;cytosol;extracellular organelle;intracellular membrane-bounded organelle;intracellular organelle;macromolecular complex;membrane;mitochondrion;organelle;plasma membrane;protein complex;vesicle	Endocrine and other factor-regulated calcium reabsorption;Endocytosis;Huntington's disease	Adap_comp_sub;Clat_adaptor_s	ACCAAAG,MIR-9;ACTAYRNNNCCCR_UNKNOWN;ACTWSNACTNY_UNKNOWN;BIOCARTA_BARRESTIN_PATHWAY;BIOCARTA_NDKDYNAMIN_PATHWAY;BIOCARTA_PTDINS_PATHWAY;BLALOCK_ALZHEIMERS_DISEASE_DN;CASORELLI_ACUTE_PROMYELOCYTIC_LEUKEMIA_DN;CHEN_METABOLIC_SYNDROM_NETWORK;chr3q28;DIAZ_CHRONIC_MEYLOGENOUS_LEUKEMIA_UP;DITTMER_PTHLH_TARGETS_UP;FOSTER_KDM1A_TARGETS_DN;GGCCAGT,MIR-193A,MIR-193B;GGCNNMSMYNTTG_UNKNOWN;GGGCGGR_V$SP1_Q6;GS…	3D-structure;Alternativesplicing;Cellmembrane;Coatedpit;Completeproteome;Endocytosis;Lipid-binding;Membrane;Phosphoprotein;Proteintransport;Proteomicsidentification;Referenceproteome;Transport		28	28	28	70.6	70.6	70.6	49.654	0	161.67	246370000000	1561	29.0375	29.0375	Q96CW1;Q96CW1-2;A0A087WY71;E9PFW3;C9JJ47;C9JGT8;C9JTK4;C9JJD3;C9JPV8;H7C4C3	Q96CW1;Q96CW1-2;A0A087WY71;E9PFW3;C9JJ47	AP-2 complex subunit mu	AP2M1
26.5992	26.9986	28.1424	27.0904	27.5248	27.9058	26.4729	27.1834	27.5951	27.0334	28.4251	27.7058	27.4218	27.6486	27.5595	27.1798				activation of immune response;activation of innate immune response;apoptosis;biological regulation;biosynthetic process;BMP signaling pathway;catabolic process;cell death;cell surface receptor linked signaling pathway;cellular biosynthetic process;cellular catabolic process;cellular macromolecule biosynthetic process;cellular macromolecule catabolic process;cellular macromolecule metabolic proces…	acid-amino acid ligase activity;adenyl nucleotide binding;adenyl ribonucleotide binding;ATP binding;binding;catalytic activity;ligase activity;ligase activity, forming carbon-nitrogen bonds;nucleotide binding;purine nucleotide binding;purine ribonucleoside triphosphate binding;purine ribonucleotide binding;ribonucleotide binding;small conjugating protein ligase activity;ubiquitin-protein ligase a…	cell part;cytoplasmic part;cytosol;endosomal part;endosome membrane;extracellular membrane-bounded organelle;extracellular organelle;extracellular region part;extracellular vesicular exosome;intracellular organelle part;intracellular part;macromolecular complex;membrane;membrane-bounded organelle;membrane-bounded vesicle;nuclear part;nucleoplasm;organelle;organelle membrane;organelle part;plasma …	biological regulation;biosynthetic process;catabolic process;cell death;cellular metabolic process;cellular nitrogen compound metabolic process;cellular process;death;DNA metabolic process;DNA repair;immune system process;macromolecule metabolic process;macromolecule modification;metabolic process;nitrogen compound metabolic process;nucleobase-containing compound metabolic process;primary metabol…	cell part;cytosol;extracellular organelle;macromolecular complex;membrane;nucleoplasm;organelle;plasma membrane;protein complex;ubiquitin ligase complex;vesicle	Protein processing in endoplasmic reticulum;Ubiquitin mediated proteolysis	UQ_con	AAGWWRNYGGC_UNKNOWN;AATGTGA,MIR-23A,MIR-23B;ACID_AMINO_ACID_LIGASE_ACTIVITY;AGCATTA,MIR-155;AGGTGCA,MIR-500;ALONSO_METASTASIS_UP;ATAACCT,MIR-154;ATAAGCT,MIR-21;ATACTGT,MIR-144;ATCATGA,MIR-433;ATCMNTCCGY_UNKNOWN;BAELDE_DIABETIC_NEPHROPATHY_DN;BENPORATH_CYCLING_GENES;BENPORATH_MYC_MAX_TARGETS;BENPORATH_NANOG_TARGETS;BENPORATH_NOS_TARGETS;BENPORATH_OCT4_TARGETS;BENPORATH_SOX2_TARGETS;BIOPOLYMER_CATA…	3D-structure;Alternativesplicing;Apoptosis;ATP-binding;Cellmembrane;Completeproteome;Directproteinsequencing;Disulfidebond;DNAdamage;DNArepair;Endosome;Ligase;Membrane;Nucleotide-binding;Phosphoprotein;Proteomicsidentification;Referenceproteome;Ublconjugationpathway	BRCA1-BARD1-UbcH5c complex	4	4	1	40.8	40.8	4.8	16.687	0.00022158	6.4998	77003000000	277	27.5107	27.5107	P61077;P61077-3;A0A087WY85;P61077-2;D6RFM0;D6RAH7;H9KV45;P62837-2;D6RAW0;D6RA11;D6R9F6;D6R933;D6RGD0;D6R980;D6RIZ3	P61077;P61077-3;A0A087WY85;P61077-2;D6RFM0;D6RAH7;H9KV45;P62837-2;D6RAW0;D6RA11	Ubiquitin-conjugating enzyme E2 D3;Ubiquitin-conjugating enzyme E2 D2	UBE2D3;UBE2D2
23.5042	23.1263	24.2767	23.3454	24.8459	22.84	26.2777	24.6207	23.8102	22.9236	23.9701	23.9918	24.091	23.5739	24.4369	24.0698				cell differentiation;cellular component organization;cellular component organization at cellular level;cellular component organization or biogenesis;cellular component organization or biogenesis at cellular level;cellular developmental process;cellular process;defense response;defense response to fungus;developmental process;endoplasmic reticulum organization;establishment of localization;establi…		cell part;cytoplasmic part;endoplasmic reticulum;endoplasmic reticulum membrane;endoplasmic reticulum part;integral to membrane;intracellular membrane-bounded organelle;intracellular organelle;intracellular organelle part;intracellular part;intrinsic to membrane;membrane;membrane part;membrane-bounded organelle;organelle;organelle membrane;organelle part	cell differentiation;cellular component organization;cellular process;developmental process;endoplasmic reticulum organization;establishment of localization;exocytosis;immune system process;multi-organism process;organelle organization;protein transport;response to biotic stimulus;response to stimulus;response to stress;secretion;transport;vesicle-mediated transport	cell part;endoplasmic reticulum;intracellular membrane-bounded organelle;intracellular organelle;membrane;organelle		DUF1352	BURTON_ADIPOGENESIS_5;chr3p25;FULCHER_INFLAMMATORY_RESPONSE_LECTIN_VS_LPS_UP;GSE10239_KLRG1INT_VS_KLRG1HIGH_EFF_CD8_TCELL_UP;GSE10239_MEMORY_VS_KLRG1HIGH_EFF_CD8_TCELL_DN;GSE14000_TRANSLATED_RNA_VS_MRNA_4H_LPS_DC_DN;GSE14769_UNSTIM_VS_240MIN_LPS_BMDM_UP;GSE15930_NAIVE_VS_24H_IN_VITRO_STIM_CD8_TCELL_DN;GSE15930_NAIVE_VS_24H_IN_VITRO_STIM_IL12_CD8_TCELL_DN;GSE15930_NAIVE_VS_24H_IN_VITRO_STIM_INFAB_…	Completeproteome;Diseasemutation;Endoplasmicreticulum;Immunity;Membrane;Phosphoprotein;Proteintransport;Proteomicsidentification;Referenceproteome;Transmembrane;Transmembranehelix;Transport		3	3	3	16.9	16.9	16.9	21.125	0	23.582	11617000000	174	23.9704	23.9704	Q8N5M9;A0A087WY88	Q8N5M9;A0A087WY88	Protein jagunal homolog 1	JAGN1
36.2595	37.4505	36.1206	35.4097	35.9432	35.3548	36.9663	36.2514	36.7722	36.689	35.662	35.2486	35.6097	34.7375	36.6383	35.9865				activation of immune response;biological regulation;complement activation;complement activation, classical pathway;defense response;humoral immune response;immune effector process;immune response;immune system process;innate immune response;macromolecule metabolic process;metabolic process;positive regulation of biological process;positive regulation of immune response;positive regulation of immu…	antigen binding;binding	blood microparticle;extracellular membrane-bounded organelle;extracellular organelle;extracellular region;extracellular region part;extracellular space;extracellular vesicular exosome;membrane-bounded organelle;membrane-bounded vesicle;organelle;vesicle	biological regulation;immune system process;macromolecule metabolic process;metabolic process;primary metabolic process;protein metabolic process;response to stimulus;response to stress	extracellular organelle;extracellular region;extracellular space;organelle;vesicle		C1-set;V-set	ANTIGEN_BINDING;chr14q32;COLLIS_PRKDC_SUBSTRATES;DARWICHE_PAPILLOMA_RISK_HIGH_DN;DARWICHE_PAPILLOMA_RISK_LOW_DN;DARWICHE_SKIN_TUMOR_PROMOTER_DN;DARWICHE_SQUAMOUS_CELL_CARCINOMA_DN;GAL_LEUKEMIC_STEM_CELL_UP;GOLDRATH_ANTIGEN_RESPONSE;GRAESSMANN_APOPTOSIS_BY_SERUM_DEPRIVATION_UP;GRAESSMANN_RESPONSE_TO_MC_AND_SERUM_DEPRIVATION_UP;GSE10325_BCELL_VS_LUPUS_BCELL_UP;GSE13493_DP_VS_CD4INTCD8POS_THYMOCYTE_…	3D-structure;Chromosomalrearrangement;Completeproteome;Directproteinsequencing;Disulfidebond;Glycoprotein;ImmunoglobulinCregion;Immunoglobulindomain;Proteomicsidentification;Referenceproteome;Secreted		34	34	2	70.3	70.3	7.2	52.426	0	323.31	24190000000000	21757	35.9877	35.9877	A0A087WYC5;P01857;A0A0A0MS08;A0A087WSX2	A0A087WYC5;P01857;A0A0A0MS08	Ig gamma-1 chain C region	IGHG1
24.4042	23.3586	23.912	24.6924	23.7838	23.8177	25.4727	25.1273	24.9336	25.2514	24.3611	23.8494	24.7237	23.3181	25.1163	24.6851										C1-set;V-set	ANTIGEN_BINDING;chr14q32;COLLIS_PRKDC_SUBSTRATES;DARWICHE_PAPILLOMA_RISK_HIGH_DN;DARWICHE_PAPILLOMA_RISK_LOW_DN;DARWICHE_SKIN_TUMOR_PROMOTER_DN;DARWICHE_SQUAMOUS_CELL_CARCINOMA_DN;GAL_LEUKEMIC_STEM_CELL_UP;GOLDRATH_ANTIGEN_RESPONSE;GRAESSMANN_APOPTOSIS_BY_SERUM_DEPRIVATION_UP;GRAESSMANN_RESPONSE_TO_MC_AND_SERUM_DEPRIVATION_UP;GSE10325_BCELL_VS_LUPUS_BCELL_UP;GSE13493_DP_VS_CD4INTCD8POS_THYMOCYTE_…	Completeproteome;Immunoglobulindomain;Proteomicsidentification;Referenceproteome		32	3	1	65.7	10.9	4	52.109	0	68.519	7283700000	88	24.4042	24.4042	A0A087WYE1	A0A087WYE1		IGHG1
28.4795	25.9471	29.4556	31.1401	29.3535	31.2896	28.3281	28.9065	27.5128	29.9455	31.0874	31.1013	30.8451	31.3573	27.7931	28.6775						cell part;cytoplasmic part;integral to membrane;intracellular organelle part;intracellular part;intrinsic to membrane;membrane;membrane part;mitochondrial inner membrane;mitochondrial membrane;mitochondrial part;organelle inner membrane;organelle membrane;organelle part		cell part;membrane		ApoO	BASAKI_YBX1_TARGETS_DN;chrxq21;ENK_UV_RESPONSE_EPIDERMIS_DN;GAL_LEUKEMIC_STEM_CELL_DN;GATAAGR_V$GATA_C;GINESTIER_BREAST_CANCER_ZNF217_AMPLIFIED_UP;GRAESSMANN_APOPTOSIS_BY_DOXORUBICIN_DN;GSE14000_UNSTIM_VS_16H_LPS_DC_TRANSLATED_RNA_UP;GSE1460_NAIVE_CD4_TCELL_ADULT_BLOOD_VS_THYMIC_STROMAL_CELL_DN;GSE15324_ELF4_KO_VS_WT_ACTIVATED_CD8_TCELL_UP;GSE17721_LPS_VS_CPG_12H_BMDM_UP;GSE17721_LPS_VS_GARDIQUIM…	Completeproteome;Membrane;Mitochondrion;Mitochondrioninnermembrane;Phosphoprotein;Proteomicsidentification;Referenceproteome;Transitpeptide;Transmembrane;Transmembranehelix		14	14	14	69.8	69.8	69.8	29.159	0	164.85	530420000000	1933	29.4046	29.4046	Q6UXV4;A0A087WYF7;A0A087WUX8	Q6UXV4;A0A087WYF7;A0A087WUX8	MICOS complex subunit MIC27	APOOL
24.4651	26.1203	24.5019	25.937	24.3389	24.6371	25.1768	23.3468	25.5364	23.8436	26.1011	25.2709	23.6607	25.2	25.5193	24.8409				activation of JUN kinase activity;activation of MAPK activity;anatomical structure development;anatomical structure morphogenesis;axon guidance;biological regulation;cellular macromolecule metabolic process;cellular metabolic process;cellular process;cellular protein metabolic process;chemotaxis;chordate embryonic development;developmental process;embryo development;embryo development ending in b…	binding;binding, bridging;cytoskeletal protein binding;enzyme binding;JUN kinase binding;kinase binding;kinesin binding;MAP-kinase scaffold activity;protein binding;protein complex scaffold;protein kinase binding;receptor signaling complex scaffold activity;signaling adaptor activity;structural molecule activity	axolemma;axon part;cell part;cell projection;cell projection membrane;cell projection part;cytoplasm;cytoplasmic part;dendrite;endoplasmic reticulum;Golgi apparatus part;Golgi membrane;intracellular membrane-bounded organelle;intracellular organelle;intracellular organelle part;intracellular part;leading edge membrane;membrane;membrane part;membrane-bounded organelle;neuron projection;neuron proj…	anatomical structure development;anatomical structure morphogenesis;biological regulation;cellular metabolic process;cellular process;developmental process;embryo development;establishment of localization;localization;locomotion;macromolecule metabolic process;macromolecule modification;metabolic process;multicellular organismal process;phosphorus metabolic process;post-embryonic development;prim…	cell part;cell projection;cytoplasm;endoplasmic reticulum;intracellular membrane-bounded organelle;intracellular organelle;membrane;neuron projection;organelle	MAPK signaling pathway	Jnk-SapK_ap_N	AAGCACA,MIR-218;ACTGTGA,MIR-27A,MIR-27B;AGGGCAG,MIR-18A;BONOME_OVARIAN_CANCER_SURVIVAL_SUBOPTIMAL_DEBULKING;CACTGTG,MIR-128A,MIR-128B;CAGCTTT,MIR-320;chr16p13;CYTOPLASM;CYTOSKELETAL_PROTEIN_BINDING;DARWICHE_PAPILLOMA_RISK_HIGH_DN;DARWICHE_PAPILLOMA_RISK_LOW_DN;DARWICHE_SKIN_TUMOR_PROMOTER_DN;DARWICHE_SQUAMOUS_CELL_CARCINOMA_DN;ENZYME_BINDING;ESTABLISHMENT_OF_LOCALIZATION;GCM_CALM1;GCM_DEAF1;GCM_D…	Alternativesplicing;Coiledcoil;Completeproteome;Cytoplasm;Phosphoprotein;Polymorphism;Proteomicsidentification;Referenceproteome		33	27	26	29.1	25.4	24.9	147.46	0	112.29	17290000000	140	24.996	24.996	Q9UPT6;E9PFH7;A0A087WYG2;Q9UPT6-2	Q9UPT6;E9PFH7;A0A087WYG2	C-Jun-amino-terminal kinase-interacting protein 3	MAPK8IP3
25.2296	NaN	NaN	NaN	24.8905	NaN	NaN	24.8033	NaN	NaN	NaN	NaN	NaN	NaN	24.2498	NaN				behavior;biological regulation;cell communication;cell surface receptor linked signaling pathway;cell-cell signaling;cellular component organization;cellular component organization or biogenesis;cellular macromolecule metabolic process;cellular membrane organization;cellular metabolic process;cellular process;cellular response to stimulus;cognition;endocytosis;establishment of localization;glutam…	alpha-amino-3-hydroxy-5-methyl-4-isoxazole propionate selective glutamate receptor activity;binding;channel activity;excitatory extracellular ligand-gated ion channel activity;extracellular ligand-gated ion channel activity;extracellular-glutamate-gated ion channel activity;gated channel activity;glutamate receptor activity;ion channel activity;ion transmembrane transporter activity;ionotropic gl…	alpha-amino-3-hydroxy-5-methyl-4-isoxazolepropionic acid selective glutamate receptor complex;axon part;axonal spine;cell body;cell junction;cell part;cell projection;cell projection membrane;cell projection part;cell surface;clathrin-coated vesicle;coated vesicle;cytoplasmic membrane-bounded vesicle;cytoplasmic part;cytoplasmic vesicle;cytoplasmic vesicle membrane;cytoplasmic vesicle part;cytosk…	behavior;biological regulation;cell communication;cell-cell signaling;cellular component organization;cellular membrane organization;cellular metabolic process;cellular process;endocytosis;establishment of localization;ion transport;macromolecule metabolic process;membrane invagination;membrane organization;metabolic process;multicellular organismal process;neurological system process;response to…	cell body;cell part;cell projection;cell surface;cytoplasmic membrane-bounded vesicle;endosome;intracellular membrane-bounded organelle;intracellular organelle;macromolecular complex;membrane;neuron projection;neuronal cell body;organelle;plasma membrane;protein complex;receptor complex;vesicle	Amyotrophic lateral sclerosis (ALS);Long-term depression;Long-term potentiation;Neuroactive ligand-receptor interaction	ANF_receptor;Lig_chan;Lig_chan-Glu_bd	AACTTT_UNKNOWN;ACEVEDO_FGFR1_TARGETS_IN_PROSTATE_CANCER_MODEL_DN;AFFAR_YY1_TARGETS_UP;ATAGGAA,MIR-202;BAKKER_FOXO3_TARGETS_UP;BLALOCK_ALZHEIMERS_DISEASE_DN;BOQUEST_STEM_CELL_UP;BROWNE_HCMV_INFECTION_1HR_UP;BROWNE_HCMV_INFECTION_24HR_DN;BROWNE_HCMV_INFECTION_30MIN_DN;BROWNE_HCMV_INFECTION_48HR_UP;BROWNE_HCMV_INFECTION_8HR_UP;BRUINS_UVC_RESPONSE_VIA_TP53_GROUP_B;BYSTRYKH_HEMATOPOIESIS_STEM_CELL_QTL…	Alternativesplicing;Celljunction;Cellmembrane;Cellprojection;Completeproteome;Diseasemutation;Disulfidebond;Endoplasmicreticulum;Glycoprotein;Ionchannel;Iontransport;Ligand-gatedionchannel;Lipoprotein;Membrane;Mentalretardation;Palmitate;Phosphoprotein;Polymorphism;Postsynapticcellmembrane;Proteomicsidentification;Receptor;Referenceproteome;Signal;Synapse;Transmembrane;Transmembranehelix;Transport		3	3	2	3.9	3.9	2.5	101.16	0.0083105	1.4197	1917300000	5	24.8469	24.8469	P42263;A0A087WYJ6;P42263-2;P42261;P42261-3;P42261-4;P42261-5	P42263;A0A087WYJ6;P42263-2	Glutamate receptor 3	GRIA3
28.1207	31.6394	28.1263	26.8721	28.8377	25.5205	30.3457	28.8943	30.5268	28.2695	28.3244	27.2258	27.3203	25.1399	29.8091	26.8977				adaptive immune response;antibacterial humoral response;antimicrobial humoral response;defense response;defense response to bacterium;defense response to Gram-negative bacterium;humoral immune response;immune response;immune system process;innate immune response;multi-organism process;response to bacterium;response to biotic stimulus;response to other organism;response to stimulus;response to str…	antigen binding;binding	blood microparticle;cell part;cell surface;extracellular membrane-bounded organelle;extracellular organelle;extracellular region part;extracellular space;extracellular vesicular exosome;hexameric IgM immunoglobulin complex;IgM immunoglobulin complex;IgM immunoglobulin complex, circulating;immunoglobulin complex;immunoglobulin complex, circulating;integral to membrane;intrinsic to membrane;macromo…	immune system process;multi-organism process;response to biotic stimulus;response to stimulus;response to stress	cell part;cell surface;extracellular organelle;extracellular space;immunoglobulin complex;macromolecular complex;membrane;organelle;plasma membrane;protein complex;vesicle		C1-set;V-set	ACEVEDO_FGFR1_TARGETS_IN_PROSTATE_CANCER_MODEL_UP;ANTIGEN_BINDING;BAKKER_FOXO3_TARGETS_DN;BAUS_TFF2_TARGETS_UP;BCAT.100_UP.V1_DN;BCAT_GDS748_DN;BORCZUK_MALIGNANT_MESOTHELIOMA_DN;BOSCO_EPITHELIAL_DIFFERENTIATION_MODULE;BOYLAN_MULTIPLE_MYELOMA_PCA1_UP;BRUINS_UVC_RESPONSE_VIA_TP53_GROUP_B;BYSTRYKH_HEMATOPOIESIS_STEM_CELL_QTL_TRANS;CADWELL_ATG16L1_TARGETS_DN;CHESLER_BRAIN_HIGHEST_GENETIC_VARIANCE;CHE…	3D-structure;Alternativesplicing;Cellmembrane;Completeproteome;Directproteinsequencing;Disulfidebond;Glycoprotein;ImmunoglobulinCregion;Immunoglobulindomain;Membrane;Polymorphism;Proteomicsidentification;Referenceproteome;Secreted;Transmembrane	IGHM-VPREB1-IGLL1 complex	24	3	3	44.9	4.3	4.3	65.7	0.00089472	3.3452	136410000000	410	27.9527	27.9527	A0A087WYJ9;A0A0G2JQL4;A0A075B6N9;P01871;P01871-2;A0A0B4J1U7	A0A087WYJ9;A0A0G2JQL4;A0A075B6N9;P01871;P01871-2	Ig mu chain C region	IGHM
34.3313	35.6339	34.7769	33.6812	34.3425	33.9017	35.428	34.7717	34.9211	35.3314	33.9147	34.1893	34.0115	33.419	35.6212	34.5458										C1-set;V-set	ACEVEDO_METHYLATED_IN_LIVER_CANCER_DN;BERTUCCI_MEDULLARY_VS_DUCTAL_BREAST_CANCER_UP;BMI1_DN.V1_UP;BOSCO_EPITHELIAL_DIFFERENTIATION_MODULE;CASORELLI_ACUTE_PROMYELOCYTIC_LEUKEMIA_UP;chr2p11;DANG_BOUND_BY_MYC;DANG_MYC_TARGETS_UP;GAUSSMANN_MLL_AF4_FUSION_TARGETS_G_UP;GOLDRATH_NAIVE_VS_EFF_CD8_TCELL_DN;GSE10325_BCELL_VS_MYELOID_UP;GSE10325_CD4_TCELL_VS_BCELL_DN;GSE10325_CD4_TCELL_VS_LUPUS_CD4_TCELL_DN…	Completeproteome;Immunoglobulindomain;Proteomicsidentification;Referenceproteome		14	14	1	63.7	63.7	3.4	25.631	0	323.31	7852200000000	11587	34.3851	34.3851	A0A087WYL9;A0A087WWV8;A0A0C4DH69	A0A087WYL9;A0A087WWV8		IGKC;IGKV1-8
22.8289	24.2402	26.334	25.6088	25.8943	24.1674	24.9542	25.4963	25.5571	24.2325	25.6715	25.2726	24.378	23.8068	24.4085	25.4692				cellular macromolecule metabolic process;cellular metabolic process;cellular nitrogen compound metabolic process;cellular process;macromolecule metabolic process;metabolic process;nitrogen compound metabolic process;nucleic acid metabolic process;nucleobase-containing compound metabolic process;primary metabolic process;RNA metabolic process;RNA processing	adenyl nucleotide binding;adenyl ribonucleotide binding;ATP binding;ATPase activity;ATPase activity, coupled;ATP-dependent helicase activity;ATP-dependent RNA helicase activity;binding;catalytic activity;helicase activity;hydrolase activity;hydrolase activity, acting on acid anhydrides;hydrolase activity, acting on acid anhydrides, in phosphorus-containing anhydrides;nucleic acid binding;nucleosi…	cell part;cytoplasmic part;eukaryotic 43S preinitiation complex;intracellular membrane-bounded organelle;intracellular organelle;intracellular part;macromolecular complex;membrane-bounded organelle;mitochondrion;nucleus;organelle;ribonucleoprotein complex;translation preinitiation complex	cellular metabolic process;cellular nitrogen compound metabolic process;cellular process;macromolecule metabolic process;metabolic process;nitrogen compound metabolic process;nucleobase-containing compound metabolic process;primary metabolic process;RNA metabolic process;RNA processing	cell part;intracellular membrane-bounded organelle;intracellular organelle;macromolecular complex;mitochondrion;nucleus;organelle;ribonucleoprotein complex		DEAD;HA2;Helicase_C;OB_NTP_bind	ACEVEDO_LIVER_CANCER_UP;ACEVEDO_LIVER_TUMOR_VS_NORMAL_ADJACENT_TISSUE_UP;BONOME_OVARIAN_CANCER_SURVIVAL_SUBOPTIMAL_DEBULKING;chr5q11;ELVIDGE_HYPOXIA_DN;GARY_CD5_TARGETS_DN;GAZDA_DIAMOND_BLACKFAN_ANEMIA_ERYTHROID_DN;GCM_TINF2;GSE10856_CTRL_VS_TNFRSF6B_IN_MACROPHAGE_DN;GSE14000_TRANSLATED_RNA_VS_MRNA_4H_LPS_DC_UP;GSE18791_CTRL_VS_NEWCASTLE_VIRUS_DC_16H_UP;GSE20151_CTRL_VS_FUSOBACT_NUCLEATUM_NEUTROP…	ATP-binding;Coiledcoil;Completeproteome;Cytoplasm;Helicase;Hydrolase;Initiationfactor;Nucleotide-binding;Phosphoprotein;Polymorphism;Proteinbiosynthesis;Proteomicsidentification;Referenceproteome		56	55	54	50.8	50.3	49.5	155.23	0	205.52	36181000000	376	25.0993	25.0993	Q7Z478;A0A087WYN9;H0Y8L1	Q7Z478;A0A087WYN9	ATP-dependent RNA helicase DHX29	DHX29
23.6695	21.8662	23.2059	24.1392	21.1274	25.7254	22.4232	23.1944	23.9126	23.9689	23.6089	24.0099	23.8418	23.8994	NaN	23.6361				biological regulation;cell redox homeostasis;cellular homeostasis;cellular process;homeostatic process;regulation of biological process;regulation of biological quality;regulation of cellular process	binding;selenium binding		biological regulation;cellular homeostasis;cellular process;homeostatic process			Rdx		Acetylation;Completeproteome;Proteomicsidentification;Redox-activecenter;Referenceproteome;Selenocysteine		7	7	7	54.1	54.1	54.1	13.453	0.00013016	13.307	7067500000	72	23.8548	23.8548	Q8IZQ5;A0A087WYP2;H0YE28;H3BV83	Q8IZQ5;A0A087WYP2;H0YE28	Selenoprotein H	SELH;C11orf31
33.6476	35.0467	32.9742	32.0328	33.4031	32.1257	33.7157	33.4193	34.0155	33.4171	32.6549	32.3893	33.3372	31.8806	33.7701	32.906										C1-set;V-set	chr22q11;TARTE_PLASMA_CELL_VS_PLASMABLAST_UP	Completeproteome;Immunoglobulindomain;Proteomicsidentification;Referenceproteome		12	12	1	50.2	50.2	3.4	24.83	0	323.31	3155500000000	3641	33.1915	33.1915	A0A087WYR4;A0A087WZW9	A0A087WYR4		IGLL5
29.2911	28.8215	29.215	29.6659	29.3909	28.8282	28.6855	29.2773	29.1567	28.5246	29.3922	28.7147	28.8171	28.6433	29.3407	28.0971				anatomical structure development;anatomical structure homeostasis;arachidonic acid metabolic process;biological regulation;biosynthetic process;carbohydrate biosynthetic process;carbohydrate metabolic process;carboxylic acid biosynthetic process;carboxylic acid metabolic process;cell proliferation;cellular biosynthetic process;cellular carbohydrate biosynthetic process;cellular carbohydrate metab…	binding;catalytic activity;DNA polymerase activity;intramolecular oxidoreductase activity;isomerase activity;nucleotidyltransferase activity;prostaglandin-E synthase activity;protein binding;RNA-directed DNA polymerase activity;telomerase activity;transferase activity;transferase activity, transferring phosphorus-containing groups;unfolded protein binding	cell part;chromosomal part;chromosome, telomeric region;cytoplasm;cytoplasmic part;cytosol;extracellular membrane-bounded organelle;extracellular organelle;extracellular region part;extracellular vesicular exosome;intracellular membrane-bounded organelle;intracellular organelle;intracellular organelle part;intracellular part;macromolecular complex;membrane-bounded organelle;membrane-bounded vesic…	anatomical structure development;biological regulation;biosynthetic process;carbohydrate metabolic process;cell proliferation;cellular component organization;cellular ketone metabolic process;cellular lipid metabolic process;cellular metabolic process;cellular nitrogen compound metabolic process;cellular process;chromosome organization;developmental process;DNA metabolic process;DNA replication;e…	cell part;cytoplasm;cytosol;extracellular organelle;intracellular membrane-bounded organelle;intracellular organelle;macromolecular complex;nucleoplasm;nucleus;organelle;ribonucleoprotein complex;telomerase holoenzyme complex;vesicle		CS	ACEVEDO_LIVER_CANCER_UP;ACEVEDO_NORMAL_TISSUE_ADJACENT_TO_LIVER_TUMOR_UP;AGTCAGC,MIR-345;ATTCTTT,MIR-186;BENPORATH_MYC_MAX_TARGETS;BERENJENO_TRANSFORMED_BY_RHOA_UP;BIDUS_METASTASIS_UP;BIOPOLYMER_METABOLIC_PROCESS;BIOSYNTHETIC_PROCESS;BLALOCK_ALZHEIMERS_DISEASE_DN;BORCZUK_MALIGNANT_MESOTHELIOMA_UP;BOYAULT_LIVER_CANCER_SUBCLASS_G3_UP;CAGTGTT,MIR-141,MIR-200A;CARBOXYLIC_ACID_METABOLIC_PROCESS;CELLUL…	3D-structure;Acetylation;Alternativesplicing;Chaperone;Completeproteome;Cytoplasm;Directproteinsequencing;Fattyacidbiosynthesis;Fattyacidmetabolism;Isomerase;Lipidbiosynthesis;Lipidmetabolism;Phosphoprotein;Prostaglandinbiosynthesis;Prostaglandinmetabolism;Proteomicsidentification;Referenceproteome	p23 protein complex	9	9	9	59.4	59.4	59.4	18.697	0	87.584	277880000000	1047	29.0508	29.0508	Q15185;A0A087WYT3;Q15185-4;Q15185-3;B4DDC6;Q15185-2	Q15185;A0A087WYT3;Q15185-4;Q15185-3;B4DDC6	Prostaglandin E synthase 3	PTGES3
29.639	28.9955	29.6341	28.1241	29.1516	27.5693	29.319	29.9653	28.678	28.3742	28.5727	27.4717	27.7664	27.0745	28.5824	29.3755				biological regulation;cell cycle cytokinesis;cell cycle phase;cell cycle process;cellular component assembly;cellular component assembly at cellular level;cellular component organization;cellular component organization at cellular level;cellular component organization or biogenesis;cellular component organization or biogenesis at cellular level;cellular macromolecular complex assembly;cellular ma…	1-phosphatidylinositol binding;Arp2/3 complex binding;binding;enzyme binding;identical protein binding;lipid binding;phosphatidylinositol binding;phospholipid binding;protein binding;protein complex binding;protein dimerization activity;protein homodimerization activity;ubiquitin protein ligase binding	cell part;cell projection;clathrin-coated vesicle;coated vesicle;cytoplasm;cytoplasmic membrane-bounded vesicle;cytoplasmic part;cytoplasmic vesicle;cytoplasmic vesicle membrane;cytoplasmic vesicle part;endosome;extracellular membrane-bounded organelle;extracellular organelle;extracellular region part;extracellular vesicular exosome;extrinsic to internal side of plasma membrane;extrinsic to membr…	biological regulation;cellular component assembly;cellular component organization;cellular macromolecular complex assembly;cellular membrane organization;cellular process;cytokinesis;endocytosis;endosome transport;establishment of localization;macromolecular complex assembly;membrane invagination;membrane organization;mitosis;nuclear division;organelle fission;organelle organization;protein trans…	cell part;cell projection;cytoplasm;cytoplasmic membrane-bounded vesicle;endosome;extracellular organelle;intracellular membrane-bounded organelle;intracellular organelle;membrane;organelle;plasma membrane;vesicle		BAR_3_WASP_bdg;PX;SH3_1	AAAYRNCTG_UNKNOWN;ATGTACA,MIR-493;BRUINS_UVC_RESPONSE_VIA_TP53_GROUP_D;chr6q25;CHUNG_BLISTER_CYTOTOXICITY_UP;DURCHDEWALD_SKIN_CARCINOGENESIS_DN;GAVIN_FOXP3_TARGETS_CLUSTER_P6;GINESTIER_BREAST_CANCER_ZNF217_AMPLIFIED_UP;GOLDRATH_HOMEOSTATIC_PROLIFERATION;GRAESSMANN_APOPTOSIS_BY_DOXORUBICIN_DN;GSE11057_NAIVE_CD4_VS_PBMC_CD4_TCELL_UP;GSE11057_NAIVE_VS_CENT_MEMORY_CD4_TCELL_UP;GSE11057_NAIVE_VS_MEMOR…	3D-structure;Acetylation;Cellcycle;Celldivision;Cellmembrane;Cellprojection;Completeproteome;Cytoplasm;Cytoplasmicvesicle;Endocytosis;Golgiapparatus;Lipid-binding;Membrane;Mitosis;Phosphoprotein;Proteintransport;Proteomicsidentification;Referenceproteome;SH3domain;Transport;Ublconjugation		26	26	25	61.5	61.5	58.8	66.591	0	323.31	163000000000	1413	28.6391	28.6391	Q9Y5X1;A0A087WYU1	Q9Y5X1;A0A087WYU1	Sorting nexin-9;Sorting nexin	SNX9
26.9794	25.1421	24.1374	25.3758	25.2098	24.8551	23.7116	25.6172	24.7451	22.9385	24.2961	24.5617	25.3256	23.3568	25.5887	NaN				anatomical structure formation involved in morphogenesis;anatomical structure morphogenesis;appendage morphogenesis;biological regulation;bone trabecula formation;cellular component disassembly;cellular component disassembly at cellular level;cellular component organization;cellular component organization at cellular level;cellular component organization or biogenesis;cellular component organizat…	binding;calcium ion binding;cation binding;extracellular matrix structural constituent;ion binding;metal ion binding;structural molecule activity	extracellular matrix;extracellular matrix part;extracellular region;extracellular region part;fibril;microfibril;proteinaceous extracellular matrix	anatomical structure formation involved in morphogenesis;anatomical structure morphogenesis;biological regulation;cellular component disassembly;cellular component organization;cellular process;developmental process;extracellular matrix organization;extracellular structure organization	extracellular matrix;extracellular region;proteinaceous extracellular matrix		cEGF;EGF_CA;TB	AAAGGGA,MIR-204,MIR-211;AAGCACA,MIR-218;AATGTGA,MIR-23A,MIR-23B;ACCAAAG,MIR-9;ACTGTAG,MIR-139;ANATOMICAL_STRUCTURE_DEVELOPMENT;ANATOMICAL_STRUCTURE_MORPHOGENESIS;ATGCAGT,MIR-217;BENPORATH_EED_TARGETS;BENPORATH_ES_WITH_H3K27ME3;BENPORATH_PRC2_TARGETS;BENPORATH_SUZ12_TARGETS;BLALOCK_ALZHEIMERS_DISEASE_INCIPIENT_UP;BLALOCK_ALZHEIMERS_DISEASE_UP;BROWNE_HCMV_INFECTION_24HR_DN;CACTTTG,MIR-520G,MIR-520H…	Alternativesplicing;Calcium;Completeproteome;Diseasemutation;Disulfidebond;EGF-likedomain;Extracellularmatrix;Glycoprotein;Polymorphism;Proteomicsidentification;Referenceproteome;Repeat;Secreted;Signal		13	8	8	6	4.4	4.4	314.77	0.004075	1.7753	10020000000	46	24.9411	24.9411	P35556;A0A087WYV8;D6RJI3;P35556-2;E9PHW4;A0A087WV40;D6REJ2	P35556;A0A087WYV8;D6RJI3;P35556-2	Fibrillin-2	FBN2
24.4147	24.7718	NaN	23.7423	NaN	21.2922	NaN	NaN	27.2232	NaN	23.9875	22.1141	24.1343	22.8033	NaN	NaN					structural molecule activity	cell part;cytoskeletal part;intermediate filament;intracellular organelle part;intracellular part;macromolecular complex;organelle part;protein complex		cell part;macromolecular complex;protein complex		Filament	ACTGTGA,MIR-27A,MIR-27B;AKT_UP.V1_DN;BOYLAN_MULTIPLE_MYELOMA_D_DN;CAGCAGG,MIR-370;CAHOY_OLIGODENDROCUTIC;chr12p13;chr1p36;CTGCAGY_UNKNOWN;DELACROIX_RARG_BOUND_MEF;DODD_NASOPHARYNGEAL_CARCINOMA_UP;FEVR_CTNNB1_TARGETS_DN;FORTSCHEGGER_PHF8_TARGETS_DN;GAGCTGG,MIR-337;GATTGGY_V$NFY_Q6_01;GOBERT_OLIGODENDROCYTE_DIFFERENTIATION_DN;GOBERT_OLIGODENDROCYTE_DIFFERENTIATION_UP;GSE11057_CD4_CENT_MEM_VS_PBMC_U…	Alternativesplicing;Coiledcoil;Completeproteome;Intermediatefilament;Proteomicsidentification;Referenceproteome		6	6	4	14.5	14.5	11.3	61.978	0.00070593	3.6497	2619400000	20	23.8649	23.8649	Q0D2I5;A0A087WZ16;Q0D2I5-7;Q0D2I5-4;Q0D2I5-5;Q0D2I5-3;E9PPX7;F8W8H2;Q0D2I5-2;Q0D2I5-6;J3KNZ4;H0Y4W3;H3BQV1	Q0D2I5;A0A087WZ16;Q0D2I5-7;Q0D2I5-4;Q0D2I5-5;Q0D2I5-3	Intermediate filament family orphan 1	IFFO1
23.3596	NaN	24.0718	23.5399	24.1615	23.806	NaN	23.8308	NaN	23.9896	22.8339	23.9904	24.2338	24.8093	23.8168	23.4703				biological regulation;positive regulation of biological process;positive regulation of cell adhesion;positive regulation of cell-matrix adhesion;positive regulation of cell-substrate adhesion;positive regulation of cellular process;regulation of biological process;regulation of cell adhesion;regulation of cell-matrix adhesion;regulation of cell-substrate adhesion;regulation of cellular process	1-phosphatidylinositol binding;binding;extracellular matrix binding;fibronectin binding;laminin binding;lipid binding;phosphatidylinositol binding;phospholipid binding;protein binding	cell part;cytoplasm;intracellular membrane-bounded organelle;intracellular organelle;intracellular part;macromolecular complex;membrane;membrane-bounded organelle;nucleus;organelle;plasma membrane;protein complex	biological regulation	cell part;cytoplasm;intracellular membrane-bounded organelle;intracellular organelle;macromolecular complex;membrane;nucleus;organelle;plasma membrane;protein complex		PH	ATF2_S_UP.V1_UP;BIDUS_METASTASIS_DN;chr8p11;CHYLA_CBFA2T3_TARGETS_UP;CRX_NRL_DN.V1_UP;DURAND_STROMA_MAX_UP;FOSTER_TOLERANT_MACROPHAGE_DN;FULCHER_INFLAMMATORY_RESPONSE_LECTIN_VS_LPS_DN;GRAESSMANN_APOPTOSIS_BY_SERUM_DEPRIVATION_DN;GSE10463_CD40L_AND_VA347_VS_CD40L_IN_DC_DN;GSE12366_NAIVE_VS_MEMORY_BCELL_UP;GSE12366_PLASMA_CELL_VS_MEMORY_BCELL_DN;GSE13493_DP_VS_CD4INTCD8POS_THYMOCYTE_DN;GSE14350_TRE…	Cellmembrane;Completeproteome;Cytoplasm;Lipid-binding;Membrane;Nucleus;Phosphoprotein;Polymorphism;Proteomicsidentification;Referenceproteome;Repeat		14	14	14	42.9	42.9	42.9	41.21	0.00013678	15.814	4778800000	80	23.8499	23.8499	A0A087WZ32;A8K727;Q9HB19;A0A087X038;E5RHB5;E5RGP3	A0A087WZ32;A8K727;Q9HB19;A0A087X038	Pleckstrin homology domain-containing family A member 2	PLEKHA2
23.8395	24.2218	24.3859	24.6695	24.2855	24.4514	24.1444	24.4364	24.3764	23.4462	25.7065	24.4671	24.5163	24.3152	24.8505	24.4117				biosynthetic process;carbohydrate biosynthetic process;carbohydrate metabolic process;cellular carbohydrate metabolic process;cellular macromolecule metabolic process;cellular metabolic process;cellular process;cellular protein metabolic process;dolichol-linked oligosaccharide biosynthetic process;glycosylation;macromolecule glycosylation;macromolecule metabolic process;macromolecule modification…	catalytic activity;mannosyltransferase activity;transferase activity;transferase activity, transferring glycosyl groups;transferase activity, transferring hexosyl groups	cell part;cytoplasmic part;endoplasmic reticulum;endoplasmic reticulum membrane;endoplasmic reticulum part;integral to membrane;intracellular membrane-bounded organelle;intracellular organelle;intracellular organelle part;intracellular part;intrinsic to membrane;membrane;membrane part;membrane-bounded organelle;organelle;organelle membrane;organelle part	biosynthetic process;carbohydrate metabolic process;cellular metabolic process;cellular process;macromolecule metabolic process;macromolecule modification;metabolic process;oligosaccharide metabolic process;peptidyl-amino acid modification;primary metabolic process;protein glycosylation;protein metabolic process;protein modification process	cell part;endoplasmic reticulum;intracellular membrane-bounded organelle;intracellular organelle;membrane;organelle	N-Glycan biosynthesis;Various types of N-glycan biosynthesis	DUF2431;Glyco_transf_22	ACEVEDO_NORMAL_TISSUE_ADJACENT_TO_LIVER_TUMOR_DN;BENPORATH_NANOG_TARGETS;chr11q23;GSE10239_KLRG1INT_VS_KLRG1HIGH_EFF_CD8_TCELL_UP;GSE12845_IGD_POS_VS_NEG_BLOOD_BCELL_DN;GSE1460_CD4_THYMOCYTE_VS_NAIVE_CD4_TCELL_CORD_BLOOD_UP;GSE1460_INTRATHYMIC_T_PROGENITOR_VS_NAIVE_CD4_TCELL_CORD_BLOOD_UP;GSE17721_CPG_VS_GARDIQUIMOD_6H_BMDM_DN;GSE17721_LPS_VS_CPG_1H_BMDM_UP;GSE17721_PAM3CSK4_VS_CPG_1H_BMDM_UP;GSE…	Alternativesplicing;Chromosomalrearrangement;Completeproteome;Congenitaldisorderofglycosylation;Diseasemutation;Endoplasmicreticulum;Glycoprotein;Glycosyltransferase;Membrane;Phosphoprotein;Polymorphism;Proteomicsidentification;Referenceproteome;Transferase;Transmembrane;Transmembranehelix		12	12	12	18.7	18.7	18.7	69.863	0	65.494	12826000000	189	24.393	24.393	Q9H6U8;A0A087WZ62;Q9H6U8-3;H0YCW6;Q9H6U8-2;Q9H6U8-4;A0A087WTZ3;A0A087WVC0;A0A087WZY8;H0YF48;H0YEX8;A0A087WX16;A0A087WV58	Q9H6U8;A0A087WZ62;Q9H6U8-3;H0YCW6;Q9H6U8-2;Q9H6U8-4	Alpha-1,2-mannosyltransferase ALG9	ALG9
NaN	NaN	NaN	24.8776	NaN	23.0283	NaN	NaN	NaN	NaN	25.2058	25.8026	24.6864	NaN	NaN	NaN				biological regulation;carbohydrate metabolic process;cellular carbohydrate metabolic process;cellular macromolecule metabolic process;cellular metabolic process;cellular process;cellular protein metabolic process;establishment of localization;establishment of localization in cell;establishment of protein localization;glycosylation;intracellular protein transport;intracellular transport;macromolec…	binding;GABA receptor binding;protein binding;receptor binding	cell part;cytoplasm;cytoplasmic part;early endosome;endosome;intracellular membrane-bounded organelle;intracellular organelle;intracellular part;membrane;membrane-bounded organelle;mitochondrion;nucleus;organelle;plasma membrane	biological regulation;carbohydrate metabolic process;cellular metabolic process;cellular process;establishment of localization;macromolecule metabolic process;macromolecule modification;metabolic process;primary metabolic process;protein glycosylation;protein metabolic process;protein modification process;protein targeting;protein transport;transport	cell part;cytoplasm;endosome;intracellular membrane-bounded organelle;intracellular organelle;membrane;mitochondrion;nucleus;organelle;plasma membrane		HAP1_N;Milton	ALCALAY_AML_BY_NPM1_LOCALIZATION_DN;ATGAAGG,MIR-205;BLALOCK_ALZHEIMERS_DISEASE_UP;chr2q33;CHYLA_CBFA2T3_TARGETS_DN;CTATGCA,MIR-153;CUI_TCF21_TARGETS_2_DN;CYTOPLASM;DANG_BOUND_BY_MYC;DIAZ_CHRONIC_MEYLOGENOUS_LEUKEMIA_UP;FARMER_BREAST_CANCER_APOCRINE_VS_BASAL;GCM_NCAM1;GCTNWTTGK_UNKNOWN;GGGYGTGNY_UNKNOWN;GINESTIER_BREAST_CANCER_ZNF217_AMPLIFIED_UP;GKCGCNNNNNNNTGAYG_UNKNOWN;GNF2_ANK1;GNF2_BNIP3L;GNF…	Alternativesplicing;Coiledcoil;Completeproteome;Cytoplasm;Endosome;Glycoprotein;Mitochondrion;Polymorphism;Proteomicsidentification;Referenceproteome;Transport	OGT-TRAK1-TRAK2 complex	11	11	11	16.4	16.4	16.4	101.42	0.00013517	15.2	9245700000	25	25.2021	25.2021	O60296;A0A087WZ79;O60296-2	O60296;A0A087WZ79	Trafficking kinesin-binding protein 2	TRAK2
28.9739	29.8255	29.4602	30.0356	28.5814	29.3379	30.9738	29.3289	30.3462	28.7259	29.449	29.0932	28.8315	28.6983	30.1786	28.6007				biological regulation;cellular component organization;cellular component organization at cellular level;cellular component organization or biogenesis;cellular component organization or biogenesis at cellular level;cellular process;chromatin modification;chromatin organization;chromosome organization;organelle organization;positive regulation of biological process;positive regulation of biosynthet…	binding;chromatin binding;DNA binding;hormone receptor binding;nuclear hormone receptor binding;nucleic acid binding;protein binding;receptor binding;thyroid hormone receptor binding;transcription factor binding	cell part;chromatin;chromosomal part;cytoplasm;intracellular membrane-bounded organelle;intracellular organelle;intracellular organelle part;intracellular part;membrane-bounded organelle;nuclear part;nucleoplasm;nucleus;organelle;organelle part	biological regulation;cellular component organization;cellular process;chromatin modification;chromatin organization;chromosome organization;organelle organization;regulation of transport	cell part;cytoplasm;intracellular membrane-bounded organelle;intracellular organelle;nucleoplasm;nucleus;organelle		HMG14_17	ALCALAY_AML_BY_NPM1_LOCALIZATION_DN;BAELDE_DIABETIC_NEPHROPATHY_DN;BILD_HRAS_ONCOGENIC_SIGNATURE;BLALOCK_ALZHEIMERS_DISEASE_UP;BOYAULT_LIVER_CANCER_SUBCLASS_G5_DN;BOYLAN_MULTIPLE_MYELOMA_C_D_DN;BROWNE_HCMV_INFECTION_48HR_UP;BRUINS_UVC_RESPONSE_VIA_TP53_GROUP_C;CAIRO_LIVER_DEVELOPMENT_UP;CATTGTYY_V$SOX9_B1;CCTGCTG,MIR-214;chr6q14;COATES_MACROPHAGE_M1_VS_M2_UP;CONCANNON_APOPTOSIS_BY_EPOXOMICIN_DN;C…	Alternativesplicing;Chromatinregulator;Completeproteome;DNA-binding;Nucleus;Phosphoprotein;Proteomicsidentification;Referenceproteome		6	6	5	38.5	38.5	31.5	13.956	0.00011448	7.6775	303180000000	481	29.3314	29.3314	A0A087WZE9;Q15651	A0A087WZE9;Q15651	High mobility group nucleosome-binding domain-containing protein 3	HMGN3
29.4779	30.7379	29.8137	29.9394	30.2291	29.7227	28.2354	29.6203	30.8944	29.405	29.9467	30.3544	29.5391	29.5889	29.4795	29.3085				biological regulation;cellular metabolic process;cellular process;energy derivation by oxidation of organic compounds;energy reserve metabolic process;generation of precursor metabolites and energy;metabolic process;oxidation-reduction process;regulation of biological process;regulation of cell communication;regulation of cellular localization;regulation of cellular process;regulation of hormone …	actin binding;actin filament binding;binding;calmodulin binding;cytoskeletal protein binding;protein binding	actin cytoskeleton;adherens junction;anchoring junction;cell cortex;cell junction;cell part;cell-substrate adherens junction;cell-substrate junction;centrosome;cytoplasmic part;cytoskeletal part;cytoskeleton;extracellular membrane-bounded organelle;extracellular organelle;extracellular region part;extracellular vesicular exosome;female germ cell nucleus;focal adhesion;germ cell nucleus;germinal v…	biological regulation;cellular metabolic process;cellular process;energy reserve metabolic process;generation of precursor metabolites and energy;metabolic process;regulation of transport;small molecule metabolic process	cell cortex;cell part;centrosome;cytoskeleton;extracellular organelle;intracellular membrane-bounded organelle;intracellular non-membrane-bounded organelle;intracellular organelle;membrane;microtubule organizing center;nucleus;organelle;plasma membrane;vesicle	Fc gamma R-mediated phagocytosis	MARCKS	AAGCACA,MIR-218;AATGTGA,MIR-23A,MIR-23B;ACACTAC,MIR-142-3P;ACEVEDO_LIVER_CANCER_UP;ACEVEDO_LIVER_TUMOR_VS_NORMAL_ADJACENT_TISSUE_UP;ACEVEDO_NORMAL_TISSUE_ADJACENT_TO_LIVER_TUMOR_UP;ACTGCAG,MIR-17-3P;ACTGTGA,MIR-27A,MIR-27B;ACTIN_BINDING;ACTIN_CYTOSKELETON;ACTIN_FILAMENT_BINDING;AGTCTTA,MIR-499;ALFANO_MYC_TARGETS;ATACTGT,MIR-144;ATAGGAA,MIR-202;ATGAAGG,MIR-205;BAE_BRCA1_TARGETS_UP;BERENJENO_TRANSF…	Actin-binding;Calmodulin-binding;Completeproteome;Cytoplasm;Cytoskeleton;Lipoprotein;Membrane;Myristate;Phosphoprotein;Polymorphism;Proteomicsidentification;Referenceproteome		19	19	18	72.6	72.6	69.6	31.554	0	166.81	453430000000	1675	29.8313	29.8313	P29966;A0A087WZH7	P29966;A0A087WZH7	Myristoylated alanine-rich C-kinase substrate	MARCKS
27.9276	29.023	26.9327	25.7322	27.9815	26.2724	28.7403	28.4462	28.9931	27.4525	27.1167	27.1654	27.2508	26.0467	28.9877	28.5472										V-set	chr2p11	Completeproteome;Referenceproteome		3	2	1	50.9	34.3	19.4	11.842	0	61.986	75911000000	368	27.5718	27.5718	A0A087WZH9;A0A0B4J1U0	A0A087WZH9;A0A0B4J1U0		IGKV1D-33
25.1909	24.7678	24.6545	24.4042	24.8887	23.5612	23.9166	26.09	26.1363	24.3209	25.0205	24.8848	24.2252	23.4519	25.5531	26.87				catabolic process;cellular catabolic process;cellular macromolecule catabolic process;cellular macromolecule metabolic process;cellular metabolic process;cellular nitrogen compound metabolic process;cellular process;macromolecule catabolic process;macromolecule metabolic process;metabolic process;nitrogen compound metabolic process;nucleic acid metabolic process;nucleobase-containing compound met…	binding;catalytic activity;endonuclease activity;endonuclease activity, active with either ribo- or deoxyribonucleic acids and producing 3'-phosphomonoesters;endoribonuclease activity;endoribonuclease activity, producing 3'-phosphomonoesters;hydrolase activity;hydrolase activity, acting on ester bonds;nuclease activity;nucleic acid binding;ribonuclease activity;ribonuclease T2 activity;RNA binding	cell part;cytoplasmic part;endoplasmic reticulum lumen;endoplasmic reticulum part;extracellular membrane-bounded organelle;extracellular organelle;extracellular region;extracellular region part;extracellular space;extracellular vesicular exosome;intracellular membrane-bounded organelle;intracellular organelle;intracellular organelle lumen;intracellular organelle part;intracellular part;lysosomal …	catabolic process;cellular metabolic process;cellular nitrogen compound metabolic process;cellular process;macromolecule metabolic process;metabolic process;nitrogen compound metabolic process;nucleobase-containing compound metabolic process;primary metabolic process;RNA catabolic process;RNA metabolic process	cell part;extracellular organelle;extracellular region;extracellular space;intracellular membrane-bounded organelle;intracellular organelle;lysosome;organelle;vacuole;vesicle		Ribonuclease_T2	BASAKI_YBX1_TARGETS_DN;BENPORATH_MYC_MAX_TARGETS;BIOPOLYMER_CATABOLIC_PROCESS;BIOPOLYMER_METABOLIC_PROCESS;BLALOCK_ALZHEIMERS_DISEASE_DN;BLALOCK_ALZHEIMERS_DISEASE_INCIPIENT_UP;BLALOCK_ALZHEIMERS_DISEASE_UP;BUYTAERT_PHOTODYNAMIC_THERAPY_STRESS_DN;CATABOLIC_PROCESS;CELLULAR_CATABOLIC_PROCESS;CELLULAR_MACROMOLECULE_CATABOLIC_PROCESS;CHICAS_RB1_TARGETS_SENESCENT;chr6q27;DANG_BOUND_BY_MYC;ENK_UV_RESP…	3D-structure;Alternativesplicing;Completeproteome;Diseasemutation;Disulfidebond;Endonuclease;Endoplasmicreticulum;Glycoprotein;Hydrolase;Lysosome;Nuclease;Polymorphism;Proteomicsidentification;Referenceproteome;Secreted;Signal		10	10	1	41.8	41.8	5.5	29.48	0	199.48	13802000000	214	24.8853	24.8853	O00584;D6RHI9;A0A087WZM2;H0YAE9;A0A087WWI1;O00584-2;J3QQ64	O00584;D6RHI9;A0A087WZM2;H0YAE9	Ribonuclease T2	RNASET2
28.3782	27.6042	29.5161	32.2906	28.9484	31.9867	29.1797	28.128	26.1568	30.9497	31.9492	31.6237	31.9471	32.0136	28.5795	29.3302				2-oxoglutarate metabolic process;acetyl-CoA catabolic process;acetyl-CoA metabolic process;carboxylic acid metabolic process;catabolic process;cellular catabolic process;cellular ketone metabolic process;cellular metabolic process;cellular nitrogen compound metabolic process;cellular process;coenzyme catabolic process;coenzyme metabolic process;cofactor catabolic process;cofactor metabolic proces…	binding;catalytic activity;cation binding;coenzyme binding;cofactor binding;electron carrier activity;ion binding;isocitrate dehydrogenase (NAD+) activity;isocitrate dehydrogenase activity;magnesium ion binding;metal ion binding;NAD binding;nucleotide binding;oxidoreductase activity;oxidoreductase activity, acting on CH-OH group of donors;oxidoreductase activity, acting on the CH-OH group of dono…	cell part;cytoplasmic part;intracellular membrane-bounded organelle;intracellular organelle;intracellular organelle lumen;intracellular organelle part;intracellular part;membrane-bounded organelle;membrane-enclosed lumen;mitochondrial matrix;mitochondrial part;mitochondrion;nucleus;organelle;organelle lumen;organelle part	catabolic process;cellular ketone metabolic process;cellular metabolic process;cellular nitrogen compound metabolic process;cellular process;cofactor metabolic process;heterocycle metabolic process;metabolic process;nitrogen compound metabolic process;nucleobase-containing compound metabolic process;nucleobase-containing small molecule metabolic process;nucleotide metabolic process;organic acid m…	cell part;intracellular membrane-bounded organelle;intracellular organelle;mitochondrion;nucleus;organelle	Citrate cycle (TCA cycle)	Iso_dh	BENPORATH_MYC_MAX_TARGETS;BLALOCK_ALZHEIMERS_DISEASE_DN;CARBOHYDRATE_METABOLIC_PROCESS;CARBOXYLIC_ACID_METABOLIC_PROCESS;CASORELLI_ACUTE_PROMYELOCYTIC_LEUKEMIA_DN;CELLULAR_CARBOHYDRATE_METABOLIC_PROCESS;chr20p13;CYTOPLASM;CYTOPLASMIC_PART;DANG_BOUND_BY_MYC;DELACROIX_RAR_BOUND_ES;DELACROIX_RARG_BOUND_MEF;DIAZ_CHRONIC_MEYLOGENOUS_LEUKEMIA_UP;ELECTRON_CARRIER_ACTIVITY;ENK_UV_RESPONSE_KERATINOCYTE_UP…	Acetylation;Alternativesplicing;Completeproteome;Diseasemutation;Magnesium;Manganese;Metal-binding;Mitochondrion;NAD;Oxidoreductase;Polymorphism;Proteomicsidentification;Referenceproteome;Retinitispigmentosa;Transitpeptide;Tricarboxylicacidcycle		23	23	2	57.1	57.1	5.7	42.183	0	323.31	1343600000000	4250	29.5031	29.5031	O43837;A0A087WZN1;A0A087X2E5;O43837-3;A0A0D9SG66	O43837;A0A087WZN1;A0A087X2E5	Isocitrate dehydrogenase [NAD] subunit beta, mitochondrial;Isocitrate dehydrogenase [NAD] subunit, mitochondrial	IDH3B
22.6348	NaN	24.5806	24.1091	26.0648	23.3312	NaN	NaN	NaN	24.4282	24.6144	23.4327	24.2485	23.76	24.3522	24.1455				biological regulation;cell communication;cell-cell signaling;cellular component disassembly;cellular component disassembly at cellular level;cellular component organization;cellular component organization at cellular level;cellular component organization or biogenesis;cellular component organization or biogenesis at cellular level;cellular macromolecular complex disassembly;cellular macromolecula…	binding;protein binding;SNARE binding;soluble NSF attachment protein activity;syntaxin binding	cell part;cytoplasmic part;extracellular membrane-bounded organelle;extracellular organelle;extracellular region part;extracellular vesicular exosome;intracellular organelle part;intracellular part;macromolecular complex;membrane;membrane part;membrane-bounded organelle;membrane-bounded vesicle;organelle;organelle membrane;organelle part;protein complex;SNARE complex;synaptobrevin 2-SNAP-25-synta…	biological regulation;cell communication;cell-cell signaling;cellular component disassembly;cellular component organization;cellular process;establishment of localization;membrane fusion;membrane organization;protein transport;regulation of transport;signaling;transport	cell part;extracellular organelle;macromolecular complex;membrane;organelle;protein complex;vesicle			AAAYRNCTG_UNKNOWN;ACTAYRNNNCCCR_UNKNOWN;CAGCTG_V$AP4_Q5;CAGTATT,MIR-200B,MIR-200C,MIR-429;CAHOY_NEURONAL;chr20p12;GGAMTNNNNNTCCY_UNKNOWN;GGGYGTGNY_UNKNOWN;GSE15930_STIM_VS_STIM_AND_IFNAB_48H_CD8_T_CELL_DN;GSE17721_CTRL_VS_CPG_6H_BMDM_UP;GSE17721_CTRL_VS_GARDIQUIMOD_1H_BMDM_UP;GSE17721_CTRL_VS_LPS_0.5H_BMDM_UP;GSE17721_CTRL_VS_PAM3CSK4_4H_BMDM_DN;GSE17721_CTRL_VS_POLYIC_0.5H_BMDM_DN;GSE17721_LPS_V…	Acetylation;Alternativesplicing;Completeproteome;ER-Golgitransport;Membrane;Polymorphism;Proteintransport;Proteomicsidentification;Referenceproteome;Transport	SNARE complex (SNAP25, VAMP3, VAMP2, NAPB, STX13)	12	10	10	51	43	43	33.557	0	167.74	7166700000	89	24.286	24.286	Q9H115;A0A087WZQ7;Q9H115-2;Q9H115-3	Q9H115;A0A087WZQ7;Q9H115-2;Q9H115-3	Beta-soluble NSF attachment protein	NAPB
NaN	26.3098	23.5949	23.9451	23.4753	NaN	28.0363	24.5236	25.2474	25.0784	24.3921	23.8413	NaN	NaN	26.1693	25.0814				biological regulation;immune response;immune system process;positive regulation of defense response to virus by host;regulation of biological process;regulation of defense response;regulation of defense response to virus;regulation of defense response to virus by host;regulation of immune effector process;regulation of immune system process;regulation of multi-organism process;regulation of respo…		anchored to membrane;cell part;extracellular membrane-bounded organelle;extracellular organelle;extracellular region part;extracellular vesicular exosome;intrinsic to membrane;membrane;membrane part;membrane-bounded organelle;membrane-bounded vesicle;organelle;plasma membrane;vesicle	biological regulation;immune system process;response to stimulus	cell part;extracellular organelle;membrane;organelle;plasma membrane;vesicle	ko05152;Leishmaniasis;Natural killer cell mediated cytotoxicity;Osteoclast differentiation;Phagosome;Staphylococcus aureus infection;Systemic lupus erythematosus		chr1q23;DODD_NASOPHARYNGEAL_CARCINOMA_DN;FERRANDO_TAL1_NEIGHBORS;FULCHER_INFLAMMATORY_RESPONSE_LECTIN_VS_LPS_DN;GSE10325_CD4_TCELL_VS_LUPUS_CD4_TCELL_DN;GSE10325_LUPUS_CD4_TCELL_VS_LUPUS_MYELOID_DN;GSE13485_CTRL_VS_DAY3_YF17D_VACCINE_PBMC_DN;GSE13485_PRE_VS_POST_YF17D_VACCINATION_PBMC_DN;GSE22886_NAIVE_BCELL_VS_NEUTROPHIL_DN;GSE22886_NAIVE_CD4_TCELL_VS_NEUTROPHIL_DN;GSE22886_NAIVE_CD8_TCELL_VS_NE…	3D-structure;Cellmembrane;Completeproteome;Disulfidebond;Glycoprotein;GPI-anchor;IgG-bindingprotein;Immunoglobulindomain;Lipoprotein;Membrane;Polymorphism;Proteomicsidentification;Receptor;Referenceproteome;Repeat;Secreted;Signal		5	2	2	21.9	11.6	11.6	26.216	0.00051467	4.1148	4069900000	41	25.0784	25.0784	O75015;A0A087WZR4;H0Y4U3;M9MML6;E9PNY5;A0A087WU90	O75015;A0A087WZR4;H0Y4U3;M9MML6	Low affinity immunoglobulin gamma Fc region receptor III-B	FCGR3B
24.3314	26.1613	23.6148	25.3295	24.637	23.9239	24.6475	23.2329	25.9246	25.3797	25.3853	24.9641	25.6877	24.7374	26.2378	25.1351				adherens junction organization;anatomical structure development;anatomical structure morphogenesis;apoptosis;biological adhesion;biological regulation;bone development;brain development;calcium-independent cell-cell adhesion;cell adhesion;cell death;cell differentiation;cell growth;cell junction assembly;cell junction organization;cell morphogenesis;cell recognition;cell-cell adhesion;cell-cell j…	binding;identical protein binding;PDZ domain binding;protein binding;protein dimerization activity;protein domain specific binding;protein homodimerization activity;receptor binding	axon;basolateral plasma membrane;cell junction;cell part;cell projection;cell-cell junction;clathrin-coated vesicle;coated vesicle;cytoplasmic membrane-bounded vesicle;cytoplasmic part;cytoplasmic vesicle;dendrite;extracellular membrane-bounded organelle;extracellular organelle;extracellular region part;extracellular vesicular exosome;integral to membrane;intracellular membrane-bounded organelle;…	anatomical structure development;anatomical structure morphogenesis;biological adhesion;biological regulation;cell adhesion;cell death;cell differentiation;cell growth;cell junction organization;cell morphogenesis;cell recognition;cellular component assembly;cellular component morphogenesis;cellular component organization;cellular process;death;detection of stimulus;developmental process;growth;i…	cell part;cell projection;cytoplasmic membrane-bounded vesicle;extracellular organelle;intracellular membrane-bounded organelle;intracellular organelle;membrane;neuron projection;organelle;plasma membrane;vesicle	Cell adhesion molecules (CAMs)	C2-set_2;I-set;V-set	AAAYWAACM_V$HFH4_01;AACTTT_UNKNOWN;AATGTGA,MIR-23A,MIR-23B;ACAGGGT,MIR-10A,MIR-10B;ACATATC,MIR-190;ACCTGTTG_UNKNOWN;ACEVEDO_NORMAL_TISSUE_ADJACENT_TO_LIVER_TUMOR_DN;ACTGTGA,MIR-27A,MIR-27B;ADAPTIVE_IMMUNE_RESPONSE;ADAPTIVE_IMMUNE_RESPONSE_GO_0002460;APOPTOSIS_GO;BASOLATERAL_PLASMA_MEMBRANE;BENPORATH_CYCLING_GENES;BERTUCCI_MEDULLARY_VS_DUCTAL_BREAST_CANCER_DN;BUYTAERT_PHOTODYNAMIC_THERAPY_STRESS_D…	3D-structure;Alternativesplicing;Apoptosis;Celladhesion;Celljunction;Cellmembrane;Completeproteome;Developmentalprotein;Differentiation;Disulfidebond;Glycoprotein;Immunity;Immunoglobulindomain;Membrane;Phosphoprotein;Polymorphism;Proteomicsidentification;Referenceproteome;Repeat;Signal;Spermatogenesis;Synapse;Transmembrane;Transmembranehelix;Tumorsuppressor		8	8	8	21.7	21.7	21.7	48.509	0	33.187	13324000000	145	24.9403	24.9403	Q9BY67;A0A087X105;A0A087WZW4;A0A087X1W8;A0A0A0MTJ8;A0A087WZR6;X5DQS5;Q9BY67-5;Q9BY67-4;Q9BY67-3;A0A087X0T8;Q9BY67-2;F5H8J9;F5H125;H0YG94	Q9BY67;A0A087X105;A0A087WZW4;A0A087X1W8;A0A0A0MTJ8;A0A087WZR6;X5DQS5;Q9BY67-5;Q9BY67-4;Q9BY67-3;A0A087X0T8;Q9BY67-2	Cell adhesion molecule 1	CADM1
27.0341	22.7914	24.3171	29.6776	22.4651	26.5488	25.4794	23.9476	22.9584	29.4651	29.2145	26.3074	29.849	25.6064	24.1136	23.9582				cellular metabolic process;cellular process;metabolic process;methylation;one-carbon metabolic process;small molecule metabolic process	catalytic activity;methyltransferase activity;S-adenosylmethionine-dependent methyltransferase activity;transferase activity;transferase activity, transferring one-carbon groups	cell part;cytoplasm;intracellular part	cellular metabolic process;cellular process;metabolic process;one-carbon metabolic process;small molecule metabolic process	cell part;cytoplasm		Methyltransf_11	CAGCTG_V$AP4_Q5;CERVERA_SDHB_TARGETS_2;chr12q13;CTGCAGY_UNKNOWN;GCANCTGNY_V$MYOD_Q6;GSE11864_CSF1_IFNG_VS_CSF1_PAM3CYS_IN_MAC_UP;GSE11924_TH2_VS_TH17_CD4_TCELL_UP;GSE17721_4_VS_24H_CPG_BMDM_UP;GSE17721_LPS_VS_PAM3CSK4_2H_BMDM_UP;GSE27786_LIN_NEG_VS_NKCELL_UP;MASSARWEH_TAMOXIFEN_RESISTANCE_DN;NAKAYAMA_FGF2_TARGETS;RICKMAN_METASTASIS_UP;TAKEDA_TARGETS_OF_NUP98_HOXA9_FUSION_10D_UP;TAKEDA_TARGETS_OF_…	Completeproteome;Methyltransferase;Proteomicsidentification;Referenceproteome;Signal;Transferase		10	10	10	56.6	56.6	56.6	27.775	0	76.322	88288000000	508	25.682	25.682	Q6UX53;A0A087WZT2	Q6UX53;A0A087WZT2	Methyltransferase-like protein 7B	METTL7B
28.0522	27.796	28.6699	27.8751	28.0403	26.9987	28.2849	28.5098	28.2501	27.5125	27.6013	27.0525	26.5681	26.0014	27.9125	28.0335				anatomical structure morphogenesis;biological regulation;cell morphogenesis;cell morphogenesis involved in differentiation;cellular component morphogenesis;cellular component organization;cellular component organization or biogenesis;cellular developmental process;cellular process;developmental process;epithelial to mesenchymal transition;negative regulation of biological process;negative regulat…	binding;mRNA binding;nucleic acid binding;nucleotide binding;RNA binding	cell part;cytoplasm;intracellular membrane-bounded organelle;intracellular organelle;intracellular organelle part;intracellular part;macromolecular complex;membrane-bounded organelle;nuclear part;nucleoplasm;nucleus;organelle;organelle part;ribonucleoprotein complex	anatomical structure morphogenesis;biological regulation;cell morphogenesis;cellular component morphogenesis;cellular component organization;cellular process;developmental process	cell part;cytoplasm;intracellular membrane-bounded organelle;intracellular organelle;macromolecular complex;nucleoplasm;nucleus;organelle;ribonucleoprotein complex		CBFNT;RRM_1	AIYAR_COBRA1_TARGETS_DN;AMUNDSON_RESPONSE_TO_ARSENITE;BASSO_B_LYMPHOCYTE_NETWORK;BENPORATH_ES_1;BHATTACHARYA_EMBRYONIC_STEM_CELL;BIOPOLYMER_METABOLIC_PROCESS;CAGCAGG,MIR-370;CASORELLI_ACUTE_PROMYELOCYTIC_LEUKEMIA_DN;CELL_DEVELOPMENT;chr5q34;CREIGHTON_AKT1_SIGNALING_VIA_MTOR_UP;CTTTGT_V$LEF1_Q2;CYTOPLASM;DELACROIX_RAR_BOUND_ES;DIAZ_CHRONIC_MEYLOGENOUS_LEUKEMIA_UP;DNA_BINDING;DODD_NASOPHARYNGEAL_CA…	3D-structure;Acetylation;Alternativesplicing;Completeproteome;Cytoplasm;Directproteinsequencing;Methylation;Nucleus;Phosphoprotein;Proteomicsidentification;Referenceproteome;Repeat;RNA-binding		10	10	10	35.1	35.1	35.1	30.588	0	49.9	149670000000	968	27.8938	27.8938	Q99729-3;Q99729-2;D6R9P3;D6RD18;D6RBZ0;A0A087WZV1;Q99729;Q99729-4	Q99729-3;Q99729-2;D6R9P3;D6RD18;D6RBZ0;A0A087WZV1;Q99729;Q99729-4	Heterogeneous nuclear ribonucleoprotein A/B	HNRNPAB
30.6507	33.1487	29.8761	29.703	30.3079	29.3951	32.2018	30.8858	32.875	30.2038	29.739	29.0547	30.3849	26.8923	31.8166	30.0282				activation of immune response;anatomical structure homeostasis;biological regulation;cellular component organization;cellular component organization or biogenesis;cellular membrane organization;cellular process;complement activation;complement activation, classical pathway;defense response;endocytosis;establishment of localization;homeostatic process;humoral immune response;immune effector proces…	antigen binding;binding	blood microparticle;cell part;extracellular membrane-bounded organelle;extracellular organelle;extracellular region;extracellular region part;extracellular space;extracellular vesicular exosome;membrane;membrane-bounded organelle;membrane-bounded vesicle;organelle;plasma membrane;vesicle	biological regulation;cellular component organization;cellular membrane organization;cellular process;endocytosis;establishment of localization;homeostatic process;immune system process;macromolecule metabolic process;membrane invagination;membrane organization;metabolic process;primary metabolic process;protein metabolic process;response to stimulus;response to stress;transport;vesicle-mediated …	cell part;extracellular organelle;extracellular region;extracellular space;membrane;organelle;plasma membrane;vesicle		C1-set;V-set	ACEVEDO_METHYLATED_IN_LIVER_CANCER_DN;BERTUCCI_MEDULLARY_VS_DUCTAL_BREAST_CANCER_UP;BMI1_DN.V1_UP;BOSCO_EPITHELIAL_DIFFERENTIATION_MODULE;CASORELLI_ACUTE_PROMYELOCYTIC_LEUKEMIA_UP;chr2p11;DANG_BOUND_BY_MYC;DANG_MYC_TARGETS_UP;GAUSSMANN_MLL_AF4_FUSION_TARGETS_G_UP;GOLDRATH_NAIVE_VS_EFF_CD8_TCELL_DN;GSE10325_BCELL_VS_MYELOID_UP;GSE10325_CD4_TCELL_VS_BCELL_DN;GSE10325_CD4_TCELL_VS_LUPUS_CD4_TCELL_DN…	3D-structure;Completeproteome;Directproteinsequencing;Diseasemutation;Disulfidebond;ImmunoglobulinCregion;Immunoglobulindomain;ImmunoglobulinVregion;Proteomicsidentification;Referenceproteome;Signal		14	4	3	67	26.2	23.2	25.6	0	20.707	506370000000	460	30.2219	30.2219	A0A087WZW8;A0A087X1V9;P01834;A0A075B6H6;P04433;A0A087WUS2;A0A0A0MRZ8	A0A087WZW8;A0A087X1V9;P01834;A0A075B6H6	Ig kappa chain C region	IGKV3-11;IGKC
23.3892	26.2963	24.386	23.3245	24.6494	NaN	26.7793	25.3832	25.6554	25.4144	22.3421	NaN	NaN	NaN	26.3714	24.759										C1-set;V-set	ANTIGEN_BINDING;chr14q32;COLLIS_PRKDC_SUBSTRATES;DARWICHE_PAPILLOMA_RISK_HIGH_DN;DARWICHE_PAPILLOMA_RISK_LOW_DN;DARWICHE_SKIN_TUMOR_PROMOTER_DN;DARWICHE_SQUAMOUS_CELL_CARCINOMA_DN;GAL_LEUKEMIC_STEM_CELL_UP;GOLDRATH_ANTIGEN_RESPONSE;GRAESSMANN_APOPTOSIS_BY_SERUM_DEPRIVATION_UP;GRAESSMANN_RESPONSE_TO_MC_AND_SERUM_DEPRIVATION_UP;GSE10325_BCELL_VS_LUPUS_BCELL_UP;GSE13493_DP_VS_CD4INTCD8POS_THYMOCYTE_…	Completeproteome;Immunoglobulindomain;Proteomicsidentification;Referenceproteome		32	3	3	68.3	10.6	10.6	50.822	0	33.682	5887900000	77	24.9885	24.9885	A0A087X010;A0A0G2JNK4	A0A087X010;A0A0G2JNK4		IGHG1
31.3677	30.1023	31.3838	29.5373	31.1047	30.2029	30.5561	31.4905	30.6551	29.6826	29.9568	29.5926	29.3119	29.8994	30.3077	30.9634				anatomical structure development;biological regulation;biomineral tissue development;bone marrow development;bone mineralization;cell chemotaxis;cell cycle process;cell migration;cell motility;cell proliferation;cellular component assembly;cellular component assembly at cellular level;cellular component biogenesis;cellular component biogenesis at cellular level;cellular component movement;cellula…	binding;cytoskeletal protein binding;microtubule binding;nucleic acid binding;protein binding;ribonucleoprotein binding;ribosome binding;RNA binding;rRNA binding;tubulin binding	cell part;cytoplasm;cytoskeletal part;intracellular membrane-bounded organelle;intracellular non-membrane-bounded organelle;intracellular organelle;intracellular organelle part;intracellular part;membrane-bounded organelle;non-membrane-bounded organelle;nuclear part;nucleolus;nucleoplasm;nucleus;organelle;organelle part;spindle pole	anatomical structure development;biological regulation;cell motility;cell proliferation;cellular component assembly;cellular component movement;cellular component organization;cellular macromolecular complex assembly;cellular metabolic process;cellular nitrogen compound metabolic process;cellular process;developmental process;immune system process;locomotion;macromolecular complex assembly;macrom…	cell part;cytoplasm;intracellular membrane-bounded organelle;intracellular non-membrane-bounded organelle;intracellular organelle;nucleolus;nucleoplasm;nucleus;organelle	Ribosome biogenesis in eukaryotes	SBDS;SBDS_C	ACEVEDO_LIVER_CANCER_UP;ACEVEDO_NORMAL_TISSUE_ADJACENT_TO_LIVER_TUMOR_UP;chr7q11;GOLDRATH_EFF_VS_MEMORY_CD8_TCELL_DN;GRESHOCK_CANCER_COPY_NUMBER_UP;GSE14769_UNSTIM_VS_80MIN_LPS_BMDM_DN;GSE16522_ANTI_CD3CD28_STIM_VS_UNSTIM_MEMORY_CD8_TCELL_UP;GSE16522_ANTI_CD3CD28_STIM_VS_UNSTIM_NAIVE_CD8_TCELL_UP;GSE17721_12H_VS_24H_GARDIQUIMOD_BMDM_UP;GSE17721_4_VS_24H_CPG_BMDM_UP;GSE17721_CPG_VS_GARDIQUIMOD_8H_…	3D-structure;Acetylation;Completeproteome;Cytoplasm;Cytoskeleton;Directproteinsequencing;Diseasemutation;Nucleus;Proteomicsidentification;Referenceproteome;Ribosomebiogenesis		21	21	21	64.4	64.4	64.4	28.763	0	323.31	388590000000	1649	30.2334	30.2334	Q9Y3A5;A0A087X020;F8WE72	Q9Y3A5;A0A087X020	Ribosome maturation protein SBDS	SBDS
24.2022	25.5623	25.2689	32.0423	26.2121	25.7525	25.7407	23.0927	24.699	31.1616	32.9221	24.6241	31.8597	25.1059	26.188	26.4916				biological regulation;biosynthetic process;cardiac muscle adaptation;cardiac muscle hypertrophy;cardiac muscle hypertrophy in response to stress;cell surface receptor linked signaling pathway;cellular biosynthetic process;cellular chemical homeostasis;cellular homeostasis;cellular ion homeostasis;cellular macromolecule metabolic process;cellular metabolic process;cellular nitrogen compound biosyn…	binding;G-protein-coupled receptor binding;hormone activity;neuropeptide hormone activity;neuropeptide receptor binding;protein binding;receptor binding	cell part;cytoplasmic part;extracellular region;extracellular region part;extracellular space;intracellular membrane-bounded organelle;intracellular organelle;intracellular part;lysosome;lytic vacuole;mast cell granule;membrane-bounded organelle;nucleus;organelle;perinuclear region of cytoplasm;vacuole	biological regulation;biosynthetic process;cellular homeostasis;cellular ion homeostasis;cellular metabolic process;cellular nitrogen compound metabolic process;cellular process;circulatory system process;heterocycle metabolic process;homeostatic process;macromolecule metabolic process;metabolic process;multicellular organismal process;multi-organism process;muscle adaptation;nitrogen compound me…	cell part;extracellular region;extracellular space;intracellular membrane-bounded organelle;intracellular organelle;lysosome;nucleus;organelle;vacuole	Vascular smooth muscle contraction	ANP	BIOCARTA_ALK_PATHWAY;BIOCARTA_GCR_PATHWAY;BIOCARTA_NFAT_PATHWAY;BYSTRYKH_HEMATOPOIESIS_STEM_CELL_QTL_TRANS;CAGCTG_V$AP4_Q5;CAGGTG_V$E12_Q6;CAR_MLANA;CAR_MYST2;CAR_TNFRSF25;CCAWWNAAGG_V$SRF_Q4;chr1p36;CTIP_DN.V1_UP;CTTTAAR_UNKNOWN;CTTTGA_V$LEF1_Q2;GNF2_MYL2;GNF2_MYL3;GOLDRATH_NAIVE_VS_EFF_CD8_TCELL_DN;GSE10239_MEMORY_VS_KLRG1INT_EFF_CD8_TCELL_UP;GSE10239_NAIVE_VS_MEMORY_CD8_TCELL_DN;GSE13229_IMM_V…	3D-structure;Atrialfibrillation;Cardiomyopathy;Completeproteome;Directproteinsequencing;Diseasemutation;Disulfidebond;Hormone;Polymorphism;Proteomicsidentification;Referenceproteome;Secreted;Signal;Vasoactive		8	1	1	60.8	5.9	5.9	16.708	0.0012471	2.677	964200000000	756	26.1652	26.1652	P01160;A0A087X094	P01160;A0A087X094	Natriuretic peptides A;Atrial natriuretic factor	NPPA
26.2833	27.2498	27.4583	26.2889	26.7807	26.7586	28.3071	25.9306	28.1955	28.0458	26.5122	26.9033	25.464	25.2892	27.6294	27.1498				adaptive immune response;adaptive immune response based on somatic recombination of immune receptors built from immunoglobulin superfamily domains;anatomical structure development;anatomical structure homeostasis;anatomical structure morphogenesis;antigen processing and presentation;biological regulation;bradykinin catabolic process;catabolic process;cell killing;cellular catabolic process;cellul…	activating MHC class I receptor activity;aminopeptidase activity;apoptotic protease activator activity;binding;caspase activator activity;caspase regulator activity;catalytic activity;cysteine-type endopeptidase activity;cysteine-type peptidase activity;endopeptidase activity;enzyme activator activity;enzyme regulator activity;exopeptidase activity;HLA-A specific activating MHC class I receptor a…	acrosomal vesicle;axoneme part;cell part;cell projection part;cytoplasmic membrane-bounded vesicle;cytoplasmic part;cytoplasmic vesicle;cytosol;extracellular membrane-bounded organelle;extracellular organelle;extracellular region part;extracellular space;extracellular vesicular exosome;intracellular membrane-bounded organelle;intracellular organelle;intracellular part;lysosome;lytic vacuole;membr…	anatomical structure development;anatomical structure morphogenesis;biological regulation;catabolic process;cell killing;cellular metabolic process;cellular process;developmental process;homeostatic process;immune system process;macromolecule metabolic process;metabolic process;multicellular organismal process;peptide metabolic process;primary metabolic process;protein maturation;protein metaboli…	cell part;cytoplasmic membrane-bounded vesicle;cytosol;extracellular organelle;extracellular space;intracellular membrane-bounded organelle;intracellular organelle;lysosome;organelle;vacuole;vesicle	Lysosome	Inhibitor_I29;Peptidase_C1	ACEVEDO_LIVER_CANCER_UP;ADDYA_ERYTHROID_DIFFERENTIATION_BY_HEMIN;APPEL_IMATINIB_RESPONSE;BAELDE_DIABETIC_NEPHROPATHY_UP;BASSO_B_LYMPHOCYTE_NETWORK;BLALOCK_ALZHEIMERS_DISEASE_UP;BMI1_DN_MEL18_DN.V1_DN;BOHN_PRIMARY_IMMUNODEFICIENCY_SYNDROM_DN;BOQUEST_STEM_CELL_DN;BYSTROEM_CORRELATED_WITH_IL5_UP;CAIRO_LIVER_DEVELOPMENT_DN;CELLULAR_MACROMOLECULE_METABOLIC_PROCESS;CELLULAR_PROTEIN_METABOLIC_PROCESS;CE…	3D-structure;Completeproteome;Directproteinsequencing;Disulfidebond;Glycoprotein;Hydrolase;Lysosome;Polymorphism;Protease;Proteomicsidentification;Referenceproteome;Signal;Thiolprotease;Zymogen		7	7	7	23.6	23.6	23.6	37.393	0	16.441	38709000000	395	26.8229	26.8229	P09668;A0A087X0D5;E9PKT6	P09668;A0A087X0D5	Pro-cathepsin H;Cathepsin H mini chain;Cathepsin H;Cathepsin H heavy chain;Cathepsin H light chain	CTSH
27.3781	23.768	26.1647	24.7135	24.3381	23.9791	26.3271	26.6054	24.0725	27.316	24.8191	24.2103	23.8898	23.8875	25.4569	24.9731				biological regulation;cell migration;cell motility;cell surface receptor linked signaling pathway;cellular component movement;cellular component organization;cellular component organization at cellular level;cellular component organization or biogenesis;cellular component organization or biogenesis at cellular level;cellular macromolecule metabolic process;cellular metabolic process;cellular proc…	adenyl nucleotide binding;adenyl ribonucleotide binding;ATP binding;binding;catalytic activity;cation binding;ion binding;kinase activity;lipid binding;magnesium ion binding;metal ion binding;nucleotide binding;phosphatidic acid binding;phosphatidylinositol binding;phosphatidylinositol-4,5-bisphosphate binding;phosphatidylserine binding;phospholipid binding;phosphotransferase activity, alcohol gr…	cell part;cytoplasm;cytoskeleton;intracellular non-membrane-bounded organelle;intracellular organelle;intracellular part;membrane;microtubule cytoskeleton;non-membrane-bounded organelle;organelle;plasma membrane	biological regulation;cell motility;cellular component movement;cellular component organization;cellular metabolic process;cellular process;cytoskeleton organization;locomotion;macromolecule metabolic process;macromolecule modification;metabolic process;organelle organization;phosphorus metabolic process;primary metabolic process;protein metabolic process;protein modification process;protein phos…	cell part;cytoplasm;cytoskeleton;intracellular non-membrane-bounded organelle;intracellular organelle;membrane;organelle;plasma membrane		KA1;Pkinase	ACACTCC,MIR-122A;ACEVEDO_LIVER_CANCER_WITH_H3K27ME3_UP;ACTGAAA,MIR-30A-3P,MIR-30E-3P;ADENYL_NUCLEOTIDE_BINDING;ADENYL_RIBONUCLEOTIDE_BINDING;ATGTACA,MIR-493;ATP_BINDING;BIOPOLYMER_METABOLIC_PROCESS;BIOPOLYMER_MODIFICATION;BOQUEST_STEM_CELL_CULTURED_VS_FRESH_UP;CAGGTG_V$E12_Q6;CELLULAR_MACROMOLECULE_METABOLIC_PROCESS;CELLULAR_PROTEIN_METABOLIC_PROCESS;chr1q41;CUI_TCF21_TARGETS_2_DN;CYTOPLASM;CYTOS…	3D-structure;Alternativesplicing;ATP-binding;Cellmembrane;Completeproteome;Cytoplasm;Cytoskeleton;Kinase;Lipid-binding;Magnesium;Membrane;Metal-binding;Nucleotide-binding;Phosphoprotein;Polymorphism;Proteomicsidentification;Referenceproteome;Serine/threonine-proteinkinase;Transferase;Wntsignalingpathway		22	12	12	32.5	19.2	19.2	89.002	0.00012588	11.619	15723000000	52	24.8133	24.8133	Q9P0L2;B4DIB3;A0A087X0I6;Q9P0L2-3;Q9P0L2-2	Q9P0L2;B4DIB3;A0A087X0I6;Q9P0L2-3;Q9P0L2-2	Serine/threonine-protein kinase MARK1	MARK1
31.7782	32.7406	33.5296	31.9775	33.0945	31.0668	32.7816	31.8348	32.4002	31.6058	31.709	31.4973	30.9516	31.0178	31.932	31.3013				anatomical structure formation involved in morphogenesis;angiogenesis;biological adhesion;biological regulation;cell adhesion;cell differentiation;cellular component disassembly;cellular component disassembly at cellular level;cellular component organization;cellular component organization at cellular level;cellular component organization or biogenesis;cellular component organization or biogenesi…	extracellular matrix structural constituent;structural molecule activity	cell part;collagen;collagen type XV;cytoplasmic part;endoplasmic reticulum lumen;endoplasmic reticulum part;extracellular matrix;extracellular matrix part;extracellular membrane-bounded organelle;extracellular organelle;extracellular region;extracellular region part;extracellular space;extracellular vesicular exosome;integral to membrane;intracellular organelle lumen;intracellular organelle part;…	anatomical structure formation involved in morphogenesis;biological adhesion;biological regulation;cell adhesion;cell differentiation;cellular component disassembly;cellular component organization;cellular process;developmental process;extracellular matrix organization;extracellular structure organization;macromolecule metabolic process;metabolic process;multicellular organismal process;response …	cell part;extracellular matrix;extracellular organelle;extracellular region;extracellular space;organelle;vesicle	Protein digestion and absorption	Collagen;Endostatin	ACCAAAG,MIR-9;AFFAR_YY1_TARGETS_DN;AMBROSINI_FLAVOPIRIDOL_TREATMENT_TP53;ATACCTC,MIR-202;ATF2_S_UP.V1_DN;BONOME_OVARIAN_CANCER_SURVIVAL_SUBOPTIMAL_DEBULKING;BOQUEST_STEM_CELL_CULTURED_VS_FRESH_UP;BURTON_ADIPOGENESIS_6;CAIRO_HEPATOBLASTOMA_UP;CATGTAA,MIR-496;CHICAS_RB1_TARGETS_CONFLUENT;chr9q21;COLLAGEN;CTTTGA_V$LEF1_Q2;CTTTGT_V$LEF1_Q2;DODD_NASOPHARYNGEAL_CARCINOMA_DN;EXTRACELLULAR_MATRIX;EXTRACE…	3D-structure;Angiogenesis;Celladhesion;Collagen;Completeproteome;Developmentalprotein;Differentiation;Directproteinsequencing;Disulfidebond;Extracellularmatrix;Glycoprotein;Hydroxylation;Polymorphism;Proteomicsidentification;Referenceproteome;Repeat;Secreted;Signal		29	29	29	30.1	30.1	30.1	141.72	0	323.31	1690800000000	5695	31.8681	31.8681	P39059;A0A087X0K0	P39059;A0A087X0K0	Collagen alpha-1(XV) chain;Restin;Restin-2;Restin-3;Restin-4	COL15A1
23.4885	26.5641	27.1746	27.1443	29.1369	24.1735	27.8129	26.5235	27.5066	26.4339	27.4874	25.3593	26.9213	24.3274	27.8289	26.7447										Bravo_FIGEY;fn3;I-set	ACEVEDO_FGFR1_TARGETS_IN_PROSTATE_CANCER_MODEL_UP;BLALOCK_ALZHEIMERS_DISEASE_DN;BMI1_DN.V1_DN;BMI1_DN_MEL18_DN.V1_DN;BOQUEST_STEM_CELL_CULTURED_VS_FRESH_DN;BOQUEST_STEM_CELL_UP;BROWNE_HCMV_INFECTION_30MIN_DN;CAGGTA_V$AREB6_01;CAGGTG_V$E12_Q6;CATTGTYY_V$SOX9_B1;CCCNNGGGAR_V$OLF1_01;CHEMNITZ_RESPONSE_TO_PROSTAGLANDIN_E2_DN;chr3p26;CSR_LATE_UP.V1_DN;CTTTGT_V$LEF1_Q2;DODD_NASOPHARYNGEAL_CARCINOMA_UP;…	Completeproteome;Proteomicsidentification;Referenceproteome;Repeat		34	34	1	40.4	40.4	1.1	130.79	0	122.7	55266000000	431	26.8295	26.8295	A0A087X0M8;H7C0J0;C9J905;C9JH37;C9JW79;C9JEY3	A0A087X0M8		CHL1
27.8957	31.3677	28.9624	27.8901	28.5569	26.0249	30.1838	28.3716	30.1456	28.1365	27.6033	27.2819	26.9223	26.3106	31.1182	28.4525										V-set	chr2p11	Completeproteome;Proteomicsidentification;Referenceproteome		7	6	5	77.5	77.5	77.5	11.192	0	25.517	152040000000	360	28.3842	28.3842	A0A087X0P6;A0A075B6S2;A0A0A0MRZ7	A0A087X0P6;A0A075B6S2		IGKV2D-29
31.0129	33.557	30.706	30.515	31.8432	28.5355	32.8685	30.7628	33.5162	30.7856	30.4143	28.5806	29.12	27.6841	31.9461	31.8998				activation of immune response;biological regulation;cellular component organization;cellular component organization or biogenesis;cellular membrane organization;cellular process;complement activation;complement activation, classical pathway;defense response;endocytosis;establishment of localization;humoral immune response;immune effector process;immune response;immune system process;innate immune…	antigen binding;binding	blood microparticle;cell part;extracellular membrane-bounded organelle;extracellular organelle;extracellular region;extracellular region part;extracellular vesicular exosome;membrane;membrane-bounded organelle;membrane-bounded vesicle;organelle;plasma membrane;vesicle	biological regulation;cellular component organization;cellular membrane organization;cellular process;endocytosis;establishment of localization;immune system process;macromolecule metabolic process;membrane invagination;membrane organization;metabolic process;primary metabolic process;protein metabolic process;response to stimulus;response to stress;transport;vesicle-mediated transport	cell part;extracellular organelle;extracellular region;membrane;organelle;plasma membrane;vesicle		V-set	chr2p11	Bence-Jonesprotein;Completeproteome;Directproteinsequencing;Disulfidebond;Immunoglobulindomain;ImmunoglobulinVregion;Proteomicsidentification;Referenceproteome		7	7	4	91.3	91.3	72.1	11.434	0	83.097	752560000000	578	30.7742	30.7742	A0A087X0Q4;A0A087WW87;A0A075B6R1;P01614	A0A087X0Q4;A0A087WW87;A0A075B6R1;P01614	Ig kappa chain V-II region Cum	IGKV2-40;IGKV2D-40
25.5355	NaN	25.1444	22.699	24.2273	23.1076	21.9628	25.3426	21.066	23.2127	NaN	21.3001	NaN	NaN	24.716	24.2099					binding;carbohydrate binding	extracellular region		extracellular region		CAP;hEGF;Lectin_C	CCCNNGGGAR_V$OLF1_01;chr16q22;GATTGGY_V$NFY_Q6_01;GCTNWTTGK_UNKNOWN;GGATTA_V$PITX2_Q2;GSE11864_UNTREATED_VS_CSF1_IFNG_PAM3CYS_IN_MAC_DN;GSE14026_TH1_VS_TH17_UP;V$GATA6_01;V$IPF1_Q4;V$OLF1_01;V$POU1F1_Q6;V$TCF1P_Q6;WGGAATGY_V$TEF1_Q6;YTCCCRNNAGGY_UNKNOWN;ZWANG_EGF_INTERVAL_UP	Alternativesplicing;Completeproteome;Disulfidebond;EGF-likedomain;Glycoprotein;Lectin;Polymorphism;Referenceproteome;Secreted;Signal		8	8	8	17.9	17.9	17.9	49.602	0	31.745	9562900000	46	23.9647	23.9647	A5D8T8;Q8NCF0;A0A087X0Q5;F8W692;F5H550;Q6UXF7;H3BUD1;A0A087WTX4;A0A087X0N6;A0A087WT46;Q8NCF0-2;H3BSF2;A0A087WU79;A0A087WUU6;Q6UXF7-2	A5D8T8;Q8NCF0;A0A087X0Q5;F8W692;F5H550;Q6UXF7;H3BUD1;A0A087WTX4;A0A087X0N6;A0A087WT46;Q8NCF0-2	C-type lectin domain family 18 member A;C-type lectin domain family 18 member C;C-type lectin domain family 18 member B	CLEC18A;CLEC18C;CLEC18B
27.8948	27.2316	28.4264	27.3715	28.039	26.2742	29.5589	28.5933	27.5947	27.4495	26.9784	26.6518	27.3096	26.8787	27.8674	27.4772				biological regulation;cellular component organization;cellular component organization at cellular level;cellular component organization or biogenesis;cellular component organization or biogenesis at cellular level;cellular membrane organization;cellular process;endocytosis;establishment of localization;establishment of protein localization;membrane invagination;membrane organization;negative regu…	binding;enzyme binding;lipid binding;phosphatidylinositol binding;phospholipid binding;protein binding	cell part;cytoplasmic part;early endosome;endosome;extracellular membrane-bounded organelle;extracellular organelle;extracellular region part;extracellular vesicular exosome;extrinsic to membrane;intracellular membrane-bounded organelle;intracellular organelle;intracellular part;membrane part;membrane-bounded organelle;membrane-bounded vesicle;organelle;vesicle	biological regulation;cellular component organization;cellular membrane organization;cellular process;endocytosis;establishment of localization;membrane invagination;membrane organization;organelle organization;protein transport;regulation of transport;transport;vesicle organization;vesicle-mediated transport	cell part;endosome;extracellular organelle;intracellular membrane-bounded organelle;intracellular organelle;organelle;vesicle		PX	BYSTRYKH_HEMATOPOIESIS_STEM_CELL_QTL_TRANS;CCTGCTG,MIR-214;chrxq13;FORTSCHEGGER_PHF8_TARGETS_DN;GCM_RAB10;GGGAGGRR_V$MAZ_Q6;GGGTGGRR_V$PAX4_03;GSE1448_CTRL_VS_ANTI_VBETA5_DP_THYMOCYTE_DN;GSE17721_ALL_VS_24H_PAM3CSK4_BMDM_UP;GSE17721_CPG_VS_GARDIQUIMOD_0.5H_BMDM_DN;GSE17721_CPG_VS_GARDIQUIMOD_6H_BMDM_DN;GSE17721_LPS_VS_GARDIQUIMOD_16H_BMDM_DN;GSE17721_LPS_VS_GARDIQUIMOD_1H_BMDM_DN;GSE17721_LPS_VS_…	3D-structure;Acetylation;Alternativesplicing;Completeproteome;Lipid-binding;Membrane;Phosphoprotein;Proteintransport;Proteomicsidentification;Referenceproteome;Transport		12	10	10	70.9	66.9	66.9	19.73	0	67.122	88735000000	434	27.4566	27.4566	Q9UMY4;A0A087X0R6;Q9UMY4-2;Q9UMY4-3	Q9UMY4;A0A087X0R6;Q9UMY4-2;Q9UMY4-3	Sorting nexin-12	SNX12
35.6409	37.1255	36.0361	34.5001	36.2014	33.7289	37.4962	35.7332	36.697	36.395	34.6259	33.6461	34.3845	33.5148	37.0646	36.4811				axon guidance;biological adhesion;cell adhesion;cell differentiation;cellular component assembly;cellular component disassembly;cellular component disassembly at cellular level;cellular component organization;cellular component organization at cellular level;cellular component organization or biogenesis;cellular component organization or biogenesis at cellular level;cellular developmental process…	binding;growth factor binding;platelet-derived growth factor binding;protein binding	anchoring collagen;cell part;collagen;collagen type VI;cytoplasmic part;endoplasmic reticulum lumen;endoplasmic reticulum part;extracellular matrix;extracellular matrix part;extracellular membrane-bounded organelle;extracellular organelle;extracellular region;extracellular region part;extracellular vesicular exosome;intracellular organelle lumen;intracellular organelle part;intracellular part;lys…	biological adhesion;cell adhesion;cell differentiation;cellular component assembly;cellular component disassembly;cellular component organization;cellular process;developmental process;extracellular matrix organization;extracellular structure organization;locomotion;macromolecular complex assembly;macromolecule metabolic process;metabolic process;multicellular organismal process;protein complex a…	cell part;extracellular matrix;extracellular organelle;extracellular region;macromolecular complex;membrane;organelle;plasma membrane;protein complex;vesicle	ECM-receptor interaction;Focal adhesion;Protein digestion and absorption	Collagen;VWA	ACEVEDO_LIVER_CANCER_DN;BERENJENO_TRANSFORMED_BY_RHOA_DN;BOQUEST_STEM_CELL_UP;BROWNE_HCMV_INFECTION_18HR_DN;BROWNE_HCMV_INFECTION_30MIN_UP;BROWNE_HCMV_INFECTION_48HR_DN;BRUINS_UVC_RESPONSE_LATE;BURTON_ADIPOGENESIS_4;CHARAFE_BREAST_CANCER_LUMINAL_VS_MESENCHYMAL_DN;CHEN_METABOLIC_SYNDROM_NETWORK;CHIARADONNA_NEOPLASTIC_TRANSFORMATION_KRAS_CDC25_DN;CHICAS_RB1_TARGETS_CONFLUENT;chr21q22;CLASPER_LYMPHA…	Celladhesion;Collagen;Completeproteome;Directproteinsequencing;Diseasemutation;Extracellularmatrix;Glycoprotein;Hydroxylation;Polymorphism;Proteomicsidentification;Referenceproteome;Repeat;Secreted;Signal		78	78	77	74.1	74.1	73.4	108.53	0	323.31	19679000000000	29933	35.8288	35.8288	P12109;A0A087X0S5	P12109;A0A087X0S5	Collagen alpha-1(VI) chain	COL6A1
23.7716	NaN	22.0968	27.0143	23.5734	24.1161	NaN	23.4941	NaN	26.334	26.9739	23.5065	27.1257	27.756	NaN	27.6371					adenyl nucleotide binding;adenyl ribonucleotide binding;ATP binding;binding;catalytic activity;hydrolase activity;hydrolase activity, acting on acid anhydrides;hydrolase activity, acting on acid anhydrides, in phosphorus-containing anhydrides;motor activity;nucleoside-triphosphatase activity;nucleotide binding;purine nucleotide binding;purine ribonucleoside triphosphate binding;purine ribonucleot…	cell part;cytoskeletal part;intracellular organelle part;intracellular part;macromolecular complex;membrane;myosin complex;myosin filament;organelle part;protein complex		cell part;macromolecular complex;membrane;protein complex	Tight junction;Viral myocarditis	Myosin_head;Myosin_N;Myosin_tail_1	chr20q11;GSE13411_IGM_VS_SWITCHED_MEMORY_BCELL_UP;GSE2706_2H_VS_8H_LPS_STIM_DC_DN;GSE2706_LPS_VS_R848_AND_LPS_2H_STIM_DC_DN;GSE2706_R848_VS_LPS_2H_STIM_DC_UP;GSE29618_PRE_VS_DAY7_FLU_VACCINE_MONOCYTE_UP;GSE30083_SP2_VS_SP3_THYMOCYTE_UP;GSE34205_RSV_VS_FLU_INF_INFANT_PBMC_UP;GSE3982_MAST_CELL_VS_BASOPHIL_UP;GSE3982_MAST_CELL_VS_MAC_UP;GSE3982_MAST_CELL_VS_TH2_UP;GSE8515_CTRL_VS_IL6_4H_STIM_MAC_UP;…	Actin-binding;Alternativesplicing;ATP-binding;Coiledcoil;Completeproteome;Membrane;Motorprotein;Muscleprotein;Myosin;Nucleotide-binding;Polymorphism;Proteomicsidentification;Referenceproteome;Thickfilament		32	13	9	11.5	6	4.9	225.71	0.00011888	9.1325	26853000000	145	25.4891	25.4891	A0A087X0T3;A7E2Y1;Q5JW46;Q5JW47;Q5JW48;Q5JW49;Q5JW45	A0A087X0T3;A7E2Y1	Myosin-7B	MYH7B
21.2698	23.5095	22.3938	24.4621	23.3214	24.5934	NaN	21.7573	23.9563	24.2048	23.393	25.6877	24.7963	25.4781	22.291	23.5571				acidic amino acid transport;amine biosynthetic process;amine metabolic process;amine transport;amino acid import;amino acid transport;anatomical structure development;anatomical structure morphogenesis;anion transport;aspartate transport;auditory behavior;behavior;biological regulation;biosynthetic process;carboxylic acid biosynthetic process;carboxylic acid metabolic process;carboxylic acid tran…	acidic amino acid transmembrane transporter activity;active transmembrane transporter activity;amine binding;amine transmembrane transporter activity;amino acid binding;amino acid transmembrane transporter activity;anion transmembrane transporter activity;anion:cation symporter activity;binding;carboxylic acid binding;carboxylic acid transmembrane transporter activity;cation transmembrane transpo…	cell body;cell part;cell projection;cell surface;cytoplasmic part;extracellular matrix part;extracellular region part;fibril;Golgi apparatus;integral to membrane;integral to plasma membrane;intracellular membrane-bounded organelle;intracellular organelle;intracellular part;intrinsic to membrane;intrinsic to plasma membrane;membrane;membrane part;membrane-bounded organelle;neuronal cell body;organ…	amine metabolic process;amine transport;amino acid transport;anatomical structure development;anatomical structure morphogenesis;behavior;biological regulation;biosynthetic process;cell communication;cell morphogenesis;cell-cell signaling;cellular amino acid metabolic process;cellular component morphogenesis;cellular component organization;cellular homeostasis;cellular ion homeostasis;cellular ke…	cell body;cell part;cell projection;cell surface;Golgi apparatus;intracellular membrane-bounded organelle;intracellular organelle;membrane;neuronal cell body;organelle;plasma membrane		SDF	AACTTT_UNKNOWN;ACEVEDO_LIVER_CANCER_UP;ACEVEDO_LIVER_CANCER_WITH_H3K27ME3_UP;ACTIVE_TRANSMEMBRANE_TRANSPORTER_ACTIVITY;AFFAR_YY1_TARGETS_UP;ALK_DN.V1_UP;AMINE_TRANSMEMBRANE_TRANSPORTER_ACTIVITY;AMINE_TRANSPORT;AMINO_ACID_TRANSMEMBRANE_TRANSPORTER_ACTIVITY;AMINO_ACID_TRANSPORT;ATF2_S_UP.V1_DN;CARBOXYLIC_ACID_TRANSMEMBRANE_TRANSPORTER_ACTIVITY;CARBOXYLIC_ACID_TRANSPORT;CCAGGTT,MIR-490;CELL_CELL_SIG…	Alternativesplicing;Completeproteome;Diseasemutation;Glycoprotein;Membrane;Polymorphism;Proteomicsidentification;Referenceproteome;Symport;Transmembrane;Transmembranehelix;Transport		8	8	7	21.2	21.2	19.2	59.572	0	46.441	8384600000	131	24.0163	24.0163	P43003;A0A087X0U3;P43003-2;A0A087WT87;E7EUS7;E7EUV6;M0QY32;M0R106;P48664-2	P43003;A0A087X0U3;P43003-2;A0A087WT87	Excitatory amino acid transporter 1;Amino acid transporter	SLC1A3
22.8491	24.864	24.7051	25.1573	23.7688	24.5746	24.7495	22.3357	26.5592	24.1919	24.7702	26.1229	23.3511	26.4817	25.3279	24.2484				biological regulation;biosynthetic process;carbohydrate metabolic process;catabolic process;cell surface receptor linked signaling pathway;cellular biosynthetic process;cellular carbohydrate metabolic process;cellular catabolic process;cellular macromolecule catabolic process;cellular macromolecule metabolic process;cellular metabolic process;cellular nitrogen compound biosynthetic process;cellul…	2'-5'-oligoadenylate synthetase activity;adenyl nucleotide binding;adenyl ribonucleotide binding;adenylyltransferase activity;ATP binding;binding;catalytic activity;cation binding;double-stranded RNA binding;ion binding;metal ion binding;nucleic acid binding;nucleotide binding;nucleotidyltransferase activity;purine nucleotide binding;purine ribonucleoside triphosphate binding;purine ribonucleotid…	cell part;cytoplasm;cytoplasmic part;cytosol;endoplasmic reticulum;intracellular membrane-bounded organelle;intracellular organelle;intracellular part;membrane;membrane-bounded organelle;mitochondrion;nucleus;organelle;perinuclear region of cytoplasm	biological regulation;biosynthetic process;carbohydrate metabolic process;catabolic process;cellular metabolic process;cellular nitrogen compound metabolic process;cellular process;heterocycle metabolic process;immune system process;macromolecule metabolic process;macromolecule modification;metabolic process;multi-organism process;nitrogen compound metabolic process;nucleobase-containing compound…	cell part;cytoplasm;cytosol;endoplasmic reticulum;intracellular membrane-bounded organelle;intracellular organelle;membrane;mitochondrion;nucleus;organelle	Hepatitis C;Measles	NTP_transf_2;OAS1_C	ALTEMEIER_RESPONSE_TO_LPS_WITH_MECHANICAL_VENTILATION;AZARE_NEOPLASTIC_TRANSFORMATION_BY_STAT3_DN;BAELDE_DIABETIC_NEPHROPATHY_DN;BENNETT_SYSTEMIC_LUPUS_ERYTHEMATOSUS;BILBAN_B_CLL_LPL_UP;BOSCO_INTERFERON_INDUCED_ANTIVIRAL_MODULE;BOWIE_RESPONSE_TO_TAMOXIFEN;BROWNE_HCMV_INFECTION_12HR_UP;BROWNE_HCMV_INFECTION_20HR_UP;BROWNE_HCMV_INFECTION_8HR_UP;BROWNE_INTERFERON_RESPONSIVE_GENES;CELL_FRACTION;CHANG…	Acetylation;Alternativesplicing;Antiviraldefense;ATP-binding;Completeproteome;Cytoplasm;Directproteinsequencing;Endoplasmicreticulum;Glycoprotein;Immunity;Innateimmunity;Lipoprotein;Magnesium;Metal-binding;Microsome;Mitochondrion;Myristate;Nucleotide-binding;Nucleotidyltransferase;Nucleus;Proteomicsidentification;Referenceproteome;Repeat;RNA-binding;Transferase		22	22	22	37.8	37.8	37.8	82.43	0	28.249	15981000000	161	24.6477	24.6477	P29728;A0A087X0V5;P29728-2;F8W1C5;P29728-3;F8VPI5	P29728;A0A087X0V5;P29728-2	2-5-oligoadenylate synthase 2	OAS2
24.2207	24.8905	26.0998	28.4377	24.9045	26.0074	24.6139	23.2833	24.8169	26.313	26.4172	27.0163	26.3007	28.1361	24.9485	26.3014				acyl-CoA metabolic process;carboxylic acid metabolic process;cellular ketone metabolic process;cellular lipid metabolic process;cellular metabolic process;cellular process;coenzyme metabolic process;cofactor metabolic process;fatty acid metabolic process;lipid metabolic process;long-chain fatty acid metabolic process;metabolic process;monocarboxylic acid metabolic process;organic acid metabolic p…	acyl-CoA hydrolase activity;acyl-CoA thioesterase activity;binding;carboxylic ester hydrolase activity;catalytic activity;CoA hydrolase activity;hydrolase activity;hydrolase activity, acting on ester bonds;palmitoyl-CoA hydrolase activity;protein binding;receptor binding;thiolester hydrolase activity	cell part;cytoplasmic part;extracellular membrane-bounded organelle;extracellular organelle;extracellular region part;extracellular vesicular exosome;intracellular membrane-bounded organelle;intracellular organelle;intracellular part;membrane-bounded organelle;membrane-bounded vesicle;mitochondrion;organelle;vesicle	cellular ketone metabolic process;cellular lipid metabolic process;cellular metabolic process;cellular process;cofactor metabolic process;lipid metabolic process;metabolic process;organic acid metabolic process;primary metabolic process;small molecule metabolic process	cell part;extracellular organelle;intracellular membrane-bounded organelle;intracellular organelle;mitochondrion;organelle;vesicle	Biosynthesis of unsaturated fatty acids	BAAT_C;Bile_Hydr_Trans	ACEVEDO_FGFR1_TARGETS_IN_PROSTATE_CANCER_MODEL_DN;CARBOXYLIC_ACID_METABOLIC_PROCESS;CELLULAR_LIPID_METABOLIC_PROCESS;chr14q24;COENZYME_METABOLIC_PROCESS;COFACTOR_METABOLIC_PROCESS;CYTOPLASM;CYTOPLASMIC_PART;DACOSTA_UV_RESPONSE_VIA_ERCC3_COMMON_UP;FATTY_ACID_METABOLIC_PROCESS;GAUSSMANN_MLL_AF4_FUSION_TARGETS_A_DN;GSE14769_UNSTIM_VS_80MIN_LPS_BMDM_UP;GSE17721_PAM3CSK4_VS_CPG_2H_BMDM_DN;GSE17721_POL…	3D-structure;Acetylation;Alternativesplicing;Completeproteome;Hydrolase;Mitochondrion;Polymorphism;Proteomicsidentification;Referenceproteome;Serineesterase;Transitpeptide		33	2	2	88.6	10.9	10.9	46.292	0	82.893	129990000000	626	25.7971	25.7971	A0A087X0W7;P49753;A0A087WT95;P49753-2	A0A087X0W7;P49753;A0A087WT95;P49753-2	Acyl-coenzyme A thioesterase 2, mitochondrial	ACOT2
24.269	NaN	24.745	24.8646	24.9131	24.6938	23.8401	24.6395	24.1841	23.9748	24.8487	24.7426	24.6975	24.8654	25.4221	23.8821					catalytic activity;cysteine-type peptidase activity;hydrolase activity;peptidase activity;peptidase activity, acting on L-amino acid peptides					OTU	BENPORATH_EED_TARGETS;chr8q21;DODD_NASOPHARYNGEAL_CARCINOMA_DN;GARY_CD5_TARGETS_DN;GCM_CHUK;GCM_ERBB2IP;GCM_GSPT1;GCM_MLL;GCM_NF2;GCM_USP6;GSE10239_MEMORY_VS_KLRG1HIGH_EFF_CD8_TCELL_DN;GSE14769_20MIN_VS_360MIN_LPS_BMDM_UP;GSE14769_40MIN_VS_360MIN_LPS_BMDM_UP;GSE14769_UNSTIM_VS_360MIN_LPS_BMDM_UP;GSE17721_LPS_VS_GARDIQUIMOD_16H_BMDM_DN;GSE17721_LPS_VS_GARDIQUIMOD_8H_BMDM_DN;GSE17721_LPS_VS_PAM3CSK…	Acetylation;Alternativesplicing;Completeproteome;Hydrolase;Polymorphism;Protease;Proteomicsidentification;Referenceproteome;Thiolprotease;Ublconjugationpathway		9	9	9	52.2	52.2	52.2	33.812	0	38.251	10761000000	216	24.6975	24.6975	Q8N6M0;A0A087X0W9;Q8N6M0-2;A0A0C4DH76	Q8N6M0;A0A087X0W9;Q8N6M0-2	OTU domain-containing protein 6B	OTUD6B
26.6113	29.5304	25.5532	26.1446	27.1223	25.1587	27.479	27.8249	28.9781	26.1547	26.5558	25.4069	27.8357	23.3736	27.0379	26.7487										C1-set;V-set	ACEVEDO_METHYLATED_IN_LIVER_CANCER_DN;BERTUCCI_MEDULLARY_VS_DUCTAL_BREAST_CANCER_UP;BMI1_DN.V1_UP;BOSCO_EPITHELIAL_DIFFERENTIATION_MODULE;CASORELLI_ACUTE_PROMYELOCYTIC_LEUKEMIA_UP;chr2p11;DANG_BOUND_BY_MYC;DANG_MYC_TARGETS_UP;GAUSSMANN_MLL_AF4_FUSION_TARGETS_G_UP;GOLDRATH_NAIVE_VS_EFF_CD8_TCELL_DN;GSE10325_BCELL_VS_MYELOID_UP;GSE10325_CD4_TCELL_VS_BCELL_DN;GSE10325_CD4_TCELL_VS_LUPUS_CD4_TCELL_DN…	Completeproteome;Immunoglobulindomain;Proteomicsidentification;Referenceproteome		12	3	1	54.1	13.4	6.9	25.136	0	20.908	47029000000	210	26.7487	26.7487	A0A087X130	A0A087X130		IGKC
NaN	25.6648	25.367	NaN	23.4777	NaN	28.4764	24.064	25.0439	24.435	NaN	NaN	NaN	NaN	25.867	24.0683				cell chemotaxis;cell migration;cell motility;cellular component assembly;cellular component movement;cellular component organization;cellular component organization or biogenesis;cellular membrane organization;cellular process;cellular response to chemical stimulus;cellular response to stimulus;chemotaxis;locomotion;macromolecular complex assembly;macromolecular complex subunit organization;membr…	binding;lipid binding;phospholipid binding	cell cortex;cell junction;cell part;cell projection;cytoplasm;cytoplasmic part;cytoskeletal part;intracellular non-membrane-bounded organelle;intracellular organelle;intracellular organelle part;intracellular part;macromolecular complex;membrane part;non-membrane-bounded organelle;organelle;organelle part;phagocytic cup;plasma membrane part;podosome;protein complex	cell motility;cellular component assembly;cellular component movement;cellular component organization;cellular membrane organization;cellular process;locomotion;macromolecular complex assembly;membrane invagination;membrane organization;protein complex assembly;response to chemical stimulus;response to external stimulus;response to stimulus	cell cortex;cell part;cell projection;cytoplasm;intracellular non-membrane-bounded organelle;intracellular organelle;macromolecular complex;organelle;protein complex		BAR	AMUNDSON_POOR_SURVIVAL_AFTER_GAMMA_RADIATION_2G;BILBAN_B_CLL_LPL_DN;chr4q22;CHUNG_BLISTER_CYTOTOXICITY_DN;GNF2_CASP8;GNF2_CD97;GNF2_ITGAL;GNF2_ITGB2;GNF2_JAK1;GNF2_PTPRC;GNF2_RAB7L1;GNF2_RAP1B;GNF2_SNRK;GSE13411_NAIVE_VS_IGM_MEMORY_BCELL_UP;GSE13484_12H_UNSTIM_VS_YF17D_VACCINE_STIM_PBMC_UP;GSE1432_1H_VS_24H_IFNG_MICROGLIA_DN;GSE1460_DP_THYMOCYTE_VS_NAIVE_CD4_TCELL_CORD_BLOOD_DN;GSE1460_INTRATHYMI…	3D-structure;Alternativesplicing;Celljunction;Cellmembrane;Cellprojection;Coiledcoil;Completeproteome;Cytoplasm;Membrane;Phosphoprotein;Polymorphism;Proteomicsidentification;Referenceproteome		11	9	9	21.6	20	20	61.874	0	17.966	5080000000	81	25.3686	25.3686	Q9UBW5;F5H0W4;A0A087X188;S4R418;A0A0A0MT10;Q9UBW5-2	Q9UBW5;F5H0W4;A0A087X188;S4R418;A0A0A0MT10;Q9UBW5-2	Bridging integrator 2	BIN2
27.0463	25.1239	26.6164	25.8353	25.793	24.3313	25.4423	26.4473	26.1115	25.468	26.1649	24.2259	24.1614	25.7757	25.5092	25.4935				activation of immune response;activation of innate immune response;activation of MAPK activity;activation of NF-kappaB-inducing kinase activity;activation of protein kinase activity;antigen receptor-mediated signaling pathway;apoptosis;B cell homeostasis;biological regulation;biosynthetic process;cell death;cell surface receptor linked signaling pathway;cellular biosynthetic process;cellular macr…	binding;cation binding;enzyme binding;identical protein binding;ion binding;K63-linked polyubiquitin binding;metal ion binding;molecular transducer activity;polyubiquitin binding;protein binding;protein dimerization activity;protein domain specific binding;protein heterodimerization activity;protein homodimerization activity;signal transducer activity;small conjugating protein binding;ubiquitin b…	cell part;cytoplasm;cytoplasmic part;cytoskeletal part;cytosol;cytosolic part;IkappaB kinase complex;intracellular;intracellular membrane-bounded organelle;intracellular non-membrane-bounded organelle;intracellular organelle;intracellular organelle part;intracellular part;macromolecular complex;membrane-bounded organelle;mitotic spindle;non-membrane-bounded organelle;nucleus;organelle;organelle p…	biological regulation;biosynthetic process;cell death;cellular metabolic process;cellular nitrogen compound metabolic process;cellular process;death;establishment of localization;homeostatic process;immune system process;macromolecule metabolic process;macromolecule modification;metabolic process;multi-organism process;nitrogen compound metabolic process;nucleobase-containing compound metabolic p…	cell part;cytoplasm;cytosol;intracellular;intracellular membrane-bounded organelle;intracellular non-membrane-bounded organelle;intracellular organelle;macromolecular complex;nucleus;organelle;protein complex;ubiquitin ligase complex	Acute myeloid leukemia;Adipocytokine signaling pathway;Apoptosis;B cell receptor signaling pathway;Chagas disease (American trypanosomiasis);Chemokine signaling pathway;Chronic myeloid leukemia;Cytosolic DNA-sensing pathway;Epithelial cell signaling in Helicobacter pylori infection;Hepatitis C;MAPK signaling pathway;NOD-like receptor signaling pathway;Osteoclast differentiation;Pancreatic cancer;…	NEMO	ACTIVATION_OF_IMMUNE_RESPONSE;APOPTOSIS_GO;BANDRES_RESPONSE_TO_CARMUSTIN_MGMT_24HR_DN;BANDRES_RESPONSE_TO_CARMUSTIN_MGMT_48HR_DN;BIOCARTA_AKT_PATHWAY;BIOCARTA_CD40_PATHWAY;BIOCARTA_NFKB_PATHWAY;BIOCARTA_RACCYCD_PATHWAY;BIOCARTA_RELA_PATHWAY;BIOCARTA_STRESS_PATHWAY;BIOCARTA_TNFR2_PATHWAY;BIOCARTA_TOLL_PATHWAY;CELL_DEVELOPMENT;CELL_SURFACE_RECEPTOR_LINKED_SIGNAL_TRANSDUCTION_GO_0007166;chrxq28;CYTO…	3D-structure;Alternativesplicing;Coiledcoil;Completeproteome;Cytoplasm;Directproteinsequencing;Diseasemutation;Disulfidebond;Ectodermaldysplasia;Host-virusinteraction;Isopeptidebond;Metal-binding;Nucleus;Osteopetrosis;Phosphoprotein;Proteomicsidentification;Referenceproteome;Transcription;Transcriptionregulation;Ublconjugation;Zinc;Zinc-finger	CHUK-ERC1-IKBKB-IKBKG;CHUK-IKBKB-IKBKG complex;CHUK-NFKB2-REL-IKBKG-SPAG9-NFKB1-NFKBIE-COPB2-TNIP1-NFKBIA-RELA-TNIP2 complex;I-kappa-B kinase (IKK) complex;IKBKG homodimer complex;IKBKG homotrimer complex;IKBKG tetramer complex;IKBKG-CHUK complex;IKBKG-IKBKB complex;NEMO-HIF2(alpha)-ARNT complex;SRC-3 complex;TNF-alpha/NF-kappa B signaling complex (CHUK, KPNA3, NFKB2, NFKBIB, REL, IKBKG, NFKB1, N…	15	15	10	46.3	46.3	30.5	48.197	0	258.89	24941000000	237	25.6602	25.6602	Q9Y6K9;A0A087X1B1;Q9Y6K9-2;A0A087X0G7;A0A087WUW6;Q9Y6K9-3;C9JN51;A0A087WV30;C9JH59;C9JCG6	Q9Y6K9;A0A087X1B1;Q9Y6K9-2;A0A087X0G7;A0A087WUW6;Q9Y6K9-3	NF-kappa-B essential modulator	IKBKG
26.6013	29.5758	25.8005	24.8162	26.0122	24.7456	27.5531	25.5212	27.9916	27.1867	25.2905	25.6546	24.8146	25.1343	27.1589	27.7765										C1-set;V-set	ANTIGEN_BINDING;chr14q32;COLLIS_PRKDC_SUBSTRATES;DARWICHE_PAPILLOMA_RISK_HIGH_DN;DARWICHE_PAPILLOMA_RISK_LOW_DN;DARWICHE_SKIN_TUMOR_PROMOTER_DN;DARWICHE_SQUAMOUS_CELL_CARCINOMA_DN;GAL_LEUKEMIC_STEM_CELL_UP;GOLDRATH_ANTIGEN_RESPONSE;GRAESSMANN_APOPTOSIS_BY_SERUM_DEPRIVATION_UP;GRAESSMANN_RESPONSE_TO_MC_AND_SERUM_DEPRIVATION_UP;GSE10325_BCELL_VS_LUPUS_BCELL_UP;GSE13493_DP_VS_CD4INTCD8POS_THYMOCYTE_…	Completeproteome;Immunoglobulindomain;Proteomicsidentification;Referenceproteome		30	2	0	60	6.1	0	50.488	0.00022024	6.3066	33561000000	146	26.0802	26.0802	A0A087X1C7	A0A087X1C7		IGHG1
24.6083	NaN	NaN	25.4305	NaN	23.6316	NaN	22.7895	NaN	24.9261	24.591	23.5699	24.7077	NaN	NaN	25.3129				biological regulation;endocrine process;female pregnancy;hormone metabolic process;macromolecule metabolic process;metabolic process;multicellular organismal process;multi-organism process;peptide hormone processing;primary metabolic process;protein maturation;protein metabolic process;protein processing;regulation of biological process;regulation of biological quality;regulation of blood pressur…	catalytic activity;endopeptidase activity;hydrolase activity;peptidase activity;peptidase activity, acting on L-amino acid peptides;serine hydrolase activity;serine-type endopeptidase activity;serine-type peptidase activity	cell part;cell surface;extracellular region;integral to membrane;integral to plasma membrane;intrinsic to membrane;intrinsic to plasma membrane;membrane;membrane part;plasma membrane;plasma membrane part	biological regulation;endocrine process;hormone metabolic process;macromolecule metabolic process;metabolic process;multicellular organismal process;multi-organism process;primary metabolic process;protein maturation;protein metabolic process;regulation of transport	cell part;cell surface;extracellular region;membrane;plasma membrane		Fz;Ldl_recept_a;Trypsin	AAAGACA,MIR-511;ANATOMICAL_STRUCTURE_DEVELOPMENT;ANATOMICAL_STRUCTURE_MORPHOGENESIS;BIOCARTA_GCR_PATHWAY;CACCAGC,MIR-138;CCANNAGRKGGC_UNKNOWN;CELLULAR_MACROMOLECULE_METABOLIC_PROCESS;CELLULAR_PROTEIN_METABOLIC_PROCESS;CHIANG_LIVER_CANCER_SUBCLASS_CTNNB1_UP;CHICAS_RB1_TARGETS_CONFLUENT;CHICAS_RB1_TARGETS_GROWING;CHICAS_RB1_TARGETS_LOW_SERUM;chr4p13;ENDOPEPTIDASE_ACTIVITY;GSE13411_NAIVE_VS_MEMORY_B…	Alternativesplicing;Autocatalyticcleavage;Cellmembrane;Completeproteome;Disulfidebond;Glycoprotein;Hydrolase;Membrane;Polymorphism;Protease;Proteomicsidentification;Referenceproteome;Repeat;Secreted;Serineprotease;Signal-anchor;Transmembrane;Transmembranehelix;Zymogen		11	11	11	15.3	15.3	15.3	116.49	0	16.562	6326100000	41	24.4592	24.4592	Q9Y5Q5;A0A087X1D5;J3KR88;J3KR90;E7EQE7;Q9Y5Q5-2;J3KR83	Q9Y5Q5;A0A087X1D5;J3KR88;J3KR90;E7EQE7;Q9Y5Q5-2;J3KR83	Atrial natriuretic peptide-converting enzyme;Atrial natriuretic peptide-converting enzyme, N-terminal propeptide;Atrial natriuretic peptide-converting enzyme, activated protease fragment;Atrial natriuretic peptide-converting enzyme, 180 kDa soluble fragment;Atrial natriuretic peptide-converting enzyme, 160 kDa soluble fragment;Atrial natriuretic peptide-converting enzyme, 100 kDa soluble fragment	CORIN
30.8099	31.2499	29.5512	31.4004	30.2211	30.1786	30.1464	31.1227	32.7084	30.9855	31.6239	30.2152	30.7559	29.9116	31.1426	29.5009				catabolic process;cellular catabolic process;cellular component assembly;cellular component organization;cellular component organization or biogenesis;cellular metabolic process;cellular process;cellular response to chemical stimulus;cellular response to hydrogen peroxide;cellular response to oxidative stress;cellular response to reactive oxygen species;cellular response to stimulus;cellular resp…	antioxidant activity;binding;catalytic activity;glutathione peroxidase activity;oxidoreductase activity;oxidoreductase activity, acting on peroxide as acceptor;peroxidase activity;protein binding;selenium binding;transcription factor binding	extracellular membrane-bounded organelle;extracellular organelle;extracellular region;extracellular region part;extracellular space;extracellular vesicular exosome;membrane-bounded organelle;membrane-bounded vesicle;organelle;vesicle	catabolic process;cellular component assembly;cellular component organization;cellular metabolic process;cellular process;lipid metabolic process;macromolecular complex assembly;metabolic process;primary metabolic process;protein complex assembly;response to chemical stimulus;response to oxidative stress;response to stimulus;response to stress	extracellular organelle;extracellular region;extracellular space;organelle;vesicle	Arachidonic acid metabolism;Glutathione metabolism	GSHPx	ABBUD_LIF_SIGNALING_1_UP;ACEVEDO_FGFR1_TARGETS_IN_PROSTATE_CANCER_MODEL_DN;ANTIOXIDANT_ACTIVITY;ATF2_UP.V1_UP;AZARE_NEOPLASTIC_TRANSFORMATION_BY_STAT3_DN;BLALOCK_ALZHEIMERS_DISEASE_UP;BMI1_DN.V1_DN;BMI1_DN_MEL18_DN.V1_DN;BOQUEST_STEM_CELL_CULTURED_VS_FRESH_UP;BROWNE_HCMV_INFECTION_16HR_UP;BROWNE_HCMV_INFECTION_30MIN_UP;BROWNE_HCMV_INFECTION_8HR_UP;BRUINS_UVC_RESPONSE_EARLY_LATE;CATABOLIC_PROCESS;…	3D-structure;Alternativesplicing;Completeproteome;Directproteinsequencing;Oxidoreductase;Peroxidase;Polymorphism;Proteomicsidentification;Referenceproteome;Secreted;Selenocysteine;Signal		10	10	9	50.9	50.9	47.8	25.552	0	68.702	759680000000	2387	30.9302	30.9302	P22352;A0A087X1J7;H0YBE4;O75715;Q6NXQ3;E5RG32;H0YC19	P22352;A0A087X1J7	Glutathione peroxidase 3;Glutathione peroxidase	GPX3
NaN	NaN	NaN	26.7964	NaN	NaN	NaN	NaN	NaN	NaN	NaN	NaN	24.4427	26.834	NaN	26.2085				biological regulation;biosynthetic process;cellular biosynthetic process;cellular macromolecule biosynthetic process;cellular macromolecule metabolic process;cellular metabolic process;cellular nitrogen compound metabolic process;cellular process;macromolecule biosynthetic process;macromolecule metabolic process;metabolic process;nitrogen compound metabolic process;nucleic acid metabolic process;…	binding;cation binding;DNA binding;ion binding;metal ion binding;nucleic acid binding	cell part;intracellular membrane-bounded organelle;intracellular organelle;intracellular part;membrane-bounded organelle;nucleus;organelle	biological regulation;biosynthetic process;cellular metabolic process;cellular nitrogen compound metabolic process;cellular process;macromolecule metabolic process;metabolic process;nitrogen compound metabolic process;nucleobase-containing compound metabolic process;primary metabolic process;RNA metabolic process	cell part;intracellular membrane-bounded organelle;intracellular organelle;nucleus;organelle		BTB	AACTTT_UNKNOWN;ACEVEDO_LIVER_CANCER_UP;ACEVEDO_LIVER_TUMOR_VS_NORMAL_ADJACENT_TISSUE_UP;AGCACTT,MIR-93,MIR-302A,MIR-302B,MIR-302C,MIR-302D,MIR-372,MIR-373,MIR-520E,MIR-520A,MIR-526B,MIR-520B,MIR-520C,MIR-520D;BRUINS_UVC_RESPONSE_LATE;CCCNNGGGAR_V$OLF1_01;chr6p21;GCACTTT,MIR-17-5P,MIR-20A,MIR-106A,MIR-106B,MIR-20B,MIR-519D;GGGAGGRR_V$MAZ_Q6;GGGTGGRR_V$PAX4_03;GGGYGTGNY_UNKNOWN;GSE13229_IMM_VS_MATU…	Completeproteome;DNA-binding;Metal-binding;Nucleus;Polymorphism;Proteomicsidentification;Referenceproteome;Repeat;Transcription;Transcriptionregulation;Zinc;Zinc-finger		3	3	3	8.5	8.5	8.5	50.602	0.00011279	7.0893	6039000000	9	26.2085	26.2085	Q96C00;A0A087X1K1;A0A087X1Z5	Q96C00;A0A087X1K1;A0A087X1Z5	Zinc finger and BTB domain-containing protein 9	ZBTB9
29.6729	21.895	25.5575	23.6622	26.2131	22.7421	23.8867	26.0506	24.2199	NaN	23.7761	21.7327	19.3445	20.8472	21.4284	19.9645				anatomical structure development;biological regulation;blood coagulation;cell activation;cell development;cell growth;cell surface receptor linked signaling pathway;cellular developmental process;cellular process;cellular response to stimulus;coagulation;developmental process;enzyme linked receptor protein signaling pathway;establishment of localization;establishment of localization in cell;exocy…	binding;cytokine activity;cytokine receptor binding;protein binding;receptor binding;transforming growth factor beta receptor binding	cell part;cytoplasmic membrane-bounded vesicle lumen;cytoplasmic part;cytoplasmic vesicle part;extracellular matrix;extracellular region;extracellular region part;extracellular space;intracellular organelle part;intracellular part;membrane-enclosed lumen;organelle lumen;organelle part;platelet alpha granule lumen;secretory granule lumen;vesicle lumen	anatomical structure development;biological regulation;cell activation;cell development;cell growth;cellular process;coagulation;developmental process;establishment of localization;exocytosis;growth;multicellular organismal development;multicellular organismal process;regulation of body fluid levels;regulation of protein modification process;response to stimulus;secretion;signal transduction;tran…	cell part;extracellular matrix;extracellular region;extracellular space	TGF-beta signaling pathway	TGF_beta;TGFb_propeptide	AAGCACT,MIR-520F;AGCACTT,MIR-93,MIR-302A,MIR-302B,MIR-302C,MIR-302D,MIR-372,MIR-373,MIR-520E,MIR-520A,MIR-526B,MIR-520B,MIR-520C,MIR-520D;BENPORATH_ES_1;BENPORATH_NANOG_TARGETS;BENPORATH_NOS_TARGETS;BENPORATH_OCT4_TARGETS;BENPORATH_SOX2_TARGETS;BHATTACHARYA_EMBRYONIC_STEM_CELL;BONOME_OVARIAN_CANCER_SURVIVAL_OPTIMAL_DEBULKING;BONOME_OVARIAN_CANCER_SURVIVAL_SUBOPTIMAL_DEBULKING;BYSTRYKH_HEMATOPOIES…	Alternativesplicing;Completeproteome;Cytokine;Developmentalprotein;Diseasemutation;Disulfidebond;Glycoprotein;Growthfactor;Heterotaxy;Polymorphism;Proteomicsidentification;Referenceproteome;Secreted;Signal		14	14	5	42.3	42.3	18.9	40.92	0	68.758	32936000000	257	23.8314	23.8314	O00292;A0A087X1L7;O00292-2;A0A087WW09	O00292;A0A087X1L7;O00292-2	Left-right determination factor 2	LEFTY2
24.7247	25.7035	24.0807	27.3416	24.324	26.0747	26.8873	24.3484	28.7238	25.6915	26.7796	23.338	26.3197	23.8537	25.5208	24.8333				actin filament-based movement;actin filament-based process;actin-mediated cell contraction;actin-myosin filament sliding;anatomical structure development;biological regulation;cellular component movement;cellular component organization;cellular component organization or biogenesis;cellular process;developmental process;muscle filament sliding;muscle organ development;muscle structure development;…	structural constituent of muscle;structural molecule activity	actin cytoskeleton;cell part;contractile fiber part;cytoplasmic part;cytoskeleton;cytosol;extracellular membrane-bounded organelle;extracellular organelle;extracellular region part;extracellular vesicular exosome;intracellular non-membrane-bounded organelle;intracellular organelle;intracellular part;membrane-bounded organelle;membrane-bounded vesicle;non-membrane-bounded organelle;organelle;organ…	anatomical structure development;biological regulation;cellular component movement;cellular component organization;cellular process;developmental process;regulation of organelle organization	cell part;cytoskeleton;cytosol;extracellular organelle;intracellular non-membrane-bounded organelle;intracellular organelle;organelle;vesicle		Nebulin;SH3_9	ACEVEDO_LIVER_CANCER_WITH_H3K9ME3_UP;ACTIN_CYTOSKELETON;BRUINS_UVC_RESPONSE_EARLY_LATE;BRUINS_UVC_RESPONSE_LATE;BRUINS_UVC_RESPONSE_VIA_TP53_GROUP_A;BRUINS_UVC_RESPONSE_VIA_TP53_GROUP_B;CAGCTG_V$AP4_Q5;CAGGTG_V$E12_Q6;chr2q22;CONTRACTILE_FIBER;CONTRACTILE_FIBER_PART;CYTOPLASM;CYTOPLASMIC_PART;CYTOSKELETON;DAVICIONI_TARGETS_OF_PAX_FOXO1_FUSIONS_DN;DELYS_THYROID_CANCER_DN;GATTGGY_V$NFY_Q6_01;GAVIN_…	3D-structure;Actin-binding;Alternativesplicing;Completeproteome;Cytoplasm;Cytoskeleton;Muscleprotein;Nemalinemyopathy;Polymorphism;Proteomicsidentification;Referenceproteome;Repeat;SH3domain		60	59	59	14.8	14.7	14.7	986.67	0	59.716	26171000000	146	25.6975	25.6975	P20929-3;A0A087X1N7;P20929-2;P20929;P20929-4;H0Y786;H7BZD5;H0Y3P5;H7C2B3;H7C2Z5	P20929-3;A0A087X1N7;P20929-2;P20929;P20929-4;H0Y786	Nebulin	NEB
24.765	NaN	24.9122	22.6629	23.314	NaN	NaN	24.0074	NaN	NaN	NaN	22.8664	NaN	23.186	NaN	23.9082						actin cytoskeleton;cell part;cytoskeleton;intracellular non-membrane-bounded organelle;intracellular organelle;intracellular organelle part;intracellular part;non-membrane-bounded organelle;nuclear part;nucleoplasm;organelle;organelle part		cell part;cytoskeleton;intracellular non-membrane-bounded organelle;intracellular organelle;nucleoplasm;organelle		CH;Smoothelin	ACEVEDO_FGFR1_TARGETS_IN_PROSTATE_CANCER_MODEL_DN;ACTIN_BINDING;ACTIN_CYTOSKELETON;ALFANO_MYC_TARGETS;AMIT_EGF_RESPONSE_480_HELA;AMIT_EGF_RESPONSE_480_MCF10A;ANATOMICAL_STRUCTURE_DEVELOPMENT;ATGCTGG,MIR-338;BENPORATH_CYCLING_GENES;BERTUCCI_MEDULLARY_VS_DUCTAL_BREAST_CANCER_DN;BILD_HRAS_ONCOGENIC_SIGNATURE;BILD_MYC_ONCOGENIC_SIGNATURE;BUYTAERT_PHOTODYNAMIC_THERAPY_STRESS_DN;CAGGTG_V$E12_Q6;CHANDRA…	Completeproteome;Proteomicsidentification;Referenceproteome		45	2	2	52.5	4.3	4.3	108.01	0.00012763	12.205	1010600000	14	23.8253	23.8253	A0A087X1R1;C9JQZ8;C9JV14;C9JYU8;C9JBH9	A0A087X1R1		SMTN
31.6328	29.0519	30.89	23.5616	30.3806	23.728	31.1007	25.9667	23.586	25.2764	22.5806	21.5804	22.2424	22.1461	26.9082	23.8629				amine metabolic process;aminoglycan biosynthetic process;aminoglycan catabolic process;aminoglycan metabolic process;anatomical structure development;biological adhesion;biosynthetic process;carbohydrate biosynthetic process;carbohydrate catabolic process;carbohydrate metabolic process;cartilage condensation;catabolic process;cell adhesion;cell development;cell-cell adhesion;cellular biosynthetic…	binding;calcium ion binding;carbohydrate binding;cation binding;extracellular matrix structural constituent;glycosaminoglycan binding;hyaluronic acid binding;ion binding;metal ion binding;pattern binding;polysaccharide binding;structural molecule activity	basement membrane;cell part;cytoplasmic part;extracellular matrix;extracellular matrix part;extracellular region;extracellular region part;Golgi apparatus part;Golgi lumen;intracellular organelle lumen;intracellular organelle part;intracellular part;lysosomal lumen;membrane-enclosed lumen;organelle lumen;organelle part;proteinaceous extracellular matrix;vacuolar lumen;vacuolar part	amine metabolic process;anatomical structure development;biological adhesion;biosynthetic process;carbohydrate metabolic process;catabolic process;cell adhesion;cell development;cellular component disassembly;cellular component organization;cellular metabolic process;cellular process;developmental process;extracellular matrix organization;extracellular structure organization;macromolecule metabol…	cell part;extracellular matrix;extracellular region;proteinaceous extracellular matrix		EGF;Lectin_C;Sushi;V-set;Xlink	AACTTT_UNKNOWN;BENPORATH_ES_WITH_H3K27ME3;BENPORATH_SUZ12_TARGETS;BOQUEST_STEM_CELL_CULTURED_VS_FRESH_UP;BRUINS_UVC_RESPONSE_VIA_TP53_GROUP_A;CACGTG_V$MYC_Q2;CARBOHYDRATE_BINDING;chr15q26;CORRE_MULTIPLE_MYELOMA_DN;CTGAGCC,MIR-24;DARWICHE_PAPILLOMA_RISK_HIGH_UP;DARWICHE_PAPILLOMA_RISK_LOW_UP;DARWICHE_SKIN_TUMOR_PROMOTER_UP;DARWICHE_SQUAMOUS_CELL_CARCINOMA_UP;EXTRACELLULAR_MATRIX_STRUCTURAL_CONSTIT…	3D-structure;Alternativesplicing;Calcium;Completeproteome;Directproteinsequencing;Diseasemutation;Disulfidebond;Dwarfism;EGF-likedomain;Extracellularmatrix;Glycoprotein;Immunoglobulindomain;Lectin;Metal-binding;Polymorphism;Proteoglycan;Proteomicsidentification;Referenceproteome;Repeat;Secreted;Signal;Sushi		32	32	28	16.3	16.3	14.9	255.58	0	323.31	217110000000	680	25.2764	25.2764	A0A087X1T7;H0YM81;E7EX88;P16112;P16112-2;E7ENV9;P16112-3;Q6PID9;H0YMF1	A0A087X1T7;H0YM81;E7EX88;P16112;P16112-2;E7ENV9;P16112-3;Q6PID9	Aggrecan core protein;Aggrecan core protein 2	ACAN
28.0898	28.316	29.2899	28.54	29.0143	28.2543	28.6104	28.6802	30.5172	27.6779	28.0305	28.6418	27.8899	28.613	29.4906	28.6972				activation of immune response;activation of innate immune response;anaphase-promoting complex-dependent proteasomal ubiquitin-dependent protein catabolic process;antigen processing and presentation;antigen processing and presentation of exogenous antigen;antigen processing and presentation of exogenous peptide antigen;antigen processing and presentation of exogenous peptide antigen via MHC class …		cell part;cytoplasmic part;cytosol;extracellular membrane-bounded organelle;extracellular organelle;extracellular region part;extracellular vesicular exosome;intracellular organelle part;intracellular part;macromolecular complex;membrane;membrane-bounded organelle;membrane-bounded vesicle;nuclear part;nucleoplasm;organelle;organelle part;proteasome activator complex;proteasome complex;protein com…	biological regulation;catabolic process;cell cycle;cell death;cellular metabolic process;cellular nitrogen compound metabolic process;cellular process;death;immune system process;macromolecule metabolic process;macromolecule modification;metabolic process;mitotic cell cycle;nitrogen compound metabolic process;primary metabolic process;protein metabolic process;protein modification by small protei…	cell part;cytosol;extracellular organelle;macromolecular complex;membrane;nucleoplasm;organelle;proteasome complex;protein complex;vesicle	Antigen processing and presentation;Proteasome	PA28_alpha;PA28_beta	CAIRO_HEPATOBLASTOMA_CLASSES_DN;CHICAS_RB1_TARGETS_SENESCENT;chr14q11;CREIGHTON_ENDOCRINE_THERAPY_RESISTANCE_2;DURAND_STROMA_MAX_UP;FLECHNER_BIOPSY_KIDNEY_TRANSPLANT_OK_VS_DONOR_UP;GNF2_ELAC2;GNF2_HDAC1;GNF2_SMC1L1;GOLDRATH_EFF_VS_MEMORY_CD8_TCELL_DN;GOLDRATH_NAIVE_VS_EFF_CD8_TCELL_UP;GSE10325_BCELL_VS_LUPUS_BCELL_DN;GSE10325_CD4_TCELL_VS_LUPUS_CD4_TCELL_DN;GSE10325_MYELOID_VS_LUPUS_MYELOID_DN;GS…	Acetylation;Completeproteome;Directproteinsequencing;Phosphoprotein;Polymorphism;Proteasome;Proteomicsidentification;Referenceproteome	PA28 complex;PA28-20S proteasome;PA700-20S-PA28 complex	20	20	20	74.1	74.1	74.1	27.401	0	186.68	217620000000	1378	28.5827	28.5827	Q9UL46;A0A087X1Z3;H0YM70;H0YKU2;H0YLG1;H0YLD2	Q9UL46;A0A087X1Z3;H0YM70	Proteasome activator complex subunit 2	PSME2
27.569	25.666	28.0132	27.1284	27.6218	26.1565	28.1148	26.8247	26.761	26.4224	27.1311	26.6303	26.1252	26.4651	27.1467	27.4228				cellular component organization;cellular component organization at cellular level;cellular component organization or biogenesis;cellular component organization or biogenesis at cellular level;cellular process;endosome organization;endosome transport;establishment of localization;establishment of localization in cell;establishment of protein localization;intracellular transport;organelle organizat…		cell part;cytoplasmic part;early endosome;endosome;intracellular membrane-bounded organelle;intracellular organelle;intracellular organelle part;intracellular part;macromolecular complex;membrane-bounded organelle;nuclear part;nucleoplasm;organelle;organelle part;protein complex;WASH complex	cellular component organization;cellular process;endosome organization;endosome transport;establishment of localization;organelle organization;protein transport;transport;vesicle-mediated transport	cell part;endosome;intracellular membrane-bounded organelle;intracellular organelle;macromolecular complex;nucleoplasm;organelle;protein complex		WASH-7_C;WASH-7_mid;WASH-7_N	AACTTT_UNKNOWN;AAGCCAT,MIR-135A,MIR-135B;ACTGTAG,MIR-139;ACTGTGA,MIR-27A,MIR-27B;ATGCTGC,MIR-103,MIR-107;ATGTCAC,MIR-489;BILD_CTNNB1_ONCOGENIC_SIGNATURE;CACGTG_V$MYC_Q2;CACTGTG,MIR-128A,MIR-128B;CCGNMNNTNACG_UNKNOWN;CHARAFE_BREAST_CANCER_LUMINAL_VS_MESENCHYMAL_DN;chr12q24;CUI_TCF21_TARGETS_2_DN;DACOSTA_UV_RESPONSE_VIA_ERCC3_COMMON_DN;DACOSTA_UV_RESPONSE_VIA_ERCC3_DN;DEBIASI_APOPTOSIS_BY_REOVIRUS_…	Acetylation;Alternativesplicing;Coiledcoil;Completeproteome;Diseasemutation;Endosome;Mentalretardation;Phosphoprotein;Polymorphism;Proteintransport;Proteomicsidentification;Referenceproteome;Transport		47	47	42	49.4	49.4	42.9	136.4	0	173.92	59049000000	814	26.81	26.81	Q2M389;A0A087X256;Q2M389-2;F8W1W1;F8VNZ5	Q2M389;A0A087X256;Q2M389-2	WASH complex subunit 7	KIAA1033
24.0619	24.4293	24.1491	24.714	24.3013	24.6883	25.1885	26.0432	24.724	24.0895	24.8498	24.1945	25.2672	24.8176	24.7709	24.8036						extracellular region part;extracellular space		extracellular space			ACTGTGA,MIR-27A,MIR-27B;CACTGTG,MIR-128A,MIR-128B;chr6q22;DAWSON_METHYLATED_IN_LYMPHOMA_TCL1;DODD_NASOPHARYNGEAL_CARCINOMA_UP;GSE10239_KLRG1INT_VS_KLRG1HIGH_EFF_CD8_TCELL_DN;GSE1460_INTRATHYMIC_T_PROGENITOR_VS_CD4_THYMOCYTE_DN;GSE17974_IL4_AND_ANTI_IL12_VS_UNTREATED_0.5H_ACT_CD4_TCELL_DN;GSE25087_FETAL_VS_ADULT_TCONV_DN;GSE26495_NAIVE_VS_PD1HIGH_CD8_TCELL_UP;GSE26495_NAIVE_VS_PD1LOW_CD8_TCELL_UP;…	Alternativesplicing;Coiledcoil;Completeproteome;Polymorphism;Proteomicsidentification;Referenceproteome		7	7	2	5.1	5.1	0.8	132.96	0.0031136	1.9464	9520400000	43	24.723	24.723	Q8NB25;A0A087X2A7;Q8NB25-3;H0YBC0;A0A0C4DGZ2;H0YBA5;E7EQ67	Q8NB25;A0A087X2A7;Q8NB25-3	Protein FAM184A	FAM184A
30.2381	33.4917	31.776	30.1227	31.6943	30.0565	33.266	32.3192	33.9303	32.458	30.4252	30.4818	30.9496	29.6463	33.9991	31.1047										C1-set;V-set	ACEVEDO_FGFR1_TARGETS_IN_PROSTATE_CANCER_MODEL_UP;ANTIGEN_BINDING;BAKKER_FOXO3_TARGETS_DN;BAUS_TFF2_TARGETS_UP;BCAT.100_UP.V1_DN;BCAT_GDS748_DN;BORCZUK_MALIGNANT_MESOTHELIOMA_DN;BOSCO_EPITHELIAL_DIFFERENTIATION_MODULE;BOYLAN_MULTIPLE_MYELOMA_PCA1_UP;BRUINS_UVC_RESPONSE_VIA_TP53_GROUP_B;BYSTRYKH_HEMATOPOIESIS_STEM_CELL_QTL_TRANS;CADWELL_ATG16L1_TARGETS_DN;CHESLER_BRAIN_HIGHEST_GENETIC_VARIANCE;CHE…	Completeproteome;Immunoglobulindomain;Proteomicsidentification;Referenceproteome		24	21	0	46.6	41.3	0	64.106	0	323.31	1524200000000	3857	31.7502	31.7502	A0A087X2C0;A0A0B4J1V1;A0A0B4J1U9	A0A087X2C0		IGHM
22.6426	NaN	23.5696	27.6621	22.1475	28.0896	22.8875	23.6301	22.1952	25.5443	27.3041	27.8019	26.9125	27.2867	23.8455	23.8991				biosynthetic process;cellular biosynthetic process;cellular component disassembly;cellular component disassembly at cellular level;cellular component organization;cellular component organization at cellular level;cellular component organization or biogenesis;cellular component organization or biogenesis at cellular level;cellular macromolecular complex disassembly;cellular macromolecular complex …		cell part;cytoplasmic part;intracellular membrane-bounded organelle;intracellular non-membrane-bounded organelle;intracellular organelle;intracellular organelle part;intracellular part;macromolecular complex;membrane;membrane-bounded organelle;mitochondrial inner membrane;mitochondrial membrane;mitochondrial part;mitochondrion;non-membrane-bounded organelle;organelle;organelle inner membrane;orga…	biosynthetic process;cellular component disassembly;cellular component organization;cellular metabolic process;cellular process;macromolecule metabolic process;metabolic process;mitochondrial translation;mitochondrion organization;organelle organization;primary metabolic process;protein metabolic process;translation;translational elongation;translational initiation	cell part;intracellular membrane-bounded organelle;intracellular non-membrane-bounded organelle;intracellular organelle;macromolecular complex;membrane;mitochondrion;organelle;ribonucleoprotein complex;ribosome		Tim44	CHANDRAN_METASTASIS_DN;chr17q21;GCM_HBP1;GGARNTKYCCA_UNKNOWN;GRADE_COLON_CANCER_UP;GSE13485_CTRL_VS_DAY7_YF17D_VACCINE_PBMC_UP;GSE13485_DAY3_VS_DAY7_YF17D_VACCINE_PBMC_UP;GSE14000_4H_VS_16H_LPS_DC_DN;GSE14000_TRANSLATED_RNA_VS_MRNA_4H_LPS_DC_UP;GSE14000_UNSTIM_VS_4H_LPS_DC_UP;GSE15930_NAIVE_VS_24H_IN_VITRO_STIM_CD8_TCELL_DN;GSE15930_NAIVE_VS_24H_IN_VITRO_STIM_IL12_CD8_TCELL_DN;GSE15930_NAIVE_VS_7…	3D-structure;Completeproteome;Mitochondrion;Polymorphism;Proteomicsidentification;Referenceproteome;Ribonucleoprotein;Ribosomalprotein;Transitpeptide	39S ribosomal subunit, mitochondrial;55S ribosome, mitochondrial	16	16	16	61.8	61.8	61.8	35.351	0	47.005	42680000000	372	25.0368	25.0368	Q9BRJ2;A0A087X2D5;A0A0G2JMS5;A0A087WU62	Q9BRJ2;A0A087X2D5;A0A0G2JMS5;A0A087WU62	39S ribosomal protein L45, mitochondrial	MRPL45
29.5544	29.0223	29.3608	30.4766	29.6643	29.9568	29.3348	29.6157	29.5928	29.6142	30.5141	30.1444	30.0303	29.9575	29.7121	29.3344				activation of immune response;activation of innate immune response;anaphase-promoting complex-dependent proteasomal ubiquitin-dependent protein catabolic process;antigen processing and presentation;antigen processing and presentation of exogenous antigen;antigen processing and presentation of exogenous peptide antigen;antigen processing and presentation of exogenous peptide antigen via MHC class …	adenyl nucleotide binding;adenyl ribonucleotide binding;ATP binding;ATPase activity;binding;binding, bridging;catalytic activity;hydrolase activity;hydrolase activity, acting on acid anhydrides;hydrolase activity, acting on acid anhydrides, in phosphorus-containing anhydrides;nucleoside-triphosphatase activity;nucleotide binding;protein binding;protein binding, bridging;purine nucleotide binding;…	cell part;cytoplasmic part;cytosol;cytosolic part;cytosolic proteasome complex;extracellular membrane-bounded organelle;extracellular organelle;extracellular region part;extracellular vesicular exosome;inclusion body;intracellular membrane-bounded organelle;intracellular organelle;intracellular organelle part;intracellular part;macromolecular complex;membrane;membrane-bounded organelle;membrane-b…	biological regulation;catabolic process;cell cycle;cell death;cellular metabolic process;cellular nitrogen compound metabolic process;cellular process;death;immune system process;macromolecule metabolic process;macromolecule modification;metabolic process;mitotic cell cycle;nitrogen compound metabolic process;primary metabolic process;protein catabolic process;protein metabolic process;protein mo…	cell part;cytosol;extracellular organelle;intracellular membrane-bounded organelle;intracellular organelle;macromolecular complex;membrane;nucleoplasm;nucleus;organelle;proteasome complex;protein complex;vesicle	Proteasome	AAA	ACEVEDO_LIVER_TUMOR_VS_NORMAL_ADJACENT_TISSUE_UP;ATPASE_ACTIVITY;BIOCARTA_PROTEASOME_PATHWAY;BLALOCK_ALZHEIMERS_DISEASE_DN;BOYAULT_LIVER_CANCER_SUBCLASS_G3_UP;BRUINS_UVC_RESPONSE_EARLY_LATE;chr12q15;CTTTGT_V$LEF1_Q2;DIAZ_CHRONIC_MEYLOGENOUS_LEUKEMIA_UP;FLECHNER_BIOPSY_KIDNEY_TRANSPLANT_OK_VS_DONOR_UP;GARY_CD5_TARGETS_DN;GGGCGGR_V$SP1_Q6;GNF2_DENR;GNF2_ELAC2;GOLDRATH_HOMEOSTATIC_PROLIFERATION;GRUE…	Acetylation;ATP-binding;Completeproteome;Cytoplasm;Directproteinsequencing;Nucleotide-binding;Nucleus;Proteasome;Proteomicsidentification;Referenceproteome	26S proteasome;PA700 complex;PA700-20S-PA28 complex	22	22	22	66.6	66.6	66.6	44.172	0	205.63	507390000000	2887	29.6601	29.6601	P62333;A0A087X2I1;H0YJC0;H0YJS8;H0YJX2;H0YJE9;H0YJT1	P62333;A0A087X2I1;H0YJC0	26S protease regulatory subunit 10B	PSMC6
27.5181	26.6573	28.1673	26.349	28.2379	24.3015	27.8894	27.9177	27.1824	26.2267	25.8958	24.1221	24.1497	24.0504	28.2266	27.0082				biological regulation;cellular process;cellular response to stimulus;intracellular signal transduction;regulation of biological process;regulation of cellular process;response to stimulus;signal transduction;small GTPase mediated signal transduction	enzyme regulator activity;GTPase regulator activity;guanyl-nucleotide exchange factor activity;nucleoside-triphosphatase regulator activity		biological regulation;cellular process;response to stimulus;signal transduction			Ded_cyto;DOCK-C2;DUF4464;SH3_9	ACEVEDO_LIVER_TUMOR_VS_NORMAL_ADJACENT_TISSUE_UP;AMUNDSON_POOR_SURVIVAL_AFTER_GAMMA_RADIATION_2G;AMUNDSON_POOR_SURVIVAL_AFTER_GAMMA_RADIATION_8G;APOPTOSIS_GO;ATAACCT,MIR-154;BIOCARTA_MET_PATHWAY;BORCZUK_MALIGNANT_MESOTHELIOMA_UP;CELL_DEVELOPMENT;CELL_SURFACE_RECEPTOR_LINKED_SIGNAL_TRANSDUCTION_GO_0007166;chr10q26;CTTTGTA,MIR-524;CYTOPLASM;DACOSTA_UV_RESPONSE_VIA_ERCC3_DN;DEURIG_T_CELL_PROLYMPHOCY…	Alternativesplicing;Completeproteome;Polymorphism;Proteomicsidentification;Referenceproteome		80	80	1	52.3	52.3	0.7	217.75	0	153.25	49488000000	825	26.8215	26.8215	A0A096LNH6;Q6V702;E7EPK2;G5E9Y8;Q6V702-3;Q6V702-1	A0A096LNH6		DOCK1
24.0413	NaN	24.877	24.7302	23.4088	25.7203	25.5133	24.621	25.063	25.2383	24.8532	25.1354	24.7242	25.1537	24.7091	23.7356				cell differentiation;cellular developmental process;cellular macromolecule metabolic process;cellular metabolic process;cellular process;cellular protein metabolic process;developmental process;gamete generation;macromolecule metabolic process;macromolecule modification;male gamete generation;metabolic process;multicellular organismal development;multicellular organismal process;multicellular org…	binding;catalytic activity;cation binding;ion binding;ligase activity;metal ion binding;transition metal ion binding;zinc ion binding	cell part;cytoplasm;intracellular;intracellular membrane-bounded organelle;intracellular organelle;intracellular part;membrane-bounded organelle;nucleus;organelle	cell differentiation;cellular metabolic process;cellular process;developmental process;macromolecule metabolic process;macromolecule modification;metabolic process;multicellular organismal development;multicellular organismal process;primary metabolic process;protein metabolic process;protein modification by small protein conjugation or removal;protein modification process	cell part;cytoplasm;intracellular;intracellular membrane-bounded organelle;intracellular organelle;nucleus;organelle		zf-C3HC4;zf-Di19	CHOW_RASSF1_TARGETS_DN;chr20q13;COLDREN_GEFITINIB_RESISTANCE_DN;DEBIASI_APOPTOSIS_BY_REOVIRUS_INFECTION_UP;FEVR_CTNNB1_TARGETS_UP;GSE13484_3H_UNSTIM_VS_YF17D_VACCINE_STIM_PBMC_UP;GSE13485_CTRL_VS_DAY1_YF17D_VACCINE_PBMC_UP;GSE13485_DAY1_VS_DAY3_YF17D_VACCINE_PBMC_DN;GSE1432_1H_VS_24H_IFNG_MICROGLIA_DN;GSE1432_1H_VS_6H_IFNG_MICROGLIA_DN;GSE1432_CTRL_VS_IFNG_24H_MICROGLIA_DN;GSE1432_CTRL_VS_IFNG_6H…	Acetylation;Alternativesplicing;Completeproteome;Cytoplasm;Developmentalprotein;Differentiation;Ligase;Metal-binding;Nucleus;Proteomicsidentification;Referenceproteome;Spermatogenesis;Ublconjugation;Ublconjugationpathway;Zinc;Zinc-finger		10	10	10	53.1	53.1	53.1	25.694	0	45.935	17549000000	173	24.9049	24.9049	Q9Y508;A0A096LNV3;A0A096LP02;Q9Y508-2;A0A096LNT1;A0A096LNN8;A0A096LPF9	Q9Y508;A0A096LNV3;A0A096LP02;Q9Y508-2	E3 ubiquitin-protein ligase RNF114	RNF114
24.8675	NaN	23.5844	NaN	23.379	NaN	24.4138	23.847	24.2183	NaN	23.7508	NaN	25.6214	25.9333	NaN	NaN										Laminin_EGF	BENPORATH_SUZ12_TARGETS;chr22q11;GGGTGGRR_V$PAX4_03;GSE15659_CD45RA_NEG_CD4_TCELL_VS_ACTIVATED_TREG_DN;GSE15659_CD45RA_NEG_CD4_TCELL_VS_NONSUPPRESSIVE_TCELL_DN;GSE15659_CD45RA_NEG_CD4_TCELL_VS_RESTING_TREG_DN;GSE15659_NAIVE_CD4_TCELL_VS_ACTIVATED_TREG_DN;GSE15659_NAIVE_CD4_TCELL_VS_RESTING_TREG_DN;GSE15659_NAIVE_VS_PTPRC_NEG_CD4_TCELL_DN;GSE15659_RESTING_TREG_VS_NONSUPPRESSIVE_TCELL_DN;GSE28237_E…	Completeproteome;Disulfidebond;EGF-likedomain;Proteomicsidentification;Receptor;Referenceproteome;Repeat		9	9	2	14	14	3.3	92.383	0.0001368	15.816	2756800000	38	23.8605	23.8605	A0A096LNX8	A0A096LNX8		SCARF2
24.9675	25.6963	25.1251	25.3779	25.4923	26.9184	24.6175	25.7159	24.6744	23.8944	25.5702	26.4539	25.0077	26.3184	24.24	25.4456										BMP2K_C	AACTTT_UNKNOWN;ACTAYRNNNCCCR_UNKNOWN;ADDYA_ERYTHROID_DIFFERENTIATION_BY_HEMIN;ASTON_MAJOR_DEPRESSIVE_DISORDER_DN;BURTON_ADIPOGENESIS_11;CAGCTG_V$AP4_Q5;CAGGTG_V$E12_Q6;CASORELLI_ACUTE_PROMYELOCYTIC_LEUKEMIA_UP;CHARAFE_BREAST_CANCER_LUMINAL_VS_MESENCHYMAL_DN;CHEN_METABOLIC_SYNDROM_NETWORK;CHICAS_RB1_TARGETS_LOW_SERUM;chr2p14;chr2p24;CTACCTC,LET-7A,LET-7B,LET-7C,LET-7D,LET-7E,LET-7F,MIR-98,LET-7G,L…	Acetylation;Completeproteome;Phosphoprotein;Proteomicsidentification;Referenceproteome		16	13	6	50.3	41.5	20.5	54.448	0	66.381	25283000000	329	25.4863	25.4863	A0A096LP25;Q6ZSR9	A0A096LP25;Q6ZSR9	Uncharacterized protein FLJ45252	AAK1
26.0576	24.436	26.197	28.5678	26.122	26.6248	25.3018	23.2268	26.363	28.5195	29.2987	26.9063	27.888	26.3387	27.9149	30.652				response to stimulus	binding;calcium ion binding;cation binding;ion binding;metal ion binding	basement membrane;cell cortex;cell junction;cell part;cytoplasmic part;extracellular matrix;extracellular matrix part;extracellular region part;intracellular part;proteinaceous extracellular matrix	response to stimulus	cell cortex;cell part;extracellular matrix;proteinaceous extracellular matrix		cEGF;EGF_CA;G2F;I-set	chr9q34;GSE18791_CTRL_VS_NEWCASTLE_VIRUS_DC_14H_DN;GSE18791_UNSTIM_VS_NEWCATSLE_VIRUS_DC_6H_DN;GSE26928_NAIVE_VS_CENT_MEMORY_CD4_TCELL_DN;MARTENS_TRETINOIN_RESPONSE_UP;ODONNELL_TFRC_TARGETS_UP	Alternativesplicing;Calcium;Completeproteome;Disulfidebond;EGF-likedomain;Extracellularmatrix;Glycoprotein;Immunoglobulindomain;Proteomicsidentification;Referenceproteome;Repeat;Secreted;Sensorytransduction;Signal		90	90	82	26	26	23.6	541.97	0	288.74	75300000000	600	26.653	26.653	A0A096LP30;Q8NDA2;Q8NDA2-3;Q8NDA2-2;A0A096LPG1;H0Y3X1	A0A096LP30;Q8NDA2;Q8NDA2-3;Q8NDA2-2	Hemicentin-2	HMCN2
NaN	24.9726	23.9508	NaN	23.8382	NaN	23.4914	26.0903	24.1841	NaN	NaN	NaN	NaN	NaN	24.133	23.4801									Cell adhesion molecules (CAMs);Leukocyte transendothelial migration	CD99L2	BENPORATH_SUZ12_TARGETS;BERENJENO_TRANSFORMED_BY_RHOA_DN;BRUINS_UVC_RESPONSE_VIA_TP53_GROUP_D;BURTON_ADIPOGENESIS_8;CHANGOLKAR_H2AFY_TARGETS_UP;CHARAFE_BREAST_CANCER_BASAL_VS_MESENCHYMAL_DN;CHARAFE_BREAST_CANCER_LUMINAL_VS_MESENCHYMAL_DN;CHICAS_RB1_TARGETS_CONFLUENT;chrxp22;CREIGHTON_ENDOCRINE_THERAPY_RESISTANCE_1;CUI_TCF21_TARGETS_2_UP;CYTOPLASM;DUAN_PRDM5_TARGETS;ENK_UV_RESPONSE_KERATINOCYTE_UP…	Completeproteome;Proteomicsidentification;Referenceproteome		6	1	1	50.5	7.1	7.1	18.777	0.0012504	2.7197	3612100000	47	24.1602	24.1602	A0A096LP69	A0A096LP69		CD99
25.8138	23.1079	26.0593	25.8763	25.3773	25.4927	24.5019	26.181	25.2762	25.7722	25.9339	26.3812	25.0412	24.7919	24.2207	24.8039				actin cytoskeleton organization;actin filament organization;actin filament-based process;actin nucleation;Arp2/3 complex-mediated actin nucleation;biological regulation;cellular component disassembly;cellular component disassembly at cellular level;cellular component organization;cellular component organization at cellular level;cellular component organization or biogenesis;cellular component org…	alpha-tubulin binding;binding;cytoskeletal protein binding;enzyme binding;protein binding;tubulin binding;ubiquitin protein ligase binding	autophagic vacuole;cell part;cell projection;centriole;cytoplasmic part;cytoplasmic vesicle;cytoskeletal part;early endosome;early endosome membrane;endosomal part;endosome;endosome membrane;filopodium;intracellular membrane-bounded organelle;intracellular non-membrane-bounded organelle;intracellular organelle;intracellular organelle part;intracellular part;invadopodium;lamellipodium;late endosom…	biological regulation;cellular component disassembly;cellular component organization;cellular process;cytoskeleton organization;endosome organization;endosome transport;establishment of localization;exocytosis;extracellular matrix organization;extracellular structure organization;organelle organization;protein targeting;protein transport;regulation of organelle organization;secretion;transport;va…	cell part;cell projection;endosome;filopodium;intracellular membrane-bounded organelle;intracellular non-membrane-bounded organelle;intracellular organelle;macromolecular complex;membrane;organelle;protein complex;vacuole;vesicle		WASH_WAHD	BRUINS_UVC_RESPONSE_LATE;CAMP_UP.V1_UP;chr15q26;chr9p24;E2F3_UP.V1_DN;GARY_CD5_TARGETS_UP;GINESTIER_BREAST_CANCER_ZNF217_AMPLIFIED_DN;GSE11924_TFH_VS_TH2_CD4_TCELL_UP;GSE14000_UNSTIM_VS_4H_LPS_DC_UP;GSE15750_WT_VS_TRAF6KO_DAY6_EFF_CD8_TCELL_UP;GSE17721_CPG_VS_GARDIQUIMOD_8H_BMDM_UP;GSE17721_LPS_VS_GARDIQUIMOD_8H_BMDM_UP;GSE17721_LPS_VS_PAM3CSK4_8H_BMDM_UP;GSE20715_WT_VS_TLR4_KO_LUNG_DN;GSE6566_ST…	Actin-binding;Cellprojection;Completeproteome;Cytoplasm;Cytoplasmicvesicle;Cytoskeleton;Endosome;Isopeptidebond;Membrane;Proteintransport;Referenceproteome;Transport;Ublconjugation		13	13	6	33	33	15.1	50.073	0	63.801	26579000000	307	25.4907	25.4907	A0A096LP75;C4AMC7;Q6VEQ5;A0A096LP26;A0A096LNU2;A8K0Z3;A8MWX3	A0A096LP75;C4AMC7;Q6VEQ5;A0A096LP26;A0A096LNU2;A8K0Z3	Putative WAS protein family homolog 3;WAS protein family homolog 2;WAS protein family homolog 1	WASH3P;WASH2P;WASH1
27.4348	32.2098	29.0958	26.7468	28.5138	26.8638	31.6995	28.492	30.5451	28.8601	27.9192	27.3131	28.1692	26.9713	30.8629	27.9674				acute inflammatory response;acute-phase response;cell chemotaxis;cell migration;cell motility;cellular component movement;cellular process;cellular response to chemical stimulus;cellular response to stimulus;chemotaxis;defense response;inflammatory response;locomotion;positive chemotaxis;response to chemical stimulus;response to external stimulus;response to stimulus;response to stress;response t…	chemoattractant activity	extracellular membrane-bounded organelle;extracellular organelle;extracellular region;extracellular region part;extracellular space;extracellular vesicular exosome;high-density lipoprotein particle;macromolecular complex;membrane-bounded organelle;membrane-bounded vesicle;organelle;plasma lipoprotein particle;protein-lipid complex;vesicle	cell motility;cellular component movement;cellular process;locomotion;response to chemical stimulus;response to external stimulus;response to stimulus;response to stress	extracellular organelle;extracellular region;extracellular space;macromolecular complex;organelle;vesicle		SAA	ACEVEDO_LIVER_CANCER_DN;ACEVEDO_LIVER_TUMOR_VS_NORMAL_ADJACENT_TISSUE_DN;ACEVEDO_NORMAL_TISSUE_ADJACENT_TO_LIVER_TUMOR_DN;AKT_UP.V1_UP;AKT_UP_MTOR_DN.V1_UP;BOCHKIS_FOXA2_TARGETS;BROWNE_HCMV_INFECTION_30MIN_DN;BROWNE_HCMV_INFECTION_48HR_DN;CAIRO_HEPATOBLASTOMA_DN;CAIRO_LIVER_DEVELOPMENT_DN;CAR_HPX;CAR_IGFBP1;chr11p15;DODD_NASOPHARYNGEAL_CARCINOMA_UP;EIF4E_DN;FEVR_CTNNB1_TARGETS_UP;GNF2_CEBPA;GNF2_…	Acutephase;Alternativesplicing;Amyloid;Amyloidosis;Completeproteome;Directproteinsequencing;Glycoprotein;HDL;Polymorphism;Referenceproteome;Secreted;Signal		7	5	1	35.6	24.5	3.8	23.353	0	65.553	213130000000	941	28.3277	28.3277	A0A096LPE2;P35542;E9PR14;G3V1D9;P0DJI9-2	A0A096LPE2;P35542	Serum amyloid A-4 protein	SAA2-SAA4;SAA4
30.2158	31.0117	30.9756	32.9708	30.6558	34.0115	30.6388	30.1105	30.6905	31.9711	32.7525	33.9146	33.1166	34.0682	30.9855	30.3802										DJ-1_PfpI		Completeproteome;Referenceproteome		17	15	0	78.2	69.7	0	25.64	0	323.31	2897400000000	4532	31.1529	31.1529	A0A096LPI6;A0A096LP73;A0A096LNJ1	A0A096LPI6
25.0963	25.2151	26.0376	24.539	24.8501	24.2606	26.7536	24.9797	23.6464	22.6599	23.9795	24.7161	23.3741	24.137	25.8533	24.7892				biological regulation;biosynthetic process;cellular biosynthetic process;cellular macromolecule biosynthetic process;cellular macromolecule metabolic process;cellular metabolic process;cellular nitrogen compound metabolic process;cellular process;cellular response to stimulus;cellular response to stress;defense response;developmental process;DNA metabolic process;DNA repair;gene expression;immune…	binding;catalytic activity;DNA binding;DNA-directed RNA polymerase activity;nucleic acid binding;nucleotidyltransferase activity;RNA polymerase activity;transferase activity;transferase activity, transferring phosphorus-containing groups	cell part;cytoplasmic part;cytosol;DNA-directed RNA polymerase complex;DNA-directed RNA polymerase I complex;DNA-directed RNA polymerase II, core complex;DNA-directed RNA polymerase III complex;intracellular membrane-bounded organelle;intracellular organelle;intracellular organelle part;intracellular part;macromolecular complex;membrane-bounded organelle;nuclear DNA-directed RNA polymerase comple…	biological regulation;biosynthetic process;cellular metabolic process;cellular nitrogen compound metabolic process;cellular process;developmental process;DNA metabolic process;DNA repair;immune system process;macromolecule metabolic process;metabolic process;mRNA metabolic process;mRNA processing;nitrogen compound metabolic process;nucleobase-containing compound metabolic process;primary metaboli…	cell part;cytosol;intracellular membrane-bounded organelle;intracellular organelle;macromolecular complex;nucleoplasm;nucleus;organelle;protein complex;RNA polymerase complex	Cytosolic DNA-sensing pathway;Huntington's disease;Purine metabolism;Pyrimidine metabolism;RNA polymerase	RNA_pol_Rpb5_C;RNA_pol_Rpb5_N	BANDRES_RESPONSE_TO_CARMUSTIN_MGMT_48HR_DN;BERENJENO_TRANSFORMED_BY_RHOA_UP;BIOPOLYMER_METABOLIC_PROCESS;CHENG_RESPONSE_TO_NICKEL_ACETATE;chr19p13;DAIRKEE_TERT_TARGETS_UP;DIAZ_CHRONIC_MEYLOGENOUS_LEUKEMIA_UP;DNA_DIRECTED_RNA_POLYMERASE_COMPLEX;DNA_DIRECTED_RNA_POLYMERASEII_CORE_COMPLEX;DNA_DIRECTED_RNA_POLYMERASEII_HOLOENZYME;GARCIA_TARGETS_OF_FLI1_AND_DAX1_DN;GSE13411_NAIVE_VS_MEMORY_BCELL_DN;GS…	Acetylation;Completeproteome;Directproteinsequencing;DNA-directedRNApolymerase;Host-virusinteraction;Nucleus;Polymorphism;Proteomicsidentification;Referenceproteome;Transcription	BRCA1-core RNA polymerase II complex;BRCA1-RNA polymerase II complex;RNA polymerase II (RNAPII);RNA polymerase II core complex;RNA polymerase II holoenzyme complex;URI complex (Unconventional prefoldin RPB5 Interactor)	9	9	9	58.1	58.1	58.1	24.551	0	60.929	14976000000	214	24.8197	24.8197	P19388;A0A0A0MQR7;A0A087WVZ9;A0A087WWX0;A0A087WVN5	P19388;A0A0A0MQR7;A0A087WVZ9;A0A087WWX0	DNA-directed RNA polymerases I, II, and III subunit RPABC1	POLR2E
23.9258	25.1268	24.7972	20.8727	25.1573	21.6976	26.4256	22.2345	25.5913	23.7984	23.1623	23.7154	21.7798	NaN	24.0414	21.9021				amine biosynthetic process;amine metabolic process;biosynthetic process;carboxylic acid biosynthetic process;carboxylic acid metabolic process;cellular amine metabolic process;cellular amino acid biosynthetic process;cellular amino acid metabolic process;cellular biosynthetic process;cellular ketone metabolic process;cellular metabolic process;cellular nitrogen compound biosynthetic process;cellu…	catalytic activity;oxidoreductase activity;oxidoreductase activity, acting on the CH-NH group of donors;oxidoreductase activity, acting on the CH-NH group of donors, NAD or NADP as acceptor;pyrroline-5-carboxylate reductase activity		amine metabolic process;biosynthetic process;cellular amino acid metabolic process;cellular ketone metabolic process;cellular metabolic process;cellular nitrogen compound metabolic process;cellular process;heterocycle metabolic process;metabolic process;nitrogen compound metabolic process;organic acid metabolic process;primary metabolic process;small molecule metabolic process		Arginine and proline metabolism	F420_oxidored;P5CR_dimer	BUYTAERT_PHOTODYNAMIC_THERAPY_STRESS_DN;chr8q24;COLINA_TARGETS_OF_4EBP1_AND_4EBP2;CTIP_DN.V1_DN;CUI_TCF21_TARGETS_2_UP;ELVIDGE_HYPOXIA_BY_DMOG_DN;ELVIDGE_HYPOXIA_DN;GRADE_COLON_CANCER_UP;GSE10325_BCELL_VS_LUPUS_BCELL_UP;GSE11864_CSF1_IFNG_VS_CSF1_PAM3CYS_IN_MAC_DN;GSE11924_TFH_VS_TH1_CD4_TCELL_DN;GSE12845_IGD_POS_BLOOD_VS_DARKZONE_GC_TONSIL_BCELL_UP;GSE12845_IGD_POS_BLOOD_VS_NAIVE_TONSIL_BCELL_UP…	Acetylation;Alternativesplicing;Amino-acidbiosynthesis;Completeproteome;NADP;Oxidoreductase;Polymorphism;Prolinebiosynthesis;Proteomicsidentification;Referenceproteome		9	9	9	44.2	44.2	44.2	28.663	0	22.403	9781900000	110	24.0262	24.0262	Q53H96;A0A0A0MQS1;Q53H96-2;B5MD87;F8WEI0	Q53H96;A0A0A0MQS1;Q53H96-2;B5MD87	Pyrroline-5-carboxylate reductase 3;Pyrroline-5-carboxylate reductase	PYCRL
31.3685	30.5702	31.6618	31.511	32.7081	31.2769	31.2997	31.7247	30.602	31.5569	31.2935	31.6532	31.3879	31.4824	30.9295	34.0925				anatomical structure development;biological adhesion;biological regulation;blood vessel development;brown fat cell differentiation;cell adhesion;cell differentiation;cellular component organization;cellular component organization at cellular level;cellular component organization or biogenesis;cellular component organization or biogenesis at cellular level;cellular developmental process;cellular p…	extracellular matrix structural constituent;structural molecule activity	basal lamina;basement membrane;extracellular matrix part;extracellular membrane-bounded organelle;extracellular organelle;extracellular region;extracellular region part;extracellular vesicular exosome;laminin complex;laminin-1 complex;macromolecular complex;membrane-bounded organelle;membrane-bounded vesicle;organelle;protein complex;vesicle	anatomical structure development;biological adhesion;biological regulation;cell adhesion;cell differentiation;cellular component organization;cellular process;developmental process;extracellular matrix organization;extracellular structure organization	extracellular organelle;extracellular region;laminin complex;macromolecular complex;organelle;protein complex;vesicle	African trypanosomiasis;Amoebiasis;ECM-receptor interaction;Focal adhesion;Pathways in cancer;Small cell lung cancer;Toxoplasmosis	Laminin_EGF;Laminin_G_2;Laminin_I;Laminin_II	AACTTT_UNKNOWN;ACCTGTTG_UNKNOWN;BASAL_LAMINA;BASEMENT_MEMBRANE;BENPORATH_NANOG_TARGETS;BENPORATH_NOS_TARGETS;BENPORATH_OCT4_TARGETS;BENPORATH_SOX2_TARGETS;BERENJENO_TRANSFORMED_BY_RHOA_DN;BIOCARTA_AGR_PATHWAY;BLALOCK_ALZHEIMERS_DISEASE_INCIPIENT_UP;BLALOCK_ALZHEIMERS_DISEASE_UP;BROWNE_HCMV_INFECTION_24HR_DN;BRUINS_UVC_RESPONSE_LATE;CAGGTG_V$E12_Q6;CHIARADONNA_NEOPLASTIC_TRANSFORMATION_CDC25_UP;CH…	Alternativesplicing;Basementmembrane;Cardiomyopathy;Celladhesion;Coiledcoil;Completeproteome;Diseasemutation;Disulfidebond;Extracellularmatrix;Glycoprotein;LamininEGF-likedomain;Polymorphism;Proteomicsidentification;Referenceproteome;Repeat;Secreted;Signal	ITGAV-ITGB3-LAMA4 complex	78	78	78	48.4	48.4	48.4	202.52	0	323.31	1201500000000	6913	31.4811	31.4811	Q16363;A0A0A0MTC7;A0A0A0MQS9;Q16363-2;H0YAP9;H0Y351;H0YAQ5;E5RFQ2;E5RK79;E5RFD7;E5RHF3;Q6LET9;Q16363-3	Q16363;A0A0A0MTC7;A0A0A0MQS9;Q16363-2	Laminin subunit alpha-4	LAMA4
26.1697	26.2623	27.7252	26.7326	26.5403	26.1748	27.0013	26.4455	27.9812	26.2424	26.3708	25.7457	25.9856	25.7547	28.2567	28.2264				amine metabolic process;carboxylic acid metabolic process;cellular amine metabolic process;cellular amino acid metabolic process;cellular ketone metabolic process;cellular metabolic process;cellular nitrogen compound metabolic process;cellular process;lipid metabolic process;metabolic process;nitrogen compound metabolic process;organic acid metabolic process;oxoacid metabolic process;primary meta…	binding;carbon-sulfur lyase activity;catalytic activity;cofactor binding;lyase activity;pyridoxal phosphate binding;selenocysteine lyase activity;transferase activity;vitamin B6 binding;vitamin binding	cell part;cytoplasmic part;cytosol;intracellular part	amine metabolic process;cellular amino acid metabolic process;cellular ketone metabolic process;cellular metabolic process;cellular nitrogen compound metabolic process;cellular process;lipid metabolic process;metabolic process;nitrogen compound metabolic process;organic acid metabolic process;primary metabolic process;response to chemical stimulus;response to endogenous stimulus;response to stimu…	cell part;cytosol	Selenocompound metabolism	Aminotran_5	AMINE_METABOLIC_PROCESS;AMINO_ACID_AND_DERIVATIVE_METABOLIC_PROCESS;AMINO_ACID_METABOLIC_PROCESS;BENPORATH_MYC_MAX_TARGETS;BHATI_G2M_ARREST_BY_2METHOXYESTRADIOL_UP;BLALOCK_ALZHEIMERS_DISEASE_INCIPIENT_UP;BLALOCK_ALZHEIMERS_DISEASE_UP;CARBOXYLIC_ACID_METABOLIC_PROCESS;CHEN_LIVER_METABOLISM_QTL_CIS;CHEN_METABOLIC_SYNDROM_NETWORK;chr2q37;CYTOPLASM;CYTOPLASMIC_PART;CYTOSOL;DANG_BOUND_BY_MYC;FOSTER_KD…	3D-structure;Acetylation;Alternativesplicing;Completeproteome;Cytoplasm;Lyase;Phosphoprotein;Polymorphism;Proteomicsidentification;Pyridoxalphosphate;Referenceproteome;Transferase		21	21	16	74.4	74.4	52.4	48.148	0	141.78	57710000000	599	26.4609	26.4609	Q96I15;A0A0A0MQU4;Q96I15-2;H7C3V9;H7C277;H7C1N7;H7C4A1;H7C280;H7C1S7;F8WCL3;F8WBU3;H7C2M1	Q96I15;A0A0A0MQU4;Q96I15-2;H7C3V9	Selenocysteine lyase	SCLY
24.3295	NaN	24.711	24.993	NaN	24.3796	NaN	23.8017	NaN	24.3299	24.2426	24.8593	25.5231	23.7372	24.5765	23.1015				activation of immune response;activation of innate immune response;axon guidance;biological regulation;cell surface receptor linked signaling pathway;cellular component organization;cellular component organization at cellular level;cellular component organization or biogenesis;cellular component organization or biogenesis at cellular level;cellular macromolecule metabolic process;cellular metabol…	adenyl nucleotide binding;adenyl ribonucleotide binding;ATP binding;binding;catalytic activity;cation binding;histone kinase activity;histone kinase activity (H3-S10 specific);histone serine kinase activity;ion binding;kinase activity;magnesium ion binding;metal ion binding;nucleotide binding;phosphotransferase activity, alcohol group as acceptor;protein kinase activity;protein serine/threonine k…	cell part;cytoplasm;intracellular membrane-bounded organelle;intracellular organelle;intracellular organelle part;intracellular part;membrane-bounded organelle;nuclear part;nucleoplasm;nucleus;organelle;organelle part	biological regulation;cellular component organization;cellular metabolic process;cellular process;chromatin modification;chromatin organization;chromosome organization;histone modification;immune system process;locomotion;macromolecule metabolic process;macromolecule modification;metabolic process;organelle organization;peptidyl-amino acid modification;phosphorus metabolic process;primary metabol…	cell part;cytoplasm;intracellular membrane-bounded organelle;intracellular organelle;nucleoplasm;nucleus;organelle	MAPK signaling pathway;Neurotrophin signaling pathway	Pkinase;Pkinase_C	AAAGGGA,MIR-204,MIR-211;AACTTT_UNKNOWN;AACWWCAANK_UNKNOWN;AAGCACT,MIR-520F;ACTGTGA,MIR-27A,MIR-27B;ACTTTAT,MIR-142-5P;ADENYL_NUCLEOTIDE_BINDING;ADENYL_RIBONUCLEOTIDE_BINDING;AGCACTT,MIR-93,MIR-302A,MIR-302B,MIR-302C,MIR-302D,MIR-372,MIR-373,MIR-520E,MIR-520A,MIR-526B,MIR-520B,MIR-520C,MIR-520D;ATGTACA,MIR-493;ATP_BINDING;BCAT_GDS748_DN;BENPORATH_MYC_MAX_TARGETS;BIOCARTA_CREB_PATHWAY;BIOCARTA_ERK_…	3D-structure;Alternativesplicing;ATP-binding;Completeproteome;Cytoplasm;Inflammatoryresponse;Kinase;Magnesium;Metal-binding;Nucleotide-binding;Nucleus;Phosphoprotein;Polymorphism;Proteomicsidentification;Referenceproteome;Repeat;Serine/threonine-proteinkinase;Stressresponse;Transferase;Ublconjugation		13	12	12	17.8	16.8	16.8	89.864	0	18.558	7490000000	54	24.5693	24.5693	O75582;A0A0A0MQV2;O75582-3;O75582-2;G3V2D1	O75582;A0A0A0MQV2;O75582-3;O75582-2	Ribosomal protein S6 kinase alpha-5;Ribosomal protein S6 kinase	RPS6KA5
23.7323	25.0027	21.8669	28.6657	23.5243	28.5882	24.1444	24.3452	26.2161	24.8289	26.8709	28.3293	27.004	28.7971	22.9897	23.7241				cellular macromolecule metabolic process;cellular metabolic process;cellular process;cellular protein metabolic process;dephosphorylation;macromolecule metabolic process;macromolecule modification;metabolic process;phosphate-containing compound metabolic process;phosphorus metabolic process;primary metabolic process;protein dephosphorylation;protein metabolic process;protein modification process	binding;catalytic activity;cation binding;hydrolase activity;hydrolase activity, acting on ester bonds;ion binding;metal ion binding;phosphatase activity;phosphoprotein phosphatase activity;phosphoric ester hydrolase activity;protein serine/threonine phosphatase activity	cell part;cytoplasmic part;intracellular organelle lumen;intracellular organelle part;intracellular part;membrane-enclosed lumen;mitochondrial matrix;mitochondrial part;organelle lumen;organelle part	cellular metabolic process;cellular process;macromolecule metabolic process;macromolecule modification;metabolic process;phosphorus metabolic process;primary metabolic process;protein dephosphorylation;protein metabolic process;protein modification process	cell part		PP2C	ACEVEDO_LIVER_TUMOR_VS_NORMAL_ADJACENT_TISSUE_UP;chr4q22;CHYLA_CBFA2T3_TARGETS_UP;CREIGHTON_ENDOCRINE_THERAPY_RESISTANCE_1;CTTTGT_V$LEF1_Q2;CUI_TCF21_TARGETS_2_DN;FOSTER_TOLERANT_MACROPHAGE_DN;GGGCGGR_V$SP1_Q6;GOZGIT_ESR1_TARGETS_DN;GSE10239_NAIVE_VS_MEMORY_CD8_TCELL_UP;GSE11864_CSF1_VS_CSF1_IFNG_PAM3CYS_IN_MAC_UP;GSE11924_TFH_VS_TH1_CD4_TCELL_UP;GSE11924_TFH_VS_TH17_CD4_TCELL_UP;GSE13229_IMM_VS_…	3D-structure;Alternativesplicing;Completeproteome;Hydrolase;Magnesium;Manganese;Metal-binding;Mitochondrion;Phosphoprotein;Polymorphism;Proteinphosphatase;Proteomicsidentification;Referenceproteome;Transitpeptide		13	13	13	38.7	38.7	38.7	40.997	0	48.356	45993000000	379	25.8912	25.8912	Q8N3J5;A0A0A0MQZ4;V9GY69;V9GYZ5;Q8N3J5-2;V9GYS8;Q8N3J5-3;V9GYI6	Q8N3J5;A0A0A0MQZ4	Protein phosphatase 1K, mitochondrial	PPM1K
22.1682	26.8634	24.6331	23.6908	24.1723	NaN	22.9284	22.6852	25.3881	24.1134	23.7701	NaN	23.8404	NaN	24.249	23.4555				biological regulation;blood coagulation;cell activation;cell chemotaxis;cell migration;cell motility;cell surface receptor linked signaling pathway;cellular component movement;cellular metabolic process;cellular process;cellular response to chemical stimulus;cellular response to fibroblast growth factor stimulus;cellular response to growth factor stimulus;cellular response to organic substance;ce…	binding;cation binding;enzyme regulator activity;GTPase regulator activity;guanyl-nucleotide exchange factor activity;ion binding;metal ion binding;nucleic acid binding transcription factor activity;nucleoside-triphosphatase regulator activity;Rac guanyl-nucleotide exchange factor activity;Ras guanyl-nucleotide exchange factor activity;Rho guanyl-nucleotide exchange factor activity;sequence-speci…	cell junction;cell part;cell-cell junction;cytoplasmic part;cytosol;intracellular part;membrane;plasma membrane	biological regulation;cell activation;cell motility;cellular component movement;cellular metabolic process;cellular process;coagulation;immune system process;locomotion;metabolic process;multicellular organismal process;regulation of body fluid levels;response to chemical stimulus;response to endogenous stimulus;response to external stimulus;response to stimulus;response to stress;signal transduc…	cell part;cytosol;membrane;plasma membrane	B cell receptor signaling pathway;Chemokine signaling pathway;Fc epsilon RI signaling pathway;Fc gamma R-mediated phagocytosis;Focal adhesion;Leukocyte transendothelial migration;Natural killer cell mediated cytotoxicity;Regulation of actin cytoskeleton;T cell receptor signaling pathway	C1_1;CAMSAP_CH;CH;PH;RhoGEF;SH2;SH3_1	AFFAR_YY1_TARGETS_DN;ALK_DN.V1_DN;BIOCARTA_BCR_PATHWAY;BIOCARTA_FCER1_PATHWAY;BIOCARTA_NKCELLS_PATHWAY;BIOCARTA_RAC1_PATHWAY;BIOCARTA_TCR_PATHWAY;BONOME_OVARIAN_CANCER_SURVIVAL_SUBOPTIMAL_DEBULKING;BRCA1_DN.V1_UP;BROWNE_HCMV_INFECTION_30MIN_DN;BYSTRYKH_HEMATOPOIESIS_STEM_CELL_QTL_TRANS;CHEN_METABOLIC_SYNDROM_NETWORK;chr19p13;CTGAGCC,MIR-24;DING_LUNG_CANCER_BY_MUTATION_RATE;DNA_BINDING;FLECHNER_PB…	3D-structure;Alternativesplicing;Completeproteome;Guanine-nucleotidereleasingfactor;Metal-binding;Phosphoprotein;Polymorphism;Proteomicsidentification;Proto-oncogene;Referenceproteome;Repeat;SH2domain;SH3domain;Zinc;Zinc-finger	CD19-Vav-PI 3-kinase (p85 subunit) complex;LAT-PLC-gamma-1-p85-GRB2-CBL-VAV-SLP-76 signaling complex, C305 activated;SLP-76-PLC-gamma-1-VAV complex, alpha-TCR stimulated	9	8	7	12	11	9.8	98.313	0.00012614	11.736	3058600000	47	23.9182	23.9182	P15498;F5H5P4;Q96D37;A0A0A0MR07;P15498-2	P15498;F5H5P4;Q96D37;A0A0A0MR07;P15498-2	Proto-oncogene vav	VAV1
25.661	24.9552	25.0965	23.1486	24.9802	22.4611	25.5662	24.4903	25.0673	22.983	23.3095	22.2336	25.7723	24.082	26.2626	22.4931				cellular macromolecule metabolic process;cellular metabolic process;cellular process;cellular protein metabolic process;dephosphorylation;macromolecule metabolic process;macromolecule modification;metabolic process;peptidyl-tyrosine dephosphorylation;phosphate-containing compound metabolic process;phosphorus metabolic process;primary metabolic process;protein dephosphorylation;protein metabolic p…	catalytic activity;hydrolase activity;hydrolase activity, acting on ester bonds;non-membrane spanning protein tyrosine phosphatase activity;phosphatase activity;phosphoprotein phosphatase activity;phosphoric ester hydrolase activity;protein tyrosine phosphatase activity	cell part;cytoplasm;intracellular part	cellular metabolic process;cellular process;macromolecule metabolic process;macromolecule modification;metabolic process;phosphorus metabolic process;primary metabolic process;protein dephosphorylation;protein metabolic process;protein modification process	cell part;cytoplasm		CRAL_TRIO;CRAL_TRIO_N;Y_phosphatase	ACACTGG,MIR-199A,MIR-199B;ACTGTGA,MIR-27A,MIR-27B;AGGGCCA,MIR-328;ATACTGT,MIR-144;BENPORATH_CYCLING_GENES;BIOPOLYMER_METABOLIC_PROCESS;BIOPOLYMER_MODIFICATION;BROWN_MYELOID_CELL_DEVELOPMENT_DN;CACGTTT,MIR-302A;CACTGTG,MIR-128A,MIR-128B;CELLULAR_MACROMOLECULE_METABOLIC_PROCESS;CELLULAR_PROTEIN_METABOLIC_PROCESS;chr15q23;CTGAGCC,MIR-24;DACOSTA_UV_RESPONSE_VIA_ERCC3_DN;DEPHOSPHORYLATION;GGCAGCT,MIR-…	3D-structure;Acetylation;Completeproteome;Cytoplasm;Hydrolase;Proteinphosphatase;Proteomicsidentification;Referenceproteome		19	19	19	39.3	39.3	39.3	68.019	0	62.356	13549000000	181	24.7276	24.7276	P43378;A0A0A0MR09;H3BQT6	P43378;A0A0A0MR09	Tyrosine-protein phosphatase non-receptor type 9;Protein-tyrosine-phosphatase	PTPN9
27.6526	25.4238	27.4997	25.736	25.1692	24.3215	23.4073	27.5985	24.8793	24.0344	25.5591	23.2116	24.0593	22.6701	26.0496	25.3713				biosynthetic process;cell differentiation;cellular biosynthetic process;cellular developmental process;cellular macromolecule biosynthetic process;cellular macromolecule metabolic process;cellular metabolic process;cellular nitrogen compound metabolic process;cellular process;developmental process;macromolecule biosynthetic process;macromolecule metabolic process;metabolic process;muscle cell dif…	binding;DNA binding;nucleic acid binding;nucleotide binding	cell part;cytoplasm;intracellular membrane-bounded organelle;intracellular organelle;intracellular organelle part;intracellular part;membrane-bounded organelle;nuclear part;nucleoplasm;nucleus;organelle;organelle part	biosynthetic process;cell differentiation;cellular metabolic process;cellular nitrogen compound metabolic process;cellular process;developmental process;macromolecule metabolic process;metabolic process;nitrogen compound metabolic process;nucleobase-containing compound metabolic process;primary metabolic process;RNA metabolic process	cell part;cytoplasm;intracellular membrane-bounded organelle;intracellular organelle;nucleoplasm;nucleus;organelle		RRM_1	AAGCCAT,MIR-135A,MIR-135B;ACACTGG,MIR-199A,MIR-199B;ACCATTT,MIR-522;AGTCTTA,MIR-499;ANATOMICAL_STRUCTURE_DEVELOPMENT;ATGCAGT,MIR-217;BASAKI_YBX1_TARGETS_DN;BENPORATH_NANOG_TARGETS;BENPORATH_OCT4_TARGETS;BIOPOLYMER_METABOLIC_PROCESS;BURTON_ADIPOGENESIS_12;CACCAGC,MIR-138;CATTTCA,MIR-203;CCTGCTG,MIR-214;CELL_DEVELOPMENT;CELL_FATE_COMMITMENT;CHARAFE_BREAST_CANCER_LUMINAL_VS_BASAL_UP;CHEBOTAEV_GR_TAR…	Alternativesplicing;Completeproteome;DNA-binding;Nucleus;Phosphoprotein;Polymorphism;Proteomicsidentification;Referenceproteome;Repeat;Repressor;RNA-binding;Transcription		21	21	21	42.5	42.5	42.5	64.149	0	31.186	24435000000	242	25.3716	25.3716	A0A0A0MR39;Q9P2K5;A0A0A0MQW0;Q9P2K5-2;A0A087WUT0;A0A0C4DGV1;H0YN19;Q9P2K5-3;H0YKS1;A0A087WWC8;Q9P2K5-4	A0A0A0MR39;Q9P2K5;A0A0A0MQW0;Q9P2K5-2;A0A087WUT0	Myelin expression factor 2	MYEF2
25.6721	24.991	28.0616	27.1499	24.786	24.8634	29.3641	28.0312	30.4977	29.6172	27.4075	25.9119	27.47	25.0272	28.9997	28.7172				3'-UTR-mediated mRNA stabilization;biological regulation;cellular macromolecule metabolic process;cellular metabolic process;cellular nitrogen compound metabolic process;cellular process;macromolecule metabolic process;metabolic process;mRNA metabolic process;mRNA processing;mRNA stabilization;negative regulation of biological process;negative regulation of biosynthetic process;negative regulatio…	binding;cation binding;identical protein binding;ion binding;metal ion binding;nucleic acid binding;nucleotide binding;protein binding;protein complex binding;transition metal ion binding;zinc ion binding	cell part;intracellular membrane-bounded organelle;intracellular organelle;intracellular organelle part;intracellular part;membrane-bounded organelle;nuclear part;nucleoplasm;nucleus;organelle;organelle part	biological regulation;cellular metabolic process;cellular nitrogen compound metabolic process;cellular process;macromolecule metabolic process;metabolic process;mRNA metabolic process;mRNA processing;nitrogen compound metabolic process;nucleobase-containing compound metabolic process;primary metabolic process;RNA metabolic process;RNA processing;RNA splicing	cell part;intracellular membrane-bounded organelle;intracellular organelle;nucleoplasm;nucleus;organelle		G-patch;zf-RanBP	BLALOCK_ALZHEIMERS_DISEASE_UP;BROWNE_HCMV_INFECTION_14HR_DN;BROWNE_HCMV_INFECTION_4HR_DN;CCCNNGGGAR_V$OLF1_01;chrxp11;GATTGGY_V$NFY_Q6_01;GAUSSMANN_MLL_AF4_FUSION_TARGETS_C_UP;GCCATNTTG_V$YY1_Q6;GGGCGGR_V$SP1_Q6;GINESTIER_BREAST_CANCER_ZNF217_AMPLIFIED_DN;GNF2_FBL;GNF2_HDAC1;GOBERT_OLIGODENDROCYTE_DIFFERENTIATION_UP;GRAESSMANN_APOPTOSIS_BY_DOXORUBICIN_DN;GRAESSMANN_RESPONSE_TO_MC_AND_DOXORUBICIN_…	3D-structure;Acetylation;Alternativesplicing;Completeproteome;Metal-binding;mRNAprocessing;mRNAsplicing;Nucleus;Phosphoprotein;Polymorphism;Proteomicsidentification;Referenceproteome;Repeat;RNA-binding;Zinc;Zinc-finger		29	27	5	35.3	33.9	4.9	110.36	0	62.547	251360000000	351	27.5294	27.5294	A0A0A0MR66;P98175;P98175-2	A0A0A0MR66;P98175;P98175-2	RNA-binding protein 10	RBM10
24.2569	24.7268	26.8528	25.4758	26.3932	26.4888	26.9329	25.5025	27.803	27.1062	25.6996	25.8355	24.2251	26.2736	27.3338	27.2248				amine metabolic process;benzene-containing compound metabolic process;carboxylic acid metabolic process;catabolic process;cellular amine metabolic process;cellular amino acid metabolic process;cellular aromatic compound metabolic process;cellular catabolic process;cellular ketone metabolic process;cellular metabolic process;cellular modified amino acid metabolic process;cellular nitrogen compound…	amine binding;amino acid binding;binding;carboxylic acid binding;catalytic activity;enzyme binding;glutathione binding;glutathione transferase activity;identical protein binding;modified amino acid binding;peptide binding;protein binding;protein dimerization activity;protein homodimerization activity;transferase activity;transferase activity, transferring alkyl or aryl (other than methyl) groups	cell part;cytoplasm;cytoplasmic part;cytosol;intracellular part	amine metabolic process;catabolic process;cellular amino acid metabolic process;cellular aromatic compound metabolic process;cellular ketone metabolic process;cellular metabolic process;cellular nitrogen compound metabolic process;cellular process;metabolic process;nitrogen compound metabolic process;organic acid metabolic process;peptide metabolic process;primary metabolic process;small molecule…	cell part;cytoplasm;cytosol	Drug metabolism - cytochrome P450;Glutathione metabolism;Metabolism of xenobiotics by cytochrome P450	GST_C;GST_N	BERNARD_PPAPDC1B_TARGETS_DN;BLALOCK_ALZHEIMERS_DISEASE_UP;chr1p13;FORTSCHEGGER_PHF8_TARGETS_DN;GAZDA_DIAMOND_BLACKFAN_ANEMIA_ERYTHROID_DN;GLUTATHIONE_TRANSFERASE_ACTIVITY;GSE13411_SWITCHED_MEMORY_BCELL_VS_PLASMA_CELL_UP;GSE14308_TH17_VS_NAIVE_CD4_TCELL_UP;GSE14350_IL2RB_KO_VS_WT_TEFF_UP;GSE15324_ELF4_KO_VS_WT_ACTIVATED_CD8_TCELL_UP;GSE15659_NAIVE_CD4_TCELL_VS_ACTIVATED_TREG_UP;GSE15659_NONSUPPRES…	3D-structure;Alternativesplicing;Completeproteome;Cytoplasm;Directproteinsequencing;Polymorphism;Proteomicsidentification;Referenceproteome;Transferase		20	6	0	87.2	36.7	0	25.563	0	26.076	26932000000	193	26.3814	26.3814	A0A0A0MR85;Q03013-2;A6NNT0	A0A0A0MR85;Q03013-2	Glutathione S-transferase Mu 4	GSTM4
24.1142	24.3023	23.4266	26.7397	23.5132	27.2409	NaN	NaN	NaN	24.1391	26.7627	26.1729	25.2612	27.6807	25.3802	22.3266				actin cytoskeleton organization;actin filament organization;actin filament-based movement;actin filament-based process;actin-mediated cell contraction;actin-myosin filament sliding;actomyosin structure organization;anatomical structure development;anatomical structure formation involved in morphogenesis;anatomical structure morphogenesis;biological regulation;blood coagulation;cardiac muscle cont…	actin binding;actin filament binding;actinin binding;adenyl nucleotide binding;adenyl ribonucleotide binding;alpha-actinin binding;ATP binding;binding;calcium ion binding;calmodulin binding;catalytic activity;cation binding;cytoskeletal protein binding;enzyme binding;identical protein binding;ion binding;kinase activity;kinase binding;metal ion binding;muscle alpha-actinin binding;nucleotide bind…	cell part;chromosome;condensed chromosome;condensed nuclear chromosome;contractile fiber part;cytoplasmic part;cytoskeletal part;cytosol;extracellular membrane-bounded organelle;extracellular organelle;extracellular region;extracellular region part;extracellular vesicular exosome;I band;intracellular non-membrane-bounded organelle;intracellular organelle;intracellular organelle part;intracellular…	anatomical structure development;anatomical structure formation involved in morphogenesis;anatomical structure morphogenesis;biological regulation;cell activation;cell development;cellular component assembly;cellular component movement;cellular component organization;cellular macromolecular complex assembly;cellular metabolic process;cellular nitrogen compound metabolic process;cellular process;c…	cell part;chromosome;cytosol;extracellular organelle;extracellular region;intracellular non-membrane-bounded organelle;intracellular organelle;nuclear chromosome;organelle;vesicle	Dilated cardiomyopathy;Hypertrophic cardiomyopathy (HCM)	fn3;I-set;Pkinase;PPAK;Titin_Z	ACCATTT,MIR-522;ACEVEDO_LIVER_CANCER_WITH_H3K27ME3_UP;ACTIN_CYTOSKELETON_ORGANIZATION_AND_BIOGENESIS;ACTIN_FILAMENT_BASED_PROCESS;ADENYL_NUCLEOTIDE_BINDING;ADENYL_RIBONUCLEOTIDE_BINDING;AKL_HTLV1_INFECTION_DN;ANATOMICAL_STRUCTURE_DEVELOPMENT;ATACTGT,MIR-144;ATCATGA,MIR-433;ATGTACA,MIR-493;ATGTCAC,MIR-489;ATP_BINDING;BIOPOLYMER_METABOLIC_PROCESS;BIOPOLYMER_MODIFICATION;BLALOCK_ALZHEIMERS_DISEASE_I…	3D-structure;Alternativesplicing;ATP-binding;Calcium;Calmodulin-binding;Cardiomyopathy;Coiledcoil;Completeproteome;Cytoplasm;Directproteinsequencing;Diseasemutation;Disulfidebond;Immunoglobulindomain;Isopeptidebond;Kinase;Limb-girdlemusculardystrophy;Magnesium;Metal-binding;Nucleotide-binding;Nucleus;Phosphoprotein;Polymorphism;Proteomicsidentification;Referenceproteome;Repeat;Serine/threonine-pr…		2224	2	2	78.2	0.1	0.1	3014	0.00011864	9.0404	23306000000	96	25.8907	25.8907	A0A0A0MRA3;Q8WZ42-3;Q8WZ42-10;Q8WZ42-9;REV__P61225;REV__P28715-2	A0A0A0MRA3;Q8WZ42-3;Q8WZ42-10;Q8WZ42-9	Titin	TTN
27.3935	29.0816	29.6615	28.3924	29.9664	26.8522	28.8125	28.6768	29.144	28.8831	29.3361	27.5465	28.447	27.3671	29.2892	28.6279				actin cytoskeleton organization;actin filament-based process;anatomical structure formation involved in morphogenesis;anatomical structure morphogenesis;apoptosis;biological regulation;cell death;cell junction assembly;cell junction organization;cell part morphogenesis;cell projection morphogenesis;cell projection organization;cell-cell junction assembly;cell-cell junction organization;cellular c…	structural constituent of cytoskeleton;structural molecule activity	axolemma;axon part;cell junction;cell part;cell projection membrane;cell projection part;cell-cell junction;cytoplasm;cytoskeleton;extrinsic to membrane;intracellular non-membrane-bounded organelle;intracellular organelle;intracellular part;juxtaparanode region of axon;leading edge membrane;membrane;membrane part;neuron projection membrane;non-membrane-bounded organelle;organelle;paranode region …	anatomical structure formation involved in morphogenesis;anatomical structure morphogenesis;biological regulation;cell death;cell junction organization;cellular component assembly;cellular component morphogenesis;cellular component organization;cellular localization;cellular membrane organization;cellular process;cytoskeleton organization;death;developmental process;localization;membrane organiza…	cell part;cytoplasm;cytoskeleton;intracellular non-membrane-bounded organelle;intracellular organelle;membrane;organelle;plasma membrane	Tight junction	4_1_CTD;FA;FERM_C;FERM_M;FERM_N;SAB	AAAYWAACM_V$HFH4_01;AACTGAC,MIR-223;ALCALAY_AML_BY_NPM1_LOCALIZATION_UP;ALONSO_METASTASIS_UP;BONOME_OVARIAN_CANCER_SURVIVAL_SUBOPTIMAL_DEBULKING;BOUDOUKHA_BOUND_BY_IGF2BP2;CAMP_UP.V1_DN;CELL_JUNCTION;CHEN_METABOLIC_SYNDROM_NETWORK;chr18p11;CTGCAGY_UNKNOWN;CTIP_DN.V1_DN;DACOSTA_ERCC3_ALLELE_XPCS_VS_TTD_UP;DELYS_THYROID_CANCER_DN;DIAZ_CHRONIC_MEYLOGENOUS_LEUKEMIA_DN;DODD_NASOPHARYNGEAL_CARCINOMA_DN…	3D-structure;Acetylation;Actin-binding;Alternativesplicing;Apoptosis;Celljunction;Cellmembrane;Completeproteome;Cytoplasm;Cytoskeleton;Membrane;Phosphoprotein;Polymorphism;Proteomicsidentification;Referenceproteome;Tumorsuppressor		53	47	0	67.6	62.2	0	102.29	0	323.31	231550000000	1666	28.6947	28.6947	A0A0A0MRA8;Q9Y2J2-4;J3KT37;J3QS55;J3KS70;J3QKY2;J3KRD1;J3QKK4;J3QR33;J3QRQ6;J3QLU5;J3QS83	A0A0A0MRA8;Q9Y2J2-4	Band 4.1-like protein 3;Band 4.1-like protein 3, N-terminally processed	EPB41L3
26.2802	24.7376	27.1681	25.2481	26.5556	22.1106	22.1505	24.9034	25.6102	24.4768	24.6034	23.3776	24.8366	22.0127	24.2567	22.7345				anatomical structure morphogenesis;cell part morphogenesis;cell projection morphogenesis;cell projection organization;cellular component morphogenesis;cellular component organization;cellular component organization at cellular level;cellular component organization or biogenesis;cellular component organization or biogenesis at cellular level;cellular developmental process;cellular process;cilium m…	binding;cation binding;enzyme activator activity;enzyme regulator activity;GTPase activator activity;GTPase regulator activity;ion binding;lipid binding;metal ion binding;nucleoside-triphosphatase regulator activity;phosphatidylinositol binding;phosphatidylinositol-3,4,5-trisphosphate binding;phosphatidylinositol-4,5-bisphosphate binding;phospholipid binding;transition metal ion binding;zinc ion …	cell part;cytoplasmic part;cytosol;intracellular part;membrane	anatomical structure morphogenesis;cellular component morphogenesis;cellular component organization;cellular process;developmental process;organelle organization	cell part;cytosol;membrane	Endocytosis;Fc gamma R-mediated phagocytosis	Ank_2;ArfGap;PH;SH3_1	ACATATC,MIR-190;AGGGCCA,MIR-328;ATAGGAA,MIR-202;BOSCO_ALLERGEN_INDUCED_TH2_ASSOCIATED_MODULE;BOYAULT_LIVER_CANCER_SUBCLASS_G3_UP;BRUINS_UVC_RESPONSE_EARLY_LATE;BURTON_ADIPOGENESIS_9;BURTON_ADIPOGENESIS_PEAK_AT_0HR;CAGTATT,MIR-200B,MIR-200C,MIR-429;CARD_MIR302A_TARGETS;CHANG_IMMORTALIZED_BY_HPV31_UP;CHARAFE_BREAST_CANCER_LUMINAL_VS_MESENCHYMAL_DN;CHIANG_LIVER_CANCER_SUBCLASS_POLYSOMY7_DN;chr8q24;C…	3D-structure;Alternativesplicing;ANKrepeat;Ciliumbiogenesis/degradation;Completeproteome;Cytoplasm;GTPaseactivation;Membrane;Metal-binding;Phosphoprotein;Polymorphism;Proteomicsidentification;Referenceproteome;Repeat;SH3domain;Zinc;Zinc-finger	DDEF1-CTTN-PXN complex	38	38	35	41.8	41.8	39.7	125.5	0	112.81	28001000000	329	24.5401	24.5401	Q9ULH1;A0A0A0MRE5;Q9ULH1-2;H0YBF7;H0YBM4;E5RHD7	Q9ULH1;A0A0A0MRE5;Q9ULH1-2;H0YBF7	Arf-GAP with SH3 domain, ANK repeat and PH domain-containing protein 1	ASAP1
NaN	24.9359	NaN	22.5794	NaN	NaN	NaN	NaN	23.8029	NaN	23.5	24.5572	24.0074	24.6691	NaN	NaN				anatomical structure development;anatomical structure morphogenesis;biological regulation;calcium ion homeostasis;calcium ion transport;calcium ion transport into cytosol;cation homeostasis;cation transport;cell development;cellular calcium ion homeostasis;cellular cation homeostasis;cellular chemical homeostasis;cellular developmental process;cellular divalent inorganic cation homeostasis;cellul…	binding;calcium channel activity;calcium-release channel activity;calmodulin binding;cation channel activity;cation transmembrane transporter activity;channel activity;gated channel activity;intracellular ligand-gated calcium channel activity;intracellular ligand-gated ion channel activity;ion channel activity;ion transmembrane transporter activity;ligand-gated channel activity;ligand-gated ion c…	cell cortex;cell part;contractile fiber part;cytoplasm;cytoplasmic part;endoplasmic reticulum;endoplasmic reticulum membrane;endoplasmic reticulum part;extracellular membrane-bounded organelle;extracellular organelle;extracellular region part;extracellular vesicular exosome;I band;integral to membrane;integral to plasma membrane;intracellular membrane-bounded organelle;intracellular organelle;int…	anatomical structure development;anatomical structure morphogenesis;biological regulation;cell development;cellular homeostasis;cellular ion homeostasis;cellular process;developmental process;establishment of localization;homeostatic process;ion transport;multicellular organismal process;muscle contraction;response to chemical stimulus;response to stimulus;response to stress;transmembrane transpo…	cell cortex;cell part;cytoplasm;endoplasmic reticulum;extracellular organelle;intracellular membrane-bounded organelle;intracellular organelle;macromolecular complex;membrane;organelle;plasma membrane;protein complex;vesicle	Calcium signaling pathway;Long-term depression	Ins145_P3_rec;Ion_trans;MIR;RIH_assoc;RR_TM4-6;RYDR_ITPR;RyR;SPRY	ACCTGTTG_UNKNOWN;BRUINS_UVC_RESPONSE_VIA_TP53_GROUP_A;BRUINS_UVC_RESPONSE_VIA_TP53_GROUP_B;CAFFAREL_RESPONSE_TO_THC_24HR_3_DN;CAGCTG_V$AP4_Q5;CAGGTG_V$E12_Q6;CALCIUM_CHANNEL_ACTIVITY;CALCIUM_ION_TRANSPORT;CATION_CHANNEL_ACTIVITY;CATION_TRANSMEMBRANE_TRANSPORTER_ACTIVITY;CATION_TRANSPORT;chr19q13;CYTOPLASM;CYTOPLASMIC_PART;DAIRKEE_CANCER_PRONE_RESPONSE_E2;DARWICHE_PAPILLOMA_RISK_HIGH_UP;DARWICHE_P…	Alternativesplicing;Calcium;Calciumchannel;Calciumtransport;Calmodulin-binding;Completeproteome;Developmentalprotein;Directproteinsequencing;Diseasemutation;Ionchannel;Iontransport;Ligand-gatedionchannel;Membrane;Phosphoprotein;Polymorphism;Proteomicsidentification;Receptor;Referenceproteome;Repeat;Sarcoplasmicreticulum;S-nitrosylation;Transmembrane;Transmembranehelix;Transport		26	13	13	6.4	3.8	3.8	565.17	0	89.198	7059900000	36	24.2128	24.2128	P21817;A0A0A0MRH2;P21817-3;P21817-2;M0R014;M0R127	P21817;A0A0A0MRH2;P21817-3;P21817-2	Ryanodine receptor 1	RYR1
29.0772	28.6714	29.1416	28.3424	29.126	27.7473	29.3291	29.0637	28.6807	29.0054	28.1455	28.1365	27.937	27.2376	29.0871	28.9614				biological regulation;cellular component organization;cellular component organization at cellular level;cellular component organization or biogenesis;cellular component organization or biogenesis at cellular level;cellular membrane organization;cellular process;endocytosis;endosome transport;establishment of localization;establishment of localization in cell;establishment of protein localization;…	binding;cytoskeletal protein binding;dynactin binding;identical protein binding;lipid binding;phosphatidylinositol binding;phospholipid binding;protein binding;protein dimerization activity;protein homodimerization activity	cell part;cytoplasm;cytoplasmic membrane-bounded vesicle;cytoplasmic part;cytoplasmic vesicle;early endosome membrane;endosomal part;endosome;endosome membrane;extrinsic to membrane;intracellular;intracellular membrane-bounded organelle;intracellular organelle;intracellular organelle part;intracellular part;macromolecular complex;membrane;membrane part;membrane-bounded organelle;membrane-bounded …	biological regulation;cellular component organization;cellular membrane organization;cellular process;endocytosis;endosome transport;establishment of localization;membrane invagination;membrane organization;organelle organization;protein transport;regulation of protein modification process;transport;vesicle organization;vesicle-mediated transport	cell part;cytoplasm;cytoplasmic membrane-bounded vesicle;endosome;intracellular;intracellular membrane-bounded organelle;intracellular organelle;macromolecular complex;membrane;nucleus;organelle;protein complex;retromer complex;vesicle		PX;Vps5	AGUIRRE_PANCREATIC_CANCER_COPY_NUMBER_UP;BLALOCK_ALZHEIMERS_DISEASE_UP;BURTON_ADIPOGENESIS_9;BUYTAERT_PHOTODYNAMIC_THERAPY_STRESS_UP;CELL_SURFACE_RECEPTOR_LINKED_SIGNAL_TRANSDUCTION_GO_0007166;chr11q13;chr14q13;CYTOPLASM;ENZYME_LINKED_RECEPTOR_PROTEIN_SIGNALING_PATHWAY;GNF2_DDX5;GNF2_PTPRC;GNF2_RAP1B;GSE13411_PLASMA_CELL_VS_MEMORY_BCELL_DN;GSE13485_DAY1_VS_DAY7_YF17D_VACCINE_PBMC_DN;GSE1448_CTRL_…	Acetylation;Alternativesplicing;Coiledcoil;Completeproteome;Cytoplasm;Cytoplasmicvesicle;Endosome;Lipid-binding;Membrane;Nucleus;Phosphoprotein;Polymorphism;Proteintransport;Proteomicsidentification;Referenceproteome;Transport	SNX complex (SNX1, SNX6)	22	21	21	60.8	58.4	58.4	47.804	0	85.408	153240000000	1134	28.7008	28.7008	A0A0A0MRI2;Q9UNH7;Q9UNH7-2;G3V5X9;H0YJF8;G3V4Z5;Q86XE0;G3V5U2;G3V2U1;Q86XE0-2	A0A0A0MRI2;Q9UNH7;Q9UNH7-2;G3V5X9	Sorting nexin-6;Sorting nexin-6, N-terminally processed	SNX6
30.8888	30.5272	30.6651	32.2266	31.1464	32.5464	31.4914	30.9471	31.2679	31.6645	32.2215	32.7227	31.9341	32.4958	31.1732	31.19				amine metabolic process;carboxylic acid metabolic process;cellular amine metabolic process;cellular amino acid metabolic process;cellular ketone metabolic process;cellular macromolecule metabolic process;cellular metabolic process;cellular modified amino acid metabolic process;cellular nitrogen compound metabolic process;cellular process;cellular protein metabolic process;coenzyme metabolic proce…	carboxyl-O-methyltransferase activity;catalytic activity;methyltransferase activity;O-methyltransferase activity;protein carboxyl O-methyltransferase activity;protein methyltransferase activity;protein-L-isoaspartate (D-aspartate) O-methyltransferase activity;S-adenosylmethionine-dependent methyltransferase activity;transferase activity;transferase activity, transferring one-carbon groups	cell part;cytoplasm;cytoplasmic part;endoplasmic reticulum;extracellular membrane-bounded organelle;extracellular organelle;extracellular region part;extracellular vesicular exosome;intracellular membrane-bounded organelle;intracellular organelle;intracellular part;membrane-bounded organelle;membrane-bounded vesicle;organelle;vesicle	amine metabolic process;cellular amino acid metabolic process;cellular ketone metabolic process;cellular metabolic process;cellular nitrogen compound metabolic process;cellular process;cofactor metabolic process;heterocycle metabolic process;macromolecule metabolic process;macromolecule modification;metabolic process;nitrogen compound metabolic process;nucleobase-containing compound metabolic pro…	cell part;cytoplasm;endoplasmic reticulum;extracellular organelle;intracellular membrane-bounded organelle;intracellular organelle;organelle;vesicle		PCMT	ACEVEDO_LIVER_CANCER_DN;ACEVEDO_LIVER_TUMOR_VS_NORMAL_ADJACENT_TISSUE_DN;BAELDE_DIABETIC_NEPHROPATHY_DN;BENPORATH_MYC_MAX_TARGETS;BHATI_G2M_ARREST_BY_2METHOXYESTRADIOL_UP;BIOPOLYMER_METABOLIC_PROCESS;BIOPOLYMER_MODIFICATION;BLALOCK_ALZHEIMERS_DISEASE_DN;BORCZUK_MALIGNANT_MESOTHELIOMA_UP;BRUINS_UVC_RESPONSE_LATE;CCACACA,MIR-147;CELLULAR_MACROMOLECULE_METABOLIC_PROCESS;CELLULAR_PROTEIN_METABOLIC_PR…	3D-structure;Acetylation;Alternativesplicing;Completeproteome;Cytoplasm;Directproteinsequencing;Disulfidebond;Methyltransferase;Polymorphism;Proteomicsidentification;Referenceproteome;S-adenosyl-L-methionine;Transferase		17	17	17	88.5	88.5	88.5	24.636	0	296.16	1653500000000	4195	31.4037	31.4037	P22061;A0A0A0MRJ6;H7BY58;P22061-2;F6S8N6;C9J0F2;F8WDT3;F8WAV5;F8WAX2;H7C4X2	P22061;A0A0A0MRJ6;H7BY58;P22061-2;F6S8N6	Protein-L-isoaspartate(D-aspartate) O-methyltransferase;Protein-L-isoaspartate O-methyltransferase	PCMT1
25.2897	29.516	26.5805	23.9581	26.1301	22.9093	30.207	25.0638	28.8236	25.426	24.9654	21.6754	24.8211	21.4229	29.2297	24.8852				biological regulation;blood circulation;blood coagulation;cell activation;cellular process;circulatory system process;coagulation;establishment of localization;establishment of localization in cell;exocytosis;hemostasis;multicellular organismal process;platelet activation;platelet degranulation;regulation of biological quality;regulation of body fluid levels;secretion;secretion by cell;system pro…	binding;catalytic activity;cation binding;copper ion binding;endopeptidase activity;hydrolase activity;ion binding;metal ion binding;peptidase activity;peptidase activity, acting on L-amino acid peptides;serine hydrolase activity;serine-type endopeptidase activity;serine-type peptidase activity;transition metal ion binding	cell part;cytoplasmic membrane-bounded vesicle lumen;cytoplasmic part;cytoplasmic vesicle part;endoplasmic reticulum;extracellular region;extracellular region part;extracellular space;Golgi apparatus;intracellular membrane-bounded organelle;intracellular organelle;intracellular organelle part;intracellular part;membrane;membrane-bounded organelle;membrane-enclosed lumen;organelle;organelle lumen;…	biological regulation;blood circulation;cell activation;cellular process;circulatory system process;coagulation;establishment of localization;exocytosis;multicellular organismal process;regulation of body fluid levels;secretion;transport;vesicle-mediated transport	cell part;endoplasmic reticulum;extracellular region;extracellular space;Golgi apparatus;intracellular membrane-bounded organelle;intracellular organelle;membrane;organelle;plasma membrane;vesicle	Complement and coagulation cascades	Cu-oxidase_3;F5_F8_type_C	ACEVEDO_FGFR1_TARGETS_IN_PROSTATE_CANCER_MODEL_UP;ACEVEDO_LIVER_TUMOR_VS_NORMAL_ADJACENT_TISSUE_UP;BIOCARTA_EXTRINSIC_PATHWAY;BIOCARTA_INTRINSIC_PATHWAY;BLOOD_COAGULATION;BYSTRYKH_HEMATOPOIESIS_STEM_CELL_QTL_CIS;CERVERA_SDHB_TARGETS_2;CHEN_LVAD_SUPPORT_OF_FAILING_HEART_DN;chr1q23;COAGULATION;CREIGHTON_ENDOCRINE_THERAPY_RESISTANCE_3;FONTAINE_PAPILLARY_THYROID_CARCINOMA_DN;GAUSSMANN_MLL_AF4_FUSION_…	3D-structure;Bloodcoagulation;Calcium;Completeproteome;Copper;Diseasemutation;Disulfidebond;Glycoprotein;Hemostasis;Metal-binding;Phosphoprotein;Polymorphism;Proteomicsidentification;Referenceproteome;Repeat;Secreted;Signal;Sulfation;Thrombophilia;Zymogen		50	38	38	27.7	22.2	22.2	251.7	0	90.326	30977000000	361	25.3114	25.3114	P12259;A0A0A0MRJ7	P12259;A0A0A0MRJ7	Coagulation factor V;Coagulation factor V heavy chain;Coagulation factor V light chain	F5
26.3297	26.7061	27.9111	29.2125	27.4021	28.5809	27.8205	26.4767	25.5097	27.5828	29.0556	28.6314	28.2974	28.3012	26.321	27.7826				cellular macromolecule metabolic process;cellular metabolic process;cellular process;cellular protein metabolic process;establishment of localization;establishment of localization in cell;establishment of protein localization;establishment of protein localization in mitochondrion;establishment of protein localization to organelle;intracellular protein transport;intracellular transport;macromolecu…		cell part;cytoplasmic part;integral to membrane;intracellular organelle part;intracellular part;intrinsic to membrane;membrane;membrane part;mitochondrial inner membrane;mitochondrial membrane;mitochondrial outer membrane;mitochondrial part;organelle inner membrane;organelle membrane;organelle outer membrane;organelle part;outer membrane	cellular metabolic process;cellular process;establishment of localization;macromolecule metabolic process;metabolic process;primary metabolic process;protein metabolic process;protein targeting;protein transport;transport	cell part;membrane		Tom37;Tom37_C	ACEVEDO_LIVER_TUMOR_VS_NORMAL_ADJACENT_TISSUE_UP;CAGGTG_V$E12_Q6;CCANNAGRKGGC_UNKNOWN;CCCNNGGGAR_V$OLF1_01;chr1q21;CTTTGT_V$LEF1_Q2;DAIRKEE_TERT_TARGETS_UP;GCANCTGNY_V$MYOD_Q6;GGGAGGRR_V$MAZ_Q6;GGGCGGR_V$SP1_Q6;GGGTGGRR_V$PAX4_03;GSE12845_IGD_POS_VS_NEG_BLOOD_BCELL_DN;GSE13484_12H_VS_3H_YF17D_VACCINE_STIM_PBMC_DN;GSE1460_INTRATHYMIC_T_PROGENITOR_VS_CD4_THYMOCYTE_UP;GSE15750_WT_VS_TRAF6KO_DAY6_EFF…	Alternativesplicing;Completeproteome;Isopeptidebond;Membrane;Mitochondrion;Mitochondrionoutermembrane;Polymorphism;Proteintransport;Proteomicsidentification;Referenceproteome;Transmembrane;Transmembranehelix;Transport;Ublconjugation		12	12	12	30	30	30	51.476	0	104.26	137120000000	811	27.8697	27.8697	Q13505;A0A0A0MRK6;Q13505-3;A0A0C4DFQ1;Q13505-2;H0Y6Y5	Q13505;A0A0A0MRK6;Q13505-3;A0A0C4DFQ1;Q13505-2	Metaxin-1	MTX1
28.3855	24.7108	27.5196	21.8867	27.9187	NaN	21.9	28.3551	22.5258	21.7476	23.0781	22.3291	25.222	23.6588	23.8285	28.536				biological regulation;blood coagulation;cation homeostasis;cation transport;cell communication;cell volume homeostasis;cell-cell signaling;cellular cation homeostasis;cellular chemical homeostasis;cellular homeostasis;cellular ion homeostasis;cellular metal ion homeostasis;cellular monovalent inorganic cation homeostasis;cellular potassium ion homeostasis;cellular potassium ion transport;cellular…	actin binding;binding;calcium activated cation channel activity;calcium-activated potassium channel activity;cation binding;cation channel activity;cation transmembrane transporter activity;channel activity;cytoskeletal protein binding;gated channel activity;ion binding;ion channel activity;ion gated channel activity;ion transmembrane transporter activity;large conductance calcium-activated potas…	apical plasma membrane;cation channel complex;caveola;cell part;extracellular membrane-bounded organelle;extracellular organelle;extracellular region part;extracellular vesicular exosome;integral to membrane;intrinsic to membrane;ion channel complex;macromolecular complex;membrane;membrane part;membrane raft;membrane-bounded organelle;membrane-bounded vesicle;organelle;plasma membrane;plasma memb…	biological regulation;cell communication;cell-cell signaling;cellular homeostasis;cellular ion homeostasis;cellular process;coagulation;establishment of localization;excretion;homeostatic process;ion transport;multicellular organismal process;muscle contraction;regulation of body fluid levels;response to abiotic stimulus;response to chemical stimulus;response to osmotic stress;response to stimulu…	cell part;extracellular organelle;macromolecular complex;membrane;organelle;plasma membrane;protein complex;vesicle	Pancreatic secretion;Salivary secretion;Vascular smooth muscle contraction	BK_channel_a;Ion_trans;TrkA_N	AAAGACA,MIR-511;AACATTC,MIR-409-3P;AACTTT_UNKNOWN;AAGCACT,MIR-520F;AAGCCAT,MIR-135A,MIR-135B;ACCAAAG,MIR-9;ACEVEDO_FGFR1_TARGETS_IN_PROSTATE_CANCER_MODEL_UP;ACTGCAG,MIR-17-3P;AGCACTT,MIR-93,MIR-302A,MIR-302B,MIR-302C,MIR-302D,MIR-372,MIR-373,MIR-520E,MIR-520A,MIR-526B,MIR-520B,MIR-520C,MIR-520D;ATCATGA,MIR-433;ATGCTGG,MIR-338;ATGTACA,MIR-493;ATTCTTT,MIR-186;AZARE_NEOPLASTIC_TRANSFORMATION_BY_STAT…	3D-structure;Alternativesplicing;Calcium;Cellmembrane;Completeproteome;Diseasemutation;Epilepsy;Ionchannel;Iontransport;Lipoprotein;Magnesium;Membrane;Metal-binding;Palmitate;Phosphoprotein;Potassium;Potassiumchannel;Potassiumtransport;Proteomicsidentification;Referenceproteome;Transmembrane;Transmembranehelix;Transport;Voltage-gatedchannel	BKCA-beta2AR complex;BKCA-beta2AR-AKAP79 signaling complex	25	25	2	25	25	1.1	135.49	0	69.562	18120000000	259	25.175	25.175	Q12791-2;H0Y382;Q5SVK0;A0A0A0MRR0;H0Y379;Q5SVJ7;Q12791-5;S4R2X4;A0A0A0MSE6	Q12791-2;H0Y382;Q5SVK0;A0A0A0MRR0;H0Y379;Q5SVJ7;Q12791-5;S4R2X4;A0A0A0MSE6	Calcium-activated potassium channel subunit alpha-1	KCNMA1
25.2169	24.4484	24.487	24.2016	24.5231	24.0226	22.5755	25.6957	24.9983	24.8863	24.9512	25.3716	24.9829	26.3137	25.4614	24.4966				cellular component assembly;cellular component assembly at cellular level;cellular component organization;cellular component organization at cellular level;cellular component organization or biogenesis;cellular component organization or biogenesis at cellular level;cellular macromolecular complex assembly;cellular macromolecular complex subunit organization;cellular macromolecule metabolic proces…	binding;cation binding;identical protein binding;ion binding;metal ion binding;mRNA binding;nucleic acid binding;protein binding;protein dimerization activity;protein homodimerization activity;RNA binding;single-stranded RNA binding;snRNA binding;transition metal ion binding;U1 snRNA binding;zinc ion binding	Cajal body;cell part;commitment complex;intracellular organelle part;intracellular part;macromolecular complex;nuclear body;nuclear part;nucleoplasm;nucleoplasm part;organelle part;prespliceosome;ribonucleoprotein complex;small nuclear ribonucleoprotein complex;spliceosomal complex;U1 snRNP;U2-type prespliceosome;U2-type spliceosomal complex	cellular component assembly;cellular component organization;cellular macromolecular complex assembly;cellular metabolic process;cellular nitrogen compound metabolic process;cellular process;macromolecular complex assembly;macromolecule metabolic process;metabolic process;mRNA metabolic process;mRNA processing;nitrogen compound metabolic process;nucleobase-containing compound metabolic process;pri…	cell part;macromolecular complex;nucleoplasm;ribonucleoprotein complex;small nuclear ribonucleoprotein complex;spliceosomal complex	Spliceosome	zf-U1	AATGTGA,MIR-23A,MIR-23B;ACEVEDO_LIVER_CANCER_UP;ACEVEDO_LIVER_TUMOR_VS_NORMAL_ADJACENT_TISSUE_UP;BIOPOLYMER_METABOLIC_PROCESS;CHANG_CORE_SERUM_RESPONSE_UP;chr6p21;CYCLIN_D1_KE_.V1_UP;CYCLIN_D1_UP.V1_UP;GARCIA_TARGETS_OF_FLI1_AND_DAX1_DN;GARY_CD5_TARGETS_DN;GCGNNANTTCC_UNKNOWN;GNF2_G22P1;GNF2_RAN;GRADE_COLON_CANCER_UP;GSE15930_NAIVE_VS_48H_IN_VITRO_STIM_IFNAB_CD8_TCELL_DN;GSE17721_LPS_VS_GARDIQUIM…	3D-structure;Acetylation;Completeproteome;Metal-binding;Nucleus;Phosphoprotein;Proteomicsidentification;Referenceproteome;Ribonucleoprotein;RNA-binding;Zinc;Zinc-finger	Spliceosome	3	3	3	24.5	24.5	24.5	17.394	0.00013497	15.071	23374000000	185	24.774	24.774	P09234;A0A0A0MRR7;Q5TAL2	P09234;A0A0A0MRR7	U1 small nuclear ribonucleoprotein C	SNRPC
28.2811	27.8636	28.6353	26.5101	27.7603	25.7875	28.1508	28.0144	27.4796	26.7895	26.9979	26.2572	26.0758	25.3602	27.4193	28.1744				actin cytoskeleton organization;actin filament organization;actin filament-based process;actin polymerization or depolymerization;anatomical structure development;anatomical structure formation involved in morphogenesis;anatomical structure morphogenesis;anterior/posterior pattern specification;biological regulation;cell development;cell part morphogenesis;cell projection morphogenesis;cell proje…	binding;cytoskeletal protein binding;enzyme activator activity;enzyme regulator activity;kinase activator activity;kinase regulator activity;protein binding;protein complex binding;protein kinase activator activity;protein kinase regulator activity;protein tyrosine kinase activator activity	cell junction;cell part;cell projection;cell projection part;cytoplasm;cytoplasmic part;cytoskeletal part;cytoskeleton;cytosol;endoplasmic reticulum;extracellular membrane-bounded organelle;extracellular organelle;extracellular region part;extracellular vesicular exosome;filopodium;growth cone;intracellular;intracellular membrane-bounded organelle;intracellular non-membrane-bounded organelle;intr…	anatomical structure development;anatomical structure formation involved in morphogenesis;anatomical structure morphogenesis;biological regulation;cell development;cellular component morphogenesis;cellular component movement;cellular component organization;cellular metabolic process;cellular process;cytoskeleton organization;developmental process;immune system process;macromolecule metabolic proc…	cell part;cell projection;cytoplasm;cytoskeleton;cytosol;endoplasmic reticulum;extracellular organelle;filopodium;intracellular;intracellular membrane-bounded organelle;intracellular non-membrane-bounded organelle;intracellular organelle;macromolecular complex;membrane;nucleus;organelle;protein complex;site of polarized growth;vesicle		Abi_HHR;SH3_1	BAELDE_DIABETIC_NEPHROPATHY_DN;BIOPOLYMER_METABOLIC_PROCESS;BIOPOLYMER_MODIFICATION;BUYTAERT_PHOTODYNAMIC_THERAPY_STRESS_UP;CELL_FRACTION;CELL_PROJECTION;CELL_PROLIFERATION_GO_0008283;CELL_SURFACE_RECEPTOR_LINKED_SIGNAL_TRANSDUCTION_GO_0007166;CELLULAR_MACROMOLECULE_METABOLIC_PROCESS;CELLULAR_PROTEIN_METABOLIC_PROCESS;CHANG_POU5F1_TARGETS_UP;chr10p11;CTGYNNCTYTAA_UNKNOWN;CTTTGT_V$LEF1_Q2;CYTOPLAS…	Acetylation;Alternativesplicing;Celljunction;Cellmembrane;Cellprojection;Chromosomalrearrangement;Coiledcoil;Completeproteome;Cytoplasm;Cytoskeleton;Directproteinsequencing;Host-virusinteraction;Membrane;Nucleus;Phosphoprotein;Polymorphism;Postsynapticcellmembrane;Proteomicsidentification;Referenceproteome;SH3domain;Synapse	ABI1-WASF2 complex;ABI1-WASL complex;Wave-2 complex	17	17	14	37	37	30.3	55.08	0	68.523	68962000000	715	27.4568	27.4568	Q8IZP0;Q8IZP0-3;Q8IZP0-2;B6VEX4;A0A0A0MRT6;Q8IZP0-10;Q8IZP0-8;Q8IZP0-7;Q8IZP0-4;Q8IZP0-5;Q8IZP0-6;Q8IZP0-9;Q8IZP0-12;Q8IZP0-11	Q8IZP0;Q8IZP0-3;Q8IZP0-2;B6VEX4;A0A0A0MRT6;Q8IZP0-10;Q8IZP0-8;Q8IZP0-7;Q8IZP0-4;Q8IZP0-5;Q8IZP0-6;Q8IZP0-9;Q8IZP0-12;Q8IZP0-11	Abl interactor 1	ABI1
23.2572	24.4894	21.102	25.1329	24.7639	24.5714	NaN	23.5586	26.2037	23.5749	25.6063	24.833	24.8857	25.1168	25.0579	23.6058				biological regulation;cellular metabolic process;cellular nitrogen compound metabolic process;cellular process;cellular response to stimulus;metabolic process;nitrogen compound metabolic process;nucleobase-containing compound metabolic process;nucleobase-containing small molecule metabolic process;nucleoside phosphate metabolic process;nucleotide metabolic process;nucleotide phosphorylation;phosp…	catalytic activity;guanylate kinase activity;kinase activity;nucleobase-containing compound kinase activity;nucleotide kinase activity;phosphotransferase activity, phosphate group as acceptor;transferase activity;transferase activity, transferring phosphorus-containing groups	cell part;integral to membrane;integral to plasma membrane;intrinsic to membrane;intrinsic to plasma membrane;membrane;membrane part;plasma membrane part	biological regulation;cellular metabolic process;cellular nitrogen compound metabolic process;cellular process;metabolic process;nitrogen compound metabolic process;nucleobase-containing compound metabolic process;nucleobase-containing small molecule metabolic process;nucleotide metabolic process;phosphorus metabolic process;primary metabolic process;response to stimulus;signal transduction;small…	cell part;membrane		Guanylate_kin;L27;PDZ;SH3_2	AACTTT_UNKNOWN;AACYNNNNTTCCS_UNKNOWN;AGUIRRE_PANCREATIC_CANCER_COPY_NUMBER_UP;AKT_UP_MTOR_DN.V1_UP;BROWNE_HCMV_INFECTION_20HR_UP;CACTGCC,MIR-34A,MIR-34C,MIR-449;CACTGTG,MIR-128A,MIR-128B;CELL_FRACTION;CELL_SURFACE;chr17q12;CTTTAAR_UNKNOWN;CTTTGA_V$LEF1_Q2;CTTTGT_V$LEF1_Q2;ESC_J1_UP_EARLY.V1_UP;GCANCTGNY_V$MYOD_Q6;GCCNNNWTAAR_UNKNOWN;GCM_ATM;GCM_BECN1;GCM_BNIP1;GCM_CDH5;GCM_DPF2;GCM_ERCC4;GCM_FANC…	3D-structure;Alternativesplicing;Completeproteome;Phosphoprotein;Proteomicsidentification;Referenceproteome;Repeat;SH3domain		13	12	12	31.8	29.6	29.6	60.516	0.00012631	11.791	18469000000	74	24.8593	24.8593	B4DZ84;D3DX48;A0A0A0MRU0;A0A0D9SFF8;D3DX49;A0A0C4DH75;Q14168;Q14168-3;Q14168-6;Q14168-2;Q14168-4;Q14168-5;A0A087WVY2;E5RI47;E5RK50;E5RJK0;E5RK44;E5RI32;E5RIU3;A0A087X0C7;E5RFN8	B4DZ84;D3DX48;A0A0A0MRU0;A0A0D9SFF8;D3DX49;A0A0C4DH75;Q14168;Q14168-3;Q14168-6;Q14168-2;Q14168-4;Q14168-5	MAGUK p55 subfamily member 2	MPP2
30.6272	31.0658	30.3786	30.2538	30.3106	29.0602	30.9725	30.718	31.2333	30.1752	30.2441	29.5692	29.6027	28.7387	31.1916	29.8345				biosynthetic process;cell differentiation;cellular biosynthetic process;cellular developmental process;cellular macromolecule biosynthetic process;cellular macromolecule metabolic process;cellular metabolic process;cellular process;cellular protein metabolic process;developmental process;establishment of localization;establishment of protein localization;macromolecule biosynthetic process;macromo…	receptor activity	cell part;cytoplasmic part;endoplasmic reticulum;endoplasmic reticulum part;integral to endoplasmic reticulum membrane;integral to membrane;integral to organelle membrane;intracellular membrane-bounded organelle;intracellular non-membrane-bounded organelle;intracellular organelle;intracellular organelle part;intracellular part;intrinsic to endoplasmic reticulum membrane;intrinsic to membrane;intr…	biosynthetic process;cell differentiation;cellular metabolic process;cellular process;developmental process;establishment of localization;macromolecule metabolic process;metabolic process;primary metabolic process;protein metabolic process;protein transport;translation;transport	cell part;endoplasmic reticulum;intracellular membrane-bounded organelle;intracellular non-membrane-bounded organelle;intracellular organelle;macromolecular complex;membrane;organelle;ribonucleoprotein complex;ribosome	Protein processing in endoplasmic reticulum	Rib_recp_KP_reg	ACATTCC,MIR-1,MIR-206;ALCALAY_AML_BY_NPM1_LOCALIZATION_UP;AMIT_EGF_RESPONSE_480_HELA;BILBAN_B_CLL_LPL_UP;BIOSYNTHETIC_PROCESS;BLALOCK_ALZHEIMERS_DISEASE_UP;BOYAULT_LIVER_CANCER_SUBCLASS_G6_DN;CELLULAR_BIOSYNTHETIC_PROCESS;CELLULAR_MACROMOLECULE_METABOLIC_PROCESS;CELLULAR_PROTEIN_METABOLIC_PROCESS;chr20p12;CREIGHTON_ENDOCRINE_THERAPY_RESISTANCE_3;CTTTGA_V$LEF1_Q2;CYTOPLASM;CYTOPLASMIC_PART;DAVICIO…	Acetylation;Alternativesplicing;Completeproteome;Endoplasmicreticulum;Membrane;Phosphoprotein;Polymorphism;Proteintransport;Proteomicsidentification;Referenceproteome;Repeat;Translocation;Transmembrane;Transmembranehelix;Transport		72	72	25	63.5	63.5	28.8	152.47	0	323.31	990880000000	4599	30.2822	30.2822	Q9P2E9;A0A0A0MRV0;Q9P2E9-2;A0A087WVV2;Q9P2E9-3;A0A087WU26;A2A2S5;V9GY78	Q9P2E9;A0A0A0MRV0;Q9P2E9-2;A0A087WVV2;Q9P2E9-3	Ribosome-binding protein 1	RRBP1
NaN	27.6443	26.4164	NaN	26.0142	NaN	25.9154	25.305	25.226	23.9731	NaN	22.993	NaN	NaN	26.0654	24.5123										V-set	chr14q32	Completeproteome;Proteomicsidentification;Referenceproteome		4	1	1	39	17.1	17.1	13.815	0	127.52	6693500000	37	25.7162	25.7162	A0A0A0MS12;A0A0G2JNA6	A0A0A0MS12;A0A0G2JNA6		IGHV4-34
30.479	29.9076	30.8895	29.1665	30.7196	28.1609	29.733	30.8989	30.1759	29.607	29.2564	27.9915	28.6377	27.4911	30.4368	30.2983				biological regulation;cation homeostasis;chemical homeostasis;homeostatic process;ion homeostasis;iron ion homeostasis;regulation of biological quality	ion transmembrane transporter activity;substrate-specific transmembrane transporter activity;substrate-specific transporter activity;transmembrane transporter activity;transporter activity	cell part;cytoplasmic part;integral to membrane;intracellular membrane-bounded organelle;intracellular organelle;intracellular organelle part;intracellular part;intrinsic to membrane;membrane;membrane part;membrane-bounded organelle;mitochondrial membrane;mitochondrial part;mitochondrion;organelle;organelle membrane;organelle part	biological regulation;homeostatic process	cell part;intracellular membrane-bounded organelle;intracellular organelle;membrane;mitochondrion;organelle		Mtc	BLALOCK_ALZHEIMERS_DISEASE_UP;CGTSACG_V$PAX3_B;chr10q24;CREIGHTON_ENDOCRINE_THERAPY_RESISTANCE_1;DANG_BOUND_BY_MYC;DANG_MYC_TARGETS_DN;DANG_REGULATED_BY_MYC_DN;DEURIG_T_CELL_PROLYMPHOCYTIC_LEUKEMIA_DN;DITTMER_PTHLH_TARGETS_DN;ELVIDGE_HIF1A_AND_HIF2A_TARGETS_DN;ELVIDGE_HIF1A_TARGETS_DN;ELVIDGE_HYPOXIA_BY_DMOG_UP;ELVIDGE_HYPOXIA_UP;ENK_UV_RESPONSE_EPIDERMIS_UP;FORTSCHEGGER_PHF8_TARGETS_DN;GGGAGGRR_…	Completeproteome;Iontransport;Iron;Irontransport;Membrane;Mitochondrion;Proteomicsidentification;Referenceproteome;Transmembrane;Transmembranehelix;Transport		17	17	16	62.9	62.9	57	35.503	0	92.63	346400000000	1575	29.7819	29.7819	A0A0A0MS41;Q9BWM7;S4R3N9	A0A0A0MS41;Q9BWM7;S4R3N9	Sideroflexin;Sideroflexin-3	SFXN3
NaN	NaN	NaN	26.7796	NaN	26.3477	NaN	NaN	NaN	24.4255	27.0497	27.0673	24.9053	26.6979	NaN	24.4026				actin cytoskeleton organization;actin filament capping;actin filament organization;actin filament severing;actin filament-based process;actin nucleation;barbed-end actin filament capping;biological regulation;cellular component organization;cellular component organization at cellular level;cellular component organization or biogenesis;cellular component organization or biogenesis at cellular leve…	binding;calcium ion binding;cation binding;ion binding;metal ion binding		biological regulation;cellular component organization;cellular process;cytoskeleton organization;organelle organization;regulation of organelle organization		Fc gamma R-mediated phagocytosis;Regulation of actin cytoskeleton	Gelsolin	ACEVEDO_FGFR1_TARGETS_IN_PROSTATE_CANCER_MODEL_DN;ACTIN_CYTOSKELETON;ACTIN_CYTOSKELETON_ORGANIZATION_AND_BIOGENESIS;ACTIN_FILAMENT_BASED_PROCESS;ACTIN_FILAMENT_POLYMERIZATION;ACTIN_POLYMERIZATION_AND_OR_DEPOLYMERIZATION;ALCALAY_AML_BY_NPM1_LOCALIZATION_DN;ALFANO_MYC_TARGETS;BAE_BRCA1_TARGETS_UP;BENPORATH_ES_WITH_H3K27ME3;BERENJENO_TRANSFORMED_BY_RHOA_DN;BIOCARTA_ECM_PATHWAY;BIOCARTA_HIVNEF_PATHWA…	Completeproteome;Proteomicsidentification;Referenceproteome		54	3	3	83.4	3.5	3.5	82.525	0	24.701	23554000000	133	26.5583	26.5583	A0A0A0MS51;A0A0A0MT01;Q5T0H8	A0A0A0MS51;A0A0A0MT01		GSN
29.8978	24.2061	29.1243	26.2833	28.2819	25.0776	22.8797	29.8946	25.3287	27.5486	25.8678	25.3011	25.6996	24.6381	24.6534	29.9164				anatomical structure development;biological regulation;calcium ion transport;cation transport;cell communication;cell cycle process;cell differentiation;cell surface receptor linked signaling pathway;cell-cell signaling;cellular component assembly;cellular component organization;cellular component organization or biogenesis;cellular developmental process;cellular macromolecule metabolic process;c…	adenyl nucleotide binding;adenyl ribonucleotide binding;ATP binding;binding;calcium-dependent protein serine/threonine phosphatase activity;calmodulin binding;calmodulin-dependent protein kinase activity;catalytic activity;hydrolase activity;hydrolase activity, acting on ester bonds;identical protein binding;kinase activity;nucleotide binding;phosphatase activity;phosphoprotein phosphatase activi…	cell part;cytoplasmic part;cytoplasmic vesicle membrane;cytoplasmic vesicle part;cytosol;endocytic vesicle membrane;endoplasmic reticulum membrane;endoplasmic reticulum part;intracellular organelle part;intracellular part;membrane;membrane part;nuclear part;nucleoplasm;organelle membrane;organelle part;plasma membrane;sarcoplasmic reticulum membrane;vesicle membrane	anatomical structure development;biological regulation;cell communication;cell differentiation;cell-cell signaling;cellular component assembly;cellular component organization;cellular metabolic process;cellular process;developmental process;establishment of localization;hormone transport;ion transport;macromolecular complex assembly;macromolecule metabolic process;macromolecule modification;metab…	cell part;cytosol;membrane;nucleoplasm;plasma membrane	Calcium signaling pathway;ErbB signaling pathway;Gastric acid secretion;Glioma;GnRH signaling pathway;ko05152;Long-term potentiation;Melanogenesis;Neurotrophin signaling pathway;Olfactory transduction;Oocyte meiosis;Phototransduction - fly;Wnt signaling pathway	CaMKII_AD;Pkinase	ACAGGGT,MIR-10A,MIR-10B;AGGAGTG,MIR-483;AMBROSINI_FLAVOPIRIDOL_TREATMENT_TP53;ATAACCT,MIR-154;ATGCACG,MIR-517B;BHAT_ESR1_TARGETS_NOT_VIA_AKT1_DN;BIOCARTA_BIOPEPTIDES_PATHWAY;BIOCARTA_CACAM_PATHWAY;BIOCARTA_CREB_PATHWAY;BIOCARTA_PGC1A_PATHWAY;BIOCARTA_STATHMIN_PATHWAY;BROWNE_HCMV_INFECTION_24HR_UP;BROWNE_HCMV_INFECTION_30MIN_UP;CAATGCA,MIR-33;CAGCTG_V$AP4_Q5;CAGGGTC,MIR-504;CAGGTG_V$E12_Q6;CCTGAGT…	3D-structure;Alternativesplicing;ATP-binding;Calmodulin-binding;Completeproteome;Developmentalprotein;Differentiation;Kinase;Membrane;Neurogenesis;Nucleotide-binding;Phosphoprotein;Polymorphism;Proteomicsidentification;Referenceproteome;Sarcoplasmicreticulum;Serine/threonine-proteinkinase;Transferase		25	13	1	61.2	37.1	5.4	65.241	0	206.92	59356000000	565	25.9154	25.9154	Q13555-6;A0A0A0MS52;Q13555;Q13555-5;Q13555-2;A0A0A0MT11;Q13555-4;Q13555-8;Q13555-9;Q8WU40;H0Y6G2	Q13555-6;A0A0A0MS52;Q13555;Q13555-5;Q13555-2;A0A0A0MT11;Q13555-4;Q13555-8;Q13555-9;Q8WU40;H0Y6G2	Calcium/calmodulin-dependent protein kinase type II subunit gamma	CAMK2G
25.8201	28.024	27.0205	23.4376	26.941	21.1481	26.7971	28.3089	30.9273	28.5282	26.2089	24.4557	25.0945	21.8837	31.2968	29.6293				alcohol metabolic process;cellular metabolic process;cellular process;ethanol metabolic process;ethanol oxidation;metabolic process;oxidation-reduction process;primary alcohol metabolic process;response to chemical stimulus;response to ethanol;response to organic substance;response to stimulus;small molecule metabolic process;xenobiotic metabolic process	alcohol binding;alcohol dehydrogenase (NAD) activity;alcohol dehydrogenase activity, zinc-dependent;binding;catalytic activity;cation binding;ethanol binding;ion binding;metal ion binding;oxidoreductase activity;oxidoreductase activity, acting on CH-OH group of donors;oxidoreductase activity, acting on the CH-OH group of donors, NAD or NADP as acceptor;transition metal ion binding;zinc ion binding	cell part;cytoplasmic part;cytosol;extracellular membrane-bounded organelle;extracellular organelle;extracellular region part;extracellular vesicular exosome;intracellular part;membrane-bounded organelle;membrane-bounded vesicle;organelle;vesicle	alcohol metabolic process;cellular metabolic process;cellular process;metabolic process;response to chemical stimulus;response to stimulus;small molecule metabolic process;xenobiotic metabolic process	cell part;cytosol;extracellular organelle;organelle;vesicle	Drug metabolism - cytochrome P450;Fatty acid metabolism;Glycolysis / Gluconeogenesis;Metabolism of xenobiotics by cytochrome P450;Retinol metabolism;Tyrosine metabolism	ADH_N;ADH_zinc_N	ACEVEDO_METHYLATED_IN_LIVER_CANCER_DN;ACEVEDO_NORMAL_TISSUE_ADJACENT_TO_LIVER_TUMOR_DN;ALCOHOL_METABOLIC_PROCESS;CAIRO_HEPATOBLASTOMA_CLASSES_DN;CAR_HPX;CAR_IGFBP1;CERVERA_SDHB_TARGETS_1_DN;CHIANG_LIVER_CANCER_SUBCLASS_CTNNB1_UP;CHIANG_LIVER_CANCER_SUBCLASS_PROLIFERATION_DN;chr4q23;DODD_NASOPHARYNGEAL_CARCINOMA_UP;ELECTRON_CARRIER_ACTIVITY;ENK_UV_RESPONSE_EPIDERMIS_DN;FLECHNER_BIOPSY_KIDNEY_TRANS…	Alternativesplicing;Completeproteome;Cytoplasm;Metal-binding;NAD;Oxidoreductase;Phosphoprotein;Polymorphism;Proteomicsidentification;Referenceproteome;Zinc		16	15	15	55.2	48.6	48.6	39.088	0	194.63	212630000000	885	27.0205	27.0205	P28332;A0A0A0MS56;P28332-2;Q8IUN7;D6RH17;D6RDN5;H0Y8U2	P28332;A0A0A0MS56;P28332-2;Q8IUN7;D6RH17	Alcohol dehydrogenase 6	ADH6
26.6709	26.2293	26.8261	26.3281	26.1701	25.0314	25.8679	27.958	26.2685	27.313	26.2878	25.433	25.4617	25.5503	26.4215	27.346				3'-UTR-mediated mRNA stabilization;activation of immune response;activation of innate immune response;adaptive immune response;adaptive immune response based on somatic recombination of immune receptors built from immunoglobulin superfamily domains;B cell mediated immunity;biological regulation;cell surface receptor linked signaling pathway;cellular macromolecule metabolic process;cellular metabo…	binding;cytokine receptor binding;death receptor binding;identical protein binding;protein binding;protein domain specific binding;receptor binding;TIR domain binding;tumor necrosis factor receptor superfamily binding	cell part;cytoplasm;cytoplasmic part;cytoskeletal part;cytosol;endosomal part;endosome membrane;intracellular organelle part;intracellular part;macromolecular complex;membrane;organelle membrane;organelle part;plasma membrane;postsynaptic density;protein complex;synapse part	biological regulation;cellular metabolic process;cellular nitrogen compound metabolic process;cellular process;immune system process;macromolecule metabolic process;metabolic process;mRNA metabolic process;multi-organism process;nitrogen compound metabolic process;nucleobase-containing compound metabolic process;primary metabolic process;protein metabolic process;response to abiotic stimulus;resp…	cell part;cytoplasm;cytosol;macromolecular complex;membrane;plasma membrane;protein complex	African trypanosomiasis;Apoptosis;Chagas disease (American trypanosomiasis);ko05152;Leishmaniasis;Malaria;Measles;Toll-like receptor signaling pathway;Toxoplasmosis	Death;TIR	BANDRES_RESPONSE_TO_CARMUSTIN_MGMT_48HR_DN;BILD_HRAS_ONCOGENIC_SIGNATURE;BIOCARTA_GSK3_PATHWAY;BIOCARTA_IL1R_PATHWAY;BIOCARTA_NFKB_PATHWAY;BIOCARTA_NTHI_PATHWAY;BIOCARTA_TOLL_PATHWAY;BROWNE_INTERFERON_RESPONSIVE_GENES;BRUINS_UVC_RESPONSE_VIA_TP53_GROUP_B;chr3p22;DUAN_PRDM5_TARGETS;FLECHNER_PBL_KIDNEY_TRANSPLANT_OK_VS_DONOR_UP;FLECHNER_PBL_KIDNEY_TRANSPLANT_REJECTED_VS_OK_DN;FOSTER_KDM1A_TARGETS_D…	3D-structure;Alternativesplicing;Completeproteome;Cytoplasm;Diseasemutation;Immunity;Inflammatoryresponse;Innateimmunity;Proteomicsidentification;Referenceproteome		15	15	15	59.2	59.2	59.2	34.58	0	27.314	30607000000	149	26.3281	26.3281	A0A0A0MS70;H0Y4G9;A0A0A0MST0;Q99836;Q99836-5;Q99836-6;A0A0A0MSI9;Q99836-2;Q99836-3;Q99836-4	A0A0A0MS70;H0Y4G9;A0A0A0MST0;Q99836;Q99836-5;Q99836-6;A0A0A0MSI9;Q99836-2	Myeloid differentiation primary response protein MyD88	MYD88
21.1966	25.3459	24.1416	24.0407	24.9266	NaN	NaN	NaN	25.0111	NaN	25.1798	22.2101	24.3064	NaN	27.7349	24.0833				biological regulation;cell proliferation;cell surface receptor linked signaling pathway;cellular process;cellular response to chemical stimulus;cellular response to cytokine stimulus;cellular response to organic substance;cellular response to stimulus;cytokine-mediated signaling pathway;intracellular protein kinase cascade;intracellular signal transduction;JAK-STAT cascade;negative regulation of …	binding;cytokine binding;cytokine receptor activity;molecular transducer activity;protein binding;receptor activity;signal transducer activity;signaling receptor activity;transmembrane signaling receptor activity	cell part;cytoplasmic part;cytoplasmic vesicle;cytoplasmic vesicle membrane;cytoplasmic vesicle part;endoplasmic reticulum membrane;endoplasmic reticulum part;extracellular region part;extracellular space;Golgi apparatus part;Golgi membrane;integral to membrane;intracellular organelle;intracellular organelle part;intracellular part;intrinsic to membrane;membrane;membrane part;nuclear membrane;nuc…	biological regulation;cell proliferation;cellular process;response to chemical stimulus;response to external stimulus;response to extracellular stimulus;response to stimulus;signal transduction	cell part;extracellular space;intracellular organelle;membrane;organelle;plasma membrane;vesicle	Cytokine-cytokine receptor interaction;Intestinal immune network for IgA production;Jak-STAT signaling pathway		BENPORATH_SUZ12_TARGETS;BERTUCCI_MEDULLARY_VS_DUCTAL_BREAST_CANCER_UP;BOQUEST_STEM_CELL_CULTURED_VS_FRESH_UP;BOSCO_TH1_CYTOTOXIC_MODULE;BROWNE_INTERFERON_RESPONSIVE_GENES;BRUINS_UVC_RESPONSE_VIA_TP53_GROUP_B;CACGTG_V$MYC_Q2;CELL_PROLIFERATION_GO_0008283;chr10p15;CYTOKINE_BINDING;DER_IFN_GAMMA_RESPONSE_UP;DODD_NASOPHARYNGEAL_CARCINOMA_DN;EGFR_UP.V1_UP;FOSTER_TOLERANT_MACROPHAGE_DN;FULCHER_INFLAMMA…	3D-structure;Alternativesplicing;Completeproteome;Cytoplasmicvesicle;Disulfidebond;Endoplasmicreticulum;Glycoprotein;Golgiapparatus;Membrane;Nucleus;Phosphoprotein;Polymorphism;Proteomicsidentification;Receptor;Referenceproteome;Secreted;Signal;Sushi;Transmembrane;Transmembranehelix		3	3	3	8.8	8.8	8.8	37.563	0.0012602	2.8692	4210500000	21	24.6126	24.6126	A0A0A0MS77;H0YD11;K9N2S2;K9N1J3;K9N0C7;K9N163;K9N2Q6;Q13261-10;Q13261-3;Q13261;Q5JVA3;E9PQ64;E7ETI1;Q13261-8;Q13261-6;Q13261-5;Q13261-4	A0A0A0MS77;H0YD11;K9N2S2;K9N1J3;K9N0C7;K9N163;K9N2Q6;Q13261-10;Q13261-3;Q13261	Interleukin-15 receptor subunit alpha;Soluble interleukin-15 receptor subunit alpha	IL15RA;il15ra
24.5132	25.4375	26.8433	26.2758	26.7807	24.6842	26.1649	25.1899	26.0635	25.1018	25.9333	25.3584	24.6578	23.5881	26.1974	25.8073				biological regulation;cell surface receptor linked signaling pathway;cellular process;cellular response to chemical stimulus;cellular response to cytokine stimulus;cellular response to organic substance;cellular response to stimulus;cytokine-mediated signaling pathway;gamete generation;male gamete generation;multicellular organismal process;multicellular organismal reproductive process;positive r…	binding;cation binding;ion binding;metal ion binding;nucleic acid binding;RNA binding;RNA cap binding;translation factor activity, nucleic acid binding;translation initiation factor activity	cell part;cytoplasmic part;cytosol;eukaryotic translation initiation factor 4F complex;intracellular part;macromolecular complex;protein complex	biological regulation;cellular process;multicellular organismal process;regulation of cell cycle;regulation of protein modification process;regulation of translation;response to chemical stimulus;response to stimulus;signal transduction;viral reproduction	cell part;cytosol;macromolecular complex;protein complex	RNA transport;Viral myocarditis	MA3;MIF4G;W2;zf-MYND	ACAACTT,MIR-382;BIOCARTA_EIF_PATHWAY;BIOCARTA_EIF4_PATHWAY;BIOCARTA_MTOR_PATHWAY;BIOSYNTHETIC_PROCESS;CELLULAR_BIOSYNTHETIC_PROCESS;CELLULAR_COMPONENT_ASSEMBLY;CELLULAR_MACROMOLECULE_METABOLIC_PROCESS;CELLULAR_PROTEIN_METABOLIC_PROCESS;chr1p36;CTTGTAT,MIR-381;CYTOPLASM;CYTOPLASMIC_PART;DACOSTA_UV_RESPONSE_VIA_ERCC3_COMMON_DN;DACOSTA_UV_RESPONSE_VIA_ERCC3_DN;ENK_UV_RESPONSE_EPIDERMIS_DN;FORTSCHEGG…	3D-structure;Alternativesplicing;Coiledcoil;Completeproteome;Host-virusinteraction;Initiationfactor;Metal-binding;Phosphoprotein;Polymorphism;Proteinbiosynthesis;Proteomicsidentification;Referenceproteome;Repeat;RNA-binding;Translationregulation		64	59	2	43.2	40.2	3.3	180.5	0	212.22	51713000000	518	25.5337	25.5337	A0A0A0MSA7;O43432-3;B1AN92;Q68DC6	A0A0A0MSA7;O43432-3	Eukaryotic translation initiation factor 4 gamma 3	EIF4G3
28.0401	28.2956	28.6616	28.7372	28.5596	27.4583	27.5133	28.377	28.4609	27.6727	28.9114	27.8288	28.1386	27.4692	28.1736	28.0024				cellular component organization;cellular component organization at cellular level;cellular component organization or biogenesis;cellular component organization or biogenesis at cellular level;cellular macromolecule metabolic process;cellular metabolic process;cellular process;cellular protein metabolic process;establishment of localization;establishment of localization in cell;establishment of pr…		cell cortex part;cell part;cell projection part;centriolar satellite;cytoplasmic part;cytoskeletal part;cytosol;exocyst;growth cone membrane;intracellular organelle part;intracellular part;macromolecular complex;membrane;membrane part;microtubule organizing center;microtubule organizing center part;organelle part;plasma membrane;plasma membrane part;protein complex	cellular component organization;cellular metabolic process;cellular process;establishment of localization;exocytosis;macromolecule metabolic process;membrane organization;metabolic process;organelle organization;primary metabolic process;protein metabolic process;protein transport;secretion;transport;vesicle-mediated transport	cell part;cytosol;macromolecular complex;membrane;microtubule organizing center;plasma membrane;protein complex	Insulin signaling pathway	Exo70	BONOME_OVARIAN_CANCER_SURVIVAL_SUBOPTIMAL_DEBULKING;CCAGGGG,MIR-331;chr17q25;COULOUARN_TEMPORAL_TGFB1_SIGNATURE_UP;GCCATNTTG_V$YY1_Q6;GGGYGTGNY_UNKNOWN;GOTZMANN_EPITHELIAL_TO_MESENCHYMAL_TRANSITION_DN;GSE11924_TFH_VS_TH2_CD4_TCELL_UP;GSE11924_TH1_VS_TH2_CD4_TCELL_UP;GSE15659_CD45RA_NEG_CD4_TCELL_VS_NONSUPPRESSIVE_TCELL_UP;GSE15659_NAIVE_CD4_TCELL_VS_RESTING_TREG_UP;GSE15659_NAIVE_VS_PTPRC_NEG_CD4…	Alternativesplicing;Cellmembrane;Coiledcoil;Completeproteome;Cytoplasm;Exocytosis;Membrane;Proteintransport;Proteomicsidentification;Referenceproteome;Transport	Sec6/8 exocyst complex	38	38	2	67.2	67.2	3.6	78.808	0	284.97	110680000000	1217	28.1824	28.1824	A0A0A0MSB8;Q9UPT5-6;Q9UPT5;Q9UPT5-5;Q9UPT5-2;Q9UPT5-4;B5MCY9;K7ERQ5;C9JME6;C9JKC2	A0A0A0MSB8;Q9UPT5-6;Q9UPT5;Q9UPT5-5;Q9UPT5-2	Exocyst complex component 7	EXOC7
31.036	30.604	31.9437	33.2508	31.5957	34.4814	31.0102	30.6987	31.9525	32.6467	33.2766	34.0935	33.5075	34.2109	32.2292	32.1654				biological regulation;carboxylic acid catabolic process;carboxylic acid metabolic process;catabolic process;cellular catabolic process;cellular ketone metabolic process;cellular lipid catabolic process;cellular lipid metabolic process;cellular metabolic process;cellular process;fatty acid beta-oxidation;fatty acid catabolic process;fatty acid metabolic process;fatty acid oxidation;lipid catabolic…	3-hydroxyacyl-CoA dehydrogenase activity;binding;catalytic activity;coenzyme binding;cofactor binding;NAD binding;NAD+ binding;nucleotide binding;oxidoreductase activity;oxidoreductase activity, acting on CH-OH group of donors;oxidoreductase activity, acting on the CH-OH group of donors, NAD or NADP as acceptor	cell part;cytoplasm;cytoplasmic part;intracellular membrane-bounded organelle;intracellular organelle;intracellular organelle lumen;intracellular organelle part;intracellular part;membrane;membrane-bounded organelle;membrane-enclosed lumen;mitochondrial inner membrane;mitochondrial matrix;mitochondrial membrane;mitochondrial part;mitochondrion;nuclear part;nucleoplasm;organelle;organelle inner me…	biological regulation;catabolic process;cellular ketone metabolic process;cellular lipid metabolic process;cellular metabolic process;cellular process;lipid metabolic process;metabolic process;organic acid metabolic process;primary metabolic process;regulation of transport;response to chemical stimulus;response to drug;response to endogenous stimulus;response to stimulus;small molecule metabolic …	cell part;cytoplasm;intracellular membrane-bounded organelle;intracellular organelle;membrane;mitochondrion;nucleoplasm;organelle	Butanoate metabolism;Caprolactam degradation;Fatty acid elongation in mitochondria;Fatty acid metabolism;Geraniol degradation;Lysine degradation;Tryptophan metabolism;Valine, leucine and isoleucine degradation	3HCDH;3HCDH_N	ACEVEDO_LIVER_CANCER_DN;ACEVEDO_NORMAL_TISSUE_ADJACENT_TO_LIVER_TUMOR_DN;ALCALAY_AML_BY_NPM1_LOCALIZATION_DN;BANDRES_RESPONSE_TO_CARMUSTIN_MGMT_24HR_DN;BANDRES_RESPONSE_TO_CARMUSTIN_MGMT_48HR_DN;BANDRES_RESPONSE_TO_CARMUSTIN_WITHOUT_MGMT_24HR_DN;BLALOCK_ALZHEIMERS_DISEASE_DN;BLALOCK_ALZHEIMERS_DISEASE_INCIPIENT_DN;BOYAULT_LIVER_CANCER_SUBCLASS_G123_DN;BROWNE_HCMV_INFECTION_48HR_UP;BURTON_ADIPOGEN…	3D-structure;Acetylation;Alternativesplicing;Completeproteome;Diseasemutation;Fattyacidmetabolism;Lipidmetabolism;Mitochondrion;NAD;Oxidoreductase;Polymorphism;Proteomicsidentification;Referenceproteome;Transitpeptide		21	21	21	74.2	74.2	74.2	34.293	0	323.31	4449900000000	6681	32.3431	32.3431	Q16836;A0A0A0MSE2;Q16836-3;Q16836-2;E9PF18	Q16836;A0A0A0MSE2;Q16836-3;Q16836-2;E9PF18	Hydroxyacyl-coenzyme A dehydrogenase, mitochondrial	HADH
28.264	22.5049	29.2052	27.6665	29.3511	34.1006	27.0257	28.0982	25.5431	27.195	32.5375	34.4582	30.8348	34.2655	26.135	27.3876				anatomical structure development;anatomical structure formation involved in morphogenesis;androgen receptor signaling pathway;atrial cardiac muscle cell development;biological regulation;biosynthetic process;cardiac cell development;cardiac muscle cell development;cell development;cell differentiation;cellular biosynthetic process;cellular developmental process;cellular lipid metabolic process;ce…	androgen receptor binding;binding;cation binding;hormone receptor binding;identical protein binding;ion binding;metal ion binding;nuclear hormone receptor binding;protein binding;protein binding transcription factor activity;receptor binding;steroid hormone receptor binding;transcription coactivator activity;transcription cofactor activity;transcription factor binding;transcription factor binding…	actin cytoskeleton;adherens junction;anchoring junction;cell junction;cell part;cell-substrate adherens junction;cell-substrate junction;contractile fiber part;cytoplasmic part;cytoskeleton;focal adhesion;intracellular membrane-bounded organelle;intracellular non-membrane-bounded organelle;intracellular organelle;intracellular organelle part;intracellular part;M band;membrane-bounded organelle;no…	anatomical structure development;anatomical structure formation involved in morphogenesis;biological regulation;biosynthetic process;cell development;cell differentiation;cellular lipid metabolic process;cellular metabolic process;cellular nitrogen compound metabolic process;cellular process;developmental process;lipid metabolic process;macromolecule metabolic process;metabolic process;nitrogen c…	cell part;cytoskeleton;intracellular membrane-bounded organelle;intracellular non-membrane-bounded organelle;intracellular organelle;nucleoplasm;nucleus;organelle	Osteoclast differentiation	LIM	ACTGCCT,MIR-34B;AIYAR_COBRA1_TARGETS_UP;AMUNDSON_RESPONSE_TO_ARSENITE;BHAT_ESR1_TARGETS_NOT_VIA_AKT1_UP;BHAT_ESR1_TARGETS_VIA_AKT1_UP;BIOCARTA_P53HYPOXIA_PATHWAY;BOQUEST_STEM_CELL_CULTURED_VS_FRESH_UP;BROWNE_HCMV_INFECTION_12HR_DN;CASORELLI_ACUTE_PROMYELOCYTIC_LEUKEMIA_DN;CERVERA_SDHB_TARGETS_1_UP;CHEMELLO_SOLEUS_VS_EDL_MYOFIBERS_UP;CHEN_METABOLIC_SYNDROM_NETWORK;CHIARADONNA_NEOPLASTIC_TRANSFORMA…	3D-structure;Alternativesplicing;Completeproteome;Cytoplasm;LIMdomain;Metal-binding;Nucleus;Phosphoprotein;Polymorphism;Proteomicsidentification;Referenceproteome;Repeat;Transcription;Transcriptionregulation;Zinc;Zinc-finger	FHL2 homodimer complex;FHL2-ACT complex;FHL2-CREB complex;FHL2-FHL3 complex;FHL2-p53-HIPK2 complex;FOXO1-FHL2-SIRT1 complex	25	25	25	83.9	83.9	83.9	32.193	0	211.35	2071200000000	2407	28.4143	28.4143	Q14192;J3KNW4;A0A0A0MSG2;F8WDA8;U3KQT4;Q14192-2;C9J3S8	Q14192;J3KNW4;A0A0A0MSG2	Four and a half LIM domains protein 2	FHL2
23.207	24.998	22.687	25.9624	23.885	23.9669	25.5518	23.3484	25.716	26.2423	26.4873	25.3003	25.2254	24.0376	25.1359	22.694				anatomical structure development;biological regulation;cell differentiation;cellular developmental process;cellular process;developmental process;nervous system development;regulation of biological process;regulation of cellular process;regulation of G-protein coupled receptor protein signaling pathway;regulation of response to stimulus;regulation of signal transduction;regulation of signaling;sy…	enzyme regulator activity;GDP-dissociation inhibitor activity;GTPase regulator activity;nucleoside-triphosphatase regulator activity;small GTPase regulator activity	cell part;cytoplasmic part;cytosol;endoplasmic reticulum membrane;endoplasmic reticulum part;Golgi apparatus;Golgi apparatus part;Golgi membrane;intracellular membrane-bounded organelle;intracellular organelle;intracellular organelle part;intracellular part;membrane;membrane part;membrane-bounded organelle;nuclear part;nucleoplasm;organelle;organelle membrane;organelle part;plasma membrane	anatomical structure development;biological regulation;cell differentiation;cellular process;developmental process	cell part;cytosol;Golgi apparatus;intracellular membrane-bounded organelle;intracellular organelle;membrane;nucleoplasm;organelle;plasma membrane		GoLoco;TPR_1;TPR_7	ATM_DN.V1_DN;BENPORATH_CYCLING_GENES;BENPORATH_PROLIFERATION;BLUM_RESPONSE_TO_SALIRASIB_DN;BREDEMEYER_RAG_SIGNALING_NOT_VIA_ATM_DN;BROWNE_HCMV_INFECTION_14HR_DN;BYSTRYKH_HEMATOPOIESIS_STEM_CELL_QTL_TRANS;CAMPS_COLON_CANCER_COPY_NUMBER_DN;CAMPS_COLON_CANCER_COPY_NUMBER_UP;CASORELLI_ACUTE_PROMYELOCYTIC_LEUKEMIA_DN;CELL_SURFACE_RECEPTOR_LINKED_SIGNAL_TRANSDUCTION_GO_0007166;CHARAFE_BREAST_CANCER_LUM…	Alternativesplicing;Cellmembrane;Completeproteome;Cytoplasm;Developmentalprotein;Differentiation;Endoplasmicreticulum;Golgiapparatus;Membrane;Neurogenesis;Phosphoprotein;Proteomicsidentification;Referenceproteome;Repeat;TPRrepeat		24	24	22	45.8	45.8	42.2	74.509	0	55.815	16207000000	183	24.9496	24.9496	Q86YR5;A0A0A0MSK4;Q86YR5-4;A0A0A0MRC4;A0A087WVF5;Q86YR5-3;Q86YR5-2;B0QZC9;B0QZD0	Q86YR5;A0A0A0MSK4;Q86YR5-4;A0A0A0MRC4;A0A087WVF5;Q86YR5-3	G-protein-signaling modulator 1	GPSM1
[truncated: 6,465 more rows]

## Sheet: All
Ao	AV	RCA	LA	LCA	LV	MV	PA	PV	PVe	RA	RV	SepA	SepV	TV	IVC	Protein names	Gene names	Median large A	Median coronary	Median atrial	Median Ventricular	Median atrioventricular valves	Median seminlunar valves
30.3054	29.4684	29.9734	29.9271	30.2699	28.7749	30.0304	30.2466	29.9425	30.1291	29.5993	30.1005	30.1588	28.3652	30.3107	28.6851	Serpin B6	SERPINB6	30.276	30.1216	29.9271	28.7749	30.1706	29.7055
22.4999	25.125	24.5311	24.3951	24.2541	23.7474	24.4956	23.4288	24.6584	24.1822	23.5666	23.8166	23.47	24.3184	24.163	23.5489	Guanine nucleotide-binding protein subunit gamma;DnaJ homolog subfamily C member 25	hCG_1994888;DNAJC25	22.9644	24.3926	23.5666	23.8166	24.3293	24.8917
30.5374	30.4703	30.6187	30.2214	30.6587	29.7491	31.0232	30.7202	30.6461	30.7101	30.574	30.0127	29.6738	29.3747	30.786	30.8657		HDLBP	30.6288	30.6387	30.2214	29.7491	30.9046	30.5582
25.3161	22.8735	25.9419	26.9383	24.4327	27.9344	22.983	25.1414	24.0054	25.5102	26.539	26.5213	26.5603	27.1095	25.7458	25.55	Transmembrane protein 120A	TMEM120A;TMPIT	25.2288	25.1873	26.5603	27.1095	24.3644	23.4395
24.2638	27.3	26.0885	23.816	24.7254	20.8639	29.1697	25.2345	26.1035	26.3779	24.5092	22.2162	22.7459	NaN	27.348	25.5935	Ceroid-lipofuscinosis neuronal protein 5	CLN5	24.7491	25.4069	23.816	21.5401	28.2588	26.7017
29.2227	29.8757	32.2219	24.6944	24.6073	28.8409	28.3667	26.1538	28.4765	26.1986	27.8036	25.6298	25.353	29.9204	27.6195	32.8539		SERPINA1	27.6882	28.4146	25.353	28.8409	27.9931	29.1761
25.1932	26.2965	27.5418	28.2569	27.6776	30.2816	26.733	26.032	29.056	27.8114	28.4712	30.3456	28.9919	29.7265	29.9111	28.6632	Cocaine esterase;Carboxylic ester hydrolase	CES2	25.6126	27.6097	28.4712	30.2816	28.3221	27.6762
26.9779	25.7226	27.4583	28.303	27.2837	27.8269	27.1938	27.4506	27.5563	27.3277	28.4381	27.7656	28.1723	27.2925	27.3137	27.4193	Large proline-rich protein BAG6	BAG6;BAT3	27.2142	27.371	28.303	27.7656	27.2537	26.6395
24.2956	NaN	23.4366	NaN	NaN	23.7942	NaN	23.975	23.9707	20.6276	20.9357	23.9064	23.1143	23.2744	NaN	24.0765	Transmembrane and coiled-coil domain-containing protein 4	TMCO4	24.1353	23.4366	22.025	23.7942	#NUM!	23.9707
[truncated: 6,672 more rows]

## Sheet: Seminlunar Valves only
Protein names	Gene names	Median atrioventricular valves (#NUM! = not identified)	Median seminlunar valves
[truncated: 181 more rows]

[truncated: 5 more sheets: Atrioventricular Valves only, Ventricular only, Atrial only, Coronary Arteries only, Large Arteries only]
