# Supplementary material for: Region and cell-type resolved quantitative proteomic map of the human heart
Source: Nat Commun. 2017 Nov 13;8:1469. doi: 10.1038/s41467-017-01747-2 (PMC5684139; doi:10.1038/s41467-017-01747-2)
Supplement: Supplementary file 7 — Supplementary Data 5 [file 41467_2017_1747_MOESM7_ESM.xlsx]

## Sheet: Altered proteins in volcanoplot
Supplementary Data 5. Differentially expressed proteins in the ventricular vs. atrial region
Significantly altered proteins (ventricular vs. atrial region)	minusLOG(P-value)	Difference	Protein IDs	Majority protein IDs	Protein names	Gene names	Symbol color	Symbol type	Symbol size	Show label	Only identified by site	Reverse	Potential contaminant	GOBP name	GOMF name	GOCC name	GOBP slim name	GOCC slim name	KEGG name	Pfam	GSEA	Keywords	Corum	Peptides	Razor + unique peptides	Unique peptides	Sequence coverage [%]	Unique + razor sequence coverage [%]	Unique sequence coverage [%]	Mol. weight [kDa]	Q-value	Score	Intensity	MS/MS count	LA3	LA4	LA8	LV3	LV4	LV8	RA3	RA4	RA8	RV3	RV4	RV8	SepA3	SepA4	SepA8
+	4.62089	-1.43042	O00748;A0A024R6X1;O00748-2;J3QSC0;J3QLP1;A0A0C4DGH1;Q5XG92-2	O00748;A0A024R6X1;O00748-2;J3QSC0	Cocaine esterase;Carboxylic ester hydrolase	CES2	Color [Blue]	9	4					catabolic process;metabolic process	carboxylic ester hydrolase activity;catalytic activity;deacetylase activity;hydrolase activity;hydrolase activity, acting on ester bonds;methylumbelliferyl-acetate deacetylase activity	cell part;cytoplasmic part;endoplasmic reticulum;endoplasmic reticulum lumen;endoplasmic reticulum part;extracellular region part;extracellular space;intracellular membrane-bounded organelle;intracellular organelle;intracellular organelle lumen;intracellular organelle part;intracellular part;membrane-bounded organelle;membrane-enclosed lumen;organelle;organelle lumen;organelle part	catabolic process;metabolic process	cell part;endoplasmic reticulum;extracellular space;intracellular membrane-bounded organelle;intracellular organelle;organelle	Drug metabolism - other enzymes	COesterase	BOSCO_ALLERGEN_INDUCED_TH2_ASSOCIATED_MODULE;CARBOXYLESTERASE_ACTIVITY;CATABOLIC_PROCESS;CHIANG_LIVER_CANCER_SUBCLASS_PROLIFERATION_DN;chr16q22;CYTOPLASM;CYTOPLASMIC_PART;DAIRKEE_TERT_TARGETS_UP;DODD_NASOPHARYNGEAL_CARCINOMA_UP;ENDOPLASMIC_RETICULUM;ENK_UV_RESPONSE_EPIDERMIS_UP;GNF2_GSTM1;GNF2_HPN;GNF2_HPX;GNF2_LCAT;GNF2_TST;GSE10463_CD40L_AND_VA347_VS_CD40L_IN_DC_DN;GSE12845_IGD_POS_BLOOD_VS_PRE…	Alternativesplicing;Completeproteome;Directproteinsequencing;Disulfidebond;Endoplasmicreticulum;Glycoprotein;Hydrolase;Polymorphism;Proteomicsidentification;Referenceproteome;Secreted;Serineesterase;Signal		23	22	21	46.9	45.6	44.4	61.806	0	262.89	192810000000	1118	28.2569	28.6347	27.7803	30.351	29.8604	30.2816	29.1353	28.4712	27.9748	30.8424	30.3456	29.0653	28.9919	29.339	28.7493
+	2.65011	-2.38848	A0A075B6H3;Q5TGY1;Q5TGY1-2	A0A075B6H3;Q5TGY1;Q5TGY1-2	Transmembrane and coiled-coil domain-containing protein 4	TMCO4	Color [Blue]	9	4							cell part;integral to membrane;intrinsic to membrane;membrane part		cell part		DUF726	chr1p36;ESC_V6.5_UP_EARLY.V1_UP;FERREIRA_EWINGS_SARCOMA_UNSTABLE_VS_STABLE_DN;FURUKAWA_DUSP6_TARGETS_PCI35_UP;GSE17721_LPS_VS_PAM3CSK4_12H_BMDM_UP;GSE17721_PAM3CSK4_VS_CPG_12H_BMDM_DN;GSE19825_CD24LOW_VS_IL2RA_HIGH_DAY3_EFF_CD8_TCELL_UP;GSE26928_NAIVE_VS_CXCR5_POS_CD4_TCELL_UP;GSE31082_DP_VS_CD8_SP_THYMOCYTE_DN;GSE32423_MEMORY_VS_NAIVE_CD8_TCELL_IL7_IL4_UP;GSE7852_TREG_VS_TCONV_FAT_DN;LIAO_METAST…	Alternativesplicing;Coiledcoil;Completeproteome;Membrane;Polymorphism;Proteomicsidentification;Referenceproteome;Transmembrane;Transmembranehelix		9	9	9	28.8	28.8	28.8	62.43	0	17.4	3097200000	41	20.762	21.3972	19.5778	23.7942	25.8655	23.6334	20.1026	20.5412	20.9357	23.9064	25.0507	21.3544	23.1143	20.517	20.7659
+	3.11985	-1.51893	O43272;E7EQL6;A0A087WWM6;O43272-2;O43272-1	O43272;E7EQL6;A0A087WWM6;O43272-2;O43272-1	Proline dehydrogenase 1, mitochondrial	PRODH	Color [Blue]	9	4					4-hydroxyproline catabolic process;4-hydroxyproline metabolic process;amine catabolic process;amine metabolic process;biological regulation;carboxylic acid catabolic process;carboxylic acid metabolic process;catabolic process;cellular amine metabolic process;cellular amino acid catabolic process;cellular amino acid metabolic process;cellular catabolic process;cellular ketone metabolic process;cel…	binding;catalytic activity;coenzyme binding;cofactor binding;FAD binding;flavin adenine dinucleotide binding;oxidoreductase activity;oxidoreductase activity, acting on the CH-NH group of donors;proline dehydrogenase activity	cell part;cytoplasmic part;intracellular organelle lumen;intracellular organelle part;intracellular part;membrane;membrane-enclosed lumen;mitochondrial inner membrane;mitochondrial matrix;mitochondrial membrane;mitochondrial part;organelle inner membrane;organelle lumen;organelle membrane;organelle part	amine metabolic process;biological regulation;catabolic process;cellular amino acid metabolic process;cellular ketone metabolic process;cellular metabolic process;cellular nitrogen compound metabolic process;cellular process;heterocycle metabolic process;metabolic process;nitrogen compound metabolic process;organic acid metabolic process;primary metabolic process;small molecule metabolic process	cell part;membrane	Arginine and proline metabolism	Pro_dh	ACEVEDO_LIVER_CANCER_UP;ACEVEDO_LIVER_TUMOR_VS_NORMAL_ADJACENT_TISSUE_UP;ALK_DN.V1_DN;BOYLAN_MULTIPLE_MYELOMA_D_CLUSTER_UP;BOYLAN_MULTIPLE_MYELOMA_D_UP;CAIRO_HEPATOBLASTOMA_DN;CHARAFE_BREAST_CANCER_LUMINAL_VS_MESENCHYMAL_UP;CHAUHAN_RESPONSE_TO_METHOXYESTRADIOL_UP;CHEN_METABOLIC_SYNDROM_NETWORK;chr22q11;CHYLA_CBFA2T3_TARGETS_UP;CROMER_METASTASIS_DN;GALLUZZI_PERMEABILIZE_MITOCHONDRIA;GSE12845_NAIVE…	Acetylation;Alternativesplicing;Completeproteome;Diseasemutation;FAD;Flavoprotein;Mitochondrion;Oxidoreductase;Polymorphism;Prolinemetabolism;Proteomicsidentification;Referenceproteome;Schizophrenia;Transitpeptide		5	5	5	10.7	10.7	10.7	68.001	0.00051525	4.1669	943710000	14	21.0021	20.3347	20.3317	22.1675	22.8934	23.6419	21.2209	20.5341	21.7266	22.9496	23.1204	22.4437	20.7228	21.4293	20.5618
+	2.0654	-1.10907	P63302;A0A087WX02;F8WB74	P63302;A0A087WX02;F8WB74	Selenoprotein W	SEPW1	Color [Blue]	9	4					biological regulation;cell redox homeostasis;cellular homeostasis;cellular process;homeostatic process;regulation of biological process;regulation of biological quality;regulation of cellular process	antioxidant activity;binding;selenium binding	cell part;cytoplasm;intracellular part	biological regulation;cellular homeostasis;cellular process;homeostatic process	cell part;cytoplasm		Rdx	ACEVEDO_LIVER_CANCER_DN;ACEVEDO_LIVER_TUMOR_VS_NORMAL_ADJACENT_TISSUE_DN;ACEVEDO_METHYLATED_IN_LIVER_CANCER_DN;ACTGAAA,MIR-30A-3P,MIR-30E-3P;BAE_BRCA1_TARGETS_UP;BORCZUK_MALIGNANT_MESOTHELIOMA_UP;chr19q13;COLINA_TARGETS_OF_4EBP1_AND_4EBP2;CUI_TCF21_TARGETS_2_UP;DACOSTA_UV_RESPONSE_VIA_ERCC3_COMMON_UP;DACOSTA_UV_RESPONSE_VIA_ERCC3_UP;DIAZ_CHRONIC_MEYLOGENOUS_LEUKEMIA_UP;EBAUER_TARGETS_OF_PAX3_FOXO…	Antioxidant;Completeproteome;Cytoplasm;Glutathionylation;Proteomicsidentification;Redox-activecenter;Referenceproteome;Selenocysteine		5	5	3	48.3	48.3	37.9	9.4479	0	85.889	37857000000	219	27.6366	25.3788	24.6618	27.3771	26.8795	26.3025	27.0402	25.8477	25.8623	27.8281	27.5402	27.8615	27.4151	26.6995	26.0301
+	2.28983	-1.25582	P43003;A0A087X0U3;P43003-2;A0A087WT87;E7EUS7;E7EUV6;M0QY32;M0R106;P48664-2	P43003;A0A087X0U3;P43003-2;A0A087WT87	Excitatory amino acid transporter 1;Amino acid transporter	SLC1A3	Color [Blue]	9	4					acidic amino acid transport;amine biosynthetic process;amine metabolic process;amine transport;amino acid import;amino acid transport;anatomical structure development;anatomical structure morphogenesis;anion transport;aspartate transport;auditory behavior;behavior;biological regulation;biosynthetic process;carboxylic acid biosynthetic process;carboxylic acid metabolic process;carboxylic acid tran…	acidic amino acid transmembrane transporter activity;active transmembrane transporter activity;amine binding;amine transmembrane transporter activity;amino acid binding;amino acid transmembrane transporter activity;anion transmembrane transporter activity;anion:cation symporter activity;binding;carboxylic acid binding;carboxylic acid transmembrane transporter activity;cation transmembrane transpo…	cell body;cell part;cell projection;cell surface;cytoplasmic part;extracellular matrix part;extracellular region part;fibril;Golgi apparatus;integral to membrane;integral to plasma membrane;intracellular membrane-bounded organelle;intracellular organelle;intracellular part;intrinsic to membrane;intrinsic to plasma membrane;membrane;membrane part;membrane-bounded organelle;neuronal cell body;organ…	amine metabolic process;amine transport;amino acid transport;anatomical structure development;anatomical structure morphogenesis;behavior;biological regulation;biosynthetic process;cell communication;cell morphogenesis;cell-cell signaling;cellular amino acid metabolic process;cellular component morphogenesis;cellular component organization;cellular homeostasis;cellular ion homeostasis;cellular ke…	cell body;cell part;cell projection;cell surface;Golgi apparatus;intracellular membrane-bounded organelle;intracellular organelle;membrane;neuronal cell body;organelle;plasma membrane		SDF	AACTTT_UNKNOWN;ACEVEDO_LIVER_CANCER_UP;ACEVEDO_LIVER_CANCER_WITH_H3K27ME3_UP;ACTIVE_TRANSMEMBRANE_TRANSPORTER_ACTIVITY;AFFAR_YY1_TARGETS_UP;ALK_DN.V1_UP;AMINE_TRANSMEMBRANE_TRANSPORTER_ACTIVITY;AMINE_TRANSPORT;AMINO_ACID_TRANSMEMBRANE_TRANSPORTER_ACTIVITY;AMINO_ACID_TRANSPORT;ATF2_S_UP.V1_DN;CARBOXYLIC_ACID_TRANSMEMBRANE_TRANSPORTER_ACTIVITY;CARBOXYLIC_ACID_TRANSPORT;CCAGGTT,MIR-490;CELL_CELL_SIG…	Alternativesplicing;Completeproteome;Diseasemutation;Glycoprotein;Membrane;Polymorphism;Proteomicsidentification;Referenceproteome;Symport;Transmembrane;Transmembranehelix;Transport		8	8	7	21.2	21.2	19.2	59.572	0	46.441	8384600000	131	24.4621	24.4966	24.0163	24.1999	25.361	24.5934	22.6838	24.283	23.393	25.6877	25.4493	26.7552	24.7963	25.1744	24.397
+	2.69312	-1.23365	A0A096LP25;Q6ZSR9	A0A096LP25;Q6ZSR9	Uncharacterized protein FLJ45252	AAK1	Color [Blue]	9	4											BMP2K_C	AACTTT_UNKNOWN;ACTAYRNNNCCCR_UNKNOWN;ADDYA_ERYTHROID_DIFFERENTIATION_BY_HEMIN;ASTON_MAJOR_DEPRESSIVE_DISORDER_DN;BURTON_ADIPOGENESIS_11;CAGCTG_V$AP4_Q5;CAGGTG_V$E12_Q6;CASORELLI_ACUTE_PROMYELOCYTIC_LEUKEMIA_UP;CHARAFE_BREAST_CANCER_LUMINAL_VS_MESENCHYMAL_DN;CHEN_METABOLIC_SYNDROM_NETWORK;CHICAS_RB1_TARGETS_LOW_SERUM;chr2p14;chr2p24;CTACCTC,LET-7A,LET-7B,LET-7C,LET-7D,LET-7E,LET-7F,MIR-98,LET-7G,L…	Acetylation;Completeproteome;Phosphoprotein;Proteomicsidentification;Referenceproteome		16	13	6	50.3	41.5	20.5	54.448	0	66.381	25283000000	329	25.3159	25.3779	26.3351	26.9184	26.8281	26.9645	25.2442	25.706	25.5702	26.2465	26.5568	26.4539	25.0077	23.1624	25.529
+	6.14153	-0.943036	A0A096LPI6;A0A096LP73;A0A096LNJ1	A0A096LPI6			Color [Blue]	9	4											DJ-1_PfpI		Completeproteome;Referenceproteome		17	15	0	78.2	69.7	0	25.64	0	323.31	2897400000000	4532	32.732	32.9708	33.6357	34.0292	34.0115	33.824	33.2928	32.5159	32.7525	33.9146	33.8694	34.1046	33.0082	33.1166	33.2462
+	6.29428	-0.841216	Q16836;A0A0A0MSE2;Q16836-3;Q16836-2;E9PF18	Q16836;A0A0A0MSE2;Q16836-3;Q16836-2;E9PF18	Hydroxyacyl-coenzyme A dehydrogenase, mitochondrial	HADH	Color [Blue]	9	4					biological regulation;carboxylic acid catabolic process;carboxylic acid metabolic process;catabolic process;cellular catabolic process;cellular ketone metabolic process;cellular lipid catabolic process;cellular lipid metabolic process;cellular metabolic process;cellular process;fatty acid beta-oxidation;fatty acid catabolic process;fatty acid metabolic process;fatty acid oxidation;lipid catabolic…	3-hydroxyacyl-CoA dehydrogenase activity;binding;catalytic activity;coenzyme binding;cofactor binding;NAD binding;NAD+ binding;nucleotide binding;oxidoreductase activity;oxidoreductase activity, acting on CH-OH group of donors;oxidoreductase activity, acting on the CH-OH group of donors, NAD or NADP as acceptor	cell part;cytoplasm;cytoplasmic part;intracellular membrane-bounded organelle;intracellular organelle;intracellular organelle lumen;intracellular organelle part;intracellular part;membrane;membrane-bounded organelle;membrane-enclosed lumen;mitochondrial inner membrane;mitochondrial matrix;mitochondrial membrane;mitochondrial part;mitochondrion;nuclear part;nucleoplasm;organelle;organelle inner me…	biological regulation;catabolic process;cellular ketone metabolic process;cellular lipid metabolic process;cellular metabolic process;cellular process;lipid metabolic process;metabolic process;organic acid metabolic process;primary metabolic process;regulation of transport;response to chemical stimulus;response to drug;response to endogenous stimulus;response to stimulus;small molecule metabolic …	cell part;cytoplasm;intracellular membrane-bounded organelle;intracellular organelle;membrane;mitochondrion;nucleoplasm;organelle	Butanoate metabolism;Caprolactam degradation;Fatty acid elongation in mitochondria;Fatty acid metabolism;Geraniol degradation;Lysine degradation;Tryptophan metabolism;Valine, leucine and isoleucine degradation	3HCDH;3HCDH_N	ACEVEDO_LIVER_CANCER_DN;ACEVEDO_NORMAL_TISSUE_ADJACENT_TO_LIVER_TUMOR_DN;ALCALAY_AML_BY_NPM1_LOCALIZATION_DN;BANDRES_RESPONSE_TO_CARMUSTIN_MGMT_24HR_DN;BANDRES_RESPONSE_TO_CARMUSTIN_MGMT_48HR_DN;BANDRES_RESPONSE_TO_CARMUSTIN_WITHOUT_MGMT_24HR_DN;BLALOCK_ALZHEIMERS_DISEASE_DN;BLALOCK_ALZHEIMERS_DISEASE_INCIPIENT_DN;BOYAULT_LIVER_CANCER_SUBCLASS_G123_DN;BROWNE_HCMV_INFECTION_48HR_UP;BURTON_ADIPOGEN…	3D-structure;Acetylation;Alternativesplicing;Completeproteome;Diseasemutation;Fattyacidmetabolism;Lipidmetabolism;Mitochondrion;NAD;Oxidoreductase;Polymorphism;Proteomicsidentification;Referenceproteome;Transitpeptide		21	21	21	74.2	74.2	74.2	34.293	0	323.31	4449900000000	6681	33.0784	33.3619	33.2508	34.4814	34.5682	34.0209	33.4329	33.0991	33.2766	33.7512	34.2298	34.0935	33.5855	33.473	33.5075
+	3.71495	-3.72195	Q14192;J3KNW4;A0A0A0MSG2;F8WDA8;U3KQT4;Q14192-2;C9J3S8	Q14192;J3KNW4;A0A0A0MSG2	Four and a half LIM domains protein 2	FHL2	Color [Blue]	9	4	+				anatomical structure development;anatomical structure formation involved in morphogenesis;androgen receptor signaling pathway;atrial cardiac muscle cell development;biological regulation;biosynthetic process;cardiac cell development;cardiac muscle cell development;cell development;cell differentiation;cellular biosynthetic process;cellular developmental process;cellular lipid metabolic process;ce…	androgen receptor binding;binding;cation binding;hormone receptor binding;identical protein binding;ion binding;metal ion binding;nuclear hormone receptor binding;protein binding;protein binding transcription factor activity;receptor binding;steroid hormone receptor binding;transcription coactivator activity;transcription cofactor activity;transcription factor binding;transcription factor binding…	actin cytoskeleton;adherens junction;anchoring junction;cell junction;cell part;cell-substrate adherens junction;cell-substrate junction;contractile fiber part;cytoplasmic part;cytoskeleton;focal adhesion;intracellular membrane-bounded organelle;intracellular non-membrane-bounded organelle;intracellular organelle;intracellular organelle part;intracellular part;M band;membrane-bounded organelle;no…	anatomical structure development;anatomical structure formation involved in morphogenesis;biological regulation;biosynthetic process;cell development;cell differentiation;cellular lipid metabolic process;cellular metabolic process;cellular nitrogen compound metabolic process;cellular process;developmental process;lipid metabolic process;macromolecule metabolic process;metabolic process;nitrogen c…	cell part;cytoskeleton;intracellular membrane-bounded organelle;intracellular non-membrane-bounded organelle;intracellular organelle;nucleoplasm;nucleus;organelle	Osteoclast differentiation	LIM	ACTGCCT,MIR-34B;AIYAR_COBRA1_TARGETS_UP;AMUNDSON_RESPONSE_TO_ARSENITE;BHAT_ESR1_TARGETS_NOT_VIA_AKT1_UP;BHAT_ESR1_TARGETS_VIA_AKT1_UP;BIOCARTA_P53HYPOXIA_PATHWAY;BOQUEST_STEM_CELL_CULTURED_VS_FRESH_UP;BROWNE_HCMV_INFECTION_12HR_DN;CASORELLI_ACUTE_PROMYELOCYTIC_LEUKEMIA_DN;CERVERA_SDHB_TARGETS_1_UP;CHEMELLO_SOLEUS_VS_EDL_MYOFIBERS_UP;CHEN_METABOLIC_SYNDROM_NETWORK;CHIARADONNA_NEOPLASTIC_TRANSFORMA…	3D-structure;Alternativesplicing;Completeproteome;Cytoplasm;LIMdomain;Metal-binding;Nucleus;Phosphoprotein;Polymorphism;Proteomicsidentification;Referenceproteome;Repeat;Transcription;Transcriptionregulation;Zinc;Zinc-finger	FHL2 homodimer complex;FHL2-ACT complex;FHL2-CREB complex;FHL2-FHL3 complex;FHL2-p53-HIPK2 complex;FOXO1-FHL2-SIRT1 complex	25	25	25	83.9	83.9	83.9	32.193	0	211.35	2071200000000	2407	29.6917	27.6665	26.2864	34.1006	34.1185	34.0662	33.3444	32.5375	32.0099	34.4582	34.5123	33.5736	30.8348	30.3866	31.434
+	6.39377	-1.35511	Q6PIU2;A0A0A0MTJ9;Q6PIU2-2;Q6PIU2-3;H7C046;F8WE33	Q6PIU2;A0A0A0MTJ9;Q6PIU2-2;Q6PIU2-3;H7C046	Neutral cholesterol ester hydrolase 1	NCEH1	Color [Blue]	9	4					biological regulation;catabolic process;cellular macromolecule metabolic process;cellular metabolic process;cellular process;cellular protein metabolic process;cellular response to stimulus;dephosphorylation;lipid catabolic process;lipid metabolic process;macromolecule metabolic process;macromolecule modification;metabolic process;phosphate-containing compound metabolic process;phosphorus metabol…	anion binding;binding;carboxylic ester hydrolase activity;catalytic activity;hydrolase activity;hydrolase activity, acting on ester bonds;ion binding;phosphate ion binding;serine hydrolase activity	cell part;cytoplasmic part;endoplasmic reticulum;integral to membrane;intracellular membrane-bounded organelle;intracellular organelle;intracellular part;intrinsic to membrane;membrane;membrane part;membrane-bounded organelle;organelle	biological regulation;catabolic process;cellular metabolic process;cellular process;lipid metabolic process;macromolecule metabolic process;macromolecule modification;metabolic process;phosphorus metabolic process;primary metabolic process;protein dephosphorylation;protein metabolic process;protein modification process;response to stimulus;signal transduction;xenobiotic metabolic process	cell part;endoplasmic reticulum;intracellular membrane-bounded organelle;intracellular organelle;membrane;organelle	Bile secretion	Abhydrolase_3	BAKKER_FOXO3_TARGETS_UP;BILANGES_SERUM_SENSITIVE_GENES;CACTGCC,MIR-34A,MIR-34C,MIR-449;CAHOY_ASTROCYTIC;CHANG_CORE_SERUM_RESPONSE_UP;CHIANG_LIVER_CANCER_SUBCLASS_PROLIFERATION_UP;chr3q26;CREIGHTON_ENDOCRINE_THERAPY_RESISTANCE_3;CREIGHTON_ENDOCRINE_THERAPY_RESISTANCE_5;GARGALOVIC_RESPONSE_TO_OXIDIZED_PHOSPHOLIPIDS_RED_UP;GEORGES_TARGETS_OF_MIR192_AND_MIR215;GOBERT_OLIGODENDROCYTE_DIFFERENTIATION_D…	Alternativesplicing;Completeproteome;Endoplasmicreticulum;Glycoprotein;Hydrolase;Lipiddegradation;Lipidmetabolism;Membrane;Microsome;Polymorphism;Proteomicsidentification;Referenceproteome;Signal-anchor;Transmembrane;Transmembranehelix		17	17	17	47.8	47.8	47.8	45.807	0	108.17	165380000000	1059	28.6843	28.2377	27.9573	29.5537	29.2361	29.5468	28.6165	28.2026	28.3129	29.6104	29.5358	28.9526	28.3532	27.8575	28.3374
+	4.31608	-0.520395	A0A0A0MTS7;Q8WZ42-12;H7C195;H7C0U7;REV__H7C1P9	A0A0A0MTS7;Q8WZ42-12	Titin	TTN	Color [Blue]	9	4					actin cytoskeleton organization;actin filament organization;actin filament-based movement;actin filament-based process;actin-mediated cell contraction;actin-myosin filament sliding;actomyosin structure organization;adult heart development;anatomical structure development;anatomical structure formation involved in morphogenesis;anatomical structure morphogenesis;biological regulation;blood coagula…	actin binding;actin filament binding;actinin binding;adenyl nucleotide binding;adenyl ribonucleotide binding;alpha-actinin binding;ATP binding;binding;calcium ion binding;calmodulin binding;catalytic activity;cation binding;cytoskeletal protein binding;enzyme binding;identical protein binding;ion binding;kinase activity;kinase binding;metal ion binding;muscle alpha-actinin binding;nucleotide bind…	cell part;chromosome;condensed chromosome;condensed nuclear chromosome;contractile fiber part;cytoplasmic part;cytoskeletal part;cytosol;extracellular membrane-bounded organelle;extracellular organelle;extracellular region;extracellular region part;extracellular vesicular exosome;I band;intracellular non-membrane-bounded organelle;intracellular organelle;intracellular organelle part;intracellular…	anatomical structure development;anatomical structure formation involved in morphogenesis;anatomical structure morphogenesis;biological regulation;cell activation;cell development;cellular component assembly;cellular component movement;cellular component organization;cellular macromolecular complex assembly;cellular metabolic process;cellular nitrogen compound metabolic process;cellular process;c…	cell part;chromosome;cytosol;extracellular organelle;extracellular region;intracellular non-membrane-bounded organelle;intracellular organelle;nuclear chromosome;organelle;vesicle	Dilated cardiomyopathy;Hypertrophic cardiomyopathy (HCM)	fn3;I-set;Pkinase;PPAK;Titin_Z	ACCATTT,MIR-522;ACEVEDO_LIVER_CANCER_WITH_H3K27ME3_UP;ACTIN_CYTOSKELETON_ORGANIZATION_AND_BIOGENESIS;ACTIN_FILAMENT_BASED_PROCESS;ADENYL_NUCLEOTIDE_BINDING;ADENYL_RIBONUCLEOTIDE_BINDING;AKL_HTLV1_INFECTION_DN;ANATOMICAL_STRUCTURE_DEVELOPMENT;ATACTGT,MIR-144;ATCATGA,MIR-433;ATGTACA,MIR-493;ATGTCAC,MIR-489;ATP_BINDING;BIOPOLYMER_METABOLIC_PROCESS;BIOPOLYMER_MODIFICATION;BLALOCK_ALZHEIMERS_DISEASE_I…	3D-structure;Alternativesplicing;ATP-binding;Calcium;Calmodulin-binding;Cardiomyopathy;Coiledcoil;Completeproteome;Cytoplasm;Directproteinsequencing;Diseasemutation;Disulfidebond;Immunoglobulindomain;Isopeptidebond;Kinase;Limb-girdlemusculardystrophy;Magnesium;Metal-binding;Nucleotide-binding;Nucleus;Phosphoprotein;Polymorphism;Proteomicsidentification;Referenceproteome;Repeat;Serine/threonine-pr…		2656	2656	14	73.2	73.2	1.2	3994.6	0	323.31	209060000000000	371980	38.984	39.3113	39.1192	39.8012	40.031	40.0836	39.3321	39.2961	39.0119	39.6597	39.5938	39.5993	39.4756	39.3458	39.4958
+	3.6374	-0.667906	Q8NB12;A0A0A6YYB2;E9PHG3;C9JUP3	Q8NB12;A0A0A6YYB2;E9PHG3	Histone-lysine N-methyltransferase SMYD1	SMYD1	Color [Blue]	9	4					anatomical structure development;biological regulation;biosynthetic process;cell differentiation;cellular biosynthetic process;cellular component organization;cellular component organization at cellular level;cellular component organization or biogenesis;cellular component organization or biogenesis at cellular level;cellular developmental process;cellular macromolecule biosynthetic process;cellu…	binding;catalytic activity;cation binding;DNA binding;histone methyltransferase activity;histone-lysine N-methyltransferase activity;ion binding;lysine N-methyltransferase activity;metal ion binding;methyltransferase activity;N-methyltransferase activity;nucleic acid binding;protein binding transcription factor activity;protein methyltransferase activity;protein-lysine N-methyltransferase activit…	cell part;cytoplasm;intracellular membrane-bounded organelle;intracellular organelle;intracellular part;membrane-bounded organelle;nucleus;organelle	anatomical structure development;biological regulation;biosynthetic process;cell differentiation;cellular component organization;cellular metabolic process;cellular nitrogen compound metabolic process;cellular process;chromatin modification;chromatin organization;chromosome organization;developmental process;macromolecule metabolic process;metabolic process;nitrogen compound metabolic process;nuc…	cell part;cytoplasm;intracellular membrane-bounded organelle;intracellular organelle;nucleus;organelle		SET;zf-MYND	CADWELL_ATG16L1_TARGETS_UP;CAGCTG_V$AP4_Q5;chr2p11;CTAWWWATA_V$RSRFC4_Q2;DELACROIX_RAR_BOUND_ES;GAZIN_EPIGENETIC_SILENCING_BY_KRAS;GCTNWTTGK_UNKNOWN;GOLDRATH_NAIVE_VS_MEMORY_CD8_TCELL_DN;GSE14308_TH1_VS_NAIVE_CD4_TCELL_DN;GSE14350_IL2RB_KO_VS_WT_TREG_UP;GSE15733_BM_VS_SPLEEN_MEMORY_CD4_TCELL_UP;GSE17721_CTRL_VS_GARDIQUIMOD_12H_BMDM_DN;GSE17721_LPS_VS_CPG_2H_BMDM_DN;GSE20715_WT_VS_TLR4_KO_6H_OZONE…	Completeproteome;Cytoplasm;DNA-binding;Metal-binding;Methyltransferase;Nucleus;Polymorphism;Proteomicsidentification;Referenceproteome;Repressor;S-adenosyl-L-methionine;Transcription;Transcriptionregulation;Transferase;Zinc;Zinc-finger		28	28	28	73.1	73.1	73.1	56.616	0	323.31	1174700000000	2711	32.5166	32.8254	31.8977	33.0119	32.802	33.1498	32.6457	32.5003	32.3071	33.104	33.3408	32.474	32.2038	32.0964	31.8059
+	5.64127	-0.96019	Q9H6R3;A0A0B4J1R2;Q9H6R3-2;H0YII9	Q9H6R3;A0A0B4J1R2;Q9H6R3-2	Acyl-CoA synthetase short-chain family member 3, mitochondrial	ACSS3	Color [Blue]	9	4						acetate-CoA ligase activity;acid-thiol ligase activity;adenyl nucleotide binding;adenyl ribonucleotide binding;ATP binding;binding;catalytic activity;CoA-ligase activity;ligase activity;ligase activity, forming carbon-sulfur bonds;nucleotide binding;purine nucleotide binding;purine ribonucleoside triphosphate binding;purine ribonucleotide binding;ribonucleotide binding	cell part;cytoplasmic part;intracellular membrane-bounded organelle;intracellular organelle;intracellular part;membrane-bounded organelle;mitochondrion;organelle		cell part;intracellular membrane-bounded organelle;intracellular organelle;mitochondrion;organelle	Propanoate metabolism	AMP-binding;AMP-binding_C	ACEVEDO_METHYLATED_IN_LIVER_CANCER_DN;BOYAULT_LIVER_CANCER_SUBCLASS_G6_UP;CAIRO_HEPATOBLASTOMA_UP;CHIANG_LIVER_CANCER_SUBCLASS_CTNNB1_UP;chr12q21;CREIGHTON_ENDOCRINE_THERAPY_RESISTANCE_1;CTTTGA_V$LEF1_Q2;DOUGLAS_BMI1_TARGETS_DN;FARMER_BREAST_CANCER_APOCRINE_VS_BASAL;GSE10856_CTRL_VS_TNFRSF6B_IN_MACROPHAGE_DN;GSE29618_PRE_VS_DAY7_FLU_VACCINE_MONOCYTE_DN;GSE29618_PRE_VS_DAY7_POST_TIV_FLU_VACCINE_MO…	Acetylation;Alternativesplicing;ATP-binding;Completeproteome;Ligase;Mitochondrion;Nucleotide-binding;Proteomicsidentification;Referenceproteome;Transitpeptide		30	30	26	58.9	58.9	53.9	74.777	0	203.97	168940000000	1154	29.025	28.8608	29.3911	30.2466	29.9699	30.0684	29.0739	28.9718	29.0222	29.6784	29.8466	29.8036	28.8134	29.1108	28.7801
+	2.88027	-0.646045	O75521;A0A0C4DGA2;O75521-2;F1LLU7;F8WAW4;C9JB63;F8W6J1	O75521;A0A0C4DGA2;O75521-2;F1LLU7	Enoyl-CoA delta isomerase 2, mitochondrial	ECI2	Color [Blue]	9	4					carboxylic acid catabolic process;carboxylic acid metabolic process;catabolic process;cellular catabolic process;cellular ketone metabolic process;cellular lipid catabolic process;cellular lipid metabolic process;cellular metabolic process;cellular process;fatty acid catabolic process;fatty acid metabolic process;lipid catabolic process;lipid metabolic process;metabolic process;monocarboxylic aci…	binding;carboxylic acid binding;catalytic activity;coenzyme binding;cofactor binding;dodecenoyl-CoA delta-isomerase activity;fatty acid binding;fatty-acyl-CoA binding;intramolecular oxidoreductase activity;intramolecular oxidoreductase activity, transposing C=C bonds;isomerase activity;lipid binding;monocarboxylic acid binding;protein binding;receptor binding	cell part;cytoplasmic part;intracellular membrane-bounded organelle;intracellular organelle;intracellular organelle lumen;intracellular organelle part;intracellular part;membrane;membrane-bounded organelle;membrane-enclosed lumen;microbody lumen;microbody part;mitochondrion;nuclear part;nucleoplasm;organelle;organelle lumen;organelle part;peroxisomal matrix;peroxisomal part	catabolic process;cellular ketone metabolic process;cellular lipid metabolic process;cellular metabolic process;cellular process;lipid metabolic process;metabolic process;organic acid metabolic process;primary metabolic process;small molecule metabolic process	cell part;intracellular membrane-bounded organelle;intracellular organelle;membrane;mitochondrion;nucleoplasm;organelle	Fatty acid metabolism;Peroxisome	ACBP;ECH	AKL_HTLV1_INFECTION_UP;BOYLAN_MULTIPLE_MYELOMA_PCA3_DN;CARBOXYLIC_ACID_METABOLIC_PROCESS;CASORELLI_ACUTE_PROMYELOCYTIC_LEUKEMIA_DN;CELLULAR_LIPID_METABOLIC_PROCESS;chr6p24;CREIGHTON_ENDOCRINE_THERAPY_RESISTANCE_1;CYTOPLASM;CYTOPLASMIC_PART;DAIRKEE_TERT_TARGETS_UP;DIAZ_CHRONIC_MEYLOGENOUS_LEUKEMIA_UP;FARMER_BREAST_CANCER_BASAL_VS_LULMINAL;FARMER_BREAST_CANCER_CLUSTER_7;FATTY_ACID_METABOLIC_PROCESS…	3D-structure;Acetylation;Alternativesplicing;Completeproteome;Isomerase;Mitochondrion;Peroxisome;Phosphoprotein;Polymorphism;Proteomicsidentification;Referenceproteome;Transitpeptide		27	27	27	75.6	75.6	75.6	43.585	0	323.31	1154800000000	3708	31.8952	32.1005	32.3638	32.7555	32.7701	32.6983	32.4903	31.7417	31.6998	32.7797	32.9471	32.2031	31.3015	31.6014	31.9172
+	2.53669	-0.808313	Q9NWU5;E7ESL0;A0A0C4DGX2;J3KQY1;Q9NWU5-2;Q9NWU5-3	Q9NWU5;E7ESL0;A0A0C4DGX2;J3KQY1;Q9NWU5-2;Q9NWU5-3	39S ribosomal protein L22, mitochondrial	MRPL22	Color [Blue]	9	4					biosynthetic process;cellular biosynthetic process;cellular component disassembly;cellular component disassembly at cellular level;cellular component organization;cellular component organization at cellular level;cellular component organization or biogenesis;cellular component organization or biogenesis at cellular level;cellular macromolecular complex disassembly;cellular macromolecular complex …	structural constituent of ribosome;structural molecule activity	cell part;cytoplasmic part;intracellular membrane-bounded organelle;intracellular organelle;intracellular organelle part;intracellular part;large ribosomal subunit;macromolecular complex;membrane;membrane-bounded organelle;mitochondrial inner membrane;mitochondrial membrane;mitochondrial part;mitochondrion;organelle;organelle inner membrane;organelle membrane;organelle part;ribonucleoprotein comp…	biosynthetic process;cellular component disassembly;cellular component organization;cellular metabolic process;cellular process;macromolecule metabolic process;metabolic process;mitochondrial translation;mitochondrion organization;organelle organization;primary metabolic process;protein metabolic process;translation;translational elongation;translational initiation	cell part;intracellular membrane-bounded organelle;intracellular organelle;macromolecular complex;membrane;mitochondrion;organelle;ribonucleoprotein complex		Ribosomal_L22	ACEVEDO_NORMAL_TISSUE_ADJACENT_TO_LIVER_TUMOR_DN;BLALOCK_ALZHEIMERS_DISEASE_DN;chr5q33;GNF2_PA2G4;GNF2_RAN;GRADE_COLON_CANCER_UP;GSE10239_KLRG1INT_VS_KLRG1HIGH_EFF_CD8_TCELL_UP;GSE12845_NAIVE_VS_PRE_GC_TONSIL_BCELL_DN;GSE17721_CPG_VS_GARDIQUIMOD_1H_BMDM_DN;GSE17721_CTRL_VS_POLYIC_12H_BMDM_DN;GSE17721_LPS_VS_GARDIQUIMOD_1H_BMDM_UP;GSE17721_LPS_VS_POLYIC_1H_BMDM_UP;GSE18791_UNSTIM_VS_NEWCATSLE_VIRU…	3D-structure;Alternativesplicing;Completeproteome;Mitochondrion;Polymorphism;Proteomicsidentification;Referenceproteome;Ribonucleoprotein;Ribosomalprotein;Transitpeptide	39S ribosomal subunit, mitochondrial;55S ribosome, mitochondrial	8	8	8	39.3	39.3	39.3	23.64	0	62.386	17905000000	224	25.6918	26.1844	26.0985	26.4047	26.8778	26.3894	26.0175	26.2141	24.8285	27.6431	26.8178	26.6168	25.3019	26.2008	26.2888
+	3.36016	-0.946668	O14773;A0A0C4DGZ9;O14773-2;E7EV34	O14773;A0A0C4DGZ9;O14773-2	Tripeptidyl-peptidase 1	TPP1	Color [Blue]	9	4					anatomical structure development;anatomical structure homeostasis;biological regulation;bone resorption;catabolic process;cell differentiation;cellular catabolic process;cellular component organization;cellular component organization at cellular level;cellular component organization or biogenesis;cellular component organization or biogenesis at cellular level;cellular developmental process;cellul…	binding;catalytic activity;cation binding;endopeptidase activity;exopeptidase activity;hydrolase activity;ion binding;metal ion binding;peptidase activity;peptidase activity, acting on L-amino acid peptides;peptide binding;serine hydrolase activity;serine-type endopeptidase activity;serine-type peptidase activity;tripeptidyl-peptidase activity	cell part;cytoplasmic membrane-bounded vesicle;cytoplasmic part;cytoplasmic vesicle;extracellular membrane-bounded organelle;extracellular organelle;extracellular region part;extracellular vesicular exosome;intracellular membrane-bounded organelle;intracellular organelle;intracellular organelle lumen;intracellular organelle part;intracellular part;lysosomal lumen;lysosome;lytic vacuole;melanosome…	anatomical structure development;biological regulation;catabolic process;cell differentiation;cellular component organization;cellular metabolic process;cellular process;developmental process;homeostatic process;lipid metabolic process;macromolecule metabolic process;metabolic process;multicellular organismal process;neurological system process;organelle organization;peptide metabolic process;pri…	cell part;cytoplasmic membrane-bounded vesicle;extracellular organelle;intracellular membrane-bounded organelle;intracellular organelle;lysosome;mitochondrion;organelle;vacuole;vesicle	Lysosome	Peptidase_S8;Pro-kuma_activ	AMINOPEPTIDASE_ACTIVITY;AMUNDSON_RESPONSE_TO_ARSENITE;ANATOMICAL_STRUCTURE_DEVELOPMENT;BASSO_B_LYMPHOCYTE_NETWORK;BERENJENO_TRANSFORMED_BY_RHOA_DN;BONE_REMODELING;BRACHAT_RESPONSE_TO_CAMPTOTHECIN_UP;BYSTRYKH_HEMATOPOIESIS_STEM_CELL_QTL_TRANS;CATABOLIC_PROCESS;CELL_FRACTION;CELLULAR_CATABOLIC_PROCESS;CELLULAR_MACROMOLECULE_METABOLIC_PROCESS;CELLULAR_PROTEIN_METABOLIC_PROCESS;CHIBA_RESPONSE_TO_TSA;…	3D-structure;Alternativesplicing;Autocatalyticcleavage;Calcium;Completeproteome;Directproteinsequencing;Diseasemutation;Disulfidebond;Epilepsy;Glycoprotein;Hydrolase;Lysosome;Metal-binding;Neurodegeneration;Neuronalceroidlipofuscinosis;Polymorphism;Protease;Proteomicsidentification;Referenceproteome;Serineprotease;Signal;Spinocerebellarataxia;Zymogen		17	17	17	48.5	48.5	48.5	61.247	0	323.31	377550000000	1349	29.4122	29.3054	29.181	29.5821	30.9184	30.3487	29.1796	28.5775	29.4084	29.1811	29.8893	29.7001	28.3898	29.1679	29.3363
+	2.89099	-1.61228	Q9Y666;A0A0G2JNW7;H0YB78;Q9Y666-2	Q9Y666;A0A0G2JNW7;H0YB78	Solute carrier family 12 member 7	SLC12A7	Color [Blue]	9	4					biological regulation;cation transport;cell volume homeostasis;cellular homeostasis;cellular process;establishment of localization;homeostatic process;ion transport;metal ion transport;monovalent inorganic cation transport;potassium ion transport;regulation of biological quality;transmembrane transport;transport	active transmembrane transporter activity;anion transmembrane transporter activity;anion:cation symporter activity;binding;cation transmembrane transporter activity;cation:chloride symporter activity;chloride transmembrane transporter activity;enzyme binding;inorganic anion transmembrane transporter activity;ion transmembrane transporter activity;kinase binding;potassium:chloride symporter activi…	cell part;integral to membrane;integral to plasma membrane;intrinsic to membrane;intrinsic to plasma membrane;membrane;membrane part;plasma membrane;plasma membrane part	biological regulation;cellular homeostasis;cellular process;establishment of localization;homeostatic process;ion transport;transmembrane transport;transport	cell part;membrane;plasma membrane	Collecting duct acid secretion	AA_permease	ACTIVE_TRANSMEMBRANE_TRANSPORTER_ACTIVITY;ANION_CATION_SYMPORTER_ACTIVITY;ANION_TRANSMEMBRANE_TRANSPORTER_ACTIVITY;BLALOCK_ALZHEIMERS_DISEASE_UP;BUYTAERT_PHOTODYNAMIC_THERAPY_STRESS_UP;CATION_TRANSMEMBRANE_TRANSPORTER_ACTIVITY;chr5p15;DELACROIX_RAR_BOUND_ES;FEVR_CTNNB1_TARGETS_UP;FULCHER_INFLAMMATORY_RESPONSE_LECTIN_VS_LPS_DN;GGGAGGRR_V$MAZ_Q6;GOLDRATH_EFF_VS_MEMORY_CD8_TCELL_DN;GOLDRATH_NAIVE_VS…	Alternativesplicing;Cellmembrane;Completeproteome;Glycoprotein;Iontransport;Membrane;Phosphoprotein;Polymorphism;Potassium;Potassiumtransport;Proteomicsidentification;Referenceproteome;Symport;Transmembrane;Transmembranehelix;Transport		29	27	26	32.1	30.8	29.5	119.1	0	192.07	28780000000	347	26.3842	25.9603	26.3042	28.0862	27.0798	26.3107	25.9545	25.9195	26.2663	28.4408	28.6563	27.3794	25.8301	24.9411	24.1433
+	3.62211	-0.752002	A3KMH1;A3KMH1-3;A3KMH1-2	A3KMH1;A3KMH1-3;A3KMH1-2	von Willebrand factor A domain-containing protein 8	VWA8	Color [Blue]	9	4						adenyl nucleotide binding;adenyl ribonucleotide binding;ATP binding;ATPase activity;binding;catalytic activity;hydrolase activity;hydrolase activity, acting on acid anhydrides;hydrolase activity, acting on acid anhydrides, in phosphorus-containing anhydrides;nucleoside-triphosphatase activity;nucleotide binding;purine nucleotide binding;purine ribonucleoside triphosphate binding;purine ribonucleo…	cell part;cytoplasmic part;extracellular region;intracellular membrane-bounded organelle;intracellular organelle;intracellular part;membrane-bounded organelle;mitochondrion;organelle		cell part;extracellular region;intracellular membrane-bounded organelle;intracellular organelle;mitochondrion;organelle		AAA_5		Alternativesplicing;ATP-binding;Completeproteome;Glycoprotein;Nucleotide-binding;Polymorphism;Referenceproteome;Secreted;Signal		104	104	104	64.3	64.3	64.3	214.82	0	323.31	253070000000	2484	29.7121	30.2685	30.5535	30.532	31.2119	31.1866	29.902	29.4989	30.1694	30.6277	30.797	30.5541	29.4561	29.8692	30.3215
+	2.48433	-1.88221	A3KN83;A3KN83-3;A3KN83-2;A3KN83-4	A3KN83;A3KN83-3;A3KN83-2;A3KN83-4	Protein strawberry notch homolog 1	SBNO1	Color [Blue]	9	4					biological regulation;regulation of biological process;regulation of biosynthetic process;regulation of cellular biosynthetic process;regulation of cellular macromolecule biosynthetic process;regulation of cellular metabolic process;regulation of cellular process;regulation of gene expression;regulation of macromolecule biosynthetic process;regulation of macromolecule metabolic process;regulation…			biological regulation			Helicase_C_4	BUYTAERT_PHOTODYNAMIC_THERAPY_STRESS_UP;BYSTRYKH_HEMATOPOIESIS_STEM_CELL_AND_BRAIN_QTL_TRANS;chr12q24;DORSAM_HOXA9_TARGETS_DN;DOUGLAS_BMI1_TARGETS_UP;GSE12845_IGD_POS_BLOOD_VS_NAIVE_TONSIL_BCELL_DN;GSE13484_3H_UNSTIM_VS_YF17D_VACCINE_STIM_PBMC_DN;GSE14308_TH2_VS_NAIVE_CD4_TCELL_DN;GSE14769_20MIN_VS_360MIN_LPS_BMDM_DN;GSE17721_PAM3CSK4_VS_GADIQUIMOD_16H_BMDM_UP;GSE17721_POLYIC_VS_PAM3CSK4_4H_BMDM_…	Acetylation;Alternativesplicing;Coiledcoil;Completeproteome;Phosphoprotein;Polymorphism;Referenceproteome		17	17	12	16.2	16.2	12.1	154.31	0	24.729	2889700000	46	20.1997	23.2391	20.7994	23.1348	22.7537	23.603	22.0013	20.0299	19.7015	22.4744	23.018	20.8771	20.5771	21.1352	20.96
+	4.95439	-1.11244	A4UGR9;A4UGR9-8;A4UGR9-2;A4UGR9-3;A0A0A0MQZ3	A4UGR9;A4UGR9-8;A4UGR9-2;A4UGR9-3	Xin actin-binding repeat-containing protein 2	XIRP2	Color [Blue]	9	4					actin cytoskeleton organization;actin filament-based process;anatomical structure development;anatomical structure morphogenesis;cardiac muscle tissue morphogenesis;cardiac septum development;cell junction organization;cell-cell junction organization;cellular component organization;cellular component organization at cellular level;cellular component organization or biogenesis;cellular component o…		cell junction;cell part;contractile fiber part;cytoplasmic part;intracellular part;organelle part;Z disc	anatomical structure development;anatomical structure morphogenesis;cell junction organization;cellular component organization;cellular process;cytoskeleton organization;developmental process;organelle organization	cell part		Xin	BRUINS_UVC_RESPONSE_LATE;chr2q31;GSE10856_CTRL_VS_TNFRSF6B_IN_MACROPHAGE_DN;LI_CISPLATIN_RESISTANCE_DN;RAO_BOUND_BY_SALL4_ISOFORM_A;RICKMAN_HEAD_AND_NECK_CANCER_F	3D-structure;Actin-binding;Alternativesplicing;Celljunction;Coiledcoil;Completeproteome;Phosphoprotein;Polymorphism;Proteomicsidentification;Referenceproteome;Repeat		190	190	181	61.4	61.4	58.2	382.3	0	323.31	480630000000	2823	30.1797	29.8042	29.9467	31.7404	31.4515	31.524	31.0066	30.4288	30.9464	31.6152	31.5977	31.5183	30.0556	30.4399	31.2649
+	2.19514	-1.90091	A5YM72-4;A5YM72-5;A5YM72-3;A5YM72;A5YM72-2	A5YM72-4;A5YM72-5;A5YM72-3;A5YM72	Carnosine synthase 1	CARNS1	Color [Blue]	9	4					amine biosynthetic process;amine metabolic process;biosynthetic process;carboxylic acid biosynthetic process;carboxylic acid metabolic process;carnosine biosynthetic process;carnosine metabolic process;cellular amine metabolic process;cellular amino acid biosynthetic process;cellular amino acid metabolic process;cellular biosynthetic process;cellular ketone metabolic process;cellular metabolic pr…	acid-amino acid ligase activity;adenyl nucleotide binding;adenyl ribonucleotide binding;ATP binding;ATPase activity;binding;carnosine synthase activity;catalytic activity;cation binding;hydrolase activity;hydrolase activity, acting on acid anhydrides;hydrolase activity, acting on acid anhydrides, in phosphorus-containing anhydrides;ion binding;ligase activity;ligase activity, forming carbon-nitro…		amine metabolic process;biosynthetic process;cellular amino acid metabolic process;cellular ketone metabolic process;cellular metabolic process;cellular nitrogen compound metabolic process;cellular process;metabolic process;nitrogen compound metabolic process;organic acid metabolic process;primary metabolic process;small molecule metabolic process		Arginine and proline metabolism;beta-Alanine metabolism;Histidine metabolism		chr11q13;GAUSSMANN_MLL_AF4_FUSION_TARGETS_E_UP;GSE13229_IMM_VS_INTMATURE_NKCELL_DN;GSE15324_NAIVE_VS_ACTIVATED_CD8_TCELL_UP;GSE15750_DAY6_VS_DAY10_TRAF6KO_EFF_CD8_TCELL_DN;GSE15767_MED_VS_SCS_MAC_LN_DN;GSE17974_IL4_AND_ANTI_IL12_VS_UNTREATED_72H_ACT_CD4_TCELL_UP;GSE19825_CD24LOW_VS_IL2RA_HIGH_DAY3_EFF_CD8_TCELL_UP;GSE20366_EX_VIVO_VS_HOMEOSTATIC_CONVERSION_TREG_UP;GSE26495_PD1HIGH_VS_PD1LOW_CD8_T…	Alternativesplicing;ATP-binding;Completeproteome;Ligase;Manganese;Metal-binding;Nucleotide-binding;Polymorphism;Referenceproteome		18	17	17	22.7	22	22	98.698	0	25.16	8094200000	117	23.1752	23.3756	25.0888	24.7008	24.0566	26.2148	23.3217	23.9432	25.7532	26.4331	26.6633	26.9115	21.8295	21.2772	25.0594
+	5.83598	-1.14234	A6NDG6;H3BV17	A6NDG6	Phosphoglycolate phosphatase	PGP	Color [Blue]	9	4					carbohydrate metabolic process;cellular macromolecule metabolic process;cellular metabolic process;cellular process;cellular protein metabolic process;dephosphorylation;macromolecule metabolic process;macromolecule modification;metabolic process;peptidyl-tyrosine dephosphorylation;phosphate-containing compound metabolic process;phosphorus metabolic process;primary metabolic process;protein dephos…	binding;catalytic activity;cation binding;hydrolase activity;hydrolase activity, acting on ester bonds;ion binding;magnesium ion binding;metal ion binding;phosphatase activity;phosphoglycolate phosphatase activity;phosphoprotein phosphatase activity;phosphoric ester hydrolase activity;protein tyrosine phosphatase activity		carbohydrate metabolic process;cellular metabolic process;cellular process;macromolecule metabolic process;macromolecule modification;metabolic process;phosphorus metabolic process;primary metabolic process;protein dephosphorylation;protein metabolic process;protein modification process		Glyoxylate and dicarboxylate metabolism	Hydrolase_6	BRUINS_UVC_RESPONSE_LATE;BURTON_ADIPOGENESIS_PEAK_AT_16HR;BUYTAERT_PHOTODYNAMIC_THERAPY_STRESS_DN;CHANDRAN_METASTASIS_UP;chr16p13;GSE10239_KLRG1INT_VS_KLRG1HIGH_EFF_CD8_TCELL_UP;GSE11864_UNTREATED_VS_CSF1_IFNG_PAM3CYS_IN_MAC_UP;GSE13306_LAMINA_PROPRIA_VS_SPLEEN_TREG_DN;GSE14769_UNSTIM_VS_60MIN_LPS_BMDM_UP;GSE15324_NAIVE_VS_ACTIVATED_ELF4_KO_CD8_TCELL_DN;GSE17580_UNINFECTED_VS_S_MANSONI_INF_TREG_D…	Carbohydratemetabolism;Completeproteome;Hydrolase;Magnesium;Metal-binding;Proteinphosphatase;Proteomicsidentification;Referenceproteome		19	19	19	79.8	79.8	79.8	34.006	0	157.56	128970000000	848	28.8123	28.4519	28.6798	29.917	30.0989	29.7916	28.7183	28.6	27.9626	29.7349	29.7207	28.7922	28.6781	28.2426	28.7916
+	2.88378	-1.64453	Q5JSL3;A6NIW2	Q5JSL3;A6NIW2	Dedicator of cytokinesis protein 11	DOCK11	Color [Blue]	9	4					biological regulation;blood coagulation;cellular process;cellular response to stimulus;coagulation;hemostasis;intracellular signal transduction;multicellular organismal process;regulation of biological process;regulation of biological quality;regulation of body fluid levels;regulation of cellular process;response to stimulus;signal transduction;small GTPase mediated signal transduction	enzyme regulator activity;GTPase regulator activity;guanyl-nucleotide exchange factor activity;nucleoside-triphosphatase regulator activity;Ras guanyl-nucleotide exchange factor activity;Rho guanyl-nucleotide exchange factor activity;small GTPase regulator activity	cell part;cytoplasmic part;cytosol;intracellular part	biological regulation;cellular process;coagulation;multicellular organismal process;regulation of body fluid levels;response to stimulus;signal transduction	cell part;cytosol		Ded_cyto;DOCK-C2;DUF3398;PH	AACTTT_UNKNOWN;ACAGGGT,MIR-10A,MIR-10B;ACAWYAAAG_UNKNOWN;BENPORATH_EED_TARGETS;CHEN_METABOLIC_SYNDROM_NETWORK;chrxq24;CREIGHTON_ENDOCRINE_THERAPY_RESISTANCE_3;CREIGHTON_ENDOCRINE_THERAPY_RESISTANCE_5;CTTTAAR_UNKNOWN;CTTTGA_V$LEF1_Q2;DUTERTRE_ESTRADIOL_RESPONSE_24HR_DN;FULCHER_INFLAMMATORY_RESPONSE_LECTIN_VS_LPS_DN;GAGACTG,MIR-452;GGGTGGRR_V$PAX4_03;GSE10094_LCMV_VS_LISTERIA_IND_EFF_CD4_TCELL_UP;G…	Completeproteome;Guanine-nucleotidereleasingfactor;Phosphoprotein;Polymorphism;Proteomicsidentification;Referenceproteome		66	63	63	38.3	37	37	237.67	0	167.19	29291000000	413	20.8375	23.6736	22.8953	25.2729	24.2638	23.9859	21.8506	22.983	23.7341	24.9301	23.759	24.8977	22.9215	23.4511	21.3208
+	2.83961	-1.71739	A6NJ78;A6NJ78-2;A6NJ78-4;B5MC64;F8WD83;A6NJ78-3	A6NJ78;A6NJ78-2;A6NJ78-4	Probable methyltransferase-like protein 15	METTL15	Color [Blue]	9	4					cellular macromolecule metabolic process;cellular metabolic process;cellular nitrogen compound metabolic process;cellular process;macromolecule metabolic process;macromolecule methylation;macromolecule modification;metabolic process;methylation;ncRNA metabolic process;ncRNA processing;nitrogen compound metabolic process;nucleic acid metabolic process;nucleobase-containing compound metabolic proce…	catalytic activity;methyltransferase activity;N-methyltransferase activity;RNA methyltransferase activity;rRNA (cytosine) methyltransferase activity;rRNA (cytosine-N4-)-methyltransferase activity;rRNA methyltransferase activity;S-adenosylmethionine-dependent methyltransferase activity;transferase activity;transferase activity, transferring one-carbon groups		cellular metabolic process;cellular nitrogen compound metabolic process;cellular process;macromolecule metabolic process;macromolecule modification;metabolic process;nitrogen compound metabolic process;nucleobase-containing compound metabolic process;one-carbon metabolic process;primary metabolic process;RNA metabolic process;RNA modification;RNA processing;rRNA processing;small molecule metaboli…			Methyltransf_5	CCCAGAG,MIR-326;chr11p14;GSE14308_NAIVE_CD4_TCELL_VS_NATURAL_TREG_DN;GSE14308_TH2_VS_NAIVE_CD4_TCELL_UP;GSE15324_ELF4_KO_VS_WT_ACTIVATED_CD8_TCELL_UP;GSE17974_0H_VS_48H_IN_VITRO_ACT_CD4_TCELL_DN;GSE26928_NAIVE_VS_CENT_MEMORY_CD4_TCELL_UP;GSE26928_NAIVE_VS_EFF_MEMORY_CD4_TCELL_UP;GSE27786_CD4_TCELL_VS_NEUTROPHIL_UP;GSE27786_CD8_TCELL_VS_NEUTROPHIL_UP;GSE27786_LIN_NEG_VS_CD4_TCELL_UP;GSE27786_LIN_N…	Alternativesplicing;Completeproteome;Methyltransferase;Polymorphism;Proteomicsidentification;Referenceproteome;S-adenosyl-L-methionine;Transferase		12	12	7	43.7	43.7	22.1	46.121	0	31.787	2210500000	68	20.6319	21.9905	20.2802	22.6129	22.7887	23.308	19.2395	21.061	22.1587	23.1753	22.0393	23.1737	20.0979	20.8597	22.3317
+	4.38957	-2.58215	Q2M3G4;A6NN40;Q2M3G4-2;C9JXU1	Q2M3G4;A6NN40;Q2M3G4-2	Protein Shroom1	SHROOM1	Color [Blue]	9	4					actin cytoskeleton organization;actin filament bundle assembly;actin filament organization;actin filament-based process;anatomical structure morphogenesis;cell morphogenesis;cellular component assembly;cellular component assembly at cellular level;cellular component morphogenesis;cellular component organization;cellular component organization at cellular level;cellular component organization or b…	actin binding;actin filament binding;binding;cytoskeletal protein binding;protein binding	cell part;cytoplasm;cytoskeletal part;intracellular organelle part;intracellular part;macromolecular complex;microtubule;myosin complex;myosin II complex;organelle part;protein complex	anatomical structure morphogenesis;cell morphogenesis;cellular component assembly;cellular component morphogenesis;cellular component organization;cellular process;cytoskeleton organization;developmental process;organelle organization	cell part;cytoplasm;macromolecular complex;protein complex		ASD1;ASD2	ACTIN_BINDING;ACTIN_CYTOSKELETON;ACTIN_CYTOSKELETON_ORGANIZATION_AND_BIOGENESIS;ACTIN_FILAMENT_BASED_PROCESS;ACTIN_FILAMENT_BINDING;ACTIN_FILAMENT_BUNDLE_FORMATION;ACTIN_FILAMENT_ORGANIZATION;ANATOMICAL_STRUCTURE_DEVELOPMENT;ANATOMICAL_STRUCTURE_MORPHOGENESIS;BENPORATH_EED_TARGETS;BILD_E2F3_ONCOGENIC_SIGNATURE;chr5q31;CYTOSKELETAL_PART;CYTOSKELETAL_PROTEIN_BINDING;CYTOSKELETON;CYTOSKELETON_ORGANI…	Acetylation;Actin-binding;Alternativesplicing;Completeproteome;Cytoplasm;Cytoskeleton;Microtubule;Phosphoprotein;Polymorphism;Proteomicsidentification;Referenceproteome		7	7	7	11.2	11.2	11.2	90.785	0.0001145	7.6797	3792400000	14	20.9794	19.9983	20.7283	23.2559	23.0808	25.7882	20.2205	20.371	20.4033	22.8329	23.1177	21.9781	20.6909	21.2255	21.4825
+	2.0506	-1.12513	A8K7Q2;E9PS65;E9PM13	A8K7Q2;E9PS65		HSPA8	Color [Blue]	9	4						adenyl nucleotide binding;adenyl ribonucleotide binding;ATP binding;binding;nucleotide binding;purine nucleotide binding;purine ribonucleoside triphosphate binding;purine ribonucleotide binding;ribonucleotide binding					HSP70	ACTTTAT,MIR-142-5P;ALCALA_APOPTOSIS;ALONSO_METASTASIS_UP;APPIERTO_RESPONSE_TO_FENRETINIDE_UP;BENPORATH_CYCLING_GENES;BENPORATH_ES_1;BENPORATH_MYC_TARGETS_WITH_EBOX;BERTUCCI_INVASIVE_CARCINOMA_DUCTAL_VS_LOBULAR_UP;BILANGES_RAPAMYCIN_SENSITIVE_VIA_TSC1_AND_TSC2;BLALOCK_ALZHEIMERS_DISEASE_DN;BORCZUK_MALIGNANT_MESOTHELIOMA_UP;BROWNE_HCMV_INFECTION_6HR_UP;CAFFAREL_RESPONSE_TO_THC_8HR_5_DN;CAFFAREL_RES…	ATP-binding;Completeproteome;Nucleotide-binding;Proteomicsidentification;Referenceproteome		28	1	1	70	2.2	2.2	45.338	0.0015176	2.4725	723990000	11	20.7926	20.6428	20.1161	22.8634	21.884	23.1543	19.8868	20.0658	21.245	22.6655	21.1226	21.001	20.6075	20.3814	20.7882
+	5.59848	-0.767575	Q14896;A8MXZ9;A0A0A0MQU5;Q14896-2;F5GZR4	Q14896;A8MXZ9;A0A0A0MQU5;Q14896-2;F5GZR4	Myosin-binding protein C, cardiac-type	MYBPC3	Color [Blue]	9	4					actin cytoskeleton organization;actin filament-based movement;actin filament-based process;actin-mediated cell contraction;actin-myosin filament sliding;actomyosin structure organization;anatomical structure morphogenesis;biological adhesion;biological regulation;cardiac muscle contraction;cardiac muscle tissue morphogenesis;cell adhesion;cellular component assembly;cellular component assembly at…	ATPase activator activity;ATPase regulator activity;binding;cation binding;cytoskeletal protein binding;enzyme activator activity;enzyme regulator activity;identical protein binding;ion binding;metal ion binding;myosin binding;myosin heavy chain binding;nucleoside-triphosphatase regulator activity;protein binding;structural constituent of muscle;structural molecule activity;titin binding	A band;C zone;cell part;contractile fiber part;cytoplasmic part;cytoskeletal part;cytosol;intracellular organelle part;intracellular part;macromolecular complex;muscle myosin complex;myosin complex;myosin filament;myosin II complex;organelle part;protein complex;sarcomere;striated muscle myosin thick filament	anatomical structure morphogenesis;biological adhesion;biological regulation;cell adhesion;cellular component assembly;cellular component movement;cellular component organization;cellular macromolecular complex assembly;cellular process;cytoskeleton organization;developmental process;macromolecular complex assembly;multicellular organismal process;muscle contraction;organelle organization;protein…	cell part;cytosol;macromolecular complex;protein complex	Dilated cardiomyopathy;Hypertrophic cardiomyopathy (HCM)	fn3;I-set	ANATOMICAL_STRUCTURE_DEVELOPMENT;ANATOMICAL_STRUCTURE_MORPHOGENESIS;BROWNE_HCMV_INFECTION_1HR_DN;BROWNE_HCMV_INFECTION_48HR_DN;CAGGTG_V$E12_Q6;chr11p11;CYTOSKELETAL_PROTEIN_BINDING;GGGAGGRR_V$MAZ_Q6;GNF2_MYL2;GNF2_MYL3;GSE10239_MEMORY_VS_KLRG1HIGH_EFF_CD8_TCELL_UP;GSE12845_IGD_POS_BLOOD_VS_PRE_GC_TONSIL_BCELL_UP;GSE14308_TH2_VS_NAIVE_CD4_TCELL_DN;GSE17721_LPS_VS_PAM3CSK4_2H_BMDM_DN;GSE17721_PAM3C…	3D-structure;Acetylation;Actin-binding;Alternativesplicing;Cardiomyopathy;Celladhesion;Completeproteome;Diseasemutation;Disulfidebond;Immunoglobulindomain;Metal-binding;Muscleprotein;Phosphoprotein;Polymorphism;Proteomicsidentification;Referenceproteome;Repeat;Thickfilament;Zinc		121	121	120	85.7	85.7	85.7	140.76	0	323.31	29098000000000	31264	36.2867	36.2929	36.1994	37.0723	37.2363	37.2766	36.6117	36.0874	36.2756	36.8645	37.0366	37.1223	36.8471	36.4932	36.7686
+	5.41621	-3.55086	A8MZF0	A8MZF0	Proline-rich protein 33	PRR33	Color [Blue]	9	4	+										DUF4643		Completeproteome;Referenceproteome		7	7	7	33.8	33.8	33.8	35.186	0.00012455	11.151	2602600000	30	20.6163	19.6432	21.6322	25.4678	25.1667	23.6571	20.442	21.1299	24.0137	25.6926	25.5081	24.5877	21.1718	20.4367	20.3059
+	2.49456	-1.15157	Q8N983;H0Y6Y8;B1AL05;Q8N983-4;Q8N983-3;Q8N983-2;Q8N983-6;Q8N983-7;H0YBU8;M0R051	Q8N983;H0Y6Y8;B1AL05;Q8N983-4;Q8N983-3;Q8N983-2;Q8N983-6;Q8N983-7;H0YBU8	39S ribosomal protein L43, mitochondrial	MRPL43	Color [Blue]	9	4					biosynthetic process;cellular biosynthetic process;cellular component disassembly;cellular component disassembly at cellular level;cellular component organization;cellular component organization at cellular level;cellular component organization or biogenesis;cellular component organization or biogenesis at cellular level;cellular macromolecular complex disassembly;cellular macromolecular complex …	structural constituent of ribosome;structural molecule activity	cell part;cytoplasmic part;intracellular non-membrane-bounded organelle;intracellular organelle;intracellular organelle part;intracellular part;macromolecular complex;membrane;mitochondrial inner membrane;mitochondrial membrane;mitochondrial part;mitochondrial ribosome;non-membrane-bounded organelle;organellar ribosome;organelle;organelle inner membrane;organelle membrane;organelle part;ribonucle…	biosynthetic process;cellular component disassembly;cellular component organization;cellular metabolic process;cellular process;macromolecule metabolic process;metabolic process;mitochondrial translation;mitochondrion organization;organelle organization;primary metabolic process;protein metabolic process;translation;translational elongation;translational initiation	cell part;intracellular non-membrane-bounded organelle;intracellular organelle;macromolecular complex;membrane;organelle;ribonucleoprotein complex;ribosome		L51_S25_CI-B8	BENPORATH_SOX2_TARGETS;chr10q24;GEORGES_TARGETS_OF_MIR192_AND_MIR215;GGAANCGGAANY_UNKNOWN;GGGCGGR_V$SP1_Q6;GSE14769_UNSTIM_VS_60MIN_LPS_BMDM_UP;GSE14769_UNSTIM_VS_80MIN_LPS_BMDM_UP;GSE16522_ANTI_CD3CD28_STIM_VS_UNSTIM_NAIVE_CD8_TCELL_UP;GSE17721_CTRL_VS_PAM3CSK4_2H_BMDM_UP;GSE17721_LPS_VS_PAM3CSK4_1H_BMDM_UP;GSE17721_POLYIC_VS_PAM3CSK4_2H_BMDM_UP;GSE17974_0.5H_VS_72H_UNTREATED_IN_VITRO_CD4_TCELL_…	3D-structure;Alternativesplicing;Completeproteome;Mitochondrion;Proteomicsidentification;Referenceproteome;Ribonucleoprotein;Ribosomalprotein;Transitpeptide	39S ribosomal subunit, mitochondrial;55S ribosome, mitochondrial	8	8	8	35.8	35.8	35.8	23.431	0.00012925	12.905	36320000000	195	26.4027	27.5754	25.8226	27.8428	28.4581	28.0771	27.4202	25.9243	26.8956	27.9694	27.7772	27.1445	25.9345	25.7646	25.6937
+	3.09537	-1.15322	O14832;B1ALH6;O14832-2;C9IYS5;C9JR86	O14832;B1ALH6;O14832-2;C9IYS5	Phytanoyl-CoA dioxygenase, peroxisomal	PHYH	Color [Blue]	9	4					carboxylic acid catabolic process;carboxylic acid metabolic process;catabolic process;cellular catabolic process;cellular ketone metabolic process;cellular lipid catabolic process;cellular lipid metabolic process;cellular metabolic process;cellular process;fatty acid alpha-oxidation;fatty acid catabolic process;fatty acid metabolic process;fatty acid oxidation;isoprenoid metabolic process;lipid c…	binding;carboxylic acid binding;catalytic activity;cation binding;cofactor binding;electron carrier activity;ion binding;L-ascorbic acid binding;metal ion binding;oxidoreductase activity;oxidoreductase activity, acting on paired donors, with incorporation or reduction of molecular oxygen;oxidoreductase activity, acting on paired donors, with incorporation or reduction of molecular oxygen, 2-oxogl…	cell part;cytoplasmic part;intracellular membrane-bounded organelle;intracellular organelle;intracellular organelle lumen;intracellular organelle part;intracellular part;membrane-bounded organelle;membrane-enclosed lumen;microbody;microbody lumen;microbody part;mitochondrion;organelle;organelle lumen;organelle part;peroxisomal matrix;peroxisomal part;peroxisome	catabolic process;cellular ketone metabolic process;cellular lipid metabolic process;cellular metabolic process;cellular process;lipid metabolic process;metabolic process;organic acid metabolic process;primary metabolic process;small molecule metabolic process	cell part;intracellular membrane-bounded organelle;intracellular organelle;microbody;mitochondrion;organelle;peroxisome	Peroxisome	PhyH	ANATOMICAL_STRUCTURE_DEVELOPMENT;BERENJENO_TRANSFORMED_BY_RHOA_DN;CAIRO_HEPATOBLASTOMA_CLASSES_DN;CAIRO_LIVER_DEVELOPMENT_DN;CHEN_METABOLIC_SYNDROM_NETWORK;CHIARADONNA_NEOPLASTIC_TRANSFORMATION_KRAS_DN;chr10p15;CHUNG_BLISTER_CYTOTOXICITY_UP;CYTOPLASM;CYTOPLASMIC_PART;DELYS_THYROID_CANCER_DN;DIAZ_CHRONIC_MEYLOGENOUS_LEUKEMIA_UP;DITTMER_PTHLH_TARGETS_UP;DURAND_STROMA_MAX_DN;ELECTRON_CARRIER_ACTIVIT…	3D-structure;Alternativesplicing;Cataract;Completeproteome;Deafness;Dioxygenase;Diseasemutation;Ichthyosis;Iron;Metal-binding;Oxidoreductase;Peroxisome;Peroxisomebiogenesisdisorder;Phosphoprotein;Polymorphism;Proteomicsidentification;Referenceproteome;Retinitispigmentosa;Transitpeptide;VitaminC		13	13	13	39.1	39.1	39.1	38.538	0	18.15	13356000000	161	25.2251	25.8722	25.3404	25.9518	26.1373	25.6302	25.9127	24.8144	25.4093	26.6501	26.9586	26.0589	24.4981	23.5626	24.724
+	3.81809	-0.473565	O75390;B4DJV2;A0A0C4DGI3;F8W4S1;H0YIC4;F8VPA1;F8VTT8;F8VRI6;F8VPF9;F8W1S4;F8VRP1;F8VX68;F8VR34;F8VZK9;F8W642;F8W0J2	O75390;B4DJV2;A0A0C4DGI3	Citrate synthase, mitochondrial;Citrate synthase	CS	Color [Blue]	9	4					acetyl-CoA catabolic process;acetyl-CoA metabolic process;carbohydrate metabolic process;catabolic process;cellular carbohydrate metabolic process;cellular catabolic process;cellular metabolic process;cellular process;coenzyme catabolic process;coenzyme metabolic process;cofactor catabolic process;cofactor metabolic process;metabolic process;primary metabolic process;small molecule metabolic proc…	catalytic activity;citrate (Si)-synthase activity;transferase activity;transferase activity, transferring acyl groups;transferase activity, transferring acyl groups, acyl groups converted into alkyl on transfer	cell part;cytoplasmic part;extracellular membrane-bounded organelle;extracellular organelle;extracellular region part;extracellular vesicular exosome;intracellular membrane-bounded organelle;intracellular organelle;intracellular organelle lumen;intracellular organelle part;intracellular part;membrane-bounded organelle;membrane-bounded vesicle;membrane-enclosed lumen;mitochondrial matrix;mitochond…	carbohydrate metabolic process;catabolic process;cellular metabolic process;cellular process;cofactor metabolic process;metabolic process;primary metabolic process;small molecule metabolic process	cell part;extracellular organelle;intracellular membrane-bounded organelle;intracellular organelle;mitochondrion;nucleus;organelle;vesicle	Citrate cycle (TCA cycle);Glyoxylate and dicarboxylate metabolism	Citrate_synt	ACACTCC,MIR-122A;AGGCACT,MIR-515-3P;BACOLOD_RESISTANCE_TO_ALKYLATING_AGENTS_DN;BENPORATH_NANOG_TARGETS;BILANGES_RAPAMYCIN_SENSITIVE_VIA_TSC1_AND_TSC2;BILANGES_SERUM_SENSITIVE_GENES;BIOCARTA_KREB_PATHWAY;BLALOCK_ALZHEIMERS_DISEASE_DN;BOCHKIS_FOXA2_TARGETS;BURTON_ADIPOGENESIS_6;CAIRO_HEPATOBLASTOMA_UP;CAMP_UP.V1_UP;chr12q13;CTCTAGA,MIR-526C,MIR-518F,MIR-526A;CTTTAAR_UNKNOWN;CTTTGA_V$LEF1_Q2;CTTTGT_…	Acetylation;Completeproteome;Directproteinsequencing;Methylation;Mitochondrion;Proteomicsidentification;Referenceproteome;Transferase;Transitpeptide;Tricarboxylicacidcycle	CS-MAP3K7IP1-MAP3K7IP2 complex	26	26	14	63.5	63.5	31.8	51.712	0	323.31	7882800000000	10703	34.7838	34.9366	34.7091	35.3741	35.1592	35.1682	34.7644	34.3128	34.5022	35.0931	35.2213	34.8415	34.7702	34.406	34.3301
+	5.39904	-1.6747	B5MCI0;H7BZZ8	B5MCI0;H7BZZ8		SMTN	Color [Blue]	9	4											CH;Smoothelin	ACEVEDO_FGFR1_TARGETS_IN_PROSTATE_CANCER_MODEL_DN;ACTIN_BINDING;ACTIN_CYTOSKELETON;ALFANO_MYC_TARGETS;AMIT_EGF_RESPONSE_480_HELA;AMIT_EGF_RESPONSE_480_MCF10A;ANATOMICAL_STRUCTURE_DEVELOPMENT;ATGCTGG,MIR-338;BENPORATH_CYCLING_GENES;BERTUCCI_MEDULLARY_VS_DUCTAL_BREAST_CANCER_DN;BILD_HRAS_ONCOGENIC_SIGNATURE;BILD_MYC_ONCOGENIC_SIGNATURE;BUYTAERT_PHOTODYNAMIC_THERAPY_STRESS_DN;CAGGTG_V$E12_Q6;CHANDRA…	Completeproteome;Proteomicsidentification;Referenceproteome		19	5	5	47.5	15.3	15.3	47.723	0	75.245	36003000000	290	26.2317	26.5999	26.4752	27.7767	27.7014	28.0336	25.8919	26.5317	26.3244	27.9843	27.289	28.7675	26.0934	24.8909	26.9619
+	6.62245	-2.37156	Q5T8D3-3;B7Z2R7;Q5T8D3-2;Q5T8D3;X6RDD7;Q5T8E0;Q8NC06;A0A087X0B8;K7EM05	Q5T8D3-3;B7Z2R7;Q5T8D3-2;Q5T8D3;X6RDD7;Q5T8E0	Acyl-CoA-binding domain-containing protein 5	ACBD5	Color [Blue]	9	4					autophagy;catabolic process;cellular catabolic process;cellular component organization;cellular component organization at cellular level;cellular component organization or biogenesis;cellular component organization or biogenesis at cellular level;cellular metabolic process;cellular process;establishment of localization;metabolic process;organelle organization;peroxisome degradation;peroxisome org…	binding;carboxylic acid binding;coenzyme binding;cofactor binding;fatty acid binding;fatty-acyl-CoA binding;lipid binding;monocarboxylic acid binding	cell part;cytoplasmic part;integral to membrane;intracellular membrane-bounded organelle;intracellular organelle;intracellular organelle part;intracellular part;intrinsic to membrane;membrane;membrane part;membrane-bounded organelle;microbody;microbody membrane;microbody part;nuclear part;nucleoplasm;nucleus;organelle;organelle membrane;organelle part;peroxisomal membrane;peroxisomal part;peroxis…	autophagy;catabolic process;cellular component organization;cellular metabolic process;cellular process;establishment of localization;metabolic process;organelle organization;peroxisome organization;transport	cell part;intracellular membrane-bounded organelle;intracellular organelle;membrane;microbody;nucleoplasm;nucleus;organelle;peroxisome		ACBP	AACTTT_UNKNOWN;ACEVEDO_LIVER_TUMOR_VS_NORMAL_ADJACENT_TISSUE_DN;ACTAYRNNNCCCR_UNKNOWN;ATAAGCT,MIR-21;CCANNAGRKGGC_UNKNOWN;CHIANG_LIVER_CANCER_SUBCLASS_PROLIFERATION_DN;chr10p12;chr17q21;CSR_EARLY_UP.V1_DN;CTGAGCC,MIR-24;CUI_TCF21_TARGETS_2_DN;EBAUER_TARGETS_OF_PAX3_FOXO1_FUSION_UP;FULCHER_INFLAMMATORY_RESPONSE_LECTIN_VS_LPS_DN;GABRIELY_MIR21_TARGETS;GARGALOVIC_RESPONSE_TO_OXIDIZED_PHOSPHOLIPIDS_B…	3D-structure;Acetylation;Alternativesplicing;Autophagy;Coiledcoil;Completeproteome;Lipid-binding;Membrane;Peroxisome;Phosphoprotein;Polymorphism;Proteomicsidentification;Referenceproteome;Transmembrane;Transmembranehelix;Transport		18	18	3	35.6	35.6	6.1	58.977	0	280.67	22748000000	211	24.7628	24.8929	24.6257	27.1117	27.9108	27.3135	24.1055	24.5322	25.4104	26.9729	26.293	27.7329	25.1869	24.2605	24.6311
+	3.82651	-2.19609	Q86WW8;B9A057	Q86WW8;B9A057	Cytochrome c oxidase assembly factor 5	COA5	Color [Blue]	9	4							cell part;cytoplasmic part;intracellular membrane-bounded organelle;intracellular organelle;intracellular part;membrane-bounded organelle;mitochondrion;organelle		cell part;intracellular membrane-bounded organelle;intracellular organelle;mitochondrion;organelle		Pet191_N	chr2q11;GRAESSMANN_APOPTOSIS_BY_DOXORUBICIN_DN;GSE13306_TREG_VS_TCONV_LAMINA_PROPRIA_DN;GSE14769_UNSTIM_VS_80MIN_LPS_BMDM_UP;GSE15750_WT_VS_TRAF6KO_DAY6_EFF_CD8_TCELL_DN;GSE17721_0.5H_VS_8H_GARDIQUIMOD_BMDM_DN;GSE17721_4H_VS_24H_POLYIC_BMDM_DN;GSE17721_CPG_VS_GARDIQUIMOD_2H_BMDM_DN;GSE17721_CTRL_VS_LPS_8H_BMDM_DN;GSE17721_CTRL_VS_PAM3CSK4_1H_BMDM_UP;GSE17721_LPS_VS_GARDIQUIMOD_2H_BMDM_DN;GSE17721…	Completeproteome;Diseasemutation;Proteomicsidentification;Referenceproteome		4	4	4	55.4	55.4	55.4	8.3755	0	26.256	1911200000	34	22.3848	20.2476	22.9835	23.8401	23.7678	23.6972	23.157	21.0676	20.8091	24.5336	23.6991	24.13	20.4714	23.7462	21.4153
+	3.39948	-2.14763	C9J5A3	C9J5A3		HSPB7	Color [Blue]	9	4											HSP20	BOQUEST_STEM_CELL_CULTURED_VS_FRESH_UP;BRUINS_UVC_RESPONSE_VIA_TP53_GROUP_D;chr1p36;FONTAINE_PAPILLARY_THYROID_CARCINOMA_UP;GGGCGGR_V$SP1_Q6;GNF2_MYL2;GNF2_MYL3;GSE10325_MYELOID_VS_LUPUS_MYELOID_UP;GSE14308_TH1_VS_INDUCED_TREG_DN;GSE17974_CTRL_VS_ACT_IL4_AND_ANTI_IL12_0.5H_CD4_TCELL_UP;GSE27786_LIN_NEG_VS_NKTCELL_DN;GSE29618_LAIV_VS_TIV_FLU_VACCINE_DAY7_PDC_UP;GSE29618_PRE_VS_DAY7_POST_TIV_FLU_VA…	Completeproteome;Proteomicsidentification;Referenceproteome		10	3	3	68.5	21.8	21.8	13.675	0	18.275	3091400000	13	20.4105	19.922	20.1887	22.0783	23.2943	23.8308	20.5316	20.6751	21.9312	21.7556	23.0324	20.7972	20.33	20.732	20.5601
+	2.2746	-1.44672	C9JDF8	C9JDF8		TNNT2	Color [Blue]	9	4					biological regulation;regulation of biological process;regulation of multicellular organismal process;regulation of muscle contraction;regulation of muscle system process;regulation of system process		cell part;contractile fiber part;cytoplasmic part;cytoskeletal part;intracellular organelle part;intracellular part;macromolecular complex;organelle part;protein complex;troponin complex	biological regulation	cell part;macromolecular complex;protein complex			ACTIN_BINDING;ACTIN_CYTOSKELETON;ACTIN_FILAMENT_BASED_MOVEMENT;ACTIN_FILAMENT_BASED_PROCESS;ATF2_S_UP.V1_DN;BAELDE_DIABETIC_NEPHROPATHY_DN;BERENJENO_TRANSFORMED_BY_RHOA_UP;BOUDOUKHA_BOUND_BY_IGF2BP2;BROWNE_HCMV_INFECTION_6HR_UP;CAGCTG_V$AP4_Q5;CELLULAR_LOCALIZATION;CHEMELLO_SOLEUS_VS_EDL_MYOFIBERS_UP;CHO_NR4A1_TARGETS;chr1q32;CONTRACTILE_FIBER;CONTRACTILE_FIBER_PART;CORDENONSI_YAP_CONSERVED_SIGNA…	Completeproteome;Proteomicsidentification;Referenceproteome		14	1	1	75.4	10.5	10.5	13.466	0.00013233	14.096	64444000000	173	27.8354	27.515	27.4147	28.4546	29.0253	27.3161	26.0207	25.2661	26.5079	27.8591	29.1116	28.5462	28.3125	27.6613	28.7622
+	2.81522	-1.39351	O00192;C9JJX6;E9PDC3;O00192-2	O00192;C9JJX6;E9PDC3;O00192-2	Armadillo repeat protein deleted in velo-cardio-facial syndrome	ARVCF	Color [Blue]	9	4					biological adhesion;calcium-dependent cell-cell adhesion;cell adhesion;cell-cell adhesion;cellular process;developmental process;multicellular organismal development;multicellular organismal process		cell junction;cell part;cytoplasm;intracellular;intracellular organelle part;intracellular part;membrane;nuclear part;nucleoplasm;organelle part;plasma membrane	biological adhesion;cell adhesion;cellular process;developmental process;multicellular organismal development;multicellular organismal process	cell part;cytoplasm;intracellular;membrane;nucleoplasm;plasma membrane		Arm	AACTTT_UNKNOWN;BASSO_B_LYMPHOCYTE_NETWORK;BOYLAN_MULTIPLE_MYELOMA_C_UP;BREDEMEYER_RAG_SIGNALING_NOT_VIA_ATM_DN;BRUINS_UVC_RESPONSE_MIDDLE;CAGGTG_V$E12_Q6;CCAWYNNGAAR_UNKNOWN;CCTGCTG,MIR-214;CEBALLOS_TARGETS_OF_TP53_AND_MYC_DN;chr22q11;CUI_TCF21_TARGETS_2_DN;DANG_REGULATED_BY_MYC_DN;DOANE_RESPONSE_TO_ANDROGEN_DN;GGGAGGRR_V$MAZ_Q6;GGGCGGR_V$SP1_Q6;GRAESSMANN_APOPTOSIS_BY_DOXORUBICIN_UP;GRAESSMANN_R…	Alternativesplicing;Celladhesion;Coiledcoil;Completeproteome;Phosphoprotein;Polymorphism;Proteomicsidentification;Referenceproteome;Repeat		37	37	37	55	55	55	104.64	0	224.26	42117000000	726	26.0209	26.0018	26.8471	28.1137	27.532	28.1757	27.2516	26.8285	27.5602	28.1852	26.9059	27.7656	25.5316	24.2981	26.7501
+	3.07514	-0.540157	Q9NX63;C9JRZ6;F8WAR4;F8WD73	Q9NX63;C9JRZ6;F8WAR4	MICOS complex subunit MIC19	CHCHD3	Color [Blue]	9	4					biological regulation;cellular component organization;cellular component organization at cellular level;cellular component organization or biogenesis;cellular component organization or biogenesis at cellular level;cellular membrane fusion;cellular membrane organization;cellular process;inner mitochondrial membrane organization;membrane fusion;membrane organization;mitochondrial fusion;mitochondri…	binding;enzyme binding;phosphatase binding;protein binding;protein complex scaffold;structural molecule activity	cell part;cytoplasm;cytoplasmic part;extracellular membrane-bounded organelle;extracellular organelle;extracellular region part;extracellular vesicular exosome;intracellular membrane-bounded organelle;intracellular organelle;intracellular organelle part;intracellular part;membrane;membrane-bounded organelle;membrane-bounded vesicle;mitochondrial inner membrane;mitochondrial membrane;mitochondrial…	biological regulation;cellular component organization;cellular membrane organization;cellular process;membrane fusion;membrane organization;mitochondrion organization;organelle fusion;organelle organization	cell part;cytoplasm;extracellular organelle;intracellular membrane-bounded organelle;intracellular organelle;membrane;mitochondrion;nucleus;organelle;vesicle		DUF737	ACCTGTTG_UNKNOWN;ACEVEDO_LIVER_CANCER_UP;BRUINS_UVC_RESPONSE_LATE;BURTON_ADIPOGENESIS_6;CAGGTG_V$E12_Q6;CASORELLI_ACUTE_PROMYELOCYTIC_LEUKEMIA_DN;chr7q33;CHUNG_BLISTER_CYTOTOXICITY_UP;CYTOPLASM;CYTOPLASMIC_PART;DODD_NASOPHARYNGEAL_CARCINOMA_DN;GARCIA_TARGETS_OF_FLI1_AND_DAX1_DN;GATTGGY_V$NFY_Q6_01;GGGCGGR_V$SP1_Q6;GNF2_HAT1;GNF2_PA2G4;GNF2_RRM1;GRAESSMANN_APOPTOSIS_BY_DOXORUBICIN_DN;GSE11924_TH1_…	Acetylation;Completeproteome;Cytoplasm;Lipoprotein;Membrane;Mitochondrion;Mitochondrioninnermembrane;Myristate;Nucleus;Phosphoprotein;Proteomicsidentification;Referenceproteome;Repressor;Transcription;Transcriptionregulation		18	18	18	58.1	58.1	58.1	26.152	0	152.7	1136100000000	2148	32.0871	31.9757	31.7652	32.4219	32.9353	32.7678	32.4183	31.7223	31.4959	32.5684	32.5096	31.9386	31.9442	32.2939	32.1073
+	3.21856	-1.70773	C9JWC3	C9JWC3		SORBS2	Color [Blue]	9	4					actin cytoskeleton organization;actin filament organization;actin filament-based process;biological adhesion;cell adhesion;cell migration;cell motility;cellular component movement;cellular component organization;cellular component organization at cellular level;cellular component organization or biogenesis;cellular component organization or biogenesis at cellular level;cellular process;cytoskelet…			biological adhesion;cell adhesion;cell motility;cellular component movement;cellular component organization;cellular process;cytoskeleton organization;locomotion;organelle organization				AAAYRNCTG_UNKNOWN;ACTIN_CYTOSKELETON;ASTON_MAJOR_DEPRESSIVE_DISORDER_DN;BANDRES_RESPONSE_TO_CARMUSTIN_MGMT_24HR_DN;BANDRES_RESPONSE_TO_CARMUSTIN_MGMT_48HR_DN;BCAT.100_UP.V1_UP;BLALOCK_ALZHEIMERS_DISEASE_DN;BOYAULT_LIVER_CANCER_SUBCLASS_G3_DN;CAAGGAT,MIR-362;CACCAGC,MIR-138;CAGGTG_V$E12_Q6;CATTGTYY_V$SOX9_B1;CHANDRAN_METASTASIS_DN;CHANDRAN_METASTASIS_TOP50_DN;CHIANG_LIVER_CANCER_SUBCLASS_PROLIFERA…	Completeproteome;Proteomicsidentification;Referenceproteome		11	6	6	72.5	33.5	33.5	19.779	0	299.78	52309000000	253	25.3749	26.5232	25.4718	28.7451	27.7684	28.0228	28.1966	27.4312	25.8984	28.6872	29.1106	26.4326	26.6729	26.8218	26.0714
+	3.04694	-0.736036	Q9NYL2-2;D4Q8H0;Q9NYL2-3;C9J3F7	Q9NYL2-2;D4Q8H0;Q9NYL2-3	Mitogen-activated protein kinase kinase kinase MLT	ZAK;pk	Color [Blue]	9	4					activation of JUN kinase activity;activation of MAPK activity;activation of MAPKK activity;activation of protein kinase activity;biological regulation;cell cycle arrest;cell cycle checkpoint;cell cycle process;cell death;cell differentiation;cell proliferation;cellular component organization;cellular component organization at cellular level;cellular component organization or biogenesis;cellular c…	adenyl nucleotide binding;adenyl ribonucleotide binding;ATP binding;binding;catalytic activity;cation binding;ion binding;kinase activity;magnesium ion binding;MAP kinase kinase kinase activity;metal ion binding;molecular transducer activity;nucleotide binding;phosphotransferase activity, alcohol group as acceptor;protein kinase activity;protein serine/threonine kinase activity;purine nucleotide …	cell part;cytoplasm;intracellular membrane-bounded organelle;intracellular organelle;intracellular part;membrane-bounded organelle;nucleus;organelle	biological regulation;cell death;cell differentiation;cell proliferation;cellular component organization;cellular metabolic process;cellular process;cytoskeleton organization;death;developmental process;macromolecule metabolic process;macromolecule modification;metabolic process;organelle organization;phosphorus metabolic process;primary metabolic process;protein metabolic process;protein modific…	cell part;cytoplasm;intracellular membrane-bounded organelle;intracellular organelle;nucleus;organelle	MAPK signaling pathway;Tight junction	Pkinase_Tyr;SAM_1	ACTIVATION_OF_JNK_ACTIVITY;ACTIVATION_OF_MAPK_ACTIVITY;ACTIVATION_OF_PROTEIN_KINASE_ACTIVITY;ADENYL_NUCLEOTIDE_BINDING;ADENYL_RIBONUCLEOTIDE_BINDING;APOPTOSIS_GO;ATP_BINDING;BENPORATH_MYC_MAX_TARGETS;BIOPOLYMER_METABOLIC_PROCESS;BIOPOLYMER_MODIFICATION;BRUINS_UVC_RESPONSE_VIA_TP53_GROUP_A;CCAWWNAAGG_V$SRF_Q4;CELL_CYCLE_ARREST_GO_0007050;CELL_CYCLE_CHECKPOINT_GO_0000075;CELL_CYCLE_GO_0007049;CELL_…	Alternativesplicing;ATP-binding;Cellcycle;Completeproteome;Cytoplasm;Kinase;Magnesium;Metal-binding;Nucleotide-binding;Nucleus;Phosphoprotein;Polymorphism;Proteomicsidentification;Referenceproteome;Serine/threonine-proteinkinase;Transferase		16	3	3	45.3	9.2	9.2	51.582	0	67.353	51262000000	292	27.4893	27.2015	27.4457	28.2391	28.486	28.8985	28.1586	27.1072	27.3314	28.5285	28.0998	28.1649	27.5864	27.4784	28.0329
+	4.32521	-2.23198	Q02045;D6RJ91;D6RA88	Q02045;D6RJ91;D6RA88	Myosin light chain 5	MYL5	Color [Blue]	9	4					biological regulation;multicellular organismal process;muscle contraction;muscle system process;regulation of biological process;regulation of multicellular organismal process;regulation of muscle contraction;regulation of muscle system process;regulation of system process;system process	binding;calcium ion binding;cation binding;ion binding;metal ion binding;structural constituent of muscle;structural molecule activity	cell part;contractile fiber part;cytoplasmic part;cytoskeletal part;cytosol;intracellular organelle part;intracellular part;macromolecular complex;muscle myosin complex;myosin complex;myosin II complex;organelle part;protein complex	biological regulation;multicellular organismal process;muscle contraction	cell part;cytosol;macromolecular complex;protein complex	Focal adhesion;Leukocyte transendothelial migration;Regulation of actin cytoskeleton;Tight junction	EF-hand_6;EF-hand_7	ACTIN_CYTOSKELETON;BHATI_G2M_ARREST_BY_2METHOXYESTRADIOL_DN;BROWNE_HCMV_INFECTION_1HR_DN;BROWNE_HCMV_INFECTION_4HR_DN;chr4p16;CONTRACTILE_FIBER;CONTRACTILE_FIBER_PART;COWLING_MYCN_TARGETS;CYCLIN_D1_KE_.V1_DN;CYCLIN_D1_UP.V1_DN;CYTOPLASM;CYTOPLASMIC_PART;CYTOSKELETAL_PART;CYTOSKELETON;GSE24081_CONTROLLER_VS_PROGRESSOR_HIV_SPECIFIC_CD8_TCELL_DN;GSE360_CTRL_VS_L_MAJOR_DC_UP;GSE3982_MAST_CELL_VS_TH1_…	Alternativesplicing;Calcium;Completeproteome;Metal-binding;Motorprotein;Muscleprotein;Myosin;Polymorphism;Proteomicsidentification;Referenceproteome;Repeat		3	3	2	19.7	19.7	9.2	19.534	0	191.41	2151800000000	889	31.153	31.3534	30.731	34.2394	35.0736	35.1841	33.2855	32.7667	30.7553	34.0339	33.8097	34.7134	32.7466	32.5342	33.3999
+	2.61689	-1.15611	P28827;E7EPS8;P28827-2;J3QRB4;Q49AC9;J3QLI4;J3KT55;J3KRV2	P28827;E7EPS8;P28827-2	Receptor-type tyrosine-protein phosphatase mu;Protein-tyrosine-phosphatase	PTPRM	Color [Blue]	9	4					anatomical structure formation involved in morphogenesis;axon guidance;biological adhesion;biological regulation;cell adhesion;cell projection organization;cell-cell adhesion;cellular component organization;cellular component organization at cellular level;cellular component organization or biogenesis;cellular component organization or biogenesis at cellular level;cellular macromolecule metabolic…	binding;cadherin binding;catalytic activity;cell adhesion molecule binding;hydrolase activity;hydrolase activity, acting on ester bonds;identical protein binding;molecular transducer activity;phosphatase activity;phosphoprotein phosphatase activity;phosphoric ester hydrolase activity;protein binding;protein tyrosine phosphatase activity;receptor activity;signal transducer activity;signaling recep…	adherens junction;anchoring junction;cell junction;cell part;cell projection;cell-cell adherens junction;cell-cell junction;cytoplasm;cytoplasmic part;integral to membrane;integral to plasma membrane;intracellular part;intrinsic to membrane;intrinsic to plasma membrane;lamellipodium;membrane;membrane part;perinuclear region of cytoplasm;plasma membrane part	anatomical structure formation involved in morphogenesis;biological adhesion;biological regulation;cell adhesion;cellular component organization;cellular metabolic process;cellular process;developmental process;locomotion;macromolecule metabolic process;macromolecule modification;metabolic process;phosphorus metabolic process;primary metabolic process;protein dephosphorylation;protein metabolic p…	cell part;cell projection;cytoplasm;membrane	Adherens junction;Cell adhesion molecules (CAMs)	fn3;ig;MAM;Y_phosphatase	ATGAAGG,MIR-205;BAELDE_DIABETIC_NEPHROPATHY_UP;BASSO_HAIRY_CELL_LEUKEMIA_DN;BERENJENO_TRANSFORMED_BY_RHOA_DN;BIOPOLYMER_METABOLIC_PROCESS;BIOPOLYMER_MODIFICATION;BOQUEST_STEM_CELL_DN;BROWNE_HCMV_INFECTION_24HR_DN;BRUINS_UVC_RESPONSE_LATE;CACTGCC,MIR-34A,MIR-34C,MIR-449;CELLULAR_MACROMOLECULE_METABOLIC_PROCESS;CELLULAR_PROTEIN_METABOLIC_PROCESS;CHARAFE_BREAST_CANCER_LUMINAL_VS_BASAL_DN;CHARAFE_BRE…	3D-structure;Alternativesplicing;Celladhesion;Completeproteome;Disulfidebond;Glycoprotein;Hydrolase;Immunoglobulindomain;Membrane;Phosphoprotein;Polymorphism;Proteinphosphatase;Proteomicsidentification;Receptor;Referenceproteome;Repeat;Signal;Transmembrane;Transmembranehelix		36	36	33	33.5	33.5	31.1	163.68	0	190.22	52228000000	576	26.5204	27.2172	27.4804	27.9805	27.999	28.5955	26.6418	26.8355	28.0592	27.5762	28.465	27.8175	25.1485	25.9137	26.8558
+	5.41828	-0.778379	P19404;E7EPT4	P19404;E7EPT4	NADH dehydrogenase [ubiquinone] flavoprotein 2, mitochondrial	NDUFV2	Color [Blue]	9	4					anatomical structure development;cardiac muscle tissue development;cellular metabolic process;cellular process;developmental process;electron transport chain;generation of precursor metabolites and energy;metabolic process;mitochondrial electron transport, NADH to ubiquinone;muscle tissue development;nervous system development;oxidation-reduction process;respiratory electron transport chain;small…	2 iron, 2 sulfur cluster binding;binding;catalytic activity;cation binding;electron carrier activity;ion binding;iron-sulfur cluster binding;metal cluster binding;metal ion binding;NADH dehydrogenase (quinone) activity;NADH dehydrogenase (ubiquinone) activity;NADH dehydrogenase activity;oxidoreductase activity;oxidoreductase activity, acting on NADH or NADPH;oxidoreductase activity, acting on NAD…	cell part;cytoplasmic part;intracellular membrane-bounded organelle;intracellular organelle;intracellular organelle part;intracellular part;macromolecular complex;membrane;membrane part;membrane-bounded organelle;mitochondrial inner membrane;mitochondrial membrane;mitochondrial membrane part;mitochondrial part;mitochondrial respiratory chain complex I;mitochondrion;NADH dehydrogenase complex;orga…	anatomical structure development;cellular metabolic process;cellular process;developmental process;generation of precursor metabolites and energy;metabolic process;small molecule metabolic process	cell part;intracellular membrane-bounded organelle;intracellular organelle;macromolecular complex;membrane;mitochondrion;NADH dehydrogenase complex;organelle;protein complex	Alzheimer's disease;Huntington's disease;Oxidative phosphorylation;Parkinson's disease		ANATOMICAL_STRUCTURE_DEVELOPMENT;ATGTCAC,MIR-489;BLALOCK_ALZHEIMERS_DISEASE_DN;BYSTRYKH_HEMATOPOIESIS_STEM_CELL_QTL_TRANS;chr18p11;DEURIG_T_CELL_PROLYMPHOCYTIC_LEUKEMIA_DN;DIAZ_CHRONIC_MEYLOGENOUS_LEUKEMIA_UP;FULCHER_INFLAMMATORY_RESPONSE_LECTIN_VS_LPS_UP;GENTILE_UV_HIGH_DOSE_DN;GENTILE_UV_RESPONSE_CLUSTER_D7;GSE13484_3H_UNSTIM_VS_YF17D_VACCINE_STIM_PBMC_DN;GSE13484_UNSTIM_VS_YF17D_VACCINE_STIM_P…	2Fe-2S;Acetylation;Completeproteome;Electrontransport;Iron;Iron-sulfur;Membrane;Metal-binding;Mitochondrion;Mitochondrioninnermembrane;NAD;Oxidoreductase;Phosphoprotein;Polymorphism;Proteomicsidentification;Referenceproteome;Respiratorychain;Transitpeptide;Transport;Ubiquinone	Respiratory chain complex I (holoenzyme), mitochondrial;Respiratory chain complex I (incomplete intermediate), mitochondrial;Respiratory chain complex I (intermediate II/230kD), mitochondrial;Respiratory chain complex I (intermediate VII/650kD), mitochondrial;Respiratory chain complex I (lambda subunit) mitochondrial	14	14	14	56.2	56.2	56.2	27.391	0	200.15	1865800000000	3274	32.7989	33.0448	33.0451	33.505	33.8783	33.8001	32.7942	32.7323	32.5519	33.3088	33.4166	33.7146	32.8535	32.3232	32.5885
+	3.68153	-0.434644	E9PCR7;E9PDF2;Q02218-2;E9PFG7	E9PCR7;E9PDF2;Q02218-2;E9PFG7	2-oxoglutarate dehydrogenase, mitochondrial	OGDH	Color [Blue]	9	4					2-oxoglutarate metabolic process;acetyl-CoA catabolic process;acetyl-CoA metabolic process;alcohol catabolic process;alcohol metabolic process;amine catabolic process;amine metabolic process;anatomical structure development;aspartate family amino acid catabolic process;aspartate family amino acid metabolic process;carbohydrate catabolic process;carbohydrate metabolic process;carboxylic acid catab…	binding;catalytic activity;cation binding;coenzyme binding;cofactor binding;ion binding;metal ion binding;oxidoreductase activity;oxidoreductase activity, acting on the aldehyde or oxo group of donors;oxidoreductase activity, acting on the aldehyde or oxo group of donors, disulfide as acceptor;oxidoreductase activity, acting on the aldehyde or oxo group of donors, NAD or NADP as acceptor;oxogluta…	cell part;cytoplasmic part;intracellular membrane-bounded organelle;intracellular organelle;intracellular organelle lumen;intracellular organelle part;intracellular part;macromolecular complex;membrane;membrane-bounded organelle;membrane-enclosed lumen;mitochondrial matrix;mitochondrial membrane;mitochondrial part;mitochondrion;organelle;organelle lumen;organelle membrane;organelle part;oxoglutar…	alcohol metabolic process;amine metabolic process;anatomical structure development;carbohydrate metabolic process;catabolic process;cell development;cell motility;cellular amino acid metabolic process;cellular component movement;cellular ketone metabolic process;cellular metabolic process;cellular nitrogen compound metabolic process;cellular process;cofactor metabolic process;developmental proces…	cell part;intracellular membrane-bounded organelle;intracellular organelle;macromolecular complex;membrane;mitochondrion;organelle;oxoglutarate dehydrogenase complex;protein complex	Citrate cycle (TCA cycle);Lysine degradation;Tryptophan metabolism	E1_dh;Transket_pyr	BIOCARTA_KREB_PATHWAY;BLALOCK_ALZHEIMERS_DISEASE_UP;BURTON_ADIPOGENESIS_6;BYSTRYKH_HEMATOPOIESIS_STEM_CELL_QTL_TRANS;chr7p13;CTTTGCA,MIR-527;CYTOPLASM;CYTOPLASMIC_PART;DAIRKEE_TERT_TARGETS_UP;DEBIASI_APOPTOSIS_BY_REOVIRUS_INFECTION_DN;DIAZ_CHRONIC_MEYLOGENOUS_LEUKEMIA_UP;ELVIDGE_HYPOXIA_DN;ENVELOPE;FEVR_CTNNB1_TARGETS_UP;GATTGGY_V$NFY_Q6_01;GENERATION_OF_PRECURSOR_METABOLITES_AND_ENERGY;GGGCGGR_V…	3D-structure;Acetylation;Alternativesplicing;Calcium;Completeproteome;Glycolysis;Isopeptidebond;Metal-binding;Mitochondrion;Oxidoreductase;Polymorphism;Proteomicsidentification;Referenceproteome;Thiaminepyrophosphate;Transitpeptide;Ublconjugation		69	69	3	69.9	69.9	2.5	117.66	0	323.31	6906500000000	15168	34.7206	34.659	34.7465	34.9964	35.0665	34.9863	34.8127	34.388	34.4782	35.1112	35.165	34.5506	34.4665	34.2517	34.4615
+	2.5122	-1.63823	Q96AX9;E9PD12;Q96AX9-4;Q96AX9-2;Q96AX9-12;Q96AX9-11;Q96AX9-14;D6RAZ0;Q96AX9-10;Q96AX9-8;Q96AX9-7;Q96AX9-3;Q96AX9-13;F2Z2L2;Q96AX9-6;Q96AX9-5;H0YAM8;Q96AX9-9;D6RED3;J3QR95;D6RFJ2;D6RE96;J3QLE0;D6R9Q6	Q96AX9;E9PD12;Q96AX9-4;Q96AX9-2;Q96AX9-12;Q96AX9-11;Q96AX9-14;D6RAZ0;Q96AX9-10;Q96AX9-8;Q96AX9-7;Q96AX9-3;Q96AX9-13;F2Z2L2;Q96AX9-6;Q96AX9-5;H0YAM8;Q96AX9-9	E3 ubiquitin-protein ligase MIB2	MIB2	Color [Blue]	9	4					biological regulation;cell surface receptor linked signaling pathway;cellular macromolecule metabolic process;cellular metabolic process;cellular process;cellular protein metabolic process;cellular response to stimulus;macromolecule metabolic process;macromolecule modification;metabolic process;Notch signaling pathway;positive regulation of biological process;positive regulation of cell communica…	acid-amino acid ligase activity;binding;catalytic activity;cation binding;ion binding;ligase activity;ligase activity, forming carbon-nitrogen bonds;metal ion binding;molecular transducer activity;signal transducer activity;small conjugating protein ligase activity;transition metal ion binding;ubiquitin-protein ligase activity;zinc ion binding	cell part;cytoplasm;cytoplasmic part;early endosome;endosome;intracellular membrane-bounded organelle;intracellular organelle;intracellular part;macromolecular complex;membrane-bounded organelle;organelle;protein complex;ubiquitin ligase complex	biological regulation;cellular metabolic process;cellular process;macromolecule metabolic process;macromolecule modification;metabolic process;primary metabolic process;protein metabolic process;protein modification by small protein conjugation or removal;protein modification process;response to stimulus;signal transduction	cell part;cytoplasm;endosome;intracellular membrane-bounded organelle;intracellular organelle;macromolecular complex;organelle;protein complex;ubiquitin ligase complex		Ank_2;MIB_HERC2;ZZ	chr1p36;DODD_NASOPHARYNGEAL_CARCINOMA_UP;GRADE_COLON_CANCER_UP;GSE14308_TH1_VS_NATURAL_TREG_UP;GSE14308_TH2_VS_INDUCED_TREG_DN;GSE14308_TH2_VS_TH1_DN;GSE15324_ELF4_KO_VS_WT_ACTIVATED_CD8_TCELL_UP;GSE17721_POLYIC_VS_CPG_0.5H_BMDM_UP;GSE26669_CD4_VS_CD8_TCELL_IN_MLR_DN;GSE27786_BCELL_VS_NKCELL_DN;GSE7852_TREG_VS_TCONV_FAT_DN;I_KAPPAB_KINASE_NF_KAPPAB_CASCADE;INTRACELLULAR_SIGNALING_CASCADE;LASTOWSK…	Acetylation;Actin-binding;Alternativesplicing;ANKrepeat;Completeproteome;Cytoplasm;Endosome;Ligase;Metal-binding;Notchsignalingpathway;Phosphoprotein;Polymorphism;Proteomicsidentification;Referenceproteome;Repeat;Ublconjugation;Ublconjugationpathway;Zinc;Zinc-finger		16	16	16	21.7	21.7	21.7	109.94	0	36.42	4894200000	79	23.3681	23.289	23.4507	24.5094	23.6354	25.2172	24.2431	24.1977	22.7909	24.659	24.9904	25.6315	20.0797	23.624	23.3857
+	2.89527	-1.41547	P98196;E9PEJ6;H0Y547;H0Y8F0	P98196;E9PEJ6;H0Y547	Probable phospholipid-transporting ATPase IH;Phospholipid-transporting ATPase	ATP11A	Color [Blue]	9	4					biological regulation;cellular component organization;cellular component organization or biogenesis;cellular membrane organization;cellular process;establishment of localization;lipid translocation;lipid transport;membrane organization;organic substance transport;phospholipid translocation;phospholipid transport;regulation of biological quality;regulation of membrane lipid distribution;transport	adenyl nucleotide binding;adenyl ribonucleotide binding;ATP binding;ATPase activity;ATPase activity, coupled;ATPase activity, coupled to movement of substances;binding;catalytic activity;cation binding;hydrolase activity;hydrolase activity, acting on acid anhydrides;hydrolase activity, acting on acid anhydrides, in phosphorus-containing anhydrides;ion binding;lipid transporter activity;magnesium …	cell part;cytoplasmic part;early endosome;endoplasmic reticulum;endosome;integral to membrane;intracellular membrane-bounded organelle;intracellular organelle;intracellular organelle part;intracellular part;intrinsic to membrane;lysosomal membrane;membrane;membrane part;membrane-bounded organelle;organelle;organelle membrane;organelle part;plasma membrane;recycling endosome;vacuolar membrane;vacu…	biological regulation;cellular component organization;cellular membrane organization;cellular process;establishment of localization;lipid transport;membrane organization;transport	cell part;endoplasmic reticulum;endosome;intracellular membrane-bounded organelle;intracellular organelle;membrane;organelle;plasma membrane		E1-E2_ATPase	ACCAAAG,MIR-9;ATATGCA,MIR-448;BOYLAN_MULTIPLE_MYELOMA_D_DN;BOYLAN_MULTIPLE_MYELOMA_PCA3_DN;BROWNE_HCMV_INFECTION_48HR_UP;CHANGOLKAR_H2AFY_TARGETS_UP;CHESLER_BRAIN_HIGHEST_EXPRESSION;CHIARADONNA_NEOPLASTIC_TRANSFORMATION_KRAS_DN;chr13q34;CSR_EARLY_UP.V1_DN;CTTTGCA,MIR-527;DELACROIX_RAR_TARGETS_UP;DELACROIX_RARG_BOUND_MEF;DELYS_THYROID_CANCER_UP;DOANE_BREAST_CANCER_CLASSES_DN;DUTERTRE_ESTRADIOL_RES…	ATP-binding;Cellmembrane;Completeproteome;Endoplasmicreticulum;Endosome;Hydrolase;Lipidtransport;Magnesium;Membrane;Metal-binding;Nucleotide-binding;Polymorphism;Proteomicsidentification;Referenceproteome;Transmembrane;Transmembranehelix;Transport		30	28	28	31.8	30.5	30.5	129.75	0	72.373	16433000000	235	24.7443	24.966	23.3992	26.1116	25.8951	26.1583	25.9267	26.5414	24.726	26.2654	26.9284	26.3405	24.2299	24.7876	26.1371
+	3.03888	-1.61628	Q9C0E2;F2Z2X4	Q9C0E2;F2Z2X4	Exportin-4	XPO4	Color [Blue]	9	4					biological regulation;establishment of localization;establishment of protein localization;positive regulation of biological process;positive regulation of intracellular protein transport;positive regulation of intracellular transport;positive regulation of nucleocytoplasmic transport;positive regulation of protein export from nucleus;positive regulation of protein transport;positive regulation of…		cell part;cytoplasm;intracellular organelle part;intracellular part;nuclear part;nucleoplasm;organelle part	biological regulation;establishment of localization;protein transport;regulation of transport;transport	cell part;cytoplasm;nucleoplasm		CRM1_C	AACTTT_UNKNOWN;AAGCAAT,MIR-137;ACTGTAG,MIR-139;BRUINS_UVC_RESPONSE_LATE;CATTTCA,MIR-203;chr13q11;CTGAGCC,MIR-24;CTTTAAR_UNKNOWN;FERREIRA_EWINGS_SARCOMA_UNSTABLE_VS_STABLE_UP;GARY_CD5_TARGETS_DN;GAVIN_FOXP3_TARGETS_CLUSTER_T7;GRADE_COLON_CANCER_UP;GRAESSMANN_APOPTOSIS_BY_DOXORUBICIN_DN;GRAESSMANN_RESPONSE_TO_MC_AND_DOXORUBICIN_DN;GSE10856_CTRL_VS_TNFRSF6B_IN_MACROPHAGE_DN;GSE1460_INTRATHYMIC_T_PRO…	Completeproteome;Cytoplasm;Directproteinsequencing;Nucleus;Phosphoprotein;Polymorphism;Proteintransport;Proteomicsidentification;Referenceproteome;Transport		30	30	30	34.3	34.3	34.3	130.14	0	305.87	29695000000	324	24.8509	26.5659	27.1769	26.5149	27.3109	27.6402	26.0238	26.2816	25.8885	27.593	27.5929	27.6877	23.4903	24.882	25.5846
+	2.30724	-2.29235	F8W0P7	F8W0P7		ATP5B	Color [Blue]	9	4					ATP metabolic process;cation transport;cellular metabolic process;cellular nitrogen compound metabolic process;cellular process;establishment of localization;heterocycle metabolic process;hydrogen transport;ion transport;metabolic process;monovalent inorganic cation transport;nitrogen compound metabolic process;nucleobase-containing compound metabolic process;nucleobase-containing small molecule …	adenyl nucleotide binding;adenyl ribonucleotide binding;ATP binding;binding;nucleotide binding;purine nucleotide binding;purine ribonucleoside triphosphate binding;purine ribonucleotide binding;ribonucleotide binding		cellular metabolic process;cellular nitrogen compound metabolic process;cellular process;establishment of localization;heterocycle metabolic process;hydrogen transport;ion transport;metabolic process;nitrogen compound metabolic process;nucleobase-containing compound metabolic process;nucleobase-containing small molecule metabolic process;nucleotide metabolic process;primary metabolic process;smal…			ATP-synt_ab;ATP-synt_ab_N	ALCALA_APOPTOSIS;APPIERTO_RESPONSE_TO_FENRETINIDE_DN;BENPORATH_MYC_MAX_TARGETS;BLALOCK_ALZHEIMERS_DISEASE_DN;CAMP_UP.V1_UP;chr12q13;CYTOPLASM;CYTOPLASMIC_PART;DANG_BOUND_BY_MYC;DIAZ_CHRONIC_MEYLOGENOUS_LEUKEMIA_UP;ENK_UV_RESPONSE_KERATINOCYTE_DN;ENVELOPE;FLECHNER_BIOPSY_KIDNEY_TRANSPLANT_OK_VS_DONOR_DN;GAVIN_FOXP3_TARGETS_CLUSTER_T7;GCANCTGNY_V$MYOD_Q6;GCM_ACTG1;GCM_APEX1;GCM_CBFB;GCM_CSNK2B;GCM_…	ATP-binding;Completeproteome;Hydrogeniontransport;Iontransport;Nucleotide-binding;Proteomicsidentification;Referenceproteome;Transport		21	2	2	74.8	7	7	28.392	0.00021856	6.0464	7921700000	79	21.5832	21.2479	21.3955	24.483	25.2689	23.6656	23.0242	21.8054	23.3814	25.6192	26.5554	25.7753	23.9657	20.392	24.1902
+	6.53051	-0.803615	P49821;G3V0I5;P49821-2;B4DE93;E9PMX3;E9PQP1;E9PLC6;E9PPS5;E9PJL9;E9PPR0;H0YE81;H0YD04;E9PPD6	P49821;G3V0I5;P49821-2;B4DE93	NADH dehydrogenase [ubiquinone] flavoprotein 1, mitochondrial	NDUFV1	Color [Blue]	9	4					cellular metabolic process;cellular process;electron transport chain;generation of precursor metabolites and energy;metabolic process;mitochondrial electron transport, NADH to ubiquinone;oxidation-reduction process;respiratory electron transport chain;small molecule metabolic process	4 iron, 4 sulfur cluster binding;binding;catalytic activity;cation binding;coenzyme binding;cofactor binding;FMN binding;ion binding;iron-sulfur cluster binding;metal cluster binding;metal ion binding;NAD binding;NADH dehydrogenase (quinone) activity;NADH dehydrogenase (ubiquinone) activity;NADH dehydrogenase activity;nucleotide binding;oxidoreductase activity;oxidoreductase activity, acting on N…	cell part;cytoplasmic part;intracellular organelle part;intracellular part;macromolecular complex;membrane;membrane part;mitochondrial inner membrane;mitochondrial membrane;mitochondrial membrane part;mitochondrial part;mitochondrial respiratory chain complex I;NADH dehydrogenase complex;organelle inner membrane;organelle membrane;organelle part;protein complex;respiratory chain complex I	cellular metabolic process;cellular process;generation of precursor metabolites and energy;metabolic process;small molecule metabolic process	cell part;macromolecular complex;membrane;NADH dehydrogenase complex;protein complex	Alzheimer's disease;Huntington's disease;Oxidative phosphorylation;Parkinson's disease	Complex1_51K;NADH_4Fe-4S;SLBB	BENPORATH_MYC_MAX_TARGETS;BERTUCCI_MEDULLARY_VS_DUCTAL_BREAST_CANCER_DN;BYSTRYKH_HEMATOPOIESIS_STEM_CELL_QTL_TRANS;CAMP_UP.V1_UP;CASORELLI_ACUTE_PROMYELOCYTIC_LEUKEMIA_DN;chr11q13;CYTOPLASM;CYTOPLASMIC_PART;DACOSTA_UV_RESPONSE_VIA_ERCC3_UP;ENVELOPE;GALE_APL_WITH_FLT3_MUTATED_DN;GGATTA_V$PITX2_Q2;GRADE_COLON_CANCER_UP;GSE12845_NAIVE_VS_PRE_GC_TONSIL_BCELL_DN;GSE14000_4H_VS_16H_LPS_DC_UP;GSE14308_N…	4Fe-4S;Acetylation;Alternativesplicing;Completeproteome;Diseasemutation;Electrontransport;Flavoprotein;FMN;Iron;Iron-sulfur;Leighsyndrome;Membrane;Metal-binding;Mitochondrion;Mitochondrioninnermembrane;NAD;Oxidoreductase;Polymorphism;Proteomicsidentification;Referenceproteome;Respiratorychain;Transitpeptide;Transport;Ubiquinone	Respiratory chain complex I (holoenzyme), mitochondrial;Respiratory chain complex I (incomplete intermediate), mitochondrial;Respiratory chain complex I (lambda subunit) mitochondrial	30	30	30	72.4	72.4	72.4	50.817	0	323.31	3225700000000	4955	33.3038	33.308	33.2276	34.2326	34.1097	34.1354	33.7144	33.1163	33.2674	34.2186	34.2824	33.9671	33.2939	32.9582	33.1987
+	1.75995	-1.62656	G3V542	G3V542		TUBB3	Color [Blue]	9	4					cellular process;microtubule-based process	binding;catalytic activity;GTP binding;GTPase activity;guanyl nucleotide binding;guanyl ribonucleotide binding;hydrolase activity;hydrolase activity, acting on acid anhydrides;hydrolase activity, acting on acid anhydrides, in phosphorus-containing anhydrides;nucleoside-triphosphatase activity;nucleotide binding;purine nucleotide binding;purine ribonucleoside triphosphate binding;purine ribonucleo…	cell part;cytoskeletal part;intracellular organelle part;intracellular part;macromolecular complex;microtubule;organelle part;protein complex	cellular process	cell part;macromolecular complex;protein complex		Tubulin	ALONSO_METASTASIS_EMT_UP;ALONSO_METASTASIS_UP;AMIT_EGF_RESPONSE_480_HELA;BASAKI_YBX1_TARGETS_UP;BASSO_CD40_SIGNALING_DN;BLALOCK_ALZHEIMERS_DISEASE_DN;BLUM_RESPONSE_TO_SALIRASIB_DN;BURTON_ADIPOGENESIS_2;CAGTATT,MIR-200B,MIR-200C,MIR-429;CAMP_UP.V1_DN;CHICAS_RB1_TARGETS_CONFLUENT;chr16q24;DACOSTA_UV_RESPONSE_VIA_ERCC3_UP;DAZARD_RESPONSE_TO_UV_NHEK_UP;DAZARD_UV_RESPONSE_CLUSTER_G4;DODD_NASOPHARYNGEA…	Completeproteome;GTP-binding;Microtubule;Nucleotide-binding;Proteomicsidentification;Referenceproteome		4	1	1	89.1	32.6	32.6	4.9713	0.00089517	3.3516	4475900000	39	20.8083	19.6742	20.7246	20.7823	23.9666	20.5493	20.4483	20.4285	20.6383	23.738	25.367	20.5955	20.0384	20.7773	20.2937
+	2.1747	-0.861704	Q9Y5J9;G3XAN8;E9PIR3	Q9Y5J9;G3XAN8	Mitochondrial import inner membrane translocase subunit Tim8 B	TIMM8B	Color [Blue]	9	4					cellular macromolecule metabolic process;cellular metabolic process;cellular process;cellular protein metabolic process;chaperone-mediated protein transport;establishment of localization;establishment of localization in cell;establishment of protein localization;establishment of protein localization in mitochondrion;establishment of protein localization to organelle;intracellular protein transpor…	binding;cation binding;ion binding;metal ion binding;transition metal ion binding;zinc ion binding	cell part;cytoplasmic part;extracellular region part;extracellular space;intracellular membrane-bounded organelle;intracellular organelle;intracellular organelle part;intracellular part;macromolecular complex;membrane;membrane-bounded organelle;mitochondrial inner membrane;mitochondrial intermembrane space protein transporter complex;mitochondrial membrane;mitochondrial part;mitochondrion;organel…	cellular metabolic process;cellular process;establishment of localization;macromolecule metabolic process;metabolic process;multicellular organismal process;neurological system process;primary metabolic process;protein metabolic process;protein targeting;protein transport;transport	cell part;extracellular space;intracellular membrane-bounded organelle;intracellular organelle;macromolecular complex;membrane;mitochondrion;organelle;protein complex		zf-Tim10_DDP	BENPORATH_MYC_MAX_TARGETS;BENPORATH_SOX2_TARGETS;BUYTAERT_PHOTODYNAMIC_THERAPY_STRESS_DN;BYSTRYKH_HEMATOPOIESIS_STEM_CELL_QTL_TRANS;CATION_BINDING;chr11q23;CYTOPLASM;CYTOPLASMIC_PART;ENVELOPE;GSE15930_NAIVE_VS_48H_IN_VITRO_STIM_CD8_TCELL_DN;GSE15930_NAIVE_VS_48H_IN_VITRO_STIM_IFNAB_CD8_TCELL_DN;GSE17580_UNINFECTED_VS_S_MANSONI_INF_TREG_DN;GSE17721_POLYIC_VS_PAM3CSK4_16H_BMDM_DN;GSE22886_CD8_TCELL…	Acetylation;Chaperone;Completeproteome;Disulfidebond;Membrane;Metal-binding;Mitochondrion;Mitochondrioninnermembrane;Proteintransport;Proteomicsidentification;Referenceproteome;Translocation;Transport;Zinc		4	4	4	44.6	44.6	44.6	9.3435	0.00021464	5.438	19963000000	128	25.1955	25.993	26.3779	26.7295	26.2954	26.9382	26.1285	24.5023	25.1979	26.5498	25.4409	25.7095	24.5608	25.9208	25.2894
+	4.68274	-2.20192	H0Y5B0;E9PMG5	H0Y5B0		EPB41L2	Color [Blue]	9	4					actin cytoskeleton organization;actin filament-based process;cellular component organization;cellular component organization at cellular level;cellular component organization or biogenesis;cellular component organization or biogenesis at cellular level;cellular process;cortical actin cytoskeleton organization;cortical cytoskeleton organization;cytoskeleton organization;organelle organization		cell part;cytoskeleton;intracellular non-membrane-bounded organelle;intracellular organelle;intracellular part;non-membrane-bounded organelle;organelle	cellular component organization;cellular process;cytoskeleton organization;organelle organization	cell part;cytoskeleton;intracellular non-membrane-bounded organelle;intracellular organelle;organelle		FA;SAB	ACTIN_CYTOSKELETON;BASSO_HAIRY_CELL_LEUKEMIA_DN;BROCKE_APOPTOSIS_REVERSED_BY_IL6;BRUECKNER_TARGETS_OF_MIRLET7A3_DN;CASORELLI_ACUTE_PROMYELOCYTIC_LEUKEMIA_DN;CELL_CORTEX;CELL_CORTEX_PART;CHARAFE_BREAST_CANCER_LUMINAL_VS_MESENCHYMAL_DN;CHEN_METABOLIC_SYNDROM_NETWORK;CHICAS_RB1_TARGETS_CONFLUENT;chr6q23;CORTICAL_ACTIN_CYTOSKELETON;CORTICAL_CYTOSKELETON;CREIGHTON_ENDOCRINE_THERAPY_RESISTANCE_5;CYTOPL…	Completeproteome;Proteomicsidentification;Referenceproteome		30	3	2	79.2	9.2	6.1	42.026	0.00031844	5.0259	2153600000	39	20.3923	20.2777	20.5939	22.9196	23.5387	23.5205	21.994	20.9311	21.0357	23.2022	23.5009	23.3964	20.6747	20.1711	23.2974
+	2.30296	-0.944321	Q9UG56;H0Y7P7;Q9UG56-2;B1AKM8;B1AKM6	Q9UG56;H0Y7P7;Q9UG56-2;B1AKM8;B1AKM6	Phosphatidylserine decarboxylase proenzyme;Phosphatidylserine decarboxylase alpha chain;Phosphatidylserine decarboxylase beta chain	PISD	Color [Blue]	9	4					alcohol metabolic process;amine biosynthetic process;amine metabolic process;biosynthetic process;cellular amine metabolic process;cellular biogenic amine biosynthetic process;cellular biogenic amine metabolic process;cellular biosynthetic process;cellular lipid metabolic process;cellular metabolic process;cellular nitrogen compound biosynthetic process;cellular nitrogen compound metabolic proces…	carbon-carbon lyase activity;carboxy-lyase activity;catalytic activity;lyase activity;phosphatidylserine decarboxylase activity	cell part;cytoplasmic part;intracellular membrane-bounded organelle;intracellular organelle;intracellular part;membrane-bounded organelle;mitochondrion;nucleus;organelle	alcohol metabolic process;amine metabolic process;biosynthetic process;cellular lipid metabolic process;cellular metabolic process;cellular nitrogen compound metabolic process;cellular process;lipid metabolic process;metabolic process;nitrogen compound metabolic process;primary metabolic process;small molecule metabolic process	cell part;intracellular membrane-bounded organelle;intracellular organelle;mitochondrion;nucleus;organelle	Glycerophospholipid metabolism	PS_Dcarbxylase	AGUIRRE_PANCREATIC_CANCER_COPY_NUMBER_DN;ATF2_S_UP.V1_DN;ATF2_UP.V1_DN;CAGGTG_V$E12_Q6;CCTNTMAGA_UNKNOWN;chr22q12;CREIGHTON_ENDOCRINE_THERAPY_RESISTANCE_1;CTTTAAR_UNKNOWN;DIAZ_CHRONIC_MEYLOGENOUS_LEUKEMIA_UP;DOANE_RESPONSE_TO_ANDROGEN_UP;GGGCGGR_V$SP1_Q6;GOLDRATH_EFF_VS_MEMORY_CD8_TCELL_DN;GRAESSMANN_APOPTOSIS_BY_SERUM_DEPRIVATION_UP;GSE10325_LUPUS_CD4_TCELL_VS_LUPUS_MYELOID_DN;GSE11864_CSF1_IFNG…	Alternativesplicing;Completeproteome;Decarboxylase;Lipidbiosynthesis;Lipidmetabolism;Lyase;Mitochondrion;Phospholipidbiosynthesis;Phospholipidmetabolism;Proteomicsidentification;Pyruvate;Referenceproteome;Zymogen		11	11	11	27.6	27.6	27.6	46.671	0.00012621	11.745	9379000000	136	23.4708	24.1573	25.6771	25.3638	25.7546	24.648	25.4178	24.304	25.0557	25.8492	25.546	25.7419	24.1759	23.5508	25.0489
+	3.18945	-0.693979	O43674;H0Y886;E7EWP0;O43674-2;H7C568;A0A087WYD0	O43674;H0Y886;E7EWP0;O43674-2	NADH dehydrogenase [ubiquinone] 1 beta subcomplex subunit 5, mitochondrial	NDUFB5	Color [Blue]	9	4					cellular metabolic process;cellular process;electron transport chain;generation of precursor metabolites and energy;metabolic process;mitochondrial electron transport, NADH to ubiquinone;oxidation-reduction process;respiratory electron transport chain;small molecule metabolic process	catalytic activity;NADH dehydrogenase (quinone) activity;NADH dehydrogenase (ubiquinone) activity;NADH dehydrogenase activity;oxidoreductase activity;oxidoreductase activity, acting on NADH or NADPH;oxidoreductase activity, acting on NADH or NADPH, quinone or similar compound as acceptor	cell part;cytoplasmic part;integral to membrane;intracellular membrane-bounded organelle;intracellular organelle;intracellular organelle part;intracellular part;intrinsic to membrane;macromolecular complex;membrane;membrane part;membrane-bounded organelle;mitochondrial inner membrane;mitochondrial membrane;mitochondrial membrane part;mitochondrial part;mitochondrial respiratory chain complex I;mi…	cellular metabolic process;cellular process;generation of precursor metabolites and energy;metabolic process;small molecule metabolic process	cell part;intracellular membrane-bounded organelle;intracellular organelle;macromolecular complex;membrane;mitochondrion;NADH dehydrogenase complex;nucleoplasm;organelle;protein complex	Alzheimer's disease;Huntington's disease;Oxidative phosphorylation;Parkinson's disease	NDUF_B5	AACTTT_UNKNOWN;ACEVEDO_LIVER_CANCER_UP;ACEVEDO_LIVER_TUMOR_VS_NORMAL_ADJACENT_TISSUE_UP;BENPORATH_MYC_MAX_TARGETS;BENPORATH_PROLIFERATION;BENPORATH_SOX2_TARGETS;BLALOCK_ALZHEIMERS_DISEASE_DN;BURTON_ADIPOGENESIS_6;CAMP_UP.V1_UP;chr3q27;DANG_BOUND_BY_MYC;DIAZ_CHRONIC_MEYLOGENOUS_LEUKEMIA_UP;DING_LUNG_CANCER_EXPRESSION_BY_COPY_NUMBER;FLECHNER_BIOPSY_KIDNEY_TRANSPLANT_REJECTED_VS_OK_DN;FLECHNER_PBL_K…	Alternativesplicing;Completeproteome;Electrontransport;Membrane;Mitochondrion;Mitochondrioninnermembrane;Polymorphism;Proteomicsidentification;Referenceproteome;Respiratorychain;Transitpeptide;Transmembrane;Transmembranehelix;Transport;Ubiquinone	Respiratory chain complex I (beta subunit) mitochondrial;Respiratory chain complex I (holoenzyme), mitochondrial	5	5	5	25.4	25.4	25.4	21.75	0.00011769	8.7557	539840000000	1029	29.8981	30.6362	31.2739	31.529	31.1851	30.9977	30.8736	30.5024	30.4398	31.3868	31.3819	31.4668	30.2781	30.4428	30.8213
+	1.88485	-1.75303	H0YDN1	H0YDN1		PLEC	Color [Blue]	9	4							cell part;cytoskeleton;intracellular non-membrane-bounded organelle;intracellular organelle;intracellular part;non-membrane-bounded organelle;organelle		cell part;cytoskeleton;intracellular non-membrane-bounded organelle;intracellular organelle;organelle			AAAYRNCTG_UNKNOWN;AAGCAAT,MIR-137;ALFANO_MYC_TARGETS;AMIT_EGF_RESPONSE_480_HELA;ARGGGTTAA_UNKNOWN;BENPORATH_EED_TARGETS;BENPORATH_ES_WITH_H3K27ME3;BENPORATH_PRC2_TARGETS;BENPORATH_SUZ12_TARGETS;BILD_MYC_ONCOGENIC_SIGNATURE;BLALOCK_ALZHEIMERS_DISEASE_UP;BROWNE_HCMV_INFECTION_14HR_DN;BROWNE_HCMV_INFECTION_16HR_DN;BROWNE_HCMV_INFECTION_4HR_DN;BRUINS_UVC_RESPONSE_VIA_TP53_GROUP_A;CAGCCTC,MIR-485-5P;C…	Completeproteome;Proteomicsidentification;Referenceproteome		21	2	2	84.5	15	15	23.79	0	27.413	1456700000	26	21.4684	20.6194	20.2295	22.9276	24.09	24.0714	23.4765	20.8293	23.1195	23.3577	23.8864	24.3737	20.7926	19.0189	22.492
+	6.35294	-2.41916	H0YDQ3	H0YDQ3		LMO7	Color [Blue]	9	4					biological regulation;regulation of biological process;regulation of cell adhesion;regulation of cellular process;regulation of signaling			biological regulation				AAAYRNCTG_UNKNOWN;BARIS_THYROID_CANCER_DN;BERENJENO_TRANSFORMED_BY_RHOA_DN;BOQUEST_STEM_CELL_CULTURED_VS_FRESH_UP;BOSCO_EPITHELIAL_DIFFERENTIATION_MODULE;BROWNE_HCMV_INFECTION_30MIN_DN;BROWNE_HCMV_INFECTION_48HR_DN;BURTON_ADIPOGENESIS_11;CAGTATT,MIR-200B,MIR-200C,MIR-429;CHEMNITZ_RESPONSE_TO_PROSTAGLANDIN_E2_DN;CHIANG_LIVER_CANCER_SUBCLASS_UNANNOTATED_UP;CHIARADONNA_NEOPLASTIC_TRANSFORMATION_CDC2…	Completeproteome;Proteomicsidentification;Referenceproteome		20	1	0	68.2	6.8	0	34.255	0.00041654	4.4528	4512100000	56	22.8954	22.6755	23.9214	25.508	24.9174	25.9418	22.0396	22.9005	21.8379	26.1542	25.1706	25.5049	22.8126	23.3561	23.7788
+	2.79886	-1.76666	H0YJ92;H0YJF2	H0YJ92;H0YJF2		MNAT1	Color [Blue]	9	4					cell cycle;cellular process		cell part;cytoplasm;intracellular organelle part;intracellular part;nuclear part;nucleoplasm;organelle part	cell cycle;cellular process	cell part;cytoplasm;nucleoplasm		MAT1	ATF2_UP.V1_UP;BERENJENO_TRANSFORMED_BY_RHOA_DN;BIOCARTA_PTC1_PATHWAY;BIOPOLYMER_METABOLIC_PROCESS;BROWNE_HCMV_INFECTION_14HR_DN;BROWNE_HCMV_INFECTION_4HR_DN;BRUINS_UVC_RESPONSE_LATE;BYSTRYKH_HEMATOPOIESIS_STEM_CELL_QTL_TRANS;CAIRO_HEPATOBLASTOMA_CLASSES_UP;CATION_BINDING;CELL_CYCLE_GO_0007049;CELL_PROLIFERATION_GO_0008283;CELLULAR_COMPONENT_ASSEMBLY;CHANG_CORE_SERUM_RESPONSE_UP;chr14q23;CSR_EARLY…	Completeproteome;Proteomicsidentification;Referenceproteome		9	1	1	72.8	8.9	8.9	19.431	0.0039855	1.7821	4907700000	35	20.4765	21.7837	20.5456	22.5697	22.7357	23.8725	20.2443	20.735	20.3091	20.5752	20.3663	21.8546	21.2487	20.2108	20.6996
+	2.05787	-1.36895	Q9H2V7;Q9H2V7-3;H3BMF4;Q9H2V7-2;Q9H2V7-4;H3BPQ9;H3BR82;H3BPT8;Q9H2V7-5;H3BT44	Q9H2V7;Q9H2V7-3;H3BMF4;Q9H2V7-2;Q9H2V7-4;H3BPQ9;H3BR82	Protein spinster homolog 1	SPNS1	Color [Blue]	9	4					biological regulation;cellular process;cellular response to stimulus;establishment of localization;locomotion;regulation of biological process;regulation of cellular process;response to stimulus;signal transduction;sphingolipid signaling pathway;transmembrane transport;transport	lipid transporter activity;sphingolipid transporter activity;substrate-specific transporter activity;transporter activity	cell part;cytoplasmic part;integral to membrane;intracellular organelle part;intracellular part;intrinsic to membrane;lysosomal membrane;membrane;membrane part;mitochondrial inner membrane;mitochondrial membrane;mitochondrial part;organelle;organelle inner membrane;organelle membrane;organelle part;vacuolar membrane;vacuolar part;vesicle	biological regulation;cellular process;establishment of localization;locomotion;response to stimulus;signal transduction;transmembrane transport;transport	cell part;membrane;organelle;vesicle		MFS_1	ACEVEDO_LIVER_CANCER_UP;CACGTG_V$MYC_Q2;GCCATNTTG_V$YY1_Q6;GRAESSMANN_APOPTOSIS_BY_DOXORUBICIN_UP;GSE13485_DAY1_VS_DAY21_YF17D_VACCINE_PBMC_UP;GSE13485_DAY3_VS_DAY21_YF17D_VACCINE_PBMC_UP;GSE13738_RESTING_VS_BYSTANDER_ACTIVATED_CD4_TCELL_UP;GSE14308_NAIVE_CD4_TCELL_VS_INDUCED_TREG_UP;GSE14308_NAIVE_CD4_TCELL_VS_NATURAL_TREG_UP;GSE15930_STIM_VS_STIM_AND_IL-12_48H_CD8_T_CELL_UP;GSE20715_0H_VS_6H_OZ…	Acetylation;Alternativesplicing;Completeproteome;Lipidtransport;Membrane;Mitochondrion;Mitochondrioninnermembrane;Phosphoprotein;Polymorphism;Proteomicsidentification;Referenceproteome;Transmembrane;Transmembranehelix;Transport		7	7	7	20.5	20.5	20.5	56.629	0	24.219	10676000000	141	22.9372	22.1329	23.4672	24.1402	22.9027	24.3181	22.9189	22.7067	23.2369	23.9934	23.6326	23.5267	19.9274	21.571	20.7674
+	1.82698	-1.89596	Q9NZV5;Q9NZV5-2;H9KV50;H3BT81	Q9NZV5;Q9NZV5-2;H9KV50	Selenoprotein N	SEPN1	Color [Blue]	9	4						binding;calcium ion binding;cation binding;ion binding;metal ion binding	cell part;cytoplasmic part;endoplasmic reticulum membrane;endoplasmic reticulum part;intracellular organelle part;intracellular part;membrane;membrane part;organelle membrane;organelle part		cell part;membrane			BENPORATH_CYCLING_GENES;chr1p36;ESC_J1_UP_LATE.V1_UP;ESC_V6.5_UP_LATE.V1_UP;GOERING_BLOOD_HDL_CHOLESTEROL_QTL_TRANS;GSE13229_IMM_VS_MATURE_NKCELL_DN;GSE16522_MEMORY_VS_NAIVE_ANTI_CD3CD28_STIM_CD8_TCELL_UP;GSE17721_0.5H_VS_12H_POLYIC_BMDM_UP;GSE17721_CTRL_VS_LPS_12H_BMDM_UP;GSE17721_CTRL_VS_POLYIC_8H_BMDM_UP;GSE17721_PAM3CSK4_VS_CPG_24H_BMDM_UP;GSE17721_POLYIC_VS_CPG_0.5H_BMDM_DN;GSE18148_CBFB_KO_…	Alternativesplicing;Completeproteome;Desmin-relatedmyopathy;Diseasemutation;Endoplasmicreticulum;Glycoprotein;Membrane;Myofibrillarmyopathy;Proteomicsidentification;Referenceproteome;Selenocysteine;Signal		8	8	8	13.9	13.9	13.9	65.812	0.00011316	7.2468	9164300000	45	20.5037	25.4248	24.3589	26.1693	24.7617	26.6558	24.3778	20.7562	23.9433	25.611	25.4342	24.7467	24.1524	25.4668	25.5152
+	6.47327	-2.84768	Q96B96;I3NI21;I3L288;I3NI23;Q96B96-2	Q96B96;I3NI21;I3L288;I3NI23;Q96B96-2	Promethin	TMEM159	Color [Blue]	9	4							cell part;integral to membrane;intrinsic to membrane;membrane part		cell part			BUYTAERT_PHOTODYNAMIC_THERAPY_STRESS_UP;CHIARADONNA_NEOPLASTIC_TRANSFORMATION_CDC25_DN;CHIARADONNA_NEOPLASTIC_TRANSFORMATION_KRAS_DN;chr16p12;CONCANNON_APOPTOSIS_BY_EPOXOMICIN_UP;FORTSCHEGGER_PHF8_TARGETS_DN;FOSTER_KDM1A_TARGETS_UP;GARY_CD5_TARGETS_UP;GOLDRATH_IMMUNE_MEMORY;GOLDRATH_NAIVE_VS_MEMORY_CD8_TCELL_DN;GSE12366_GC_BCELL_VS_PLASMA_CELL_UP;GSE12845_NAIVE_VS_PRE_GC_TONSIL_BCELL_UP;GSE14308_…	Alternativesplicing;Completeproteome;Glycoprotein;Membrane;Polymorphism;Proteomicsidentification;Referenceproteome;Transmembrane;Transmembranehelix		5	5	5	19.3	19.3	19.3	17.522	0	32.049	65203000000	205	25.5676	25.1409	25.5302	28.5293	29.2981	29.6361	26.456	26.7392	26.8269	28.9876	28.8825	30.3076	26.5367	26.0442	25.4037
+	3.61776	-1.04138	I3L505	I3L505	Acyl carrier protein	NDUFAB1	Color [Blue]	9	4					biosynthetic process;carboxylic acid biosynthetic process;carboxylic acid metabolic process;cellular biosynthetic process;cellular ketone metabolic process;cellular lipid metabolic process;cellular metabolic process;cellular process;fatty acid biosynthetic process;fatty acid metabolic process;lipid biosynthetic process;lipid metabolic process;metabolic process;monocarboxylic acid metabolic proces…			biosynthetic process;cellular ketone metabolic process;cellular lipid metabolic process;cellular metabolic process;cellular process;lipid metabolic process;metabolic process;organic acid metabolic process;primary metabolic process;small molecule metabolic process			PP-binding	ALONSO_METASTASIS_UP;BASSO_B_LYMPHOCYTE_NETWORK;BHATI_G2M_ARREST_BY_2METHOXYESTRADIOL_UP;BLALOCK_ALZHEIMERS_DISEASE_DN;BURTON_ADIPOGENESIS_5;chr16p12;CTTGTAT,MIR-381;CYTOPLASM;CYTOPLASMIC_PART;DIAZ_CHRONIC_MEYLOGENOUS_LEUKEMIA_UP;ENVELOPE;FLECHNER_BIOPSY_KIDNEY_TRANSPLANT_REJECTED_VS_OK_DN;GOLDRATH_HOMEOSTATIC_PROLIFERATION;GSE13484_12H_VS_3H_YF17D_VACCINE_STIM_PBMC_UP;GSE13484_3H_UNSTIM_VS_YF17D…	Completeproteome;Fattyacidbiosynthesis;Fattyacidmetabolism;Lipidbiosynthesis;Lipidmetabolism;Phosphopantetheine;Proteomicsidentification;Referenceproteome		4	2	2	42.9	17.1	17.1	8.0603	0.00011305	7.1961	17613000000	158	24.7183	25.8951	26.4276	26.7309	26.6546	26.6802	25.4913	24.8873	25.4415	26.6127	27.1791	27.0055	25.6632	25.5641	25.6696
+	2.41003	-0.758344	Q9BUK0;J3KPV1;Q9BUK0-2;Q9BUK0-4;E5RJ08;E5RHM5;E5RFN2;E5RII1	Q9BUK0;J3KPV1;Q9BUK0-2;Q9BUK0-4	Coiled-coil-helix-coiled-coil-helix domain-containing protein 7	CHCHD7	Color [Blue]	9	4							cell part;cytoplasmic part;intracellular organelle part;intracellular part;membrane-enclosed lumen;mitochondrial intermembrane space;mitochondrial part;organelle envelope lumen;organelle part		cell part			AACTTT_UNKNOWN;AAGWWRNYGGC_UNKNOWN;ATF2_S_UP.V1_UP;BYSTRYKH_HEMATOPOIESIS_STEM_CELL_AND_BRAIN_QTL_TRANS;CAGGTG_V$E12_Q6;CCCNNGGGAR_V$OLF1_01;CHEN_METABOLIC_SYNDROM_NETWORK;chr8q11;CTTTAAR_UNKNOWN;CTTTGA_V$LEF1_Q2;CUI_TCF21_TARGETS_2_DN;FORTSCHEGGER_PHF8_TARGETS_DN;GARY_CD5_TARGETS_DN;GATAAGR_V$GATA_C;GGGAGGRR_V$MAZ_Q6;GOLDRATH_EFF_VS_MEMORY_CD8_TCELL_DN;GOLDRATH_IMMUNE_MEMORY;GOLDRATH_NAIVE_VS_ME…	3D-structure;Alternativesplicing;Chromosomalrearrangement;Completeproteome;Disulfidebond;Mitochondrion;Proteomicsidentification;Referenceproteome		4	4	4	48.2	48.2	48.2	10.095	0.00012724	12.085	17500000000	110	25.2565	25.5582	25.9201	26.7732	27.1335	26.9391	25.9817	25.2694	25.876	26.3674	26.5015	25.9326	26.0256	25.6486	25.5376
+	3.76237	-1.05214	Q7Z4W1;J3KS22;J3QS36;J3KRZ4;J3QL34;J3KSZ5;J3QS45;J3QRQ2	Q7Z4W1;J3KS22;J3QS36;J3KRZ4;J3QL34;J3KSZ5	L-xylulose reductase	DCXR	Color [Blue]	9	4					alcohol metabolic process;carbohydrate metabolic process;cellular carbohydrate metabolic process;cellular component assembly;cellular component organization;cellular component organization or biogenesis;cellular metabolic process;cellular nitrogen compound metabolic process;cellular process;coenzyme metabolic process;cofactor metabolic process;D-xylose metabolic process;glucose metabolic process;…	catalytic activity;L-xylulose reductase (NADP+) activity;oxidoreductase activity;oxidoreductase activity, acting on CH-OH group of donors;oxidoreductase activity, acting on NADH or NADPH;oxidoreductase activity, acting on NADH or NADPH, quinone or similar compound as acceptor;oxidoreductase activity, acting on the CH-OH group of donors, NAD or NADP as acceptor	brush border;cell part;cell projection;cytoplasmic microtubule;cytoplasmic part;cytoskeletal part;extracellular membrane-bounded organelle;extracellular organelle;extracellular region part;extracellular vesicular exosome;intracellular membrane-bounded organelle;intracellular organelle;intracellular organelle part;intracellular part;macromolecular complex;membrane;membrane-bounded organelle;membra…	alcohol metabolic process;carbohydrate metabolic process;cellular component assembly;cellular component organization;cellular metabolic process;cellular nitrogen compound metabolic process;cellular process;cofactor metabolic process;heterocycle metabolic process;macromolecular complex assembly;metabolic process;nitrogen compound metabolic process;nucleobase-containing compound metabolic process;n…	brush border;cell part;cell projection;extracellular organelle;intracellular membrane-bounded organelle;intracellular organelle;macromolecular complex;membrane;microvillus;nucleus;organelle;protein complex;vesicle	Pentose and glucuronate interconversions	adh_short	AFFAR_YY1_TARGETS_UP;BOYAULT_LIVER_CANCER_SUBCLASS_G123_DN;BRUINS_UVC_RESPONSE_VIA_TP53_GROUP_B;CAIRO_LIVER_DEVELOPMENT_DN;CASORELLI_ACUTE_PROMYELOCYTIC_LEUKEMIA_DN;CHEN_METABOLIC_SYNDROM_NETWORK;CHIANG_LIVER_CANCER_SUBCLASS_CTNNB1_UP;CHIANG_LIVER_CANCER_SUBCLASS_PROLIFERATION_DN;chr17q25;DCA_UP.V1_UP;DOANE_BREAST_CANCER_CLASSES_UP;DOUGLAS_BMI1_TARGETS_UP;ENK_UV_RESPONSE_EPIDERMIS_DN;ESC_V6.5_UP_…	3D-structure;Acetylation;Carbohydratemetabolism;Completeproteome;Directproteinsequencing;Glucosemetabolism;Membrane;NADP;Oxidoreductase;Phosphoprotein;Proteomicsidentification;Referenceproteome;Xylosemetabolism		16	16	16	80.7	80.7	80.7	25.913	0	166.57	558460000000	2380	30.0594	29.5157	30.0364	30.2447	30.7082	31.0006	30.2347	28.8388	28.5738	30.9552	30.6844	30.1195	29.5389	29.5949	30.0781
+	3.53054	-0.780621	K7EKE6;P36776;P36776-2;K7EJE8;P36776-3;K7ER27;K7EQF8;K7ER56	K7EKE6;P36776;P36776-2;K7EJE8;P36776-3	Lon protease homolog, mitochondrial	LONP1	Color [Blue]	9	4					aging;biological regulation;catabolic process;cellular catabolic process;cellular component assembly;cellular component assembly at cellular level;cellular component organization;cellular component organization at cellular level;cellular component organization or biogenesis;cellular component organization or biogenesis at cellular level;cellular macromolecular complex assembly;cellular macromolec…	adenyl nucleotide binding;adenyl ribonucleotide binding;ADP binding;ATP binding;ATPase activity;ATPase activity, coupled;ATP-dependent peptidase activity;binding;catalytic activity;DNA binding;DNA polymerase binding;endopeptidase activity;enzyme binding;G-quadruplex DNA binding;hydrolase activity;hydrolase activity, acting on acid anhydrides;hydrolase activity, acting on acid anhydrides, in phosp…	cell part;cytoplasm;cytoplasmic part;intracellular membrane-bounded organelle;intracellular non-membrane-bounded organelle;intracellular organelle;intracellular organelle lumen;intracellular organelle part;intracellular part;membrane;membrane-bounded organelle;membrane-enclosed lumen;mitochondrial matrix;mitochondrial nucleoid;mitochondrial part;mitochondrion;non-membrane-bounded organelle;nucleo…	aging;biological regulation;catabolic process;cellular component assembly;cellular component organization;cellular macromolecular complex assembly;cellular metabolic process;cellular nitrogen compound metabolic process;cellular process;developmental process;DNA metabolic process;macromolecular complex assembly;macromolecule metabolic process;metabolic process;mitochondrion organization;nitrogen c…	cell part;cytoplasm;intracellular membrane-bounded organelle;intracellular non-membrane-bounded organelle;intracellular organelle;membrane;mitochondrion;organelle		AAA;LON;Lon_C	ACEVEDO_LIVER_CANCER_DN;ACEVEDO_NORMAL_TISSUE_ADJACENT_TO_LIVER_TUMOR_DN;BLALOCK_ALZHEIMERS_DISEASE_UP;BURTON_ADIPOGENESIS_PEAK_AT_2HR;CACGTG_V$MYC_Q2;CAMP_UP.V1_UP;chr19p13;CYTOPLASM;CYTOPLASMIC_PART;GAVIN_FOXP3_TARGETS_CLUSTER_T7;GSE11864_CSF1_VS_CSF1_IFNG_IN_MAC_DN;GSE11864_UNTREATED_VS_CSF1_IFNG_IN_MAC_DN;GSE13493_DP_VS_CD4INTCD8POS_THYMOCYTE_DN;GSE14308_NAIVE_CD4_TCELL_VS_NATURAL_TREG_DN;GSE…	3D-structure;Alternativesplicing;ATP-binding;Completeproteome;DNA-binding;Hydrolase;Mitochondrion;Nucleotide-binding;Polymorphism;Protease;Proteomicsidentification;Referenceproteome;Serineprotease;Transitpeptide		47	47	38	72	72	57.5	95.179	0	323.31	900660000000	4618	31.7308	31.621	31.7392	32.0829	32.2017	32.5685	31.2628	31.0587	31.4289	32.0993	31.6569	31.7748	31.3214	30.4233	31.0953
+	2.50408	-0.892241	O00168;K7EQG4	O00168;K7EQG4	Phospholemman	FXYD1	Color [Blue]	9	4					anion transport;biological regulation;calcium ion homeostasis;cation homeostasis;cellular calcium ion homeostasis;cellular cation homeostasis;cellular chemical homeostasis;cellular divalent inorganic cation homeostasis;cellular homeostasis;cellular ion homeostasis;cellular metal ion homeostasis;cellular process;chemical homeostasis;chloride transport;divalent inorganic cation homeostasis;establis…	anion channel activity;anion transmembrane transporter activity;binding;channel activity;channel regulator activity;chloride channel activity;ion channel activity;ion channel binding;ion transmembrane transporter activity;passive transmembrane transporter activity;protein binding;sodium channel regulator activity;substrate-specific channel activity;substrate-specific transmembrane transporter act…	cell part;chloride channel complex;integral to membrane;integral to plasma membrane;intrinsic to membrane;intrinsic to plasma membrane;ion channel complex;macromolecular complex;membrane;membrane part;plasma membrane;plasma membrane part;protein complex;sarcolemma;sodium:potassium-exchanging ATPase complex	biological regulation;cellular homeostasis;cellular ion homeostasis;cellular process;establishment of localization;homeostatic process;ion transport;multicellular organismal process;muscle contraction;regulation of transport;transmembrane transport;transport	cell part;macromolecular complex;membrane;plasma membrane;protein complex		ATP1G1_PLM_MAT8	AKT_UP.V1_DN;AKT_UP_MTOR_DN.V1_DN;ANION_CHANNEL_ACTIVITY;ANION_TRANSMEMBRANE_TRANSPORTER_ACTIVITY;ANION_TRANSPORT;BOQUEST_STEM_CELL_CULTURED_VS_FRESH_UP;BOQUEST_STEM_CELL_UP;BORCZUK_MALIGNANT_MESOTHELIOMA_DN;BRUINS_UVC_RESPONSE_VIA_TP53_GROUP_A;CAGGTG_V$E12_Q6;CAIRO_HEPATOBLASTOMA_DN;CHLORIDE_CHANNEL_ACTIVITY;chr19q13;DELYS_THYROID_CANCER_DN;ESTABLISHMENT_OF_LOCALIZATION;FEVR_CTNNB1_TARGETS_UP;GG…	3D-structure;Chloride;Chloridechannel;Completeproteome;Ionchannel;Iontransport;Lipoprotein;Membrane;Palmitate;Phosphoprotein;Proteomicsidentification;Referenceproteome;Signal;Transmembrane;Transmembranehelix;Transport		1	1	1	13	13	13	10.441	0.0003179	4.9799	71557000000	230	27.684	28.0257	27.8924	28.5341	28.9307	28.4351	27.9023	27.6865	27.1675	29.0756	28.8806	29.2534	29.7579	27.6931	27.9517
+	3.68355	-0.687299	P23327;M0QZ43	P23327;M0QZ43	Sarcoplasmic reticulum histidine-rich calcium-binding protein	HRC	Color [Blue]	9	4					biological regulation;calcium ion homeostasis;calcium-mediated signaling;cation homeostasis;cellular calcium ion homeostasis;cellular cation homeostasis;cellular chemical homeostasis;cellular divalent inorganic cation homeostasis;cellular homeostasis;cellular ion homeostasis;cellular metal ion homeostasis;cellular process;cellular response to stimulus;chemical homeostasis;cytosolic calcium ion ho…	ATPase binding;binding;calcium ion binding;cation binding;enzyme binding;ion binding;ion channel binding;metal ion binding;protein binding	cell part;contractile fiber part;cytoplasmic part;endoplasmic reticulum lumen;endoplasmic reticulum membrane;endoplasmic reticulum part;intracellular organelle lumen;intracellular organelle part;intracellular part;membrane;membrane part;membrane-enclosed lumen;organelle lumen;organelle membrane;organelle part;sarcoplasmic reticulum lumen;sarcoplasmic reticulum membrane;Z disc	biological regulation;cellular homeostasis;cellular ion homeostasis;cellular process;homeostatic process;multicellular organismal process;muscle contraction;regulation of protein modification process;regulation of transport;response to stimulus;signal transduction	cell part;membrane		Hist_rich_Ca-bd	CAGCTG_V$AP4_Q5;CALCIUM_ION_BINDING;CATION_BINDING;chr19q13;CTAWWWATA_V$RSRFC4_Q2;CYCLIN_D1_UP.V1_UP;DARWICHE_PAPILLOMA_RISK_HIGH_UP;DARWICHE_PAPILLOMA_RISK_LOW_UP;DARWICHE_SKIN_TUMOR_PROMOTER_DN;DARWICHE_SQUAMOUS_CELL_CARCINOMA_UP;DELASERNA_MYOD_TARGETS_UP;GGGAGGRR_V$MAZ_Q6;GNF2_MYL2;GNF2_MYL3;GSE10325_MYELOID_VS_LUPUS_MYELOID_UP;GSE13306_LAMINA_PROPRIA_VS_SPLEEN_TREG_DN;GSE13306_RA_VS_UNTREATED…	Calcium;Completeproteome;Phosphoprotein;Polymorphism;Proteomicsidentification;Referenceproteome;Repeat;Sarcoplasmicreticulum;Signal		36	36	36	56.9	56.9	56.9	80.243	0	323.31	1883100000000	5264	32.4035	32.7619	32.8055	33.3906	33.7344	32.9273	32.8841	32.4355	31.9586	33.2306	33.295	33.3088	32.5963	32.849	33.1998
+	5.46281	-0.969314	O00151	O00151	PDZ and LIM domain protein 1	PDLIM1	Color [Blue]	9	4					biological regulation;regulation of biological process;regulation of biosynthetic process;regulation of cellular biosynthetic process;regulation of cellular macromolecule biosynthetic process;regulation of cellular metabolic process;regulation of cellular process;regulation of gene expression;regulation of macromolecule biosynthetic process;regulation of macromolecule metabolic process;regulation…	binding;cation binding;ion binding;metal ion binding;protein binding transcription factor activity;transcription coactivator activity;transcription cofactor activity;transcription factor binding transcription factor activity;transition metal ion binding;zinc ion binding	adherens junction;anchoring junction;cell junction;cell part;cell-substrate adherens junction;cell-substrate junction;cytoplasm;cytoskeleton;focal adhesion;intracellular non-membrane-bounded organelle;intracellular organelle;intracellular organelle part;intracellular part;macromolecular complex;non-membrane-bounded organelle;nuclear part;nucleoplasm part;organelle;organelle part;protein complex;t…	biological regulation;response to chemical stimulus;response to oxidative stress;response to stimulus;response to stress	cell part;cytoplasm;cytoskeleton;intracellular non-membrane-bounded organelle;intracellular organelle;macromolecular complex;organelle;protein complex;transcription factor complex		LIM;PDZ	BERENJENO_TRANSFORMED_BY_RHOA_UP;BOYLAN_MULTIPLE_MYELOMA_C_D_UP;BYSTRYKH_HEMATOPOIESIS_STEM_CELL_AND_BRAIN_QTL_TRANS;CHAUHAN_RESPONSE_TO_METHOXYESTRADIOL_DN;CHEMELLO_SOLEUS_VS_EDL_MYOFIBERS_UP;CHICAS_RB1_TARGETS_CONFLUENT;chr10q23;CHUNG_BLISTER_CYTOTOXICITY_DN;CREIGHTON_ENDOCRINE_THERAPY_RESISTANCE_4;CTTTGT_V$LEF1_Q2;DELACROIX_RAR_BOUND_ES;DELYS_THYROID_CANCER_UP;DUTERTRE_ESTRADIOL_RESPONSE_24HR_…	3D-structure;Acetylation;Completeproteome;Cytoplasm;Cytoskeleton;Directproteinsequencing;LIMdomain;Metal-binding;Phosphoprotein;Polymorphism;Referenceproteome;Zinc		22	22	22	83	83	83	36.071	0	323.31	1329600000000	4559	31.3685	31.1944	31.27	32.2332	32.4349	32.4921	31.0562	31.6196	30.9399	31.5653	32.2665	31.7347	31.1367	30.8692	31.6116
+	3.11779	-1.49873	O00562;O00562-2;E9PMZ6;E9PMS0;E9PSD1	O00562;O00562-2	Membrane-associated phosphatidylinositol transfer protein 1	PITPNM1	Color [Blue]	9	4					anatomical structure development;biological regulation;brain development;cellular process;cellular response to stimulus;detection of abiotic stimulus;detection of external stimulus;detection of light stimulus;detection of stimulus;developmental process;establishment of localization;establishment of protein localization;lipid metabolic process;lipid transport;metabolic process;organ development;or…	binding;cation binding;ion binding;lipid transporter activity;metal ion binding;phosphatidylinositol transporter activity;phospholipid transporter activity;substrate-specific transporter activity;transporter activity	cell division site part;cell part;cleavage furrow;cytoplasm;cytoplasmic part;endoplasmic reticulum membrane;endoplasmic reticulum part;Golgi apparatus part;Golgi cisterna membrane;Golgi membrane;intracellular;intracellular organelle part;intracellular part;lipid particle;membrane;membrane part;midbody;organelle membrane;organelle part	anatomical structure development;biological regulation;cellular process;detection of stimulus;developmental process;establishment of localization;lipid metabolic process;lipid transport;metabolic process;primary metabolic process;protein transport;response to abiotic stimulus;response to external stimulus;response to stimulus;signal transduction;transport	cell part;cytoplasm;intracellular;lipid particle;membrane;midbody		DDHD;IP_trans;LNS2	ANATOMICAL_STRUCTURE_DEVELOPMENT;BRAIN_DEVELOPMENT;CCANNAGRKGGC_UNKNOWN;CELL_FRACTION;CENTRAL_NERVOUS_SYSTEM_DEVELOPMENT;CHEN_METABOLIC_SYNDROM_NETWORK;chr11q13;CREIGHTON_ENDOCRINE_THERAPY_RESISTANCE_2;DAIRKEE_TERT_TARGETS_UP;DETECTION_OF_ABIOTIC_STIMULUS;DETECTION_OF_EXTERNAL_STIMULUS;DETECTION_OF_STIMULUS;DETECTION_OF_STIMULUS_INVOLVED_IN_SENSORY_PERCEPTION;DODD_NASOPHARYNGEAL_CARCINOMA_UP;E2F1…	Alternativesplicing;Calcium;Completeproteome;Cytoplasm;Endoplasmicreticulum;Golgiapparatus;Lipiddroplet;Membrane;Metal-binding;Phosphoprotein;Proteintransport;Proteomicsidentification;Referenceproteome;Transport		10	9	9	9.7	9.1	9.1	134.85	0.00011692	8.5104	1731300000	45	21.9623	21.3497	20.5626	23.0637	22.805	22.3831	21.9568	21.149	22.285	22.7409	22.8028	24.009	20.7017	20.6493	20.4131
+	2.70741	-1.93165	O14531	O14531	Dihydropyrimidinase-related protein 4	DPYSL4	Color [Blue]	9	4					anatomical structure development;axon guidance;cell death;cellular process;chemotaxis;death;developmental process;locomotion;nervous system development;neuron death;response to chemical stimulus;response to external stimulus;response to stimulus;system development;taxis	catalytic activity;hydrolase activity;hydrolase activity, acting on carbon-nitrogen (but not peptide) bonds	cell part;cytoplasmic part;cytosol;intracellular part	anatomical structure development;cell death;cellular process;death;developmental process;locomotion;response to chemical stimulus;response to external stimulus;response to stimulus	cell part;cytosol		Amidohydro_1	ANATOMICAL_STRUCTURE_DEVELOPMENT;BONOME_OVARIAN_CANCER_SURVIVAL_SUBOPTIMAL_DEBULKING;CACTGCC,MIR-34A,MIR-34C,MIR-449;chr10q25;CTTTGT_V$LEF1_Q2;ELVIDGE_HIF1A_AND_HIF2A_TARGETS_DN;ELVIDGE_HIF1A_TARGETS_DN;ELVIDGE_HYPOXIA_BY_DMOG_UP;ELVIDGE_HYPOXIA_UP;FIGUEROA_AML_METHYLATION_CLUSTER_3_UP;FIGUEROA_AML_METHYLATION_CLUSTER_6_UP;GSE11924_TFH_VS_TH2_CD4_TCELL_DN;GSE1460_INTRATHYMIC_T_PROGENITOR_VS_THYMI…	Completeproteome;Cytoplasm;Directproteinsequencing;Referenceproteome		26	26	11	72.9	72.9	29	61.877	0	131.81	35326000000	422	25.4831	25.8843	24.1756	26.5529	28.0404	27.4308	26.4388	26.1342	25.5052	27.1678	28.8688	24.7221	24.574	25.9514	25.8564
+	4.16022	-1.0982	O14558;K7EP04	O14558;K7EP04	Heat shock protein beta-6	HSPB6	Color [Blue]	9	4					biological regulation;regulation of biological process;regulation of multicellular organismal process;regulation of muscle contraction;regulation of muscle system process;regulation of system process	binding;identical protein binding;protein binding;protein dimerization activity;protein homodimerization activity;structural constituent of eye lens;structural molecule activity	cell part;cytoplasm;intracellular membrane-bounded organelle;intracellular organelle;intracellular part;membrane-bounded organelle;nucleus;organelle	biological regulation	cell part;cytoplasm;intracellular membrane-bounded organelle;intracellular organelle;nucleus;organelle		Crystallin;HSP20	AACWWCAANK_UNKNOWN;ACEVEDO_FGFR1_TARGETS_IN_PROSTATE_CANCER_MODEL_DN;ACTAYRNNNCCCR_UNKNOWN;AGCYRWTTC_UNKNOWN;BROWNE_HCMV_INFECTION_48HR_DN;CAGCTG_V$AP4_Q5;CAGCTTT,MIR-320;CAIRO_HEPATOBLASTOMA_CLASSES_DN;CHICAS_RB1_TARGETS_CONFLUENT;chr19q13;CROONQUIST_NRAS_VS_STROMAL_STIMULATION_DN;GCANCTGNY_V$MYOD_Q6;GGATTA_V$PITX2_Q2;GGGCGGR_V$SP1_Q6;GOBERT_OLIGODENDROCYTE_DIFFERENTIATION_UP;GSE13485_CTRL_VS_DA…	3D-structure;Completeproteome;Cytoplasm;Directproteinsequencing;Nucleus;Phosphoprotein;Proteomicsidentification;Referenceproteome;Stressresponse		12	12	12	93.1	93.1	93.1	17.135	0	300.16	4611300000000	4365	32.9368	32.4992	33.7562	33.4249	33.4267	33.9161	32.8228	33.0843	32.8035	33.7001	33.766	34.1961	32.4912	32.5273	32.8653
+	2.77706	-0.678805	O14561;H3BNK3	O14561;H3BNK3	Acyl carrier protein, mitochondrial;Acyl carrier protein	NDUFAB1	Color [Blue]	9	4					biosynthetic process;carboxylic acid biosynthetic process;carboxylic acid metabolic process;cellular biosynthetic process;cellular ketone metabolic process;cellular lipid metabolic process;cellular macromolecule metabolic process;cellular metabolic process;cellular process;cellular protein metabolic process;electron transport chain;fatty acid biosynthetic process;fatty acid metabolic process;gene…	acyl carrier activity;binding;calcium ion binding;carboxylic acid binding;catalytic activity;cation binding;fatty acid binding;ion binding;lipid binding;metal ion binding;monocarboxylic acid binding;NADH dehydrogenase (quinone) activity;NADH dehydrogenase (ubiquinone) activity;NADH dehydrogenase activity;oxidoreductase activity;oxidoreductase activity, acting on NADH or NADPH;oxidoreductase activ…	cell part;cytoplasmic part;intracellular organelle lumen;intracellular organelle part;intracellular part;macromolecular complex;membrane;membrane part;membrane-enclosed lumen;mitochondrial inner membrane;mitochondrial matrix;mitochondrial membrane;mitochondrial membrane part;mitochondrial part;mitochondrial respiratory chain complex I;NADH dehydrogenase complex;organelle inner membrane;organelle …	biosynthetic process;cellular ketone metabolic process;cellular lipid metabolic process;cellular metabolic process;cellular process;generation of precursor metabolites and energy;lipid metabolic process;macromolecule metabolic process;macromolecule modification;metabolic process;organic acid metabolic process;primary metabolic process;protein metabolic process;protein modification process;small m…	cell part;macromolecular complex;membrane;NADH dehydrogenase complex;protein complex	Alzheimer's disease;Huntington's disease;Oxidative phosphorylation;Parkinson's disease	PP-binding	ALONSO_METASTASIS_UP;BASSO_B_LYMPHOCYTE_NETWORK;BHATI_G2M_ARREST_BY_2METHOXYESTRADIOL_UP;BLALOCK_ALZHEIMERS_DISEASE_DN;BURTON_ADIPOGENESIS_5;chr16p12;CTTGTAT,MIR-381;CYTOPLASM;CYTOPLASMIC_PART;DIAZ_CHRONIC_MEYLOGENOUS_LEUKEMIA_UP;ENVELOPE;FLECHNER_BIOPSY_KIDNEY_TRANSPLANT_REJECTED_VS_OK_DN;GOLDRATH_HOMEOSTATIC_PROLIFERATION;GSE13484_12H_VS_3H_YF17D_VACCINE_STIM_PBMC_UP;GSE13484_3H_UNSTIM_VS_YF17D…	3D-structure;Acetylation;Completeproteome;Directproteinsequencing;Electrontransport;Fattyacidbiosynthesis;Fattyacidmetabolism;Lipidbiosynthesis;Lipidmetabolism;Mitochondrion;Phosphopantetheine;Phosphoprotein;Proteomicsidentification;Referenceproteome;Respiratorychain;Transitpeptide;Transport	Respiratory chain complex I (beta subunit) mitochondrial;Respiratory chain complex I (holoenzyme), mitochondrial	4	4	2	21.2	21.2	9.6	17.417	0	17.4	1670400000000	2595	32.1051	31.9994	32.2099	33.2255	33.3259	32.8366	32.5796	32.2561	32.4328	33.2716	32.9967	33.2467	31.9476	32.2422	32.0812
+	2.089	-1.03124	O14640;O14640-2;P54792;P54792-2;A0A087WWA7	O14640;O14640-2;P54792;P54792-2;A0A087WWA7	Segment polarity protein dishevelled homolog DVL-1;Putative segment polarity protein dishevelled homolog DVL1P1	DVL1;DVL1P1	Color [Blue]	9	4					anatomical structure development;anatomical structure morphogenesis;axon extension;axon guidance;behavior;behavioral interaction between organisms;biological regulation;biosynthetic process;canonical Wnt receptor signaling pathway;cell growth;cell part morphogenesis;cell projection morphogenesis;cell projection organization;cell surface receptor linked signaling pathway;cellular biosynthetic proc…	binding;enzyme binding;frizzled binding;G-protein-coupled receptor binding;identical protein binding;kinase binding;protein binding;protein kinase binding;receptor binding	axon;cell body;cell part;cell projection;cell projection part;clathrin-coated vesicle;coated vesicle;cytoplasm;cytoplasmic membrane-bounded vesicle;cytoplasmic part;cytoplasmic vesicle;cytoskeletal part;cytosol;dendrite;growth cone;intracellular membrane-bounded organelle;intracellular organelle;intracellular organelle part;intracellular part;macromolecular complex;membrane;membrane-bounded organ…	anatomical structure development;anatomical structure morphogenesis;behavior;behavioral interaction between organisms;biological regulation;biosynthetic process;cell growth;cellular component morphogenesis;cellular component organization;cellular localization;cellular membrane organization;cellular metabolic process;cellular nitrogen compound metabolic process;cellular process;cytoskeleton organi…	cell body;cell part;cell projection;cytoplasm;cytoplasmic membrane-bounded vesicle;cytosol;intracellular membrane-bounded organelle;intracellular organelle;macromolecular complex;membrane;neuron projection;neuronal cell body;organelle;plasma membrane;protein complex;site of polarized growth;synapse;vesicle	Basal cell carcinoma;Melanogenesis;Notch signaling pathway;Pathways in cancer;Wnt signaling pathway	DEP;Dishevelled;DIX;Dsh_C;PDZ	ANATOMICAL_STRUCTURE_DEVELOPMENT;ANATOMICAL_STRUCTURE_MORPHOGENESIS;BANDRES_RESPONSE_TO_CARMUSTIN_MGMT_48HR_DN;BIOCARTA_AGR_PATHWAY;BIOCARTA_ALK_PATHWAY;BIOCARTA_GSK3_PATHWAY;BIOCARTA_PITX2_PATHWAY;BIOCARTA_PS1_PATHWAY;BIOCARTA_WNT_PATHWAY;BRUINS_UVC_RESPONSE_LATE;CAGGTG_V$E12_Q6;chr1p36;CYCLIN_D1_UP.V1_UP;CYTOPLASM;FAELT_B_CLL_WITH_VH3_21_UP;FOURNIER_ACINAR_DEVELOPMENT_LATE_2;GSE10239_NAIVE_VS_K…	Alternativesplicing;Cellmembrane;Completeproteome;Cytoplasm;Cytoplasmicvesicle;Developmentalprotein;Membrane;Proteomicsidentification;Referenceproteome;Ublconjugation;Wntsignalingpathway		9	5	5	16.7	11.5	11.5	75.186	0.00012917	12.856	892000000	27	20.8858	20.2435	20.8715	21.5937	22.2087	21.251	21.65	21.4435	21.0097	21.4565	22.7156	22.5495	19.6092	20.0788	19.668
+	1.84344	-1.20518	O14734;E9PJN0;H7C5A7;E9PRD4;Q9BR14;E9PMC4;E9PIS4;H0Y698;F6VBM3	O14734;E9PJN0;H7C5A7	Acyl-coenzyme A thioesterase 8	ACOT8	Color [Blue]	9	4					acyl-CoA metabolic process;bile acid biosynthetic process;bile acid metabolic process;biosynthetic process;carboxylic acid biosynthetic process;carboxylic acid catabolic process;carboxylic acid metabolic process;catabolic process;cellular biosynthetic process;cellular catabolic process;cellular component organization;cellular component organization at cellular level;cellular component organizatio…	acyl-CoA hydrolase activity;acyl-CoA thioesterase activity;binding;carboxylic ester hydrolase activity;catalytic activity;choloyl-CoA hydrolase activity;CoA hydrolase activity;hydrolase activity;hydrolase activity, acting on ester bonds;palmitoyl-CoA hydrolase activity;protein binding;receptor binding;thiolester hydrolase activity	cell part;cytoplasmic part;intracellular membrane-bounded organelle;intracellular organelle;intracellular organelle lumen;intracellular organelle part;intracellular part;membrane-bounded organelle;membrane-enclosed lumen;microbody lumen;microbody part;mitochondrion;organelle;organelle lumen;organelle part;peroxisomal matrix;peroxisomal part	biosynthetic process;catabolic process;cellular component organization;cellular ketone metabolic process;cellular lipid metabolic process;cellular metabolic process;cellular process;cofactor metabolic process;lipid metabolic process;metabolic process;organelle fission;organelle organization;organic acid metabolic process;primary metabolic process;small molecule metabolic process;viral reproduction	cell part;intracellular membrane-bounded organelle;intracellular organelle;mitochondrion;organelle	Peroxisome	Acyl_CoA_thio	BENPORATH_NANOG_TARGETS;BENPORATH_SOX2_TARGETS;CHIARETTI_ACUTE_LYMPHOBLASTIC_LEUKEMIA_ZAP70;chr20q13;CYTOPLASM;CYTOPLASMIC_PART;DODD_NASOPHARYNGEAL_CARCINOMA_UP;ESC_V6.5_UP_LATE.V1_DN;FOSTER_KDM1A_TARGETS_DN;GATTGGY_V$NFY_Q6_01;GCM_CHUK;GCM_DENR;GGGTGGRR_V$PAX4_03;GSE12845_IGD_NEG_BLOOD_VS_PRE_GC_TONSIL_BCELL_UP;GSE13484_12H_VS_3H_YF17D_VACCINE_STIM_PBMC_UP;GSE13484_UNSTIM_VS_3H_YF17D_VACCINE_STI…	Completeproteome;Host-virusinteraction;Hydrolase;Peroxisome;Peroxisomebiogenesis;Proteomicsidentification;Referenceproteome;Serineesterase		13	13	13	46.7	46.7	46.7	35.914	0	19.57	5917300000	54	21.4406	23.0954	20.1795	23.5754	24.0759	23.1376	23.2644	23.2659	22.5282	22.9947	22.1757	23.7775	21.3524	22.8868	23.2738
+	3.72935	-0.788985	O14874;O14874-3;O14874-2;H3BTL2;H3BS02;H3BNP3;H3BQP2;H3BUV3	O14874;O14874-3;O14874-2;H3BTL2;H3BS02	[3-methyl-2-oxobutanoate dehydrogenase [lipoamide]] kinase, mitochondrial	BCKDK	Color [Blue]	9	4					amine catabolic process;amine metabolic process;branched chain family amino acid catabolic process;branched chain family amino acid metabolic process;carboxylic acid catabolic process;carboxylic acid metabolic process;catabolic process;cellular amine metabolic process;cellular amino acid catabolic process;cellular amino acid metabolic process;cellular catabolic process;cellular ketone metabolic p…	[3-methyl-2-oxobutanoate dehydrogenase (acetyl-transferring)] kinase activity;adenyl nucleotide binding;adenyl ribonucleotide binding;ATP binding;binding;catalytic activity;kinase activity;nucleotide binding;phosphotransferase activity, alcohol group as acceptor;protein kinase activity;protein serine/threonine kinase activity;purine nucleotide binding;purine ribonucleoside triphosphate binding;pu…	cell part;cytoplasmic part;dihydrolipoyl dehydrogenase complex;intracellular membrane-bounded organelle;intracellular organelle;intracellular organelle part;intracellular part;macromolecular complex;membrane-bounded organelle;mitochondrial alpha-ketoglutarate dehydrogenase complex;mitochondrial part;mitochondrial tricarboxylic acid cycle enzyme complex;mitochondrion;organelle;organelle part;prote…	amine metabolic process;catabolic process;cellular amino acid metabolic process;cellular ketone metabolic process;cellular metabolic process;cellular nitrogen compound metabolic process;cellular process;macromolecule metabolic process;macromolecule modification;metabolic process;nitrogen compound metabolic process;organic acid metabolic process;phosphorus metabolic process;primary metabolic proce…	cell part;intracellular membrane-bounded organelle;intracellular organelle;macromolecular complex;mitochondrion;organelle;protein complex;tricarboxylic acid cycle enzyme complex		BCDHK_Adom3;HATPase_c	AACWWCAANK_UNKNOWN;ACEVEDO_LIVER_CANCER_DN;ACTAYRNNNCCCR_UNKNOWN;ACTWSNACTNY_UNKNOWN;ADENYL_NUCLEOTIDE_BINDING;ADENYL_RIBONUCLEOTIDE_BINDING;AGGGCAG,MIR-18A;AMINE_CATABOLIC_PROCESS;AMINE_METABOLIC_PROCESS;AMINO_ACID_AND_DERIVATIVE_METABOLIC_PROCESS;AMINO_ACID_CATABOLIC_PROCESS;AMINO_ACID_METABOLIC_PROCESS;ATP_BINDING;BROWNE_HCMV_INFECTION_1HR_DN;BROWNE_HCMV_INFECTION_48HR_DN;CARBOXYLIC_ACID_METAB…	Acetylation;Alternativesplicing;ATP-binding;Completeproteome;Diseasemutation;Kinase;Mitochondrion;Nucleotide-binding;Phosphoprotein;Proteomicsidentification;Referenceproteome;Transferase;Transitpeptide		17	17	17	58	58	58	46.36	0	228.92	99549000000	745	28.1979	28.5153	28.6105	29.3532	29.5318	29.4825	28.6048	28.4049	28.2172	29.7649	29.1318	29.1759	27.9657	28.2241	28.6717
+	2.18418	-1.61132	O15084-4	O15084-4	Serine/threonine-protein phosphatase 6 regulatory ankyrin repeat subunit A	ANKRD28	Color [Blue]	9	4							cell part;intracellular organelle part;intracellular part;nuclear part;nucleoplasm;organelle part		cell part;nucleoplasm		Ank;Ank_2	AAAYRNCTG_UNKNOWN;AACTGGA,MIR-145;AAGWWRNYGGC_UNKNOWN;ATGTACA,MIR-493;BCAT_BILD_ET_AL_DN;BROWNE_HCMV_INFECTION_10HR_DN;BROWNE_HCMV_INFECTION_6HR_DN;CAGTATT,MIR-200B,MIR-200C,MIR-429;CHARAFE_BREAST_CANCER_LUMINAL_VS_MESENCHYMAL_DN;CHICAS_RB1_TARGETS_GROWING;chr3p25;CREIGHTON_ENDOCRINE_THERAPY_RESISTANCE_1;CTACCTC,LET-7A,LET-7B,LET-7C,LET-7D,LET-7E,LET-7F,MIR-98,LET-7G,LET-7I;CTACTAG,MIR-325;CTCCAA…	Alternativepromoterusage;Alternativesplicing;ANKrepeat;Completeproteome;Nucleus;Phosphoprotein;Referenceproteome;Repeat	TNF-alpha/NF-kappa B signaling complex (CHUK, BTRC, NFKB2, PPP6C, REL, CUL1, IKBKE, SAPS2, SAPS1, ANKRD28, RELA, SKP1)	24	22	1	34.1	31.5	2.5	116.12	0	44.127	3831500000	65	20.857	22.1575	22.1049	23.3322	23.0813	23.5739	20.1622	21.6631	22.0262	20.2086	24.1394	24.2197	21.002	20.4318	21.6012
+	4.17086	-0.876707	O15382;M0QXF9;B3KSI3;O15382-2	O15382;M0QXF9;B3KSI3;O15382-2	Branched-chain-amino-acid aminotransferase, mitochondrial;Branched-chain-amino-acid aminotransferase	BCAT2	Color [Blue]	9	4					amine biosynthetic process;amine catabolic process;amine metabolic process;biological regulation;biosynthetic process;branched chain family amino acid biosynthetic process;branched chain family amino acid catabolic process;branched chain family amino acid metabolic process;carboxylic acid biosynthetic process;carboxylic acid catabolic process;carboxylic acid metabolic process;catabolic process;ce…	branched-chain-amino-acid transaminase activity;catalytic activity;L-isoleucine transaminase activity;L-leucine transaminase activity;L-valine transaminase activity;transaminase activity;transferase activity;transferase activity, transferring nitrogenous groups	cell part;cytoplasmic part;intracellular membrane-bounded organelle;intracellular organelle;intracellular organelle lumen;intracellular organelle part;intracellular part;membrane-bounded organelle;membrane-enclosed lumen;mitochondrial matrix;mitochondrial part;mitochondrion;organelle;organelle lumen;organelle part	amine metabolic process;biological regulation;biosynthetic process;catabolic process;cellular amino acid metabolic process;cellular ketone metabolic process;cellular metabolic process;cellular nitrogen compound metabolic process;cellular process;metabolic process;nitrogen compound metabolic process;organic acid metabolic process;primary metabolic process;small molecule metabolic process	cell part;intracellular membrane-bounded organelle;intracellular organelle;mitochondrion;organelle	Pantothenate and CoA biosynthesis;Valine, leucine and isoleucine biosynthesis;Valine, leucine and isoleucine degradation	Aminotran_4	ACACTCC,MIR-122A;ACEVEDO_FGFR1_TARGETS_IN_PROSTATE_CANCER_MODEL_DN;ACEVEDO_LIVER_CANCER_UP;ACEVEDO_LIVER_TUMOR_VS_NORMAL_ADJACENT_TISSUE_UP;ALCALA_APOPTOSIS;BAUS_TFF2_TARGETS_UP;BLALOCK_ALZHEIMERS_DISEASE_UP;BONOME_OVARIAN_CANCER_SURVIVAL_SUBOPTIMAL_DEBULKING;BURTON_ADIPOGENESIS_6;CAIRO_PML_TARGETS_BOUND_BY_MYC_DN;CHESLER_BRAIN_HIGHEST_GENETIC_VARIANCE;CHESLER_BRAIN_QTL_CIS;chr19q13;CYTOPLASM;CYT…	3D-structure;Acetylation;Alternativesplicing;Amino-acidbiosynthesis;Aminotransferase;Branched-chainaminoacidbiosynthesis;Completeproteome;Cytoplasm;Mitochondrion;Polymorphism;Proteomicsidentification;Pyridoxalphosphate;Referenceproteome;Transferase;Transitpeptide		25	25	2	56.6	56.6	3.8	44.287	0	323.31	571460000000	2350	31.1099	30.8756	31.2658	31.4457	31.8097	31.9223	31.2749	30.2166	30.6081	31.7138	31.6802	31.2183	30.2806	30.4401	30.9541
+	2.14454	-2.0176	O43379-4;O43379;H7C3R4;O43379-3;O43379-2	O43379-4;O43379	WD repeat-containing protein 62	WDR62	Color [Blue]	9	4					anatomical structure development;cell differentiation;cellular developmental process;cellular process;cerebral cortex development;developmental process;neurogenesis		cell part;cytoplasm;cytoskeletal part;intracellular membrane-bounded organelle;intracellular organelle;intracellular organelle part;intracellular part;membrane-bounded organelle;nuclear part;nucleoplasm;nucleus;organelle;organelle part;spindle pole	anatomical structure development;cell differentiation;cellular process;developmental process	cell part;cytoplasm;intracellular membrane-bounded organelle;intracellular organelle;nucleoplasm;nucleus;organelle		WD40	AACTGAC,MIR-223;ALCALAY_AML_BY_NPM1_LOCALIZATION_DN;BENPORATH_CYCLING_GENES;BENPORATH_NANOG_TARGETS;chr19q13;COLDREN_GEFITINIB_RESISTANCE_UP;DEURIG_T_CELL_PROLYMPHOCYTIC_LEUKEMIA_UP;DUTERTRE_ESTRADIOL_RESPONSE_24HR_UP;GAUSSMANN_MLL_AF4_FUSION_TARGETS_G_DN;GOBERT_OLIGODENDROCYTE_DIFFERENTIATION_UP;GSE11924_TFH_VS_TH17_CD4_TCELL_UP;GSE14308_TH1_VS_NAIVE_CD4_TCELL_UP;GSE17721_LPS_VS_CPG_0.5H_BMDM_UP…	Acetylation;Alternativesplicing;Completeproteome;Cytoplasm;Cytoskeleton;Diseasemutation;Mentalretardation;Neurogenesis;Nucleus;Phosphoprotein;Polymorphism;Primarymicrocephaly;Proteomicsidentification;Referenceproteome;Repeat;WDrepeat		16	16	16	18.3	18.3	18.3	166.51	0	36.852	1459000000	33	20.2262	20.3289	24.3815	23.216	20.0718	22.2137	20.4121	21.2134	20.0232	23.0764	22.2696	23.8968	19.5409	21.8895	20.8178
+	2.74507	-0.677378	O43615;M0QXU7;M0R301;M0QXM9;M0R124	O43615;M0QXU7	Mitochondrial import inner membrane translocase subunit TIM44	TIMM44	Color [Blue]	9	4					cellular macromolecule metabolic process;cellular metabolic process;cellular process;cellular protein metabolic process;establishment of localization;establishment of localization in cell;establishment of protein localization;establishment of protein localization in mitochondrion;establishment of protein localization to organelle;intracellular protein transmembrane transport;intracellular protein…	active transmembrane transporter activity;adenyl nucleotide binding;adenyl ribonucleotide binding;ATP binding;binding;chaperone binding;macromolecule transmembrane transporter activity;nucleotide binding;P-P-bond-hydrolysis-driven protein transmembrane transporter activity;P-P-bond-hydrolysis-driven transmembrane transporter activity;primary active transmembrane transporter activity;protein bindi…	cell part;cytoplasmic part;intracellular membrane-bounded organelle;intracellular organelle;intracellular organelle lumen;intracellular organelle part;intracellular part;membrane;membrane-bounded organelle;membrane-enclosed lumen;mitochondrial inner membrane;mitochondrial matrix;mitochondrial membrane;mitochondrial part;mitochondrion;organelle;organelle inner membrane;organelle lumen;organelle me…	cellular metabolic process;cellular process;establishment of localization;macromolecule metabolic process;metabolic process;primary metabolic process;protein metabolic process;protein targeting;protein transport;transmembrane transport;transport	cell part;intracellular membrane-bounded organelle;intracellular organelle;membrane;mitochondrion;organelle		Tim44	AMIT_EGF_RESPONSE_40_MCF10A;AMIT_SERUM_RESPONSE_240_MCF10A;BENPORATH_MYC_MAX_TARGETS;BLALOCK_ALZHEIMERS_DISEASE_UP;BLUM_RESPONSE_TO_SALIRASIB_UP;BROWNE_HCMV_INFECTION_14HR_UP;BRUINS_UVC_RESPONSE_LATE;CASORELLI_ACUTE_PROMYELOCYTIC_LEUKEMIA_DN;CELLULAR_LOCALIZATION;CHAUHAN_RESPONSE_TO_METHOXYESTRADIOL_UP;chr19p13;CYTOPLASM;CYTOPLASMIC_PART;DAZARD_RESPONSE_TO_UV_NHEK_UP;ENK_UV_RESPONSE_KERATINOCYTE_…	3D-structure;ATP-binding;Completeproteome;Membrane;Mitochondrion;Mitochondrioninnermembrane;Nucleotide-binding;Phosphoprotein;Proteintransport;Proteomicsidentification;Referenceproteome;Transitpeptide;Translocation;Transport	TIM (TIMM17ab, TIMM23, TIMM44) complex, mitochondrial	30	30	30	57.5	57.5	57.5	51.355	0	123.69	521070000000	1711	30.9498	31.5625	31.4053	32.0724	31.6779	32.2512	31.6483	30.567	30.5932	32.2231	32.3763	31.4666	31.1888	31.6536	31.5008
+	4.86398	-0.611438	O43676;C9JKQ2	O43676;C9JKQ2	NADH dehydrogenase [ubiquinone] 1 beta subcomplex subunit 3	NDUFB3	Color [Blue]	9	4					cellular metabolic process;cellular process;electron transport chain;generation of precursor metabolites and energy;metabolic process;mitochondrial electron transport, NADH to ubiquinone;oxidation-reduction process;respiratory electron transport chain;small molecule metabolic process	catalytic activity;NADH dehydrogenase (quinone) activity;NADH dehydrogenase (ubiquinone) activity;NADH dehydrogenase activity;oxidoreductase activity;oxidoreductase activity, acting on NADH or NADPH;oxidoreductase activity, acting on NADH or NADPH, quinone or similar compound as acceptor	cell part;cytoplasmic part;extracellular membrane-bounded organelle;extracellular organelle;extracellular region part;extracellular vesicular exosome;integral to membrane;intracellular organelle part;intracellular part;intrinsic to membrane;macromolecular complex;membrane;membrane part;membrane-bounded organelle;membrane-bounded vesicle;mitochondrial inner membrane;mitochondrial membrane;mitochon…	cellular metabolic process;cellular process;generation of precursor metabolites and energy;metabolic process;small molecule metabolic process	cell part;extracellular organelle;macromolecular complex;membrane;NADH dehydrogenase complex;organelle;protein complex;vesicle	Alzheimer's disease;Huntington's disease;Oxidative phosphorylation;Parkinson's disease	NDUF_B12	ACEVEDO_LIVER_TUMOR_VS_NORMAL_ADJACENT_TISSUE_UP;ALONSO_METASTASIS_UP;BENPORATH_MYC_MAX_TARGETS;BENPORATH_NANOG_TARGETS;BLALOCK_ALZHEIMERS_DISEASE_DN;BLALOCK_ALZHEIMERS_DISEASE_INCIPIENT_DN;BLUM_RESPONSE_TO_SALIRASIB_DN;BONOME_OVARIAN_CANCER_SURVIVAL_OPTIMAL_DEBULKING;BURTON_ADIPOGENESIS_6;CAFFAREL_RESPONSE_TO_THC_24HR_5_DN;chr2q31;CTGCAGY_UNKNOWN;CUI_GLUCOSE_DEPRIVATION;DANG_BOUND_BY_MYC;DITTMER…	Acetylation;Completeproteome;Electrontransport;Membrane;Methylation;Mitochondrion;Mitochondrioninnermembrane;Proteomicsidentification;Referenceproteome;Respiratorychain;Transmembrane;Transmembranehelix;Transport	Respiratory chain complex I (beta subunit) mitochondrial;Respiratory chain complex I (holoenzyme), mitochondrial	8	8	8	78.6	78.6	78.6	11.402	0	21.621	595420000000	790	31.2588	30.879	30.8518	31.3245	31.5754	31.3654	31.1542	30.3644	30.7843	31.693	31.7469	31.4859	31.004	31.12	30.9165
+	5.27555	-0.974258	O43678;O43678-2;A6NJG2	O43678;O43678-2	NADH dehydrogenase [ubiquinone] 1 alpha subcomplex subunit 2	NDUFA2	Color [Blue]	9	4					cellular metabolic process;cellular process;electron transport chain;generation of precursor metabolites and energy;metabolic process;mitochondrial electron transport, NADH to ubiquinone;oxidation-reduction process;respiratory electron transport chain;small molecule metabolic process	catalytic activity;NADH dehydrogenase (quinone) activity;NADH dehydrogenase (ubiquinone) activity;NADH dehydrogenase activity;oxidoreductase activity;oxidoreductase activity, acting on NADH or NADPH;oxidoreductase activity, acting on NADH or NADPH, quinone or similar compound as acceptor	cell part;cytoplasmic part;intracellular organelle part;intracellular part;macromolecular complex;membrane;membrane part;mitochondrial inner membrane;mitochondrial membrane;mitochondrial membrane part;mitochondrial part;mitochondrial respiratory chain complex I;NADH dehydrogenase complex;organelle inner membrane;organelle membrane;organelle part;protein complex;respiratory chain complex I	cellular metabolic process;cellular process;generation of precursor metabolites and energy;metabolic process;small molecule metabolic process	cell part;macromolecular complex;membrane;NADH dehydrogenase complex;protein complex	Alzheimer's disease;Huntington's disease;Oxidative phosphorylation;Parkinson's disease	Ank_2;L51_S25_CI-B8	ACEVEDO_METHYLATED_IN_LIVER_CANCER_DN;APPIERTO_RESPONSE_TO_FENRETINIDE_DN;BENPORATH_MYC_MAX_TARGETS;BENPORATH_SOX2_TARGETS;BLALOCK_ALZHEIMERS_DISEASE_DN;BLUM_RESPONSE_TO_SALIRASIB_DN;BOCHKIS_FOXA2_TARGETS;chr5q31;CONCANNON_APOPTOSIS_BY_EPOXOMICIN_DN;CYTOPLASM;CYTOPLASMIC_PART;DAIRKEE_TERT_TARGETS_UP;DANG_BOUND_BY_MYC;ENVELOPE;FULCHER_INFLAMMATORY_RESPONSE_LECTIN_VS_LPS_UP;GSE11924_TFH_VS_TH17_CD4…	3D-structure;Acetylation;Alternativesplicing;ANKrepeat;Completeproteome;Disulfidebond;Electrontransport;Membrane;Mitochondrion;Mitochondrioninnermembrane;Polymorphism;Referenceproteome;Repeat;Respiratorychain;Transport	Respiratory chain complex I (holoenzyme), mitochondrial;Respiratory chain complex I (intermediate V/380kD and VI/480kD), mitochondrial;Respiratory chain complex I (intermediate VII/650kD), mitochondrial;Respiratory chain complex I (lambda subunit) mitochondrial	9	9	9	70.7	70.7	70.7	10.921	0	38.334	1028700000000	935	31.7349	32.1977	32.0305	32.812	33.1622	32.3215	31.3884	31.7302	31.5877	32.8289	33.0667	32.9651	32.2508	32.4733	32.0357
+	3.8735	-1.02345	O43772;C9JPE1;F8WEF6	O43772;C9JPE1	Mitochondrial carnitine/acylcarnitine carrier protein	SLC25A20	Color [Blue]	9	4					amine transport;amino acid transmembrane transport;amino acid transport;betaine transport;carboxylic acid transport;carnitine shuttle;carnitine transport;cation transport;cellular lipid metabolic process;cellular metabolic process;cellular process;establishment of localization;establishment of localization in cell;fatty acid transport;intracellular lipid transport;intracellular transport;ion tran…		cell part;cytoplasm;cytoplasmic part;integral to membrane;intracellular membrane-bounded organelle;intracellular organelle;intracellular organelle part;intracellular part;intrinsic to membrane;membrane;membrane part;membrane-bounded organelle;mitochondrial inner membrane;mitochondrial membrane;mitochondrial part;mitochondrion;organelle;organelle inner membrane;organelle membrane;organelle part	amine transport;amino acid transport;cellular lipid metabolic process;cellular metabolic process;cellular process;establishment of localization;ion transport;lipid metabolic process;lipid transport;metabolic process;organic acid transport;primary metabolic process;small molecule metabolic process;transmembrane transport;transport	cell part;cytoplasm;intracellular membrane-bounded organelle;intracellular organelle;membrane;mitochondrion;organelle		Mito_carr	BIDUS_METASTASIS_DN;BOYAULT_LIVER_CANCER_SUBCLASS_G3_DN;BROWNE_HCMV_INFECTION_20HR_UP;BRUINS_UVC_RESPONSE_LATE;BUYTAERT_PHOTODYNAMIC_THERAPY_STRESS_DN;chr3p21;CREIGHTON_ENDOCRINE_THERAPY_RESISTANCE_3;GGGCGGR_V$SP1_Q6;GSE10463_CD40L_AND_VA347_VS_CD40L_IN_DC_UP;GSE17721_12H_VS_24H_LPS_BMDM_DN;GSE17721_4_VS_24H_CPG_BMDM_DN;GSE17721_4_VS_24H_GARDIQUIMOD_BMDM_DN;GSE17721_CPG_VS_GARDIQUIMOD_2H_BMDM_UP;…	Acetylation;Completeproteome;Diseasemutation;Membrane;Mitochondrion;Mitochondrioninnermembrane;Proteomicsidentification;Referenceproteome;Repeat;Transmembrane;Transmembranehelix;Transport		20	20	20	81.4	81.4	81.4	32.943	0	75.608	419900000000	1502	30.3396	30.204	30.3181	31.1278	30.9783	30.914	30.4586	29.1563	29.9452	31.9242	31.2999	30.8358	30.1868	29.2632	30.1061
+	4.00278	-0.917302	O43920	O43920	NADH dehydrogenase [ubiquinone] iron-sulfur protein 5	NDUFS5	Color [Blue]	9	4					cellular component assembly;cellular component assembly at cellular level;cellular component biogenesis;cellular component organization;cellular component organization at cellular level;cellular component organization or biogenesis;cellular component organization or biogenesis at cellular level;cellular macromolecular complex assembly;cellular macromolecular complex subunit organization;cellular …	catalytic activity;NADH dehydrogenase (quinone) activity;NADH dehydrogenase (ubiquinone) activity;NADH dehydrogenase activity;oxidoreductase activity;oxidoreductase activity, acting on NADH or NADPH;oxidoreductase activity, acting on NADH or NADPH, quinone or similar compound as acceptor	cell part;cytoplasmic part;intracellular membrane-bounded organelle;intracellular organelle;intracellular organelle part;intracellular part;macromolecular complex;membrane;membrane part;membrane-bounded organelle;membrane-enclosed lumen;mitochondrial inner membrane;mitochondrial intermembrane space;mitochondrial membrane;mitochondrial membrane part;mitochondrial part;mitochondrial respiratory cha…	cellular component assembly;cellular component organization;cellular macromolecular complex assembly;cellular metabolic process;cellular process;generation of precursor metabolites and energy;macromolecular complex assembly;metabolic process;protein complex assembly;protein complex biogenesis;small molecule metabolic process	cell part;intracellular membrane-bounded organelle;intracellular organelle;macromolecular complex;membrane;mitochondrion;NADH dehydrogenase complex;organelle;protein complex	Alzheimer's disease;Huntington's disease;Oxidative phosphorylation;Parkinson's disease	Ndufs5	CELLULAR_COMPONENT_ASSEMBLY;CELLULAR_MACROMOLECULE_METABOLIC_PROCESS;CELLULAR_PROTEIN_COMPLEX_ASSEMBLY;CELLULAR_PROTEIN_METABOLIC_PROCESS;chr1p34;CYTOPLASM;CYTOPLASMIC_PART;FEVR_CTNNB1_TARGETS_UP;GSE10239_MEMORY_VS_DAY4.5_EFF_CD8_TCELL_UP;GSE10239_NAIVE_VS_MEMORY_CD8_TCELL_DN;GSE14308_NAIVE_CD4_TCELL_VS_INDUCED_TREG_DN;GSE14308_TH1_VS_NAIVE_CD4_TCELL_UP;GSE14308_TH2_VS_NAIVE_CD4_TCELL_UP;GSE14769…	Completeproteome;Disulfidebond;Electrontransport;Membrane;Mitochondrion;Mitochondrioninnermembrane;Polymorphism;Referenceproteome;Respiratorychain;Transport	Respiratory chain complex I (gamma subunit) mitochondrial;Respiratory chain complex I (holoenzyme), mitochondrial;Respiratory chain complex I (intermediate VII/650kD), mitochondrial	7	7	7	58.5	58.5	58.5	12.517	0	19.833	710390000000	1101	30.078	30.9435	31.0538	31.9523	31.6858	31.7725	30.9182	30.8214	31.1768	32.1771	32.2634	31.4993	31.056	30.3099	31.0628
+	1.95418	-1.35614	O60503;I3NI20;I3L342	O60503	Adenylate cyclase type 9	ADCY9	Color [Blue]	9	4					activation of adenylate cyclase activity;activation of adenylate cyclase activity by G-protein signaling pathway;activation of phospholipase C activity;activation of protein kinase A activity;activation of protein kinase activity;biological regulation;biosynthetic process;cAMP-mediated signaling;cell communication;cell surface receptor linked signaling pathway;cell-cell signaling;cellular biosynt…	adenyl nucleotide binding;adenyl ribonucleotide binding;adenylate cyclase activity;ATP binding;binding;catalytic activity;cation binding;cyclase activity;ion binding;lyase activity;metal ion binding;nucleotide binding;phosphorus-oxygen lyase activity;purine nucleotide binding;purine ribonucleoside triphosphate binding;purine ribonucleotide binding;ribonucleotide binding	cell part;integral to membrane;integral to plasma membrane;intrinsic to membrane;intrinsic to plasma membrane;membrane;membrane part;plasma membrane;plasma membrane part	biological regulation;biosynthetic process;cell communication;cell-cell signaling;cellular metabolic process;cellular nitrogen compound metabolic process;cellular process;energy reserve metabolic process;establishment of localization;fluid transport;generation of precursor metabolites and energy;homeostatic process;immune system process;metabolic process;multicellular organismal process;nitrogen …	cell part;membrane;plasma membrane	Bile secretion;Calcium signaling pathway;Chemokine signaling pathway;Dilated cardiomyopathy;Endocrine and other factor-regulated calcium reabsorption;Gap junction;Gastric acid secretion;GnRH signaling pathway;Melanogenesis;Oocyte meiosis;Pancreatic secretion;Progesterone-mediated oocyte maturation;Purine metabolism;Salivary secretion;Vascular smooth muscle contraction;Vasopressin-regulated water …	Guanylate_cyc	ACACTAC,MIR-142-3P;ACTACCT,MIR-196A,MIR-196B;AMUNDSON_POOR_SURVIVAL_AFTER_GAMMA_RADIATION_2G;ATACCTC,MIR-202;BASSO_HAIRY_CELL_LEUKEMIA_DN;BHAT_ESR1_TARGETS_NOT_VIA_AKT1_UP;BHAT_ESR1_TARGETS_VIA_AKT1_UP;BLALOCK_ALZHEIMERS_DISEASE_DN;BLUM_RESPONSE_TO_SALIRASIB_DN;BONOME_OVARIAN_CANCER_SURVIVAL_SUBOPTIMAL_DEBULKING;BYSTRYKH_HEMATOPOIESIS_STEM_CELL_QTL_TRANS;CHEMNITZ_RESPONSE_TO_PROSTAGLANDIN_E2_DN;c…	ATP-binding;cAMPbiosynthesis;Completeproteome;Glycoprotein;Lyase;Magnesium;Membrane;Metal-binding;Nucleotide-binding;Phosphoprotein;Polymorphism;Proteomicsidentification;Referenceproteome;Repeat;Transmembrane;Transmembranehelix		32	32	32	29	29	29	150.7	0	49.13	6370500000	133	21.2559	22.6094	23.752	24.4452	23.1108	22.5357	20.2893	21.9412	22.1275	24.213	24.2836	24.2227	22.815	22.5374	24.3044
+	4.62361	-1.92765	O60825-2	O60825-2	6-phosphofructo-2-kinase/fructose-2,6-bisphosphatase 2;6-phosphofructo-2-kinase;Fructose-2,6-bisphosphatase	PFKFB2	Color [Blue]	9	4					alcohol catabolic process;alcohol metabolic process;biological regulation;carbohydrate catabolic process;carbohydrate metabolic process;carbohydrate phosphorylation;carboxylic acid metabolic process;catabolic process;cellular carbohydrate catabolic process;cellular carbohydrate metabolic process;cellular ketone metabolic process;cellular metabolic process;cellular process;fructose 2,6-bisphosphat…	6-phosphofructo-2-kinase activity;adenyl nucleotide binding;adenyl ribonucleotide binding;ATP binding;binding;carbohydrate kinase activity;carbohydrate phosphatase activity;catalytic activity;enzyme binding;fructose-2,6-bisphosphate 2-phosphatase activity;hydrolase activity;hydrolase activity, acting on ester bonds;kinase activity;kinase binding;nucleotide binding;phosphatase activity;phosphofruc…	cell part;cytoplasmic part;cytosol;intracellular part	alcohol metabolic process;biological regulation;carbohydrate metabolic process;catabolic process;cellular ketone metabolic process;cellular metabolic process;cellular process;generation of precursor metabolites and energy;metabolic process;organic acid metabolic process;phosphorus metabolic process;primary metabolic process;regulation of transport;response to chemical stimulus;response to stimulu…	cell part;cytosol	Fructose and mannose metabolism	6PF2K;His_Phos_1	AFFAR_YY1_TARGETS_UP;AGTCAGC,MIR-345;ATACTGT,MIR-144;BANDRES_RESPONSE_TO_CARMUSTIN_MGMT_48HR_DN;CAGGTCC,MIR-492;CAGGTG_V$E12_Q6;CAR_MLANA;CAR_MYST2;CAR_WBSCR22;CARBOHYDRATE_KINASE_ACTIVITY;CHEN_LVAD_SUPPORT_OF_FAILING_HEART_DN;chr1q31;CREIGHTON_ENDOCRINE_THERAPY_RESISTANCE_3;CRX_DN.V1_UP;CTGTTAC,MIR-194;FEVR_CTNNB1_TARGETS_UP;GAUSSMANN_MLL_AF4_FUSION_TARGETS_A_UP;GGGCGGR_V$SP1_Q6;GRAESSMANN_APOPT…	Acetylation;Alternativesplicing;ATP-binding;Completeproteome;Hydrolase;Kinase;Multifunctionalenzyme;Nucleotide-binding;Phosphoprotein;Referenceproteome;Transferase		27	27	1	59.2	59.2	2.8	54.406	0	236.68	79223000000	705	26.8007	27.7012	27.6592	29.7899	29.3701	30.1099	28.5174	26.0559	27.2837	29.5342	28.7589	28.9255	28.0265	26.5889	28.4481
+	4.22812	-0.744369	O75027;O75027-2;B4DGL8;A0A087WW65;O75027-3;E9PJR8;E9PNQ5	O75027;O75027-2;B4DGL8;A0A087WW65;O75027-3	ATP-binding cassette sub-family B member 7, mitochondrial	ABCB7	Color [Blue]	9	4					biological regulation;cation homeostasis;cellular cation homeostasis;cellular chemical homeostasis;cellular homeostasis;cellular ion homeostasis;cellular iron ion homeostasis;cellular metal ion homeostasis;cellular process;chemical homeostasis;cofactor transport;establishment of localization;heme transport;homeostatic process;ion homeostasis;iron ion homeostasis;metabolic process;metal ion homeos…	active transmembrane transporter activity;adenyl nucleotide binding;adenyl ribonucleotide binding;ATP binding;ATPase activity;ATPase activity, coupled;ATPase activity, coupled to movement of substances;ATPase activity, coupled to transmembrane movement of substances;binding;catalytic activity;cofactor transporter activity;heme transporter activity;hydrolase activity;hydrolase activity, acting on …	cell part;cytoplasmic part;integral to membrane;intracellular membrane-bounded organelle;intracellular organelle;intracellular organelle part;intracellular part;intrinsic to membrane;membrane;membrane part;membrane-bounded organelle;mitochondrial inner membrane;mitochondrial membrane;mitochondrial part;mitochondrion;organelle;organelle inner membrane;organelle membrane;organelle part	biological regulation;cellular homeostasis;cellular ion homeostasis;cellular process;cofactor transport;establishment of localization;homeostatic process;metabolic process;small molecule metabolic process;transmembrane transport;transport	cell part;intracellular membrane-bounded organelle;intracellular organelle;membrane;mitochondrion;organelle	ABC transporters	ABC_membrane;ABC_tran	ACATTCC,MIR-1,MIR-206;ACEVEDO_LIVER_TUMOR_VS_NORMAL_ADJACENT_TISSUE_DN;ACTIVE_TRANSMEMBRANE_TRANSPORTER_ACTIVITY;ADENYL_NUCLEOTIDE_BINDING;ADENYL_RIBONUCLEOTIDE_BINDING;ATP_BINDING;ATPASE_ACTIVITY;ATPASE_ACTIVITY_COUPLED;ATPASE_ACTIVITY_COUPLED_TO_MOVEMENT_OF_SUBSTANCES;BENPORATH_NANOG_TARGETS;BENPORATH_SOX2_TARGETS;BROWNE_HCMV_INFECTION_48HR_UP;CAGGTG_V$E12_Q6;chrxq12;COFACTOR_TRANSPORTER_ACTIVI…	Acetylation;Alternativesplicing;ATP-binding;Completeproteome;Diseasemutation;Membrane;Mitochondrion;Mitochondrioninnermembrane;Nucleotide-binding;Phosphoprotein;Polymorphism;Proteomicsidentification;Referenceproteome;Transitpeptide;Transmembrane;Transmembranehelix;Transport		23	23	23	43.5	43.5	43.5	82.64	0	172.03	111330000000	887	28.6381	28.719	29.136	29.3321	29.1342	29.0089	28.4217	28.1065	28.1784	29.2865	28.7755	29.3436	27.9004	28.2851	28.3172
+	2.04812	-1.4342	O75112-2	O75112-2	LIM domain-binding protein 3	LDB3	Color [Blue]	9	4					actin cytoskeleton organization;actin filament-based process;actomyosin structure organization;cellular component organization;cellular component organization at cellular level;cellular component organization or biogenesis;cellular component organization or biogenesis at cellular level;cellular process;cytoskeleton organization;organelle organization;sarcomere organization	binding;cation binding;cytoskeletal protein binding;ion binding;metal ion binding;protein binding;transition metal ion binding;zinc ion binding	cell part;cell projection;contractile fiber part;cytoplasmic part;cytoskeleton;intracellular non-membrane-bounded organelle;intracellular organelle;intracellular part;non-membrane-bounded organelle;organelle;organelle part;perinuclear region of cytoplasm;pseudopodium;Z disc	cellular component organization;cellular process;cytoskeleton organization;organelle organization	cell part;cell projection;cytoskeleton;intracellular non-membrane-bounded organelle;intracellular organelle;organelle;pseudopodium		LIM;PDZ	AFFAR_YY1_TARGETS_UP;ASTON_MAJOR_DEPRESSIVE_DISORDER_DN;CAGCTG_V$AP4_Q5;CAGGTG_V$E12_Q6;CCTNTMAGA_UNKNOWN;CHENG_IMPRINTED_BY_ESTRADIOL;chr10q22;CTTTAAR_UNKNOWN;CYTOSKELETON;DAIRKEE_CANCER_PRONE_RESPONSE_E2;DAIRKEE_TERT_TARGETS_UP;EBAUER_MYOGENIC_TARGETS_OF_PAX3_FOXO1_FUSION;EBAUER_TARGETS_OF_PAX3_FOXO1_FUSION_UP;FEVR_CTNNB1_TARGETS_UP;GAUSSMANN_MLL_AF4_FUSION_TARGETS_F_UP;GCANCTGNY_V$MYOD_Q6;GGGA…	3D-structure;Alternativesplicing;Cardiomyopathy;Cellprojection;Completeproteome;Cytoplasm;Cytoskeleton;Diseasemutation;LIMdomain;Metal-binding;Myofibrillarmyopathy;Polymorphism;Referenceproteome;Repeat;Zinc		37	1	0	72.9	2.3	0	66.67	0.00089811	3.4258	174420000000	271	29.0215	28.2911	27.3885	31.1133	30.9465	28.8447	28.8461	27.3936	27.8579	31.0275	30.9753	30.3125	30.6613	30.1999	29.4102
+	4.33069	-0.382671	O75112-7	O75112-7	LIM domain-binding protein 3	LDB3	Color [Blue]	9	4					actin cytoskeleton organization;actin filament-based process;actomyosin structure organization;cellular component organization;cellular component organization at cellular level;cellular component organization or biogenesis;cellular component organization or biogenesis at cellular level;cellular process;cytoskeleton organization;organelle organization;sarcomere organization	binding;cation binding;cytoskeletal protein binding;ion binding;metal ion binding;protein binding;transition metal ion binding;zinc ion binding	cell part;cell projection;contractile fiber part;cytoplasmic part;cytoskeleton;intracellular non-membrane-bounded organelle;intracellular organelle;intracellular part;non-membrane-bounded organelle;organelle;organelle part;perinuclear region of cytoplasm;pseudopodium;Z disc	cellular component organization;cellular process;cytoskeleton organization;organelle organization	cell part;cell projection;cytoskeleton;intracellular non-membrane-bounded organelle;intracellular organelle;organelle;pseudopodium		LIM;PDZ	AFFAR_YY1_TARGETS_UP;ASTON_MAJOR_DEPRESSIVE_DISORDER_DN;CAGCTG_V$AP4_Q5;CAGGTG_V$E12_Q6;CCTNTMAGA_UNKNOWN;CHENG_IMPRINTED_BY_ESTRADIOL;chr10q22;CTTTAAR_UNKNOWN;CYTOSKELETON;DAIRKEE_CANCER_PRONE_RESPONSE_E2;DAIRKEE_TERT_TARGETS_UP;EBAUER_MYOGENIC_TARGETS_OF_PAX3_FOXO1_FUSION;EBAUER_TARGETS_OF_PAX3_FOXO1_FUSION_UP;FEVR_CTNNB1_TARGETS_UP;GAUSSMANN_MLL_AF4_FUSION_TARGETS_F_UP;GCANCTGNY_V$MYOD_Q6;GGGA…	3D-structure;Alternativesplicing;Cardiomyopathy;Cellprojection;Completeproteome;Cytoplasm;Cytoskeleton;Diseasemutation;LIMdomain;Metal-binding;Myofibrillarmyopathy;Polymorphism;Referenceproteome;Repeat;Zinc		47	47	0	76.1	76.1	0	78.504	0	323.31	7740400000000	12647	34.6264	34.6433	34.5932	35.3017	35.3668	35.0401	34.8834	34.6238	34.6996	34.9907	35.1434	34.9889	34.7748	34.6272	34.8404
+	3.00612	-0.542976	O75153;I3L318;I3L3A3;I3L350	O75153	Clustered mitochondria protein homolog	CLUH	Color [Blue]	9	4					cellular component organization;cellular component organization at cellular level;cellular component organization or biogenesis;cellular component organization or biogenesis at cellular level;cellular localization;cellular process;intracellular distribution of mitochondria;localization;mitochondrion distribution;mitochondrion localization;mitochondrion organization;organelle localization;organell…	binding;mRNA binding;nucleic acid binding;RNA binding	cell part;cytoplasm;intracellular part	cellular component organization;cellular localization;cellular process;localization;mitochondrion organization;organelle localization;organelle organization	cell part;cytoplasm		CLU;CLU_N		Completeproteome;Cytoplasm;Phosphoprotein;Polymorphism;Proteomicsidentification;Referenceproteome;Repeat;RNA-binding;TPRrepeat		57	57	2	55	55	2.1	146.67	0	323.31	125710000000	1076	29.2349	29.1719	28.9514	29.859	29.4009	29.3065	29.3012	29.1579	29.3227	30.088	29.9959	29.8694	28.7714	29.0691	29.3501
+	2.97774	-3.25309	O75161;O75161-2;H0YA08;D6RA06	O75161;O75161-2	Nephrocystin-4	NPHP4	Color [Blue]	9	4					actin cytoskeleton organization;actin filament-based process;anatomical structure development;behavior;biological adhesion;biological regulation;cell adhesion;cell motility;cell-cell adhesion;cellular component maintenance;cellular component movement;cellular component organization;cellular component organization at cellular level;cellular component organization or biogenesis;cellular component o…	structural molecule activity	cell junction;cell part;cell projection;cell projection part;cell-cell junction;centrosome;ciliary transition zone;cilium;cilium part;cytoplasmic part;cytoskeletal part;cytoskeleton;cytosol;intracellular non-membrane-bounded organelle;intracellular organelle;intracellular organelle part;intracellular part;membrane;microtubule organizing center;non-membrane-bounded organelle;nonmotile primary cili…	anatomical structure development;behavior;biological adhesion;biological regulation;cell adhesion;cell motility;cellular component movement;cellular component organization;cellular process;cytoskeleton organization;developmental process;locomotion;multicellular organismal process;organelle organization;response to abiotic stimulus;response to stimulus;signal transduction	cell part;cell projection;centrosome;cilium;cytoskeleton;cytosol;intracellular non-membrane-bounded organelle;intracellular organelle;membrane;microtubule organizing center;organelle			AACTTT_UNKNOWN;CAGCTG_V$AP4_Q5;CAGGTA_V$AREB6_01;CAGGTG_V$E12_Q6;chr1p36;CREIGHTON_ENDOCRINE_THERAPY_RESISTANCE_2;GATTGGY_V$NFY_Q6_01;GGGAGGRR_V$MAZ_Q6;GSE17974_IL4_AND_ANTI_IL12_VS_UNTREATED_1H_ACT_CD4_TCELL_UP;GSE22886_TH1_VS_TH2_12H_ACT_DN;GSE2706_LPS_VS_R848_AND_LPS_2H_STIM_DC_DN;GSE2706_R848_VS_LPS_2H_STIM_DC_UP;GSE360_CTRL_VS_B_MALAYI_LOW_DOSE_MAC_DN;GSE360_L_MAJOR_VS_B_MALAYI_LOW_DOSE_MAC_…	Alternativesplicing;Celljunction;Cellprojection;Ciliopathy;Cilium;Completeproteome;Cytoplasm;Cytoskeleton;Diseasemutation;Nephronophthisis;Polymorphism;Proteomicsidentification;Referenceproteome;Senior-Lokensyndrome;Tightjunction		8	8	8	8.9	8.9	8.9	157.6	0.00012617	11.736	4719800000	11	20.6986	20.1411	20.923	20.9192	26.1975	26.3619	20.8526	21.385	20.8077	27.3912	24.1444	24.3312	23.8898	20.3846	20.7338
+	4.2809	-0.977902	O75251;F5H5N1;O75251-2	O75251;F5H5N1;O75251-2	NADH dehydrogenase [ubiquinone] iron-sulfur protein 7, mitochondrial	NDUFS7	Color [Blue]	9	4					cellular component assembly;cellular component assembly at cellular level;cellular component biogenesis;cellular component organization;cellular component organization at cellular level;cellular component organization or biogenesis;cellular component organization or biogenesis at cellular level;cellular macromolecular complex assembly;cellular macromolecular complex subunit organization;cellular …	4 iron, 4 sulfur cluster binding;binding;catalytic activity;cation binding;cofactor binding;ion binding;iron-sulfur cluster binding;metal cluster binding;metal ion binding;NADH dehydrogenase (quinone) activity;NADH dehydrogenase (ubiquinone) activity;NADH dehydrogenase activity;oxidoreductase activity;oxidoreductase activity, acting on NADH or NADPH;oxidoreductase activity, acting on NADH or NADP…	cell body;cell part;cell projection;cytoplasmic part;intracellular organelle part;intracellular part;macromolecular complex;membrane;membrane part;mitochondrial inner membrane;mitochondrial membrane;mitochondrial membrane part;mitochondrial part;mitochondrial respiratory chain complex I;NADH dehydrogenase complex;neuron projection;neuronal cell body;organelle inner membrane;organelle membrane;org…	cellular component assembly;cellular component organization;cellular macromolecular complex assembly;cellular metabolic process;cellular process;generation of precursor metabolites and energy;macromolecular complex assembly;metabolic process;protein complex assembly;protein complex biogenesis;small molecule metabolic process	cell body;cell part;cell projection;macromolecular complex;membrane;NADH dehydrogenase complex;neuron projection;neuronal cell body;protein complex	Alzheimer's disease;Huntington's disease;Oxidative phosphorylation;Parkinson's disease	Oxidored_q6	CELLULAR_COMPONENT_ASSEMBLY;CELLULAR_MACROMOLECULE_METABOLIC_PROCESS;CELLULAR_PROTEIN_COMPLEX_ASSEMBLY;CELLULAR_PROTEIN_METABOLIC_PROCESS;chr19p13;CYTOPLASM;CYTOPLASMIC_PART;DACOSTA_UV_RESPONSE_VIA_ERCC3_UP;DURCHDEWALD_SKIN_CARCINOGENESIS_UP;ELECTRON_CARRIER_ACTIVITY;ENVELOPE;GRAESSMANN_APOPTOSIS_BY_DOXORUBICIN_DN;GSE11864_UNTREATED_VS_CSF1_IN_MAC_UP;GSE13484_UNSTIM_VS_12H_YF17D_VACCINE_STIM_PBMC…	4Fe-4S;Alternativesplicing;Completeproteome;Diseasemutation;Electrontransport;Iron;Iron-sulfur;Leighsyndrome;Metal-binding;Mitochondrion;NAD;Oxidoreductase;Polymorphism;Proteomicsidentification;Referenceproteome;Respiratorychain;Transitpeptide;Transport;Ubiquinone	Respiratory chain complex I (early intermediate NDUFAF1 assembly), mitochondrial;Respiratory chain complex I (holoenzyme), mitochondrial;Respiratory chain complex I (incomplete intermediate), mitochondrial;Respiratory chain complex I (intermediate II/230kD), mitochondrial;Respiratory chain complex I (intermediate VII/650kD), mitochondrial;Respiratory chain complex I (lambda subunit) mitochondrial	9	9	1	55.9	55.9	12.7	23.563	0	96.345	551710000000	1121	29.9037	30.6049	30.8032	31.4038	31.6885	31.664	30.4969	30.1197	30.6688	31.2587	31.0175	31.2742	29.8792	29.9168	29.9781
+	3.63757	-0.544132	O75306;O75306-2	O75306;O75306-2	NADH dehydrogenase [ubiquinone] iron-sulfur protein 2, mitochondrial	NDUFS2	Color [Blue]	9	4					cellular metabolic process;cellular process;electron transport chain;generation of precursor metabolites and energy;metabolic process;mitochondrial electron transport, NADH to ubiquinone;oxidation-reduction process;respiratory electron transport chain;response to chemical stimulus;response to oxidative stress;response to stimulus;response to stress;small molecule metabolic process	4 iron, 4 sulfur cluster binding;binding;catalytic activity;cation binding;coenzyme binding;cofactor binding;electron carrier activity;enzyme binding;ion binding;iron-sulfur cluster binding;metal cluster binding;metal ion binding;NAD binding;NADH dehydrogenase (quinone) activity;NADH dehydrogenase (ubiquinone) activity;NADH dehydrogenase activity;nucleotide binding;oxidoreductase activity;oxidore…	cell part;cytoplasmic part;intracellular membrane-bounded organelle;intracellular organelle;intracellular organelle part;intracellular part;macromolecular complex;membrane;membrane part;membrane-bounded organelle;mitochondrial inner membrane;mitochondrial membrane;mitochondrial membrane part;mitochondrial part;mitochondrial respiratory chain complex I;mitochondrion;NADH dehydrogenase complex;nucl…	cellular metabolic process;cellular process;generation of precursor metabolites and energy;metabolic process;response to chemical stimulus;response to oxidative stress;response to stimulus;response to stress;small molecule metabolic process	cell part;intracellular membrane-bounded organelle;intracellular organelle;macromolecular complex;membrane;mitochondrion;NADH dehydrogenase complex;nucleoplasm;organelle;protein complex	Alzheimer's disease;Huntington's disease;Oxidative phosphorylation;Parkinson's disease	Complex1_49kDa	BENPORATH_NANOG_TARGETS;BLALOCK_ALZHEIMERS_DISEASE_DN;BORCZUK_MALIGNANT_MESOTHELIOMA_UP;BROWNE_HCMV_INFECTION_14HR_DN;BYSTRYKH_HEMATOPOIESIS_STEM_CELL_AND_BRAIN_QTL_TRANS;CAGGTA_V$AREB6_01;CAMP_UP.V1_UP;CASORELLI_ACUTE_PROMYELOCYTIC_LEUKEMIA_DN;CCCNNGGGAR_V$OLF1_01;chr1q23;CTTTGT_V$LEF1_Q2;CYTOPLASM;CYTOPLASMIC_PART;ELECTRON_CARRIER_ACTIVITY;ENVELOPE;GGATTA_V$PITX2_Q2;GGGAGGRR_V$MAZ_Q6;GSE12845_I…	4Fe-4S;Acetylation;Alternativesplicing;Completeproteome;Diseasemutation;Electrontransport;Iron;Iron-sulfur;Membrane;Metal-binding;Methylation;Mitochondrion;Mitochondrioninnermembrane;NAD;Oxidoreductase;Polymorphism;Referenceproteome;Respiratorychain;Transitpeptide;Transport;Ubiquinone	Respiratory chain complex I (holoenzyme), mitochondrial;Respiratory chain complex I (incomplete intermediate), mitochondrial;Respiratory chain complex I (intermediate I/200kD and III/250kD), mitochondrial;Respiratory chain complex I (intermediate IV/310kD), mitochondrial;Respiratory chain complex I (intermediate V/380kD and VI/480kD), mitochondrial;Respiratory chain complex I (intermediate VII/65…	34	34	34	77.5	77.5	77.5	52.545	0	323.31	2299400000000	7494	32.7576	32.8379	32.8741	33.3312	33.6739	33.3838	32.9571	32.3255	32.7077	33.3803	33.2855	32.918	32.7214	32.4272	33.1603
+	2.54155	-0.709569	O75380	O75380	NADH dehydrogenase [ubiquinone] iron-sulfur protein 6, mitochondrial	NDUFS6	Color [Blue]	9	4					aging;anatomical structure development;anatomical structure morphogenesis;carboxylic acid metabolic process;cardiovascular system development;cell part morphogenesis;cellular component morphogenesis;cellular component organization;cellular component organization at cellular level;cellular component organization or biogenesis;cellular component organization or biogenesis at cellular level;cellular…	catalytic activity;electron carrier activity;NADH dehydrogenase (quinone) activity;NADH dehydrogenase (ubiquinone) activity;NADH dehydrogenase activity;oxidoreductase activity;oxidoreductase activity, acting on NADH or NADPH;oxidoreductase activity, acting on NADH or NADPH, quinone or similar compound as acceptor	cell part;cytoplasmic part;intracellular organelle part;intracellular part;macromolecular complex;membrane;membrane part;mitochondrial inner membrane;mitochondrial membrane;mitochondrial membrane part;mitochondrial part;mitochondrial respiratory chain complex I;NADH dehydrogenase complex;organelle inner membrane;organelle membrane;organelle part;protein complex;respiratory chain complex I	aging;anatomical structure development;anatomical structure morphogenesis;cellular component morphogenesis;cellular component organization;cellular ketone metabolic process;cellular lipid metabolic process;cellular metabolic process;cellular process;developmental process;generation of precursor metabolites and energy;growth;lipid metabolic process;metabolic process;mitochondrion organization;mult…	cell part;macromolecular complex;membrane;NADH dehydrogenase complex;protein complex	Alzheimer's disease;Huntington's disease;Oxidative phosphorylation;Parkinson's disease	zf-CHCC	AGUIRRE_PANCREATIC_CANCER_COPY_NUMBER_UP;BASAKI_YBX1_TARGETS_UP;BENPORATH_MYC_MAX_TARGETS;BONOME_OVARIAN_CANCER_SURVIVAL_OPTIMAL_DEBULKING;BUYTAERT_PHOTODYNAMIC_THERAPY_STRESS_DN;CASORELLI_ACUTE_PROMYELOCYTIC_LEUKEMIA_DN;chr5p15;DANG_BOUND_BY_MYC;ELVIDGE_HYPOXIA_BY_DMOG_DN;ELVIDGE_HYPOXIA_DN;GRADE_COLON_CANCER_UP;GSE12845_NAIVE_VS_PRE_GC_TONSIL_BCELL_DN;GSE1432_6H_VS_24H_IFNG_MICROGLIA_DN;GSE1460…	Acetylation;Completeproteome;Electrontransport;Membrane;Mitochondrion;Mitochondrioninnermembrane;Referenceproteome;Respiratorychain;Transitpeptide;Transport	Respiratory chain complex I (holoenzyme), mitochondrial;Respiratory chain complex I (incomplete intermediate), mitochondrial;Respiratory chain complex I (lambda subunit) mitochondrial	6	6	2	59.7	59.7	15.3	13.711	0	234.31	892100000000	1726	31.0188	31.3589	32.3037	32.1174	31.9566	32.3284	31.1321	31.152	30.9051	31.8975	31.6325	32.5503	31.2946	31.2297	30.9195
+	2.26574	-0.757984	O75391;I3L0X5;I3L4C3;I3L0Q5	O75391;I3L0X5;I3L4C3	Sperm-associated antigen 7	SPAG7	Color [Blue]	9	4						binding;nucleic acid binding	cell part;intracellular membrane-bounded organelle;intracellular organelle;intracellular part;membrane-bounded organelle;nucleus;organelle		cell part;intracellular membrane-bounded organelle;intracellular organelle;nucleus;organelle		R3H	chr17p13;CTTTAAR_UNKNOWN;DIAZ_CHRONIC_MEYLOGENOUS_LEUKEMIA_UP;DODD_NASOPHARYNGEAL_CARCINOMA_UP;GATTGGY_V$NFY_Q6_01;GGGCGGR_V$SP1_Q6;GRAESSMANN_APOPTOSIS_BY_DOXORUBICIN_DN;GRAESSMANN_RESPONSE_TO_MC_AND_DOXORUBICIN_DN;GSE10239_MEMORY_VS_DAY4.5_EFF_CD8_TCELL_UP;GSE10239_MEMORY_VS_KLRG1INT_EFF_CD8_TCELL_UP;GSE10239_NAIVE_VS_MEMORY_CD8_TCELL_DN;GSE12845_IGD_POS_BLOOD_VS_PRE_GC_TONSIL_BCELL_UP;GSE13411…	3D-structure;Acetylation;Completeproteome;Nucleus;Phosphoprotein;Proteomicsidentification;Referenceproteome		12	12	12	61.2	61.2	61.2	26.034	0	26.294	10684000000	173	25.3929	25.0812	24.2726	25.2353	25.932	25.4428	24.9056	25.562	24.5462	26.2946	25.721	25.4665	23.651	25.1206	24.8418
+	2.14537	-1.10927	O75394	O75394	39S ribosomal protein L33, mitochondrial	MRPL33	Color [Blue]	9	4					biosynthetic process;cellular biosynthetic process;cellular component disassembly;cellular component disassembly at cellular level;cellular component organization;cellular component organization at cellular level;cellular component organization or biogenesis;cellular component organization or biogenesis at cellular level;cellular macromolecular complex disassembly;cellular macromolecular complex …	structural constituent of ribosome;structural molecule activity	cell part;cytoplasmic part;intracellular organelle part;intracellular part;large ribosomal subunit;macromolecular complex;membrane;mitochondrial inner membrane;mitochondrial large ribosomal subunit;mitochondrial membrane;mitochondrial part;organellar large ribosomal subunit;organelle inner membrane;organelle membrane;organelle part;ribonucleoprotein complex	biosynthetic process;cellular component disassembly;cellular component organization;cellular metabolic process;cellular process;macromolecule metabolic process;metabolic process;mitochondrial translation;mitochondrion organization;organelle organization;primary metabolic process;protein metabolic process;translation;translational elongation;translational initiation	cell part;macromolecular complex;membrane;ribonucleoprotein complex		Ribosomal_L33	ACEVEDO_LIVER_TUMOR_VS_NORMAL_ADJACENT_TISSUE_UP;AMIT_SERUM_RESPONSE_240_MCF10A;BRUINS_UVC_RESPONSE_LATE;CASORELLI_ACUTE_PROMYELOCYTIC_LEUKEMIA_UP;CHEOK_RESPONSE_TO_MERCAPTOPURINE_AND_LD_MTX_UP;chr2p21;DELASERNA_MYOD_TARGETS_DN;GSE17721_ALL_VS_24H_PAM3CSK4_BMDM_DN;GSE17721_LPS_VS_CPG_2H_BMDM_DN;GSE17721_LPS_VS_PAM3CSK4_12H_BMDM_DN;GSE17721_LPS_VS_PAM3CSK4_24H_BMDM_DN;GSE17721_LPS_VS_PAM3CSK4_2H_B…	3D-structure;Alternativesplicing;Completeproteome;Mitochondrion;Referenceproteome;Ribonucleoprotein;Ribosomalprotein	39S ribosomal subunit, mitochondrial;55S ribosome, mitochondrial	2	2	2	38.5	38.5	38.5	7.6191	0.00021563	5.6011	6747800000	117	22.252	23.4611	22.812	24.4957	24.4514	24.6064	23.3437	22.6403	22.8577	22.7748	24.454	23.8789	21.2432	21.9217	23.7836
+	4.8239	-0.832254	O75489;E9PS48;O75489-2;G3V194;E9PJE7;E9PKL8	O75489	NADH dehydrogenase [ubiquinone] iron-sulfur protein 3, mitochondrial	NDUFS3	Color [Blue]	9	4					anatomical structure development;biological regulation;cellular metabolic process;cellular process;developmental process;electron transport chain;generation of precursor metabolites and energy;metabolic process;mitochondrial electron transport, NADH to ubiquinone;negative regulation of biological process;negative regulation of cell growth;negative regulation of cellular process;negative regulatio…	catalytic activity;electron carrier activity;NADH dehydrogenase (quinone) activity;NADH dehydrogenase (ubiquinone) activity;NADH dehydrogenase activity;oxidoreductase activity;oxidoreductase activity, acting on NADH or NADPH;oxidoreductase activity, acting on NADH or NADPH, quinone or similar compound as acceptor	cell part;cytoplasmic part;intracellular membrane-bounded organelle;intracellular organelle;intracellular organelle part;intracellular part;macromolecular complex;membrane;membrane part;membrane-bounded organelle;mitochondrial inner membrane;mitochondrial membrane;mitochondrial membrane part;mitochondrial part;mitochondrial respiratory chain complex I;mitochondrion;NADH dehydrogenase complex;nucl…	anatomical structure development;biological regulation;cellular metabolic process;cellular process;developmental process;generation of precursor metabolites and energy;metabolic process;small molecule metabolic process	cell part;intracellular membrane-bounded organelle;intracellular organelle;macromolecular complex;membrane;mitochondrion;NADH dehydrogenase complex;nucleus;organelle;protein complex	Alzheimer's disease;Huntington's disease;Oxidative phosphorylation;Parkinson's disease	Complex1_30kDa	APOPTOSIS_GO;BLALOCK_ALZHEIMERS_DISEASE_DN;BRUINS_UVC_RESPONSE_LATE;BURTON_ADIPOGENESIS_6;CELL_DEVELOPMENT;chr11p11;CTTTGA_V$LEF1_Q2;CYTOPLASM;CYTOPLASMIC_PART;DAIRKEE_CANCER_PRONE_RESPONSE_BPA_E2;ELECTRON_CARRIER_ACTIVITY;ENVELOPE;GGGCGGR_V$SP1_Q6;GROWTH;GSE10239_NAIVE_VS_KLRG1HIGH_EFF_CD8_TCELL_DN;GSE10239_NAIVE_VS_KLRG1INT_EFF_CD8_TCELL_DN;GSE14000_UNSTIM_VS_16H_LPS_DC_UP;GSE14308_NAIVE_CD4_TC…	Alternativesplicing;Completeproteome;Directproteinsequencing;Electrontransport;Membrane;Mitochondrion;Mitochondrioninnermembrane;NAD;Oxidoreductase;Polymorphism;Proteomicsidentification;Referenceproteome;Respiratorychain;Transitpeptide;Transport;Ubiquinone	Ecsit complex (ECSIT, NDUFS3, NDUFAF1);Ecsit complex (ECSIT, NDUFS3, TOM20);Respiratory chain complex I (early intermediate NDUFAF1 assembly), mitochondrial;Respiratory chain complex I (holoenzyme), mitochondrial;Respiratory chain complex I (intermediate I/200kD and III/250kD), mitochondrial;Respiratory chain complex I (intermediate IV/310kD), mitochondrial;Respiratory chain complex I (intermedia…	25	25	25	71.2	71.2	71.2	30.241	0	323.31	2115100000000	3807	32.595	32.8193	32.8328	33.1573	33.4353	33.2731	32.7109	32.0975	32.5005	33.2258	33.0783	33.377	32.7112	31.7747	32.491
+	2.57447	-1.22747	O75648;O75648-2;O75648-4;O75648-3;O75648-5;Q2PPL5	O75648;O75648-2;O75648-4	Mitochondrial tRNA-specific 2-thiouridylase 1	TRMU	Color [Blue]	9	4					cellular macromolecule metabolic process;cellular metabolic process;cellular nitrogen compound metabolic process;cellular process;macromolecule metabolic process;macromolecule methylation;macromolecule modification;metabolic process;methylation;ncRNA metabolic process;ncRNA processing;nitrogen compound metabolic process;nucleic acid metabolic process;nucleobase-containing compound metabolic proce…	adenyl nucleotide binding;adenyl ribonucleotide binding;ATP binding;binding;catalytic activity;methyltransferase activity;nucleic acid binding;nucleotide binding;purine nucleotide binding;purine ribonucleoside triphosphate binding;purine ribonucleotide binding;ribonucleotide binding;RNA binding;RNA methyltransferase activity;S-adenosylmethionine-dependent methyltransferase activity;sulfurtransfer…	cell part;cytoplasmic part;intracellular membrane-bounded organelle;intracellular organelle;intracellular part;membrane-bounded organelle;mitochondrion;organelle	cellular metabolic process;cellular nitrogen compound metabolic process;cellular process;macromolecule metabolic process;macromolecule modification;metabolic process;nitrogen compound metabolic process;nucleobase-containing compound metabolic process;one-carbon metabolic process;primary metabolic process;RNA metabolic process;RNA modification;RNA processing;small molecule metabolic process;tRNA m…	cell part;intracellular membrane-bounded organelle;intracellular organelle;mitochondrion;organelle	Sulfur relay system	tRNA_Me_trans	BROWNE_HCMV_INFECTION_20HR_UP;CAGCCTC,MIR-485-5P;CAGCTTT,MIR-320;CCAGGTT,MIR-490;chr22q13;CYTOPLASM;CYTOPLASMIC_PART;GINESTIER_BREAST_CANCER_ZNF217_AMPLIFIED_DN;GSE10239_NAIVE_VS_DAY4.5_EFF_CD8_TCELL_UP;GSE10239_NAIVE_VS_KLRG1INT_EFF_CD8_TCELL_UP;GSE20366_EX_VIVO_VS_HOMEOSTATIC_CONVERSION_TREG_UP;GSE22886_NAIVE_CD4_TCELL_VS_MEMORY_TCELL_UP;GSE36392_TYPE_2_MYELOID_VS_EOSINOPHIL_IL25_TREATED_LUNG_U…	Alternativesplicing;ATP-binding;Completeproteome;Diseasemutation;Disulfidebond;Methyltransferase;Mitochondrion;Nucleotide-binding;Polymorphism;Proteomicsidentification;Referenceproteome;RNA-binding;Transferase;Transitpeptide;tRNA-binding;tRNAprocessing		12	12	12	34.2	34.2	34.2	47.744	0	27.949	7692400000	116	24.2548	23.9852	24.8454	25.6126	25.3569	25.1207	23.7534	24.6268	25.7732	25.7806	25.472	26.2382	22.7912	23.7287	23.6762
+	3.62008	-0.524999	O75947;O75947-2;F5H608	O75947;O75947-2	ATP synthase subunit d, mitochondrial	ATP5H	Color [Blue]	9	4					ATP biosynthetic process;ATP metabolic process;ATP synthesis coupled proton transport;biosynthetic process;cation transport;cellular biosynthetic process;cellular metabolic process;cellular nitrogen compound biosynthetic process;cellular nitrogen compound metabolic process;cellular process;electron transport chain;energy coupled proton transport, down electrochemical gradient;establishment of loc…	cation transmembrane transporter activity;hydrogen ion transmembrane transporter activity;inorganic cation transmembrane transporter activity;ion transmembrane transporter activity;monovalent inorganic cation transmembrane transporter activity;substrate-specific transmembrane transporter activity;substrate-specific transporter activity;transmembrane transporter activity;transporter activity	cell part;cytoplasm;cytoplasmic part;extracellular membrane-bounded organelle;extracellular organelle;extracellular region part;extracellular vesicular exosome;intracellular membrane-bounded organelle;intracellular organelle;intracellular organelle part;intracellular part;macromolecular complex;membrane;membrane part;membrane-bounded organelle;membrane-bounded vesicle;mitochondrial inner membrane…	biosynthetic process;cellular metabolic process;cellular nitrogen compound metabolic process;cellular process;establishment of localization;generation of precursor metabolites and energy;heterocycle metabolic process;hydrogen transport;ion transport;metabolic process;nitrogen compound metabolic process;nucleobase-containing compound metabolic process;nucleobase-containing small molecule metabolic…	cell part;cytoplasm;extracellular organelle;intracellular membrane-bounded organelle;intracellular organelle;macromolecular complex;membrane;mitochondrion;nucleoplasm;organelle;protein complex;proton-transporting two-sector ATPase complex;vesicle	Alzheimer's disease;Huntington's disease;Oxidative phosphorylation;Parkinson's disease	Mt_ATP-synt_D	BLALOCK_ALZHEIMERS_DISEASE_DN;BROWNE_HCMV_INFECTION_24HR_DN;CAGCTG_V$AP4_Q5;chr17q25;DAIRKEE_TERT_TARGETS_UP;GRADE_COLON_CANCER_UP;GSE12845_NAIVE_VS_PRE_GC_TONSIL_BCELL_DN;GSE14000_4H_VS_16H_LPS_DC_UP;GSE14000_UNSTIM_VS_16H_LPS_DC_UP;GSE1460_CD4_THYMOCYTE_VS_NAIVE_CD4_TCELL_ADULT_BLOOD_DN;GSE22886_CTRL_VS_LPS_24H_DC_UP;GSE22886_NAIVE_TCELL_VS_NEUTROPHIL_UP;GSE22886_NEUTROPHIL_VS_DC_DN;GSE360_CTRL…	Acetylation;Alternativesplicing;CF(0);Completeproteome;Directproteinsequencing;Hydrogeniontransport;Iontransport;Membrane;Mitochondrion;Mitochondrioninnermembrane;Proteomicsidentification;Referenceproteome;Transport	F1F0-ATP synthase (EC 3.6.3.14), mitochondrial	19	19	19	90.7	90.7	90.7	18.491	0	155.98	5541800000000	6820	34.1095	34.4678	34.4556	34.8771	35.0359	34.9263	34.2225	34.0015	34.0831	34.2469	34.6215	34.7471	34.0693	34.1317	33.9528
+	3.92434	-0.840224	O76031;H0YM48;H0YK07	O76031	ATP-dependent Clp protease ATP-binding subunit clpX-like, mitochondrial	CLPX	Color [Blue]	9	4					biological regulation;cellular macromolecule metabolic process;cellular metabolic process;cellular process;cellular protein metabolic process;macromolecule metabolic process;metabolic process;positive regulation of catalytic activity;positive regulation of hydrolase activity;positive regulation of molecular function;positive regulation of peptidase activity;primary metabolic process;protein foldi…	adenyl nucleotide binding;adenyl ribonucleotide binding;ATP binding;ATPase activity;binding;catalytic activity;cation binding;enzyme activator activity;enzyme regulator activity;hydrolase activity;hydrolase activity, acting on acid anhydrides;hydrolase activity, acting on acid anhydrides, in phosphorus-containing anhydrides;ion binding;metal ion binding;nucleoside-triphosphatase activity;nucleoti…	cell part;cytoplasm;cytoplasmic part;endopeptidase Clp complex;intracellular membrane-bounded organelle;intracellular non-membrane-bounded organelle;intracellular organelle;intracellular organelle lumen;intracellular organelle part;intracellular part;macromolecular complex;membrane;membrane-bounded organelle;membrane-enclosed lumen;mitochondrial endopeptidase Clp complex;mitochondrial inner membr…	biological regulation;cellular metabolic process;cellular process;macromolecule metabolic process;metabolic process;primary metabolic process;protein folding;protein metabolic process;proteolysis;proteolysis involved in cellular protein catabolic process	cell part;cytoplasm;endopeptidase Clp complex;intracellular membrane-bounded organelle;intracellular non-membrane-bounded organelle;intracellular organelle;macromolecular complex;membrane;mitochondrion;nucleoplasm;organelle;protein complex	Cell cycle - Caulobacter	AAA_2;ClpB_D2-small	AAGCAAT,MIR-137;ATGTACA,MIR-493;ATPASE_ACTIVITY;ATPASE_ACTIVITY_COUPLED;BROWNE_HCMV_INFECTION_16HR_UP;BYSTRYKH_HEMATOPOIESIS_STEM_CELL_QTL_TRANS;CAATGCA,MIR-33;CAIRO_LIVER_DEVELOPMENT_DN;CELLULAR_MACROMOLECULE_METABOLIC_PROCESS;CELLULAR_PROTEIN_METABOLIC_PROCESS;chr15q22;CYTOPLASM;CYTOPLASMIC_PART;DIAZ_CHRONIC_MEYLOGENOUS_LEUKEMIA_UP;ENK_UV_RESPONSE_EPIDERMIS_DN;FEVR_CTNNB1_TARGETS_DN;GREGORY_SYN…	Acetylation;ATP-binding;Chaperone;Completeproteome;Metal-binding;Mitochondrion;Mitochondrionnucleoid;Nucleotide-binding;Phosphoprotein;Polymorphism;Proteomicsidentification;Referenceproteome;Transitpeptide;Zinc;Zinc-finger	ClpX complex, hexameric;ClpXP complex	28	28	28	54.3	54.3	54.3	69.223	0	144.92	68200000000	605	27.4479	27.6475	27.5275	28.4286	28.2855	28.3922	26.8715	27.9304	27.384	28.4768	28.2609	28.4584	27.0051	28.3029	27.7496
+	6.08325	-1.12152	O94875-10;O94875-3;H7BZX1;C9J3W4;C9JL62;C9IZ89	O94875-10;O94875-3	Sorbin and SH3 domain-containing protein 2	SORBS2	Color [Blue]	9	4					actin cytoskeleton organization;actin filament organization;actin filament-based process;biological adhesion;cell adhesion;cell migration;cell motility;cellular component movement;cellular component organization;cellular component organization at cellular level;cellular component organization or biogenesis;cellular component organization or biogenesis at cellular level;cellular process;cytoskelet…	binding;binding, bridging;cation binding;cytoskeletal adaptor activity;cytoskeletal protein binding;ion binding;metal ion binding;protein binding;protein binding, bridging;structural constituent of cytoskeleton;structural constituent of muscle;structural molecule activity	actin cytoskeleton;cell part;contractile fiber part;cytoplasmic part;cytoskeleton;intracellular membrane-bounded organelle;intracellular non-membrane-bounded organelle;intracellular organelle;intracellular part;membrane;membrane-bounded organelle;non-membrane-bounded organelle;nucleus;organelle;organelle part;perinuclear region of cytoplasm;plasma membrane;Z disc	biological adhesion;cell adhesion;cell motility;cellular component movement;cellular component organization;cellular process;cytoskeleton organization;locomotion;organelle organization	cell part;cytoskeleton;intracellular membrane-bounded organelle;intracellular non-membrane-bounded organelle;intracellular organelle;membrane;nucleus;organelle;plasma membrane		SH3_1;SH3_9;Sorb	AAAYRNCTG_UNKNOWN;ACTIN_CYTOSKELETON;ASTON_MAJOR_DEPRESSIVE_DISORDER_DN;BANDRES_RESPONSE_TO_CARMUSTIN_MGMT_24HR_DN;BANDRES_RESPONSE_TO_CARMUSTIN_MGMT_48HR_DN;BCAT.100_UP.V1_UP;BLALOCK_ALZHEIMERS_DISEASE_DN;BOYAULT_LIVER_CANCER_SUBCLASS_G3_DN;CAAGGAT,MIR-362;CACCAGC,MIR-138;CAGGTG_V$E12_Q6;CATTGTYY_V$SOX9_B1;CHANDRAN_METASTASIS_DN;CHANDRAN_METASTASIS_TOP50_DN;CHIANG_LIVER_CANCER_SUBCLASS_PROLIFERA…	3D-structure;Alternativesplicing;Amidation;Completeproteome;Cytoplasm;Phosphoprotein;Polymorphism;Proteomicsidentification;Referenceproteome;Repeat;SH3domain;Ublconjugation	ArgBP2a-CBL-PTK2B complex	57	56	7	72.6	71.2	14.6	91.275	0	323.31	3645700000000	7447	32.6115	32.4268	32.5474	34.2641	34.3221	33.9725	33.3201	32.9814	32.9952	34.1034	34.1788	33.7454	33.1278	33.3509	33.4213
+	1.64772	-3.40407	O94875-12;O94875-4;O94875-5;H7BXR3;C9JI79;C9IZT7;C9JBB0;C9JDX2;C9JEA9	O94875-12;O94875-4;O94875-5;H7BXR3	Sorbin and SH3 domain-containing protein 2	SORBS2	Color [Blue]	9	4					actin cytoskeleton organization;actin filament organization;actin filament-based process;biological adhesion;cell adhesion;cell migration;cell motility;cellular component movement;cellular component organization;cellular component organization at cellular level;cellular component organization or biogenesis;cellular component organization or biogenesis at cellular level;cellular process;cytoskelet…	binding;binding, bridging;cation binding;cytoskeletal adaptor activity;cytoskeletal protein binding;ion binding;metal ion binding;protein binding;protein binding, bridging;structural constituent of cytoskeleton;structural constituent of muscle;structural molecule activity	actin cytoskeleton;cell part;contractile fiber part;cytoplasmic part;cytoskeleton;intracellular membrane-bounded organelle;intracellular non-membrane-bounded organelle;intracellular organelle;intracellular part;membrane;membrane-bounded organelle;non-membrane-bounded organelle;nucleus;organelle;organelle part;perinuclear region of cytoplasm;plasma membrane;Z disc	biological adhesion;cell adhesion;cell motility;cellular component movement;cellular component organization;cellular process;cytoskeleton organization;locomotion;organelle organization	cell part;cytoskeleton;intracellular membrane-bounded organelle;intracellular non-membrane-bounded organelle;intracellular organelle;membrane;nucleus;organelle;plasma membrane		SH3_1;SH3_9;Sorb	AAAYRNCTG_UNKNOWN;ACTIN_CYTOSKELETON;ASTON_MAJOR_DEPRESSIVE_DISORDER_DN;BANDRES_RESPONSE_TO_CARMUSTIN_MGMT_24HR_DN;BANDRES_RESPONSE_TO_CARMUSTIN_MGMT_48HR_DN;BCAT.100_UP.V1_UP;BLALOCK_ALZHEIMERS_DISEASE_DN;BOYAULT_LIVER_CANCER_SUBCLASS_G3_DN;CAAGGAT,MIR-362;CACCAGC,MIR-138;CAGGTG_V$E12_Q6;CATTGTYY_V$SOX9_B1;CHANDRAN_METASTASIS_DN;CHANDRAN_METASTASIS_TOP50_DN;CHIANG_LIVER_CANCER_SUBCLASS_PROLIFERA…	3D-structure;Alternativesplicing;Amidation;Completeproteome;Cytoplasm;Phosphoprotein;Polymorphism;Proteomicsidentification;Referenceproteome;Repeat;SH3domain;Ublconjugation	ArgBP2a-CBL-PTK2B complex	54	5	0	71.3	8.3	0	80.965	0.00011913	9.2312	190850000000	117	27.2375	25.0751	25.2945	28.2322	29.314	24.7101	22.9736	24.0617	24.0678	24.5996	29.6624	25.1358	21.3024	20.2296	20.1561
+	1.75338	-1.39776	O94875-8;H7C1R7	O94875-8;H7C1R7	Sorbin and SH3 domain-containing protein 2	SORBS2	Color [Blue]	9	4					actin cytoskeleton organization;actin filament organization;actin filament-based process;biological adhesion;cell adhesion;cell migration;cell motility;cellular component movement;cellular component organization;cellular component organization at cellular level;cellular component organization or biogenesis;cellular component organization or biogenesis at cellular level;cellular process;cytoskelet…	binding;binding, bridging;cation binding;cytoskeletal adaptor activity;cytoskeletal protein binding;ion binding;metal ion binding;protein binding;protein binding, bridging;structural constituent of cytoskeleton;structural constituent of muscle;structural molecule activity	actin cytoskeleton;cell part;contractile fiber part;cytoplasmic part;cytoskeleton;intracellular membrane-bounded organelle;intracellular non-membrane-bounded organelle;intracellular organelle;intracellular part;membrane;membrane-bounded organelle;non-membrane-bounded organelle;nucleus;organelle;organelle part;perinuclear region of cytoplasm;plasma membrane;Z disc	biological adhesion;cell adhesion;cell motility;cellular component movement;cellular component organization;cellular process;cytoskeleton organization;locomotion;organelle organization	cell part;cytoskeleton;intracellular membrane-bounded organelle;intracellular non-membrane-bounded organelle;intracellular organelle;membrane;nucleus;organelle;plasma membrane		SH3_1;SH3_9;Sorb	AAAYRNCTG_UNKNOWN;ACTIN_CYTOSKELETON;ASTON_MAJOR_DEPRESSIVE_DISORDER_DN;BANDRES_RESPONSE_TO_CARMUSTIN_MGMT_24HR_DN;BANDRES_RESPONSE_TO_CARMUSTIN_MGMT_48HR_DN;BCAT.100_UP.V1_UP;BLALOCK_ALZHEIMERS_DISEASE_DN;BOYAULT_LIVER_CANCER_SUBCLASS_G3_DN;CAAGGAT,MIR-362;CACCAGC,MIR-138;CAGGTG_V$E12_Q6;CATTGTYY_V$SOX9_B1;CHANDRAN_METASTASIS_DN;CHANDRAN_METASTASIS_TOP50_DN;CHIANG_LIVER_CANCER_SUBCLASS_PROLIFERA…	3D-structure;Alternativesplicing;Amidation;Completeproteome;Cytoplasm;Phosphoprotein;Polymorphism;Proteomicsidentification;Referenceproteome;Repeat;SH3domain;Ublconjugation	ArgBP2a-CBL-PTK2B complex	48	1	1	69.4	1.8	1.8	73.867	0.0031934	1.893	599250000	6	20.772	20.7179	21.1365	20.7531	23.4481	21.1528	20.2492	20.5733	20.3808	20.4069	24.2539	23.6052	20.8091	20.4283	22.0083
+	2.78376	-0.557222	O95139;O95139-2;A0A087WZX2	O95139;O95139-2;A0A087WZX2	NADH dehydrogenase [ubiquinone] 1 beta subcomplex subunit 6	NDUFB6	Color [Blue]	9	4					cellular metabolic process;cellular process;electron transport chain;generation of precursor metabolites and energy;metabolic process;mitochondrial electron transport, NADH to ubiquinone;oxidation-reduction process;respiratory electron transport chain;small molecule metabolic process	catalytic activity;NADH dehydrogenase (quinone) activity;NADH dehydrogenase (ubiquinone) activity;NADH dehydrogenase activity;oxidoreductase activity;oxidoreductase activity, acting on NADH or NADPH;oxidoreductase activity, acting on NADH or NADPH, quinone or similar compound as acceptor	cell part;cytoplasmic part;integral to membrane;intracellular membrane-bounded organelle;intracellular organelle;intracellular organelle part;intracellular part;intrinsic to membrane;macromolecular complex;membrane;membrane part;membrane-bounded organelle;mitochondrial inner membrane;mitochondrial membrane;mitochondrial membrane part;mitochondrial part;mitochondrial respiratory chain complex I;mi…	cellular metabolic process;cellular process;generation of precursor metabolites and energy;metabolic process;small molecule metabolic process	cell part;intracellular membrane-bounded organelle;intracellular organelle;macromolecular complex;membrane;mitochondrion;NADH dehydrogenase complex;nucleoplasm;organelle;protein complex	Alzheimer's disease;Huntington's disease;Oxidative phosphorylation;Parkinson's disease	NDUF_B6	ACEVEDO_LIVER_TUMOR_VS_NORMAL_ADJACENT_TISSUE_UP;AMIT_EGF_RESPONSE_40_MCF10A;BENPORATH_MYC_MAX_TARGETS;BURTON_ADIPOGENESIS_6;chr9p13;CONCANNON_APOPTOSIS_BY_EPOXOMICIN_DN;CYTOPLASM;CYTOPLASMIC_PART;DAIRKEE_CANCER_PRONE_RESPONSE_E2;DANG_BOUND_BY_MYC;DIAZ_CHRONIC_MEYLOGENOUS_LEUKEMIA_UP;ENVELOPE;GRAESSMANN_APOPTOSIS_BY_DOXORUBICIN_UP;GSE13485_DAY1_VS_DAY21_YF17D_VACCINE_PBMC_DN;GSE14000_4H_VS_16H_LP…	Acetylation;Alternativesplicing;Completeproteome;Electrontransport;Membrane;Mitochondrion;Mitochondrioninnermembrane;Proteomicsidentification;Referenceproteome;Respiratorychain;Transmembrane;Transmembranehelix;Transport	Respiratory chain complex I (beta subunit) mitochondrial;Respiratory chain complex I (early intermediate NDUFAF1 assembly), mitochondrial;Respiratory chain complex I (holoenzyme), mitochondrial	10	10	10	68.8	68.8	68.8	15.489	0	23.518	693020000000	1395	30.7228	31.424	31.1166	31.9062	31.3474	31.5843	30.7697	31.2295	30.6239	31.3504	31.4528	31.4051	30.8671	30.6189	31.5769
+	3.53082	-0.492587	O95168;O95168-2;C9JXQ9;F2Z3P9	O95168;O95168-2;C9JXQ9;F2Z3P9	NADH dehydrogenase [ubiquinone] 1 beta subcomplex subunit 4	NDUFB4	Color [Blue]	9	4					cellular metabolic process;cellular process;electron transport chain;generation of precursor metabolites and energy;metabolic process;mitochondrial electron transport, NADH to ubiquinone;oxidation-reduction process;respiratory electron transport chain;response to chemical stimulus;response to oxidative stress;response to stimulus;response to stress;small molecule metabolic process	catalytic activity;NADH dehydrogenase (quinone) activity;NADH dehydrogenase (ubiquinone) activity;NADH dehydrogenase activity;oxidoreductase activity;oxidoreductase activity, acting on NADH or NADPH;oxidoreductase activity, acting on NADH or NADPH, quinone or similar compound as acceptor	cell part;cytoplasmic part;extracellular membrane-bounded organelle;extracellular organelle;extracellular region part;extracellular vesicular exosome;integral to membrane;intracellular membrane-bounded organelle;intracellular organelle;intracellular organelle part;intracellular part;intrinsic to membrane;macromolecular complex;membrane;membrane part;membrane-bounded organelle;membrane-bounded ves…	cellular metabolic process;cellular process;generation of precursor metabolites and energy;metabolic process;response to chemical stimulus;response to oxidative stress;response to stimulus;response to stress;small molecule metabolic process	cell part;extracellular organelle;intracellular membrane-bounded organelle;intracellular organelle;macromolecular complex;membrane;mitochondrion;NADH dehydrogenase complex;nucleoplasm;organelle;protein complex;vesicle	Alzheimer's disease;Huntington's disease;Oxidative phosphorylation;Parkinson's disease	NDUF_B4	BENPORATH_MYC_MAX_TARGETS;BLALOCK_ALZHEIMERS_DISEASE_DN;CHICAS_RB1_TARGETS_LOW_SERUM;chr3q13;DANG_BOUND_BY_MYC;GRADE_COLON_CANCER_UP;GRAESSMANN_APOPTOSIS_BY_DOXORUBICIN_DN;GSE12366_PLASMA_CELL_VS_MEMORY_BCELL_UP;GSE12366_PLASMA_CELL_VS_NAIVE_BCELL_UP;GSE17721_CPG_VS_GARDIQUIMOD_0.5H_BMDM_UP;GSE17721_LPS_VS_CPG_0.5H_BMDM_UP;GSE17721_LPS_VS_GARDIQUIMOD_0.5H_BMDM_UP;GSE17721_POLYIC_VS_CPG_0.5H_BMDM_…	Acetylation;Alternativesplicing;Completeproteome;Electrontransport;Membrane;Mitochondrion;Mitochondrioninnermembrane;Proteomicsidentification;Referenceproteome;Respiratorychain;Transmembrane;Transmembranehelix;Transport	Respiratory chain complex I (beta subunit) mitochondrial;Respiratory chain complex I (holoenzyme), mitochondrial	10	10	10	65.9	65.9	65.9	15.208	0	66.773	757910000000	972	31.5638	31.7297	31.5179	32.093	32.3378	31.9644	31.4898	31.2555	31.1692	31.9191	31.7526	31.7854	31.3188	31.3775	31.7333
+	2.71666	-0.536808	O95202;O95202-3;O95202-2	O95202	LETM1 and EF-hand domain-containing protein 1, mitochondrial	LETM1	Color [Blue]	9	4					cellular component organization;cellular component organization at cellular level;cellular component organization or biogenesis;cellular component organization or biogenesis at cellular level;cellular membrane organization;cellular process;cristae formation;inner mitochondrial membrane organization;membrane organization;mitochondrial membrane organization;mitochondrion organization;organelle orga…	binding;calcium ion binding;cation binding;ion binding;metal ion binding	cell part;cytoplasmic part;integral to membrane;intracellular membrane-bounded organelle;intracellular organelle;intracellular organelle part;intracellular part;intrinsic to membrane;membrane;membrane part;membrane-bounded organelle;mitochondrial inner membrane;mitochondrial membrane;mitochondrial part;mitochondrion;organelle;organelle inner membrane;organelle membrane;organelle part	cellular component organization;cellular membrane organization;cellular process;membrane organization;mitochondrion organization;organelle organization	cell part;intracellular membrane-bounded organelle;intracellular organelle;membrane;mitochondrion;organelle		LETM1	AMIT_EGF_RESPONSE_240_HELA;BHAT_ESR1_TARGETS_NOT_VIA_AKT1_UP;BHAT_ESR1_TARGETS_VIA_AKT1_UP;CAGGTG_V$E12_Q6;CALCIUM_ION_BINDING;CATION_BINDING;chr4p16;CYTOPLASM;CYTOPLASMIC_PART;FEVR_CTNNB1_TARGETS_UP;GAL_LEUKEMIC_STEM_CELL_DN;GSE14000_UNSTIM_VS_4H_LPS_DC_UP;GSE1460_DP_THYMOCYTE_VS_NAIVE_CD4_TCELL_CORD_BLOOD_UP;GSE1460_DP_VS_CD4_THYMOCYTE_UP;GSE1460_INTRATHYMIC_T_PROGENITOR_VS_CD4_THYMOCYTE_UP;GSE…	Acetylation;Alternativesplicing;Calcium;Coiledcoil;Completeproteome;Membrane;Metal-binding;Mitochondrion;Mitochondrioninnermembrane;Referenceproteome;Transitpeptide;Transmembrane;Transmembranehelix		49	49	48	58.5	58.5	58.5	83.353	0	323.31	1029900000000	4596	31.6891	31.9177	31.6965	32.9054	32.3934	32.8289	31.9329	31.3898	31.4565	32.2612	32.1041	31.9587	31.9372	32.2987	32.125
+	1.67462	-1.61329	O95347;O95347-2;A0A0C4DGE5;Q5T821	O95347;O95347-2	Structural maintenance of chromosomes protein 2	SMC2	Color [Blue]	9	4					cell cycle;cell cycle process;cell division;cellular component organization;cellular component organization at cellular level;cellular component organization or biogenesis;cellular component organization or biogenesis at cellular level;cellular macromolecular complex subunit organization;cellular macromolecule metabolic process;cellular metabolic process;cellular nitrogen compound metabolic proce…	adenyl nucleotide binding;adenyl ribonucleotide binding;ATP binding;binding;nucleotide binding;protein binding;protein dimerization activity;protein heterodimerization activity;purine nucleotide binding;purine ribonucleoside triphosphate binding;purine ribonucleotide binding;ribonucleotide binding	cell part;chromosomal part;chromosome;condensed chromosome;condensin complex;cytoplasm;cytoplasmic part;cytosol;extracellular membrane-bounded organelle;extracellular organelle;extracellular region part;extracellular vesicular exosome;intracellular membrane-bounded organelle;intracellular non-membrane-bounded organelle;intracellular organelle;intracellular organelle part;intracellular part;macrom…	cell cycle;cell division;cellular component organization;cellular metabolic process;cellular nitrogen compound metabolic process;cellular process;chromosome organization;chromosome segregation;DNA metabolic process;DNA packaging;macromolecule metabolic process;metabolic process;mitotic cell cycle;nitrogen compound metabolic process;nucleobase-containing compound metabolic process;organelle organi…	cell part;chromosome;condensin complex;cytoplasm;cytosol;extracellular organelle;intracellular membrane-bounded organelle;intracellular non-membrane-bounded organelle;intracellular organelle;macromolecular complex;nuclear chromosome;nucleoplasm;nucleus;organelle;protein complex;vesicle	Cell cycle - yeast	SMC_hinge;SMC_N	ACEVEDO_FGFR1_TARGETS_IN_PROSTATE_CANCER_MODEL_UP;AFFAR_YY1_TARGETS_DN;BASAKI_YBX1_TARGETS_UP;BERENJENO_TRANSFORMED_BY_RHOA_UP;BILANGES_RAPAMYCIN_SENSITIVE_GENES;BLUM_RESPONSE_TO_SALIRASIB_DN;BOHN_PRIMARY_IMMUNODEFICIENCY_SYNDROM_UP;BOYAULT_LIVER_CANCER_SUBCLASS_G23_UP;BURTON_ADIPOGENESIS_3;BURTON_ADIPOGENESIS_PEAK_AT_16HR;CAIRO_HEPATOBLASTOMA_CLASSES_UP;CHANG_CORE_SERUM_RESPONSE_UP;CHIARADONNA_N…	Acetylation;Alternativesplicing;ATP-binding;Cellcycle;Celldivision;Chromosome;Coiledcoil;Completeproteome;Cytoplasm;DNAcondensation;Mitosis;Nucleotide-binding;Nucleus;Polymorphism;Proteomicsidentification;Referenceproteome	13S condensin complex;CAP(C)-CAP(E) complex;Condensin I complex;Condensin II;Condensin I-PARP-1-XRCC1 complex;DNA ligase IV-condensin complex;DNMT3B complex	41	41	41	39.5	39.5	39.5	135.65	0	84.076	27368000000	159	22.96	20.5598	21.1789	23.738	24.6255	24.5362	23.8452	24.5524	23.6804	24.028	24.571	22.9717	20.1021	20.7558	22.3411
+	3.15402	-0.539337	O95563;Q5R3B4	O95563;Q5R3B4	Mitochondrial pyruvate carrier 2	MPC2	Color [Blue]	9	4					anion transport;carboxylic acid metabolic process;carboxylic acid transport;cellular ketone metabolic process;cellular metabolic process;cellular process;establishment of localization;establishment of localization in cell;intracellular transport;ion transport;metabolic process;mitochondrial pyruvate transport;mitochondrial transport;monocarboxylic acid metabolic process;monocarboxylic acid transp…	carboxylic acid transmembrane transporter activity;monocarboxylic acid transmembrane transporter activity;organic acid transmembrane transporter activity;pyruvate transmembrane transporter activity;substrate-specific transmembrane transporter activity;substrate-specific transporter activity;transmembrane transporter activity;transporter activity	cell part;cytoplasmic part;integral to membrane;intracellular membrane-bounded organelle;intracellular organelle;intracellular organelle part;intracellular part;intrinsic to membrane;membrane;membrane part;membrane-bounded organelle;mitochondrial inner membrane;mitochondrial membrane;mitochondrial part;mitochondrion;nucleus;organelle;organelle inner membrane;organelle membrane;organelle part	cellular ketone metabolic process;cellular metabolic process;cellular process;establishment of localization;ion transport;metabolic process;organic acid metabolic process;organic acid transport;small molecule metabolic process;transport	cell part;intracellular membrane-bounded organelle;intracellular organelle;membrane;mitochondrion;nucleus;organelle		MPC		Completeproteome;Membrane;Mitochondrion;Mitochondrioninnermembrane;Proteomicsidentification;Referenceproteome;Transmembrane;Transmembranehelix;Transport		8	8	8	59.1	59.1	59.1	14.279	0	30.608	325970000000	925	29.8992	29.8718	30.1445	30.3562	30.2264	30.7722	30.1501	29.9806	29.576	30.2833	30.4907	29.868	30.142	29.3361	29.7306
+	1.89655	-1.85344	O95758;O95758-4;O95758-1;O95758-6;O95758-5;O95758-2;O95758-7;X6R242	O95758;O95758-4;O95758-1;O95758-6;O95758-5;O95758-2;O95758-7	Polypyrimidine tract-binding protein 3	PTBP3	Color [Blue]	9	4					anatomical structure morphogenesis;biological regulation;cell maturation;cellular developmental process;cellular macromolecule metabolic process;cellular metabolic process;cellular nitrogen compound metabolic process;cellular process;developmental maturation;developmental process;erythrocyte maturation;macromolecule metabolic process;metabolic process;mRNA metabolic process;mRNA processing;negati…	binding;nucleic acid binding;nucleotide binding;RNA binding	cell part;intracellular membrane-bounded organelle;intracellular organelle;intracellular part;membrane-bounded organelle;nucleus;organelle	anatomical structure morphogenesis;biological regulation;cell maturation;cellular metabolic process;cellular nitrogen compound metabolic process;cellular process;developmental maturation;developmental process;macromolecule metabolic process;metabolic process;mRNA metabolic process;mRNA processing;nitrogen compound metabolic process;nucleobase-containing compound metabolic process;primary metaboli…	cell part;intracellular membrane-bounded organelle;intracellular organelle;nucleus;organelle		RRM_1		Acetylation;Alternativesplicing;Completeproteome;Differentiation;Erythrocytematuration;mRNAprocessing;mRNAsplicing;Proteomicsidentification;Referenceproteome;Repeat;Repressor;RNA-binding		15	12	12	38.4	33.9	33.9	59.689	0	48.341	15987000000	170	23.6994	23.7061	23.6461	23.8858	24.0414	23.9369	22.586	23.6039	23.4751	25.319	23.1659	24.8323	20.8168	20.8349	19.8964
+	3.47011	-0.579352	O96000;H3BPJ9;O96000-2;H3BV16	O96000;H3BPJ9;O96000-2;H3BV16	NADH dehydrogenase [ubiquinone] 1 beta subcomplex subunit 10	NDUFB10	Color [Blue]	9	4					cellular metabolic process;cellular process;electron transport chain;generation of precursor metabolites and energy;metabolic process;mitochondrial electron transport, NADH to ubiquinone;oxidation-reduction process;respiratory electron transport chain;small molecule metabolic process	catalytic activity;NADH dehydrogenase (quinone) activity;NADH dehydrogenase (ubiquinone) activity;NADH dehydrogenase activity;oxidoreductase activity;oxidoreductase activity, acting on NADH or NADPH;oxidoreductase activity, acting on NADH or NADPH, quinone or similar compound as acceptor	cell part;cytoplasmic part;extracellular membrane-bounded organelle;extracellular organelle;extracellular region part;extracellular vesicular exosome;intracellular organelle part;intracellular part;macromolecular complex;membrane;membrane part;membrane-bounded organelle;membrane-bounded vesicle;mitochondrial inner membrane;mitochondrial membrane;mitochondrial membrane part;mitochondrial part;mito…	cellular metabolic process;cellular process;generation of precursor metabolites and energy;metabolic process;small molecule metabolic process	cell part;extracellular organelle;macromolecular complex;membrane;NADH dehydrogenase complex;organelle;protein complex;vesicle	Alzheimer's disease;Huntington's disease;Oxidative phosphorylation;Parkinson's disease	NDUFB10	BAKKER_FOXO3_TARGETS_DN;BURTON_ADIPOGENESIS_5;chr16p13;DAIRKEE_TERT_TARGETS_UP;DELACROIX_RARG_BOUND_MEF;GSE14000_TRANSLATED_RNA_VS_MRNA_DC_DN;GSE14308_TH2_VS_NATURAL_TREG_UP;GSE15930_STIM_VS_STIM_AND_IFNAB_24H_CD8_T_CELL_UP;GSE15930_STIM_VS_STIM_AND_IL-12_24H_CD8_T_CELL_DN;GSE15930_STIM_VS_STIM_AND_IL-12_72H_CD8_T_CELL_UP;GSE15930_STIM_VS_STIM_AND_TRICHOSTATINA_24H_CD8_T_CELL_UP;GSE17721_0.5H_VS_…	Alternativesplicing;Completeproteome;Electrontransport;Membrane;Mitochondrion;Mitochondrioninnermembrane;Proteomicsidentification;Referenceproteome;Respiratorychain;Transport	Respiratory chain complex I (beta subunit) mitochondrial;Respiratory chain complex I (holoenzyme), mitochondrial	16	16	16	66.9	66.9	66.9	20.776	0	102.3	1660500000000	1990	32.4901	32.7287	32.5071	33.3414	33.64	33.2643	32.8506	32.4822	32.5882	33.3112	33.1259	32.6874	32.5725	32.325	32.4731
+	3.68482	-0.552788	P00441;H7BYH4	P00441;H7BYH4	Superoxide dismutase [Cu-Zn]	SOD1	Color [Blue]	9	4					activation of MAPK activity;aging;amine metabolic process;anatomical structure development;anatomical structure homeostasis;anterograde axon cargo transport;auditory receptor cell stereocilium organization;axon cargo transport;behavior;biological regulation;biosynthetic process;blood coagulation;carboxylic acid metabolic process;cation homeostasis;cell activation;cell aging;cell projection organi…	antioxidant activity;binding;catalytic activity;cation binding;chaperone binding;copper ion binding;enzyme binding;GTPase binding;identical protein binding;ion binding;metal ion binding;oxidoreductase activity;oxidoreductase activity, acting on superoxide radicals as acceptor;phosphatase binding;protein binding;protein dimerization activity;protein homodimerization activity;protein phosphatase 2B…	cell body;cell part;cell projection cytoplasm;cell projection part;cytoplasm;cytoplasmic membrane-bounded vesicle;cytoplasmic part;cytoplasmic vesicle;cytosol;dendrite cytoplasm;dense core granule;extracellular matrix;extracellular membrane-bounded organelle;extracellular organelle;extracellular region;extracellular region part;extracellular space;extracellular vesicular exosome;intracellular mem…	aging;amine metabolic process;anatomical structure development;behavior;biological regulation;biosynthetic process;cell activation;cellular amino acid metabolic process;cellular component movement;cellular component organization;cellular homeostasis;cellular ion homeostasis;cellular ketone metabolic process;cellular membrane organization;cellular metabolic process;cellular nitrogen compound metab…	cell body;cell part;cytoplasm;cytoplasmic membrane-bounded vesicle;cytosol;extracellular matrix;extracellular organelle;extracellular region;extracellular space;intracellular membrane-bounded organelle;intracellular organelle;macromolecular complex;microbody;mitochondrion;neuronal cell body;nucleoplasm;nucleus;organelle;peroxisome;protein complex;vesicle	Amyotrophic lateral sclerosis (ALS);Huntington's disease;Peroxisome;Prion diseases	Sod_Cu	ACEVEDO_LIVER_CANCER_DN;ACEVEDO_NORMAL_TISSUE_ADJACENT_TO_LIVER_TUMOR_DN;ACTIVATION_OF_MAPK_ACTIVITY;AGING;ALCOHOL_METABOLIC_PROCESS;AMUNDSON_RESPONSE_TO_ARSENITE;ANATOMICAL_STRUCTURE_DEVELOPMENT;ANATOMICAL_STRUCTURE_MORPHOGENESIS;APOPTOSIS_GO;APOPTOTIC_NUCLEAR_CHANGES;APOPTOTIC_PROGRAM;BEHAVIOR;BENPORATH_MYC_MAX_TARGETS;BIOCARTA_FREE_PATHWAY;BIOCARTA_LONGEVITY_PATHWAY;BIOPOLYMER_CATABOLIC_PROCES…	3D-structure;Acetylation;Amyotrophiclateralsclerosis;Antioxidant;Completeproteome;Copper;Cytoplasm;Directproteinsequencing;Diseasemutation;Disulfidebond;Lipoprotein;Metal-binding;Neurodegeneration;Nucleus;Oxidoreductase;Palmitate;Phosphoprotein;Proteomicsidentification;Referenceproteome;Ublconjugation;Zinc		13	13	13	89	89	89	15.936	0	323.31	5079800000000	6835	33.3902	33.3029	32.8578	33.7706	33.8302	33.6443	33.5511	33.3772	32.9078	33.6095	33.8252	33.7435	33.7949	32.9508	32.9801
+	3.42211	-0.544211	P00505;P00505-2	P00505;P00505-2	Aspartate aminotransferase, mitochondrial	GOT2	Color [Blue]	9	4					2-oxoglutarate metabolic process;4-hydroxyproline catabolic process;4-hydroxyproline metabolic process;alcohol biosynthetic process;alcohol metabolic process;amine biosynthetic process;amine catabolic process;amine metabolic process;aspartate biosynthetic process;aspartate catabolic process;aspartate family amino acid biosynthetic process;aspartate family amino acid catabolic process;aspartate fa…	binding;catalytic activity;cofactor binding;kynurenine-oxoglutarate transaminase activity;L-aspartate:2-oxoglutarate aminotransferase activity;L-phenylalanine aminotransferase activity;L-phenylalanine:2-oxoglutarate aminotransferase activity;pyridoxal phosphate binding;transaminase activity;transferase activity;transferase activity, transferring nitrogenous groups;vitamin B6 binding;vitamin bindi…	cell part;cytoplasmic part;extracellular membrane-bounded organelle;extracellular organelle;extracellular region part;extracellular vesicular exosome;intracellular membrane-bounded organelle;intracellular organelle;intracellular organelle lumen;intracellular organelle part;intracellular part;membrane;membrane-bounded organelle;membrane-bounded vesicle;membrane-enclosed lumen;mitochondrial inner m…	alcohol metabolic process;amine metabolic process;biosynthetic process;carbohydrate metabolic process;catabolic process;cellular amino acid metabolic process;cellular ketone metabolic process;cellular metabolic process;cellular nitrogen compound metabolic process;cellular process;establishment of localization;heterocycle metabolic process;lipid transport;metabolic process;nitrogen compound metabo…	cell part;extracellular organelle;intracellular membrane-bounded organelle;intracellular organelle;membrane;mitochondrion;organelle;plasma membrane;vesicle	Alanine, aspartate and glutamate metabolism;Arginine and proline metabolism;Cysteine and methionine metabolism;Fat digestion and absorption;Phenylalanine metabolism;Phenylalanine, tyrosine and tryptophan biosynthesis;Tyrosine metabolism	Aminotran_1_2	ACEVEDO_LIVER_CANCER_DN;ACEVEDO_NORMAL_TISSUE_ADJACENT_TO_LIVER_TUMOR_DN;AGGGCAG,MIR-18A;AIYAR_COBRA1_TARGETS_DN;AMINE_CATABOLIC_PROCESS;AMINE_METABOLIC_PROCESS;AMINO_ACID_AND_DERIVATIVE_METABOLIC_PROCESS;AMINO_ACID_CATABOLIC_PROCESS;AMINO_ACID_METABOLIC_PROCESS;BLALOCK_ALZHEIMERS_DISEASE_DN;BOYAULT_LIVER_CANCER_SUBCLASS_G123_DN;CAHOY_ASTROCYTIC;CARBOXYLIC_ACID_METABOLIC_PROCESS;CATABOLIC_PROCESS…	Acetylation;Alternativesplicing;Aminotransferase;Cellmembrane;Completeproteome;Directproteinsequencing;Lipidtransport;Membrane;Mitochondrion;Nitration;Phosphoprotein;Polymorphism;Pyridoxalphosphate;Referenceproteome;Transferase;Transitpeptide;Transport		42	42	42	82.6	82.6	82.6	47.517	0	323.31	8158900000000	9046	34.6073	34.4252	34.7268	35.3513	35.2039	35.2498	35.2552	34.3261	34.4113	35.0741	34.9533	34.8362	34.734	34.4237	34.8097
+	1.68061	-4.17823	P01042-2;P01042-3	P01042-2;P01042-3	Kininogen-1;Kininogen-1 heavy chain;T-kinin;Bradykinin;Lysyl-bradykinin;Kininogen-1 light chain;Low molecular weight growth-promoting factor	KNG1	Color [Blue]	9	4					biological regulation;blood coagulation;blood coagulation, intrinsic pathway;calcium ion homeostasis;cation homeostasis;cell activation;cellular calcium ion homeostasis;cellular cation homeostasis;cellular chemical homeostasis;cellular divalent inorganic cation homeostasis;cellular homeostasis;cellular ion homeostasis;cellular metal ion homeostasis;cellular process;chemical homeostasis;circulator…	binding;carbohydrate binding;cation binding;cysteine-type endopeptidase inhibitor activity;endopeptidase inhibitor activity;endopeptidase regulator activity;enzyme inhibitor activity;enzyme regulator activity;glycosaminoglycan binding;heparin binding;ion binding;metal ion binding;pattern binding;peptidase inhibitor activity;peptidase regulator activity;polysaccharide binding;protein binding;recep…	blood microparticle;cell part;cytoplasmic membrane-bounded vesicle lumen;cytoplasmic part;cytoplasmic vesicle part;extracellular membrane-bounded organelle;extracellular organelle;extracellular region;extracellular region part;extracellular space;extracellular vesicular exosome;intracellular organelle part;intracellular part;membrane;membrane-bounded organelle;membrane-bounded vesicle;membrane-en…	biological regulation;cell activation;cellular homeostasis;cellular ion homeostasis;cellular process;circulatory system process;coagulation;establishment of localization;exocytosis;homeostatic process;macromolecule metabolic process;metabolic process;multicellular organismal process;muscle contraction;primary metabolic process;protein metabolic process;regulation of body fluid levels;regulation o…	cell part;extracellular organelle;extracellular region;extracellular space;membrane;organelle;plasma membrane;vesicle	Complement and coagulation cascades	Cystatin	ABBUD_LIF_SIGNALING_1_UP;ACEVEDO_LIVER_CANCER_DN;BIOCARTA_BIOPEPTIDES_PATHWAY;BIOCARTA_INTRINSIC_PATHWAY;BIOCARTA_LAIR_PATHWAY;BIOCARTA_NO1_PATHWAY;BLOOD_COAGULATION;BOCHKIS_FOXA2_TARGETS;BODY_FLUID_SECRETION;BOYAULT_LIVER_CANCER_SUBCLASS_G3_DN;BROWNE_HCMV_INFECTION_14HR_UP;BROWNE_HCMV_INFECTION_24HR_UP;CAIRO_LIVER_DEVELOPMENT_DN;CATION_HOMEOSTASIS;CELLULAR_CATION_HOMEOSTASIS;CELLULAR_HOMEOSTASIS…	3D-structure;Alternativesplicing;Bloodcoagulation;Completeproteome;Directproteinsequencing;Disulfidebond;Glycoprotein;Hemostasis;Hydroxylation;Inflammatoryresponse;Phosphoprotein;Polymorphism;Proteaseinhibitor;Pyrrolidonecarboxylicacid;Referenceproteome;Repeat;Secreted;Signal;Thiolproteaseinhibitor;Vasoactive;Vasodilator		27	4	4	57.1	5.9	5.9	47.883	0.00021694	5.8016	76721000000	91	20.3692	20.6086	20.7553	28.0921	27.7582	21.3567	20.8138	20.5634	19.6389	28.1141	29.0179	20.8326	20.8222	25.623	30.1062
+	3.57895	-0.583499	P02144;B0QYF8;F2Z2F1;Q8WVH6	P02144;B0QYF8;F2Z2F1;Q8WVH6	Myoglobin	MB	Color [Blue]	9	4					anatomical structure development;brown fat cell differentiation;cell differentiation;cellular developmental process;cellular process;developmental process;enucleate erythrocyte differentiation;erythrocyte differentiation;fat cell differentiation;heart development;multicellular organismal process;muscle contraction;muscle system process;myeloid cell differentiation;organ development;response to ch…	binding;cation binding;heme binding;ion binding;iron ion binding;metal ion binding;oxygen binding;oxygen transporter activity;substrate-specific transporter activity;tetrapyrrole binding;transition metal ion binding;transporter activity	extracellular membrane-bounded organelle;extracellular organelle;extracellular region part;extracellular vesicular exosome;membrane-bounded organelle;membrane-bounded vesicle;organelle;vesicle	anatomical structure development;cell differentiation;cellular process;developmental process;multicellular organismal process;muscle contraction;response to chemical stimulus;response to endogenous stimulus;response to oxidative stress;response to stimulus;response to stress	extracellular organelle;organelle;vesicle		Globin	BLALOCK_ALZHEIMERS_DISEASE_UP;CAGGTG_V$E12_Q6;CCANNAGRKGGC_UNKNOWN;CHARAFE_BREAST_CANCER_LUMINAL_VS_MESENCHYMAL_UP;chr22q13;CREIGHTON_ENDOCRINE_THERAPY_RESISTANCE_5;CTAWWWATA_V$RSRFC4_Q2;DELPUECH_FOXO3_TARGETS_DN;DODD_NASOPHARYNGEAL_CARCINOMA_UP;FRASOR_RESPONSE_TO_ESTRADIOL_DN;GNF2_MYL2;GSE14769_UNSTIM_VS_40MIN_LPS_BMDM_UP;GSE17721_4_VS_24H_GARDIQUIMOD_BMDM_UP;GSE17721_LPS_VS_PAM3CSK4_0.5H_BMDM_U…	3D-structure;Completeproteome;Directproteinsequencing;Heme;Iron;Metal-binding;Muscleprotein;Oxygentransport;Polymorphism;Proteomicsidentification;Referenceproteome;Transport		26	26	7	94.2	94.2	33.1	17.184	0	323.31	27903000000000	23732	35.6591	35.5652	35.5139	36.1758	36.8585	36.6124	35.9023	35.7263	35.5243	36.0902	36.1341	36.4801	36.3409	36.0917	35.8156
+	1.64459	-1.64918	P05121	P05121	Plasminogen activator inhibitor 1	SERPINE1	Color [Blue]	9	4					aging;anatomical structure formation involved in morphogenesis;angiogenesis;biological regulation;biosynthetic process;blood coagulation;cell activation;cell aging;cell surface receptor linked signaling pathway;cellular biosynthetic process;cellular component organization;cellular component organization at cellular level;cellular component organization or biogenesis;cellular component organizatio…	binding;endopeptidase inhibitor activity;endopeptidase regulator activity;enzyme binding;enzyme inhibitor activity;enzyme regulator activity;peptidase inhibitor activity;peptidase regulator activity;protease binding;protein binding;receptor binding;serine-type endopeptidase inhibitor activity	cell part;cytoplasmic membrane-bounded vesicle lumen;cytoplasmic part;cytoplasmic vesicle part;extracellular matrix;extracellular membrane-bounded organelle;extracellular organelle;extracellular region;extracellular region part;extracellular space;extracellular vesicular exosome;intracellular organelle part;intracellular part;membrane;membrane-bounded organelle;membrane-bounded vesicle;membrane-e…	aging;anatomical structure formation involved in morphogenesis;biological regulation;biosynthetic process;cell activation;cellular component organization;cellular metabolic process;cellular nitrogen compound metabolic process;cellular process;coagulation;developmental process;establishment of localization;exocytosis;extracellular matrix organization;extracellular structure organization;macromolec…	cell part;extracellular matrix;extracellular organelle;extracellular region;extracellular space;membrane;organelle;plasma membrane;vesicle	Chagas disease (American trypanosomiasis);Complement and coagulation cascades;p53 signaling pathway	Serpin	ACEVEDO_LIVER_CANCER_DN;ALTEMEIER_RESPONSE_TO_LPS_WITH_MECHANICAL_VENTILATION;AMIT_EGF_RESPONSE_480_HELA;AMIT_EGF_RESPONSE_60_HELA;AMIT_SERUM_RESPONSE_240_MCF10A;BAELDE_DIABETIC_NEPHROPATHY_DN;BEGUM_TARGETS_OF_PAX3_FOXO1_FUSION_DN;BENPORATH_MYC_TARGETS_WITH_EBOX;BERENJENO_TRANSFORMED_BY_RHOA_REVERSIBLY_DN;BERENJENO_TRANSFORMED_BY_RHOA_UP;BIOCARTA_FIBRINOLYSIS_PATHWAY;BIOCARTA_PLATELETAPP_PATHWAY;…	3D-structure;Alternativesplicing;Completeproteome;Directproteinsequencing;Glycoprotein;Polymorphism;Proteaseinhibitor;Referenceproteome;Secreted;Serineproteaseinhibitor;Signal		22	22	1	60.4	60.4	2.5	45.059	0	323.31	109900000000	618	22.8505	24.0346	22.4384	24.337	22.6448	23.0934	22.2507	23.0354	20.5392	24.934	25.8175	27.2082	23.2379	22.3404	24.9794
+	4.68502	-1.05841	P05413;S4R371;S4R3A2	P05413;S4R371;S4R3A2	Fatty acid-binding protein, heart	FABP3	Color [Blue]	9	4					acylglycerol catabolic process;acylglycerol metabolic process;biological regulation;carboxylic acid metabolic process;catabolic process;cellular catabolic process;cellular ketone metabolic process;cellular lipid catabolic process;cellular lipid metabolic process;cellular metabolic process;cellular process;chemical homeostasis;cholesterol homeostasis;fatty acid metabolic process;glycerol ether cat…	binding;carboxylic acid binding;cytoskeletal protein binding;fatty acid binding;fatty acid transporter activity;icosanoid binding;icosatetraenoic acid binding;lipid binding;lipid transporter activity;long-chain fatty acid transporter activity;monocarboxylic acid binding;oleic acid binding;protein binding;substrate-specific transporter activity;transporter activity	cell part;cytoplasm;cytoplasmic part;cytosol;extracellular membrane-bounded organelle;extracellular organelle;extracellular region part;extracellular space;extracellular vesicular exosome;intracellular part;membrane-bounded organelle;membrane-bounded vesicle;organelle;sarcoplasm;vesicle	biological regulation;catabolic process;cellular ketone metabolic process;cellular lipid metabolic process;cellular metabolic process;cellular process;glycerol ether metabolic process;homeostatic process;lipid metabolic process;metabolic process;organic acid metabolic process;primary metabolic process;response to chemical stimulus;response to drug;response to endogenous stimulus;response to stimu…	cell part;cytoplasm;cytosol;extracellular organelle;extracellular space;organelle;vesicle	PPAR signaling pathway	Lipocalin	AFFAR_YY1_TARGETS_UP;BLALOCK_ALZHEIMERS_DISEASE_DN;BROWNE_HCMV_INFECTION_16HR_DN;CACGTG_V$MYC_Q2;CAGGTG_V$E12_Q6;CAHOY_NEURONAL;CAIRO_HEPATOBLASTOMA_CLASSES_DN;CELL_PROLIFERATION_GO_0008283;CHANG_CORE_SERUM_RESPONSE_DN;chr1p33;DEMAGALHAES_AGING_DN;EBAUER_TARGETS_OF_PAX3_FOXO1_FUSION_UP;FOSTER_TOLERANT_MACROPHAGE_UP;FULCHER_INFLAMMATORY_RESPONSE_LECTIN_VS_LPS_UP;GAUSSMANN_MLL_AF4_FUSION_TARGETS_E_…	3D-structure;Acetylation;Completeproteome;Cytoplasm;Directproteinsequencing;Lipid-binding;Phosphoprotein;Polymorphism;Proteomicsidentification;Referenceproteome;Transport		24	24	23	89.5	89.5	84.2	14.858	0	313.15	8605900000000	7229	34.2859	34.0631	34.1522	35.19	35.632	35.5394	34.6155	33.6608	33.65	34.9204	34.9116	34.7986	34.5792	34.4689	34.713
+	3.63294	-0.596876	P06576;H0YH81	P06576;H0YH81	ATP synthase subunit beta, mitochondrial;ATP synthase subunit beta	ATP5B	Color [Blue]	9	4					anatomical structure formation involved in morphogenesis;angiogenesis;ATP biosynthetic process;ATP hydrolysis coupled proton transport;ATP metabolic process;ATP synthesis coupled proton transport;biological regulation;biosynthetic process;cation homeostasis;cation transport;cell differentiation;cellular biosynthetic process;cellular cation homeostasis;cellular chemical homeostasis;cellular compon…	active transmembrane transporter activity;adenyl nucleotide binding;adenyl ribonucleotide binding;ATP binding;ATPase activity;ATPase activity, coupled;ATPase activity, coupled to movement of substances;ATPase activity, coupled to transmembrane movement of ions;ATPase activity, coupled to transmembrane movement of substances;binding;catalytic activity;cation transmembrane transporter activity;cati…	cell part;cell surface;cytoplasmic part;extracellular membrane-bounded organelle;extracellular organelle;extracellular region part;extracellular vesicular exosome;intracellular membrane-bounded organelle;intracellular non-membrane-bounded organelle;intracellular organelle;intracellular organelle lumen;intracellular organelle part;intracellular part;macromolecular complex;membrane;membrane part;me…	anatomical structure formation involved in morphogenesis;biological regulation;biosynthetic process;cell differentiation;cellular component organization;cellular homeostasis;cellular ion homeostasis;cellular metabolic process;cellular nitrogen compound metabolic process;cellular process;developmental process;establishment of localization;generation of precursor metabolites and energy;heterocycle …	cell part;cell surface;extracellular organelle;intracellular membrane-bounded organelle;intracellular non-membrane-bounded organelle;intracellular organelle;macromolecular complex;membrane;mitochondrion;nucleus;organelle;plasma membrane;protein complex;proton-transporting two-sector ATPase complex;vesicle	Alzheimer's disease;Huntington's disease;Oxidative phosphorylation;Parkinson's disease	ATP-synt_ab;ATP-synt_ab_C;ATP-synt_ab_N	ALCALA_APOPTOSIS;APPIERTO_RESPONSE_TO_FENRETINIDE_DN;BENPORATH_MYC_MAX_TARGETS;BLALOCK_ALZHEIMERS_DISEASE_DN;CAMP_UP.V1_UP;chr12q13;CYTOPLASM;CYTOPLASMIC_PART;DANG_BOUND_BY_MYC;DIAZ_CHRONIC_MEYLOGENOUS_LEUKEMIA_UP;ENK_UV_RESPONSE_KERATINOCYTE_DN;ENVELOPE;FLECHNER_BIOPSY_KIDNEY_TRANSPLANT_OK_VS_DONOR_DN;GAVIN_FOXP3_TARGETS_CLUSTER_T7;GCANCTGNY_V$MYOD_Q6;GCM_ACTG1;GCM_APEX1;GCM_CBFB;GCM_CSNK2B;GCM_…	Acetylation;ATP-binding;ATPsynthesis;CF(1);Completeproteome;Directproteinsequencing;Glycoprotein;Hydrogeniontransport;Hydrolase;Iontransport;Membrane;Mitochondrion;Mitochondrioninnermembrane;Nucleotide-binding;Phosphoprotein;Polymorphism;Proteomicsidentification;Referenceproteome;Transitpeptide;Transport	F1F0-ATP synthase (EC 3.6.3.14), mitochondrial	44	44	10	87.3	87.3	29.1	56.559	0	323.31	34615000000000	41506	36.2133	36.1649	36.3588	36.9345	37.0719	36.8187	36.5043	35.9344	35.8773	36.4261	36.4357	36.8598	36.7548	36.0502	36.41
+	3.76042	-0.552194	P06732	P06732	Creatine kinase M-type;Creatine kinase M-type, N-terminally processed	CKM	Color [Blue]	9	4					amine biosynthetic process;amine metabolic process;biosynthetic process;carboxylic acid biosynthetic process;carboxylic acid metabolic process;cellular amine metabolic process;cellular amino acid biosynthetic process;cellular amino acid metabolic process;cellular biosynthetic process;cellular ketone metabolic process;cellular metabolic process;cellular modified amino acid biosynthetic process;cel…	adenyl nucleotide binding;adenyl ribonucleotide binding;ATP binding;binding;catalytic activity;creatine kinase activity;kinase activity;nucleotide binding;phosphotransferase activity, nitrogenous group as acceptor;purine nucleotide binding;purine ribonucleoside triphosphate binding;purine ribonucleotide binding;ribonucleotide binding;transferase activity;transferase activity, transferring phospho…	cell part;cytoplasmic part;cytosol;intracellular part	amine metabolic process;biosynthetic process;cellular amino acid metabolic process;cellular ketone metabolic process;cellular metabolic process;cellular nitrogen compound metabolic process;cellular process;metabolic process;nitrogen compound metabolic process;organic acid metabolic process;primary metabolic process;small molecule metabolic process	cell part;cytosol	Arginine and proline metabolism	ATP-gua_Ptrans;ATP-gua_PtransN	BANDRES_RESPONSE_TO_CARMUSTIN_MGMT_48HR_DN;BIOCARTA_SARS_PATHWAY;CAGCTG_V$AP4_Q5;CAGGTG_V$E12_Q6;CCAWWNAAGG_V$SRF_Q4;CCCNNGGGAR_V$OLF1_01;chr19q13;CTAWWWATA_V$RSRFC4_Q2;DAIRKEE_CANCER_PRONE_RESPONSE_BPA;DELASERNA_MYOD_TARGETS_UP;DODD_NASOPHARYNGEAL_CARCINOMA_UP;GNF2_TTN;GSE13411_IGM_VS_SWITCHED_MEMORY_BCELL_UP;GSE20151_CTRL_VS_FUSOBACT_NUCLEATUM_NEUTROPHIL_UP;GSE24142_DN2_VS_DN3_THYMOCYTE_ADULT_U…	3D-structure;ATP-binding;Completeproteome;Cytoplasm;Directproteinsequencing;Kinase;Nucleotide-binding;Polymorphism;Referenceproteome;Transferase		44	44	42	86.4	86.4	86.4	43.101	0	323.31	36336000000000	34038	36.8248	36.7061	36.595	37.5846	37.6861	37.5089	36.9852	36.6653	36.3678	37.118	37.2146	37.351	37.2671	37.104	36.9031
+	5.63728	-0.522182	P06744;A0A0A0MTS2;P06744-2;K7EQ48;K7EPY4;K7EP41;K7ENA0;K7ERC6;K7ELR7;K7ERK8;K7EIL4	P06744;A0A0A0MTS2;P06744-2;K7EQ48	Glucose-6-phosphate isomerase	GPI	Color [Blue]	9	4					alcohol biosynthetic process;alcohol catabolic process;alcohol metabolic process;aldehyde biosynthetic process;aldehyde catabolic process;anatomical structure formation involved in morphogenesis;angiogenesis;behavior;biological regulation;biosynthetic process;carbohydrate biosynthetic process;carbohydrate catabolic process;carbohydrate metabolic process;catabolic process;cellular aldehyde metabol…	binding;carbohydrate binding;catalytic activity;glucose-6-phosphate isomerase activity;intramolecular oxidoreductase activity;intramolecular oxidoreductase activity, interconverting aldoses and ketoses;intramolecular transferase activity;isomerase activity;monosaccharide binding;sugar binding	cell part;cell projection;cytoplasm;cytoplasmic part;cytosol;extracellular membrane-bounded organelle;extracellular organelle;extracellular region part;extracellular space;extracellular vesicular exosome;intracellular organelle part;intracellular part;membrane;membrane-bounded organelle;membrane-bounded vesicle;neuron projection;nuclear part;nucleoplasm;organelle;organelle part;plasma membrane;ve…	alcohol metabolic process;anatomical structure formation involved in morphogenesis;behavior;biological regulation;biosynthetic process;carbohydrate metabolic process;catabolic process;cellular aldehyde metabolic process;cellular metabolic process;cellular nitrogen compound metabolic process;cellular process;developmental process;generation of precursor metabolites and energy;immune system process…	cell part;cell projection;cytoplasm;cytosol;extracellular organelle;extracellular space;membrane;neuron projection;nucleoplasm;organelle;plasma membrane;vesicle	Amino sugar and nucleotide sugar metabolism;Glycolysis / Gluconeogenesis;Pentose phosphate pathway;Starch and sucrose metabolism	PGI	ALCALA_APOPTOSIS;BIOCARTA_GLYCOLYSIS_PATHWAY;BLALOCK_ALZHEIMERS_DISEASE_DN;BRACHAT_RESPONSE_TO_CAMPTOTHECIN_DN;BRACHAT_RESPONSE_TO_METHOTREXATE_DN;BURTON_ADIPOGENESIS_5;BYSTRYKH_HEMATOPOIESIS_STEM_CELL_QTL_CIS;CCCAGAG,MIR-326;chr19q13;COLLER_MYC_TARGETS_UP;CREIGHTON_AKT1_SIGNALING_VIA_MTOR_DN;DAZARD_RESPONSE_TO_UV_NHEK_UP;DAZARD_UV_RESPONSE_CLUSTER_G5;FONTAINE_FOLLICULAR_THYROID_ADENOMA_DN;GARY_C…	3D-structure;Acetylation;Alternativesplicing;Angiogenesis;Completeproteome;Cytokine;Cytoplasm;Directproteinsequencing;Diseasemutation;Gluconeogenesis;Glycolysis;Growthfactor;Hereditaryhemolyticanemia;Isomerase;Phosphoprotein;Polymorphism;Proteomicsidentification;Referenceproteome;Secreted;Ublconjugation		40	40	25	76.5	76.5	46.8	63.146	0	323.31	5106300000000	11376	33.9393	33.5472	33.4228	33.9834	34.1557	34.1475	33.7492	33.5247	33.5227	34.1678	34.2477	33.956	33.5772	33.633	33.4706
+	7.30404	-3.32285	P06858;E5RJI0;E7EW14;E5RHN7	P06858	Lipoprotein lipase	LPL	Color [Blue]	9	4	+				acylglycerol biosynthetic process;acylglycerol catabolic process;acylglycerol metabolic process;biological regulation;biosynthetic process;carboxylic acid biosynthetic process;carboxylic acid metabolic process;catabolic process;cellular biosynthetic process;cellular catabolic process;cellular component organization;cellular component organization or biogenesis;cellular ketone metabolic process;ce…	apolipoprotein binding;binding;carbohydrate binding;carboxylic ester hydrolase activity;catalytic activity;glycosaminoglycan binding;heparin binding;hydrolase activity;hydrolase activity, acting on ester bonds;lipase activity;lipid binding;lipoprotein lipase activity;pattern binding;phospholipase activity;polysaccharide binding;protein binding;receptor binding;triglyceride binding;triglyceride li…	anchored to membrane;cell part;cell surface;chylomicron;extracellular matrix;extracellular membrane-bounded organelle;extracellular organelle;extracellular region;extracellular region part;extracellular space;extracellular vesicular exosome;intrinsic to membrane;macromolecular complex;membrane;membrane part;membrane-bounded organelle;membrane-bounded vesicle;organelle;plasma lipoprotein particle;…	biological regulation;biosynthetic process;catabolic process;cellular component organization;cellular ketone metabolic process;cellular lipid metabolic process;cellular metabolic process;cellular process;detection of stimulus;glycerol ether metabolic process;homeostatic process;lipid metabolic process;macromolecule metabolic process;metabolic process;multicellular organismal process;organic acid …	cell part;cell surface;extracellular matrix;extracellular organelle;extracellular region;extracellular space;macromolecular complex;membrane;organelle;plasma membrane;vesicle	Alzheimer's disease;Glycerolipid metabolism;PPAR signaling pathway	Lipase;PLAT	ACOSTA_PROLIFERATION_INDEPENDENT_MYC_TARGETS_UP;AKT_UP.V1_DN;AKT_UP_MTOR_DN.V1_DN;BAELDE_DIABETIC_NEPHROPATHY_DN;BENPORATH_EED_TARGETS;BENPORATH_ES_WITH_H3K27ME3;BENPORATH_PRC2_TARGETS;BENPORATH_SUZ12_TARGETS;BILBAN_B_CLL_LPL_UP;BIOCARTA_PPARA_PATHWAY;BLALOCK_ALZHEIMERS_DISEASE_UP;BOQUEST_STEM_CELL_CULTURED_VS_FRESH_UP;BORLAK_LIVER_CANCER_EGF_UP;BURTON_ADIPOGENESIS_10;BURTON_ADIPOGENESIS_6;BURTON…	Cellmembrane;Chylomicron;Completeproteome;Directproteinsequencing;Diseasemutation;Disulfidebond;Glycoprotein;GPI-anchor;Heparin-binding;Hydrolase;Hyperlipidemia;Lipiddegradation;Lipidmetabolism;Lipoprotein;Membrane;Nitration;Polymorphism;Proteomicsidentification;Referenceproteome;Secreted;Signal;VLDL		15	15	15	34.5	34.5	34.5	53.162	0	310.22	63866000000	410	25.7979	26.084	27.5421	29.4216	28.1514	29.6772	25.3247	24.9917	25.2665	29.6561	29.2881	28.0644	25.5267	25.7985	26.6641
+	4.27317	-0.915756	P07108;P07108-6	P07108	Acyl-CoA-binding protein	DBI	Color [Blue]	9	4					acylglycerol metabolic process;anatomical structure development;behavior;behavioral defense response;behavioral fear response;biological regulation;cellular lipid metabolic process;cellular metabolic process;cellular process;cognition;defense response;developmental process;epidermis development;establishment of localization;fear response;glycerol ether metabolic process;glycerolipid metabolic pro…	benzodiazepine receptor binding;binding;lipid binding;protein binding;protein dimerization activity;receptor binding	cell part;cytoplasmic part;endoplasmic reticulum;endoplasmic reticulum part;extracellular membrane-bounded organelle;extracellular organelle;extracellular region part;extracellular vesicular exosome;Golgi apparatus;intracellular membrane-bounded organelle;intracellular organelle;intracellular organelle part;intracellular part;membrane-bounded organelle;membrane-bounded vesicle;mitochondrion;organ…	anatomical structure development;behavior;biological regulation;cellular lipid metabolic process;cellular metabolic process;cellular process;developmental process;establishment of localization;glycerol ether metabolic process;lipid metabolic process;metabolic process;molting cycle;multicellular organismal process;neurological system process;primary metabolic process;response to stimulus;response …	cell part;endoplasmic reticulum;extracellular organelle;Golgi apparatus;intracellular membrane-bounded organelle;intracellular organelle;mitochondrion;organelle;vesicle	PPAR signaling pathway	ACBP	ACEVEDO_METHYLATED_IN_LIVER_CANCER_DN;BENPORATH_MYC_MAX_TARGETS;BENPORATH_MYC_TARGETS_WITH_EBOX;BORCZUK_MALIGNANT_MESOTHELIOMA_UP;BURTON_ADIPOGENESIS_5;BUYTAERT_PHOTODYNAMIC_THERAPY_STRESS_DN;BYSTRYKH_HEMATOPOIESIS_STEM_CELL_QTL_CIS;CAGGTA_V$AREB6_01;CHEN_LIVER_METABOLISM_QTL_CIS;CHIANG_LIVER_CANCER_SUBCLASS_UNANNOTATED_DN;chr2q12;CONCANNON_APOPTOSIS_BY_EPOXOMICIN_DN;CREIGHTON_ENDOCRINE_THERAPY_R…	3D-structure;Acetylation;Alternativepromoterusage;Alternativesplicing;Completeproteome;Directproteinsequencing;Endoplasmicreticulum;Golgiapparatus;Lipid-binding;Phosphoprotein;Polymorphism;Referenceproteome;Transport		9	9	2	71.3	71.3	18.4	10.044	0	323.31	2124200000000	2475	31.0561	31.1934	31.7015	32.4546	32.9868	32.8594	31.7124	31.4523	31.5267	32.1623	32.2074	32.2764	30.8876	31.2683	31.6724
+	5.17895	-0.906951	P07195;A8MW50;C9J7H8;F5H793	P07195	L-lactate dehydrogenase B chain	LDHB	Color [Blue]	9	4					carbohydrate metabolic process;carboxylic acid metabolic process;cellular ketone metabolic process;cellular metabolic process;cellular nitrogen compound metabolic process;cellular process;coenzyme metabolic process;cofactor metabolic process;heterocycle metabolic process;lactate metabolic process;metabolic process;monocarboxylic acid metabolic process;NAD metabolic process;nicotinamide nucleotide…	binding;catalytic activity;coenzyme binding;cofactor binding;lactate dehydrogenase activity;L-lactate dehydrogenase activity;NAD binding;nucleotide binding;oxidoreductase activity;oxidoreductase activity, acting on CH-OH group of donors;oxidoreductase activity, acting on the CH-OH group of donors, NAD or NADP as acceptor	cell part;cytoplasm;cytoplasmic part;cytosol;extracellular membrane-bounded organelle;extracellular organelle;extracellular region part;extracellular vesicular exosome;intracellular membrane-bounded organelle;intracellular organelle;intracellular part;membrane;membrane part;membrane raft;membrane-bounded organelle;membrane-bounded vesicle;mitochondrion;organelle;vesicle	carbohydrate metabolic process;cellular ketone metabolic process;cellular metabolic process;cellular nitrogen compound metabolic process;cellular process;cofactor metabolic process;heterocycle metabolic process;metabolic process;nitrogen compound metabolic process;nucleobase-containing compound metabolic process;nucleobase-containing small molecule metabolic process;nucleotide metabolic process;o…	cell part;cytoplasm;cytosol;extracellular organelle;intracellular membrane-bounded organelle;intracellular organelle;membrane;mitochondrion;organelle;vesicle	Cysteine and methionine metabolism;Glycolysis / Gluconeogenesis;Propanoate metabolism;Pyruvate metabolism	Ldh_1_C;Ldh_1_N	AFFAR_YY1_TARGETS_UP;BHATTACHARYA_EMBRYONIC_STEM_CELL;BIOCARTA_SARS_PATHWAY;BOYLAN_MULTIPLE_MYELOMA_C_D_DN;BURTON_ADIPOGENESIS_6;CASORELLI_ACUTE_PROMYELOCYTIC_LEUKEMIA_DN;CHARAFE_BREAST_CANCER_LUMINAL_VS_MESENCHYMAL_DN;CHEN_METABOLIC_SYNDROM_NETWORK;chr12p12;CHYLA_CBFA2T3_TARGETS_UP;CYTOPLASM;DELACROIX_RAR_BOUND_ES;DIAZ_CHRONIC_MEYLOGENOUS_LEUKEMIA_UP;DURAND_STROMA_MAX_UP;FARMER_BREAST_CANCER_APO…	3D-structure;Acetylation;Completeproteome;Cytoplasm;Directproteinsequencing;Diseasemutation;NAD;Oxidoreductase;Phosphoprotein;Polymorphism;Proteomicsidentification;Referenceproteome		25	25	23	69.8	69.8	64.1	36.638	0	323.31	10387000000000	11748	34.7569	34.6424	34.4472	35.6346	35.7889	35.8654	34.906	34.308	34.2783	35.156	35.3533	35.3347	34.8447	34.9376	35.1785
+	3.61593	-1.31109	P07339;C9JH19;F8WD96;H7C469;H7C1V0;F8W787	P07339;C9JH19;F8WD96	Cathepsin D;Cathepsin D light chain;Cathepsin D heavy chain	CTSD	Color [Blue]	9	4					antigen processing and presentation;antigen processing and presentation of exogenous antigen;antigen processing and presentation of exogenous peptide antigen;antigen processing and presentation of exogenous peptide antigen via MHC class II;antigen processing and presentation of peptide antigen;antigen processing and presentation of peptide antigen via MHC class II;antigen processing and presentat…	aspartic-type endopeptidase activity;aspartic-type peptidase activity;catalytic activity;endopeptidase activity;hydrolase activity;peptidase activity;peptidase activity, acting on L-amino acid peptides	cell part;cytoplasmic membrane-bounded vesicle;cytoplasmic part;cytoplasmic vesicle;extracellular membrane-bounded organelle;extracellular organelle;extracellular region;extracellular region part;extracellular space;extracellular vesicular exosome;intracellular membrane-bounded organelle;intracellular organelle;intracellular organelle lumen;intracellular organelle part;intracellular part;lysosoma…	autophagy;catabolic process;cellular component disassembly;cellular component organization;cellular metabolic process;cellular process;extracellular matrix organization;extracellular structure organization;immune system process;macromolecule metabolic process;metabolic process;multicellular organismal process;primary metabolic process;protein catabolic process;protein metabolic process;proteolysis	cell part;cytoplasmic membrane-bounded vesicle;extracellular organelle;extracellular region;extracellular space;intracellular membrane-bounded organelle;intracellular organelle;lysosome;organelle;vacuole;vesicle	ko05152;Lysosome	A1_Propeptide;Asp	ACEVEDO_LIVER_TUMOR_VS_NORMAL_ADJACENT_TISSUE_DN;ACOSTA_PROLIFERATION_INDEPENDENT_MYC_TARGETS_DN;AMUNDSON_DNA_DAMAGE_RESPONSE_TP53;APPEL_IMATINIB_RESPONSE;BCAT_BILD_ET_AL_UP;BECKER_TAMOXIFEN_RESISTANCE_UP;BENPORATH_CYCLING_GENES;BENPORATH_EED_TARGETS;BHAT_ESR1_TARGETS_VIA_AKT1_UP;BIOCARTA_MTA3_PATHWAY;BLUM_RESPONSE_TO_SALIRASIB_UP;CAGCTG_V$AP4_Q5;CHEN_METABOLIC_SYNDROM_NETWORK;chr11p15;DELACROIX_…	3D-structure;Alzheimerdisease;Aspartylprotease;Completeproteome;Directproteinsequencing;Diseasemutation;Disulfidebond;Glycoprotein;Hydrolase;Lysosome;Neurodegeneration;Neuronalceroidlipofuscinosis;Polymorphism;Protease;Proteomicsidentification;Referenceproteome;Secreted;Signal;Zymogen		19	19	19	60.2	60.2	60.2	44.552	0	323.31	2365000000000	5385	31.6878	31.9037	32.8681	33.1927	32.8326	34.2857	31.8561	31.4076	32.4407	32.8991	32.7396	33.5014	31.8152	30.9458	32.7089
+	5.32178	-0.990761	P07919;A0A096LP55;A0A087X2B9;A0A087WTF2	P07919;A0A096LP55	Cytochrome b-c1 complex subunit 6, mitochondrial;Cytochrome b-c1 complex subunit 6	UQCRH;UQCRHL	Color [Blue]	9	4					aerobic respiration;cellular metabolic process;cellular process;cellular respiration;electron transport chain;energy derivation by oxidation of organic compounds;generation of precursor metabolites and energy;metabolic process;mitochondrial electron transport, ubiquinol to cytochrome c;oxidation-reduction process;oxidative phosphorylation;phosphate-containing compound metabolic process;phosphorus…	catalytic activity;cation transmembrane transporter activity;hydrogen ion transmembrane transporter activity;inorganic cation transmembrane transporter activity;ion transmembrane transporter activity;monovalent inorganic cation transmembrane transporter activity;oxidoreductase activity;oxidoreductase activity, acting on diphenols and related substances as donors;oxidoreductase activity, acting on…	cell part;cytoplasmic part;intracellular membrane-bounded organelle;intracellular organelle;intracellular organelle part;intracellular part;membrane;membrane part;membrane-bounded organelle;mitochondrial inner membrane;mitochondrial membrane;mitochondrial membrane part;mitochondrial part;mitochondrial respiratory chain;mitochondrion;organelle;organelle inner membrane;organelle membrane;organelle …	cellular metabolic process;cellular process;cellular respiration;generation of precursor metabolites and energy;metabolic process;oxidative phosphorylation;phosphorus metabolic process;small molecule metabolic process	cell part;intracellular membrane-bounded organelle;intracellular organelle;membrane;mitochondrion;organelle	Alzheimer's disease;Cardiac muscle contraction;Huntington's disease;Oxidative phosphorylation;Parkinson's disease	UCR_hinge	ACEVEDO_LIVER_CANCER_UP;ACEVEDO_NORMAL_TISSUE_ADJACENT_TO_LIVER_TUMOR_UP;AEROBIC_RESPIRATION;BLALOCK_ALZHEIMERS_DISEASE_DN;BURTON_ADIPOGENESIS_5;CAIRO_HEPATOBLASTOMA_CLASSES_UP;CATION_TRANSMEMBRANE_TRANSPORTER_ACTIVITY;CCAWYNNGAAR_UNKNOWN;CELLULAR_RESPIRATION;chr1p34;chr1p36;CYTOPLASM;CYTOPLASMIC_PART;DAIRKEE_CANCER_PRONE_RESPONSE_BPA_E2;DODD_NASOPHARYNGEAL_CARCINOMA_DN;ENERGY_DERIVATION_BY_OXIDA…	Acetylation;Completeproteome;Disulfidebond;Electrontransport;Membrane;Mitochondrion;Mitochondrioninnermembrane;Polymorphism;Referenceproteome;Respiratorychain;Transitpeptide;Transport		7	7	7	82.4	82.4	82.4	10.739	0	323.31	642470000000	1039	30.7264	30.6648	30.851	32.1194	31.486	31.7551	31.3709	30.9759	30.9894	31.8253	32.1054	31.3886	30.5704	30.1484	31.0538
+	6.41863	-0.904763	P08237;P08237-2;F8VNX2;F8VZQ1;F8VX13;F8VSL1;F8VW30;F8VP00;F8VZI0;F8W1J8;F8VSF7;F8VTQ3;H0YHB8;F8VZ53;F8VSF5	P08237;P08237-2	ATP-dependent 6-phosphofructokinase, muscle type	PFKM	Color [Blue]	9	4					alcohol catabolic process;alcohol metabolic process;anatomical structure homeostasis;biological regulation;carbohydrate catabolic process;carbohydrate homeostasis;carbohydrate metabolic process;carbohydrate phosphorylation;catabolic process;cellular carbohydrate catabolic process;cellular carbohydrate metabolic process;cellular component assembly;cellular component organization;cellular component…	6-phosphofructokinase activity;adenyl nucleotide binding;adenyl ribonucleotide binding;ATP binding;binding;carbohydrate binding;carbohydrate kinase activity;catalytic activity;cation binding;enzyme binding;fructose binding;identical protein binding;ion binding;kinase activity;kinase binding;metal ion binding;monosaccharide binding;nucleotide binding;phosphofructokinase activity;phosphotransferase…	6-phosphofructokinase complex;apical plasma membrane;cell part;cytoplasmic part;cytosol;cytosolic part;extracellular membrane-bounded organelle;extracellular organelle;extracellular region part;extracellular vesicular exosome;intracellular part;macromolecular complex;membrane part;membrane-bounded organelle;membrane-bounded vesicle;organelle;plasma membrane part;protein complex;vesicle	alcohol metabolic process;biological regulation;carbohydrate metabolic process;catabolic process;cellular component assembly;cellular component organization;cellular homeostasis;cellular metabolic process;cellular process;generation of precursor metabolites and energy;homeostatic process;macromolecular complex assembly;metabolic process;phosphorus metabolic process;primary metabolic process;prote…	cell part;cytosol;extracellular organelle;macromolecular complex;organelle;protein complex;vesicle	Fructose and mannose metabolism;Galactose metabolism;Glycolysis / Gluconeogenesis;Methane metabolism;Pentose phosphate pathway	PFK	ACEVEDO_FGFR1_TARGETS_IN_PROSTATE_CANCER_MODEL_DN;ALCOHOL_METABOLIC_PROCESS;ALONSO_METASTASIS_UP;BANDRES_RESPONSE_TO_CARMUSTIN_MGMT_48HR_DN;BILD_MYC_ONCOGENIC_SIGNATURE;BIOCARTA_PTDINS_PATHWAY;BLALOCK_ALZHEIMERS_DISEASE_DN;CACTGTG,MIR-128A,MIR-128B;CAIRO_HEPATOBLASTOMA_UP;CARBOHYDRATE_CATABOLIC_PROCESS;CARBOHYDRATE_KINASE_ACTIVITY;CARBOHYDRATE_METABOLIC_PROCESS;CASORELLI_ACUTE_PROMYELOCYTIC_LEUKE…	3D-structure;Acetylation;Allostericenzyme;Alternativesplicing;ATP-binding;Completeproteome;Cytoplasm;Diseasemutation;Glycogenstoragedisease;Glycolysis;Glycoprotein;Kinase;Magnesium;Metal-binding;Nucleotide-binding;Phosphoprotein;Proteomicsidentification;Referenceproteome;Transferase		40	38	1	61.9	59.6	1.2	85.182	0	323.31	3996700000000	10370	33.3362	33.136	32.9297	33.7994	34.2573	34.4586	33.5269	33.0242	33.3461	33.7709	34.0024	33.9532	32.7577	33.1534	32.8833
+	4.2083	-0.614137	P08574	P08574	Cytochrome c1, heme protein, mitochondrial	CYC1	Color [Blue]	9	4					cellular metabolic process;cellular process;electron transport chain;generation of precursor metabolites and energy;metabolic process;oxidation-reduction process;respiratory electron transport chain;response to chemical stimulus;response to endogenous stimulus;response to glucagon stimulus;response to hormone stimulus;response to organic substance;response to peptide hormone stimulus;response to …	binding;cation binding;electron carrier activity;electron transporter, transferring electrons from CoQH2-cytochrome c reductase complex and cytochrome c oxidase complex activity;heme binding;ion binding;iron ion binding;metal ion binding;tetrapyrrole binding;transition metal ion binding	cell part;cytoplasmic part;integral to membrane;intracellular membrane-bounded organelle;intracellular organelle;intracellular organelle part;intracellular part;intrinsic to membrane;membrane;membrane part;membrane-bounded organelle;mitochondrial inner membrane;mitochondrial membrane;mitochondrial part;mitochondrion;nucleus;organelle;organelle inner membrane;organelle membrane;organelle part;resp…	cellular metabolic process;cellular process;generation of precursor metabolites and energy;metabolic process;response to chemical stimulus;response to endogenous stimulus;response to stimulus;small molecule metabolic process	cell part;intracellular membrane-bounded organelle;intracellular organelle;membrane;mitochondrion;nucleus;organelle	Alzheimer's disease;Cardiac muscle contraction;Huntington's disease;Oxidative phosphorylation;Parkinson's disease	Cytochrom_C1	AGUIRRE_PANCREATIC_CANCER_COPY_NUMBER_UP;ALONSO_METASTASIS_UP;BARIS_THYROID_CANCER_UP;BASSO_B_LYMPHOCYTE_NETWORK;BLALOCK_ALZHEIMERS_DISEASE_DN;BURTON_ADIPOGENESIS_5;CAIRO_HEPATOBLASTOMA_CLASSES_UP;CASORELLI_ACUTE_PROMYELOCYTIC_LEUKEMIA_DN;chr8q24;CYTOPLASM;CYTOPLASMIC_PART;DEURIG_T_CELL_PROLYMPHOCYTIC_LEUKEMIA_UP;DIAZ_CHRONIC_MEYLOGENOUS_LEUKEMIA_UP;DODD_NASOPHARYNGEAL_CARCINOMA_DN;ELECTRON_CARRI…	Completeproteome;Diseasemutation;Electrontransport;Heme;Iron;Membrane;Metal-binding;Mitochondrion;Mitochondrioninnermembrane;Polymorphism;Referenceproteome;Respiratorychain;Transitpeptide;Transmembrane;Transmembranehelix;Transport		17	17	17	56.3	56.3	56.3	35.422	0	323.31	3159900000000	5750	33.0994	33.288	33.341	34.0258	33.8354	34.0055	33.4917	33.0173	33.0049	33.3784	33.5615	33.6698	33.0258	32.9557	33.0109
+	7.47683	-4.56032	P08590;E9PGV7	P08590	Myosin light chain 3	MYL3	Color [Blue]	9	4	+				actin filament-based movement;actin filament-based process;actin-mediated cell contraction;actin-myosin filament sliding;anatomical structure development;anatomical structure morphogenesis;biological regulation;cardiac muscle contraction;cardiac muscle tissue morphogenesis;cellular component movement;cellular process;developmental process;multicellular organismal process;muscle contraction;muscle…	actin binding;actin monomer binding;binding;calcium ion binding;catalytic activity;cation binding;cytoskeletal protein binding;hydrolase activity;hydrolase activity, acting on acid anhydrides;hydrolase activity, acting on acid anhydrides, in phosphorus-containing anhydrides;ion binding;metal ion binding;motor activity;myosin binding;myosin heavy chain binding;myosin II binding;myosin II heavy cha…	A band;cell part;contractile fiber part;cytoplasmic part;cytoskeletal part;cytosol;I band;intracellular organelle part;intracellular part;macromolecular complex;muscle myosin complex;myosin complex;myosin II complex;organelle part;protein complex;sarcomere	anatomical structure development;anatomical structure morphogenesis;biological regulation;cellular component movement;cellular process;developmental process;multicellular organismal process;muscle contraction	cell part;cytosol;macromolecular complex;protein complex	Cardiac muscle contraction;Dilated cardiomyopathy;Hypertrophic cardiomyopathy (HCM)		ACTIN_CYTOSKELETON;BILANGES_SERUM_RESPONSE_TRANSLATION;BILANGES_SERUM_SENSITIVE_GENES;BORCZUK_MALIGNANT_MESOTHELIOMA_DN;BRUINS_UVC_RESPONSE_VIA_TP53_GROUP_A;CAGCTG_V$AP4_Q5;CAGGTG_V$E12_Q6;CATTGTYY_V$SOX9_B1;CHEMELLO_SOLEUS_VS_EDL_MYOFIBERS_UP;CHEMNITZ_RESPONSE_TO_PROSTAGLANDIN_E2_DN;chr3p;CONTRACTILE_FIBER;CONTRACTILE_FIBER_PART;CTTTGA_V$LEF1_Q2;CYTOPLASM;CYTOPLASMIC_PART;CYTOSKELETAL_PART;CYTOS…	Cardiomyopathy;Completeproteome;Directproteinsequencing;Diseasemutation;Methylation;Motorprotein;Muscleprotein;Myosin;Proteomicsidentification;Referenceproteome;Repeat		27	27	24	84.1	84.1	78.5	21.932	0	323.31	28107000000000	16458	32.5526	31.0363	31.5762	37.7008	37.8746	37.7129	33.8207	33.9044	32.4531	37.5025	37.5296	37.8583	35.03	34.0515	34.5739
+	3.47112	-0.648188	P09110;C9JDE9;H7C131;B4DVF4;F2Z2Q6;F2Z3P7	P09110;C9JDE9;H7C131	3-ketoacyl-CoA thiolase, peroxisomal	ACAA1	Color [Blue]	9	4					bile acid metabolic process;carboxylic acid catabolic process;carboxylic acid metabolic process;catabolic process;cellular catabolic process;cellular ketone metabolic process;cellular lipid catabolic process;cellular lipid metabolic process;cellular metabolic process;cellular process;fatty acid beta-oxidation;fatty acid beta-oxidation using acyl-CoA oxidase;fatty acid catabolic process;fatty acid…	acetyl-CoA C-acyltransferase activity;acyl-CoA oxidase activity;C-acyltransferase activity;catalytic activity;oxidoreductase activity;oxidoreductase activity, acting on the CH-CH group of donors;oxidoreductase activity, acting on the CH-CH group of donors, oxygen as acceptor;palmitoyl-CoA oxidase activity;transferase activity;transferase activity, transferring acyl groups;transferase activity, tr…	cell part;cytoplasmic part;intracellular membrane-bounded organelle;intracellular organelle;intracellular organelle lumen;intracellular organelle part;intracellular part;membrane;membrane-bounded organelle;membrane-enclosed lumen;microbody;microbody lumen;microbody part;organelle;organelle lumen;organelle part;peroxisomal matrix;peroxisomal part;peroxisome	catabolic process;cellular ketone metabolic process;cellular lipid metabolic process;cellular metabolic process;cellular process;lipid metabolic process;metabolic process;organic acid metabolic process;primary metabolic process;small molecule metabolic process	cell part;intracellular membrane-bounded organelle;intracellular organelle;membrane;microbody;organelle;peroxisome	Benzoate degradation;Biosynthesis of unsaturated fatty acids;Fatty acid metabolism;Peroxisome;PPAR signaling pathway;Valine, leucine and isoleucine degradation	Thiolase_C;Thiolase_N	ACEVEDO_LIVER_CANCER_DN;ACEVEDO_LIVER_TUMOR_VS_NORMAL_ADJACENT_TISSUE_DN;BLALOCK_ALZHEIMERS_DISEASE_UP;BOCHKIS_FOXA2_TARGETS;BOYAULT_LIVER_CANCER_SUBCLASS_G123_DN;BROWNE_HCMV_INFECTION_20HR_DN;BROWNE_HCMV_INFECTION_4HR_DN;BYSTRYKH_HEMATOPOIESIS_STEM_CELL_AND_BRAIN_QTL_CIS;CAIRO_HEPATOBLASTOMA_DN;CHESLER_BRAIN_HIGHEST_GENETIC_VARIANCE;CHESLER_BRAIN_QTL_CIS;chr3p23;CREIGHTON_ENDOCRINE_THERAPY_RESIS…	3D-structure;Acyltransferase;Alternativesplicing;Completeproteome;Fattyacidmetabolism;Lipidmetabolism;Peroxisome;Phosphoprotein;Polymorphism;Proteomicsidentification;Referenceproteome;Transferase;Transitpeptide		18	18	4	64.2	64.2	15.1	44.292	0	317.65	252990000000	1671	29.0624	29.6081	29.7527	29.9836	30.0679	30.1883	29.4289	29.6101	29.4764	29.9651	30.6548	30.0398	28.8217	29.1805	29.2729
+	2.43158	-1.16218	P09493;H0YKP3;A0A087WTJ7;H0YKZ6;H0YLS7	P09493	Tropomyosin alpha-1 chain	TPM1	Color [Blue]	9	4					actin cytoskeleton organization;actin filament-based movement;actin filament-based process;actin-mediated cell contraction;actin-myosin filament sliding;actomyosin structure organization;anatomical structure morphogenesis;biological regulation;cardiac muscle contraction;cardiac muscle tissue morphogenesis;cell projection organization;cellular component movement;cellular component organization;cel…	actin binding;binding;cytoskeletal protein binding;protein binding;structural constituent of cytoskeleton;structural constituent of muscle;structural molecule activity	actin filament bundle;actomyosin;bleb;cell part;cell projection;cell projection membrane;cell projection part;contractile fiber part;cytoplasmic part;cytoskeletal part;cytoskeleton;cytosol;filamentous actin;intracellular non-membrane-bounded organelle;intracellular organelle;intracellular organelle part;intracellular part;leading edge membrane;macromolecular complex;membrane part;muscle thin fila…	anatomical structure morphogenesis;biological regulation;cellular component movement;cellular component organization;cellular process;cytoskeleton organization;developmental process;embryo development;multicellular organismal process;muscle contraction;organelle organization;regulation of organelle organization;response to chemical stimulus;response to oxidative stress;response to stimulus;respon…	bleb;cell part;cell projection;cytoskeleton;cytosol;intracellular non-membrane-bounded organelle;intracellular organelle;macromolecular complex;organelle;protein complex	Cardiac muscle contraction;Dilated cardiomyopathy;Hypertrophic cardiomyopathy (HCM)	Tropomyosin;Tropomyosin_1	ACEVEDO_FGFR1_TARGETS_IN_PROSTATE_CANCER_MODEL_DN;ACEVEDO_LIVER_CANCER_WITH_H3K9ME3_DN;ACTIN_CYTOSKELETON;AFFAR_YY1_TARGETS_UP;AMIT_EGF_RESPONSE_60_MCF10A;AMIT_SERUM_RESPONSE_480_MCF10A;APRELIKOVA_BRCA1_TARGETS;BACOLOD_RESISTANCE_TO_ALKYLATING_AGENTS_UP;BERENJENO_ROCK_SIGNALING_NOT_VIA_RHOA_DN;BILD_HRAS_ONCOGENIC_SIGNATURE;BROWNE_HCMV_INFECTION_16HR_DN;BRUINS_UVC_RESPONSE_LATE;BURTON_ADIPOGENESIS…	Acetylation;Actin-binding;Alternativesplicing;Cardiomyopathy;Coiledcoil;Completeproteome;Cytoplasm;Cytoskeleton;Directproteinsequencing;Diseasemutation;Isopeptidebond;Muscleprotein;Phosphoprotein;Proteomicsidentification;Referenceproteome;Ublconjugation		52	3	0	81	6.3	0	32.708	0	115.73	3022300000000	1759	31.9602	32.4147	32.2271	33.4586	34.0678	33.8602	32.7911	32.6278	31.4119	33.2012	32.3271	34.1048	33.9038	32.5117	33.6255
+	4.72143	-0.632524	P09622;E9PEX6;P09622-2;F8WDM5;F2Z2E3;F8WDY5	P09622;E9PEX6;P09622-2	Dihydrolipoyl dehydrogenase, mitochondrial;Dihydrolipoyl dehydrogenase	DLD	Color [Blue]	9	4					acetyl-CoA catabolic process;acetyl-CoA metabolic process;amine catabolic process;amine metabolic process;anatomical structure morphogenesis;aspartate family amino acid catabolic process;aspartate family amino acid metabolic process;biological regulation;branched chain family amino acid catabolic process;branched chain family amino acid metabolic process;carboxylic acid catabolic process;carboxyl…	binding;catalytic activity;coenzyme binding;cofactor binding;dihydrolipoyl dehydrogenase activity;flavin adenine dinucleotide binding;oxidoreductase activity;oxidoreductase activity, acting on a sulfur group of donors;oxidoreductase activity, acting on a sulfur group of donors, NAD or NADP as acceptor;oxidoreductase activity, acting on NADH or NADPH	acrosomal matrix;cell part;cell projection;cilium;cytoplasmic part;cytoplasmic vesicle part;intracellular membrane-bounded organelle;intracellular organelle;intracellular organelle lumen;intracellular organelle part;intracellular part;membrane-bounded organelle;membrane-enclosed lumen;mitochondrial matrix;mitochondrial part;mitochondrion;nuclear part;nucleoplasm;organelle;organelle lumen;organell…	amine metabolic process;anatomical structure morphogenesis;biological regulation;catabolic process;cell maturation;cellular amino acid metabolic process;cellular homeostasis;cellular ion homeostasis;cellular ketone metabolic process;cellular metabolic process;cellular nitrogen compound metabolic process;cellular process;cofactor metabolic process;developmental maturation;developmental process;gen…	cell part;cell projection;cilium;intracellular membrane-bounded organelle;intracellular organelle;mitochondrion;nucleoplasm;organelle	Citrate cycle (TCA cycle);Glycine, serine and threonine metabolism;Glycolysis / Gluconeogenesis;Pyruvate metabolism;Valine, leucine and isoleucine degradation	Pyr_redox;Pyr_redox_2;Pyr_redox_dim	AGUIRRE_PANCREATIC_CANCER_COPY_NUMBER_UP;BLALOCK_ALZHEIMERS_DISEASE_DN;BURTON_ADIPOGENESIS_6;chr7q31;CYTOPLASM;CYTOPLASMIC_PART;DIAZ_CHRONIC_MEYLOGENOUS_LEUKEMIA_UP;ELECTRON_CARRIER_ACTIVITY;ENK_UV_RESPONSE_KERATINOCYTE_DN;FEVR_CTNNB1_TARGETS_DN;FLECHNER_BIOPSY_KIDNEY_TRANSPLANT_OK_VS_DONOR_UP;FLECHNER_BIOPSY_KIDNEY_TRANSPLANT_REJECTED_VS_OK_DN;GATTGGY_V$NFY_Q6_01;GNF2_SMC1L1;GSE11924_TFH_VS_TH1_…	3D-structure;Acetylation;Alternativesplicing;Completeproteome;Diseasemutation;Disulfidebond;FAD;Flavoprotein;Mitochondrion;NAD;Oxidoreductase;Phosphoprotein;Polymorphism;Proteomicsidentification;Redox-activecenter;Referenceproteome;Transitpeptide	Pyruvate dehydrogenase complex	30	30	4	79.8	79.8	11.8	54.177	0	323.31	5176600000000	8822	33.6848	33.9536	34.185	34.5477	34.6627	34.5568	34.0538	33.6685	33.8689	34.3783	34.761	34.2205	34.0394	34.3048	34.1593
+	2.62743	-0.572906	P09874;Q5VX84;Q5VX85	P09874	Poly [ADP-ribose] polymerase 1	PARP1	Color [Blue]	9	4					anatomical structure homeostasis;base-excision repair;biological regulation;biosynthetic process;cell differentiation;cell surface receptor linked signaling pathway;cellular biosynthetic process;cellular component organization;cellular component organization at cellular level;cellular component organization or biogenesis;cellular component organization or biogenesis at cellular level;cellular dev…	binding;catalytic activity;cation binding;coenzyme binding;cofactor binding;DNA binding;enzyme binding;identical protein binding;ion binding;kinase binding;metal ion binding;NAD binding;NAD+ ADP-ribosyltransferase activity;nucleic acid binding;nucleotide binding;protein binding;protein kinase binding;protein N-terminus binding;transcription factor binding;transferase activity;transferase activity…	cell part;envelope;intracellular membrane-bounded organelle;intracellular non-membrane-bounded organelle;intracellular organelle;intracellular organelle part;intracellular part;macromolecular complex;membrane;membrane-bounded organelle;non-membrane-bounded organelle;nuclear envelope;nuclear part;nucleolus;nucleoplasm;nucleoplasm part;nucleus;organelle;organelle envelope;organelle part;protein com…	biological regulation;biosynthetic process;cell differentiation;cellular component organization;cellular metabolic process;cellular nitrogen compound metabolic process;cellular process;chromosome organization;detection of stimulus;developmental process;DNA metabolic process;DNA repair;homeostatic process;macromolecule metabolic process;macromolecule modification;metabolic process;nitrogen compoun…	cell part;intracellular membrane-bounded organelle;intracellular non-membrane-bounded organelle;intracellular organelle;macromolecular complex;membrane;nuclear envelope;nucleolus;nucleoplasm;nucleus;organelle;protein complex;transcription factor complex	Base excision repair	BRCT;PADR1;PARP;PARP_reg;WGR;zf-PARP	ABDELMOHSEN_ELAVL4_TARGETS;ABRAMSON_INTERACT_WITH_AIRE;ACEVEDO_LIVER_CANCER_UP;ACEVEDO_LIVER_TUMOR_VS_NORMAL_ADJACENT_TISSUE_UP;ACOSTA_PROLIFERATION_INDEPENDENT_MYC_TARGETS_UP;ATGTTAA,MIR-302C;BAELDE_DIABETIC_NEPHROPATHY_DN;BENPORATH_ES_1;BENPORATH_MYC_TARGETS_WITH_EBOX;BENPORATH_PROLIFERATION;BIOCARTA_CASPASE_PATHWAY;BIOCARTA_CHEMICAL_PATHWAY;BIOCARTA_D4GDI_PATHWAY;BIOCARTA_FAS_PATHWAY;BIOCARTA_…	3D-structure;Acetylation;ADP-ribosylation;Completeproteome;Directproteinsequencing;DNA-binding;DNAdamage;DNArepair;Glycosyltransferase;Metal-binding;NAD;Nucleus;Phosphoprotein;Polymorphism;Proteomicsidentification;Referenceproteome;Repeat;Transcription;Transcriptionregulation;Transferase;Zinc;Zinc-finger	CAMK2-delta-MASH1 promoter-coactivator complex;CDK8-MED6-PARP1 complex;Condensin I-PARP-1-XRCC1 complex;CTCF-nucleophosmin-PARP-HIS-KPNA-LMNA-TOP complex;H2AX complex I;MASH1 promoter-coactivator complex;NCOA6-DNA-PK-Ku-PARP1 complex;Rap1 complex;RC complex during G2/M-phase of cell cycle;RC complex during S-phase of cell cycle;TLE1 corepressor complex (MASH1 promoter-corepressor complex);WRN-Ku7…	56	56	56	53.1	53.1	53.1	113.08	0	304.2	293740000000	2295	29.0942	29.7259	29.489	29.8097	29.8441	29.6269	28.8861	29.219	29.5745	30.1367	30.3234	30.1795	29.0152	29.0183	28.9699
+	3.7655	-0.89094	P10109	P10109	Adrenodoxin, mitochondrial	FDX1	Color [Blue]	9	4					alcohol metabolic process;biological regulation;biosynthetic process;C21-steroid hormone biosynthetic process;C21-steroid hormone metabolic process;cellular biosynthetic process;cellular hormone metabolic process;cellular metabolic process;cellular process;cholesterol metabolic process;hormone biosynthetic process;hormone metabolic process;lipid biosynthetic process;lipid metabolic process;metabo…	2 iron, 2 sulfur cluster binding;binding;cation binding;electron carrier activity;ion binding;iron ion binding;iron-sulfur cluster binding;metal cluster binding;metal ion binding;transition metal ion binding	cell part;cytoplasmic part;intracellular membrane-bounded organelle;intracellular organelle;intracellular organelle lumen;intracellular organelle part;intracellular part;membrane-bounded organelle;membrane-enclosed lumen;mitochondrial matrix;mitochondrial part;mitochondrion;organelle;organelle lumen;organelle part	alcohol metabolic process;biological regulation;biosynthetic process;cellular metabolic process;cellular process;hormone metabolic process;lipid metabolic process;metabolic process;primary metabolic process;small molecule metabolic process;xenobiotic metabolic process	cell part;intracellular membrane-bounded organelle;intracellular organelle;mitochondrion;organelle		Fer2	BRUINS_UVC_RESPONSE_LATE;BURTON_ADIPOGENESIS_5;CATION_BINDING;CHIARADONNA_NEOPLASTIC_TRANSFORMATION_KRAS_UP;chr11q22;CYTOPLASM;CYTOPLASMIC_PART;ELECTRON_CARRIER_ACTIVITY;GGGCGGR_V$SP1_Q6;GSE12845_IGD_NEG_BLOOD_VS_NAIVE_TONSIL_BCELL_UP;GSE12845_IGD_NEG_BLOOD_VS_PRE_GC_TONSIL_BCELL_UP;GSE13306_LAMINA_PROPRIA_VS_SPLEEN_TREG_DN;GSE13306_TREG_RA_VS_TCONV_RA_UP;GSE13738_RESTING_VS_TCR_ACTIVATED_CD4_TCE…	2Fe-2S;3D-structure;Acetylation;Cholesterolmetabolism;Completeproteome;Electrontransport;Iron;Iron-sulfur;Lipidmetabolism;Metal-binding;Mitochondrion;Referenceproteome;Steroidmetabolism;Steroidogenesis;Sterolmetabolism;Transitpeptide;Transport		7	7	7	38	38	38	19.393	0	99.144	54119000000	435	27.6425	26.5471	27.2262	27.393	27.932	28.1083	27.414	27.1045	26.529	28.3447	27.7577	28.1981	26.6078	26.6294	27.5798
+	3.98308	-0.457332	P10515;H0YDD4;E9PEJ4	P10515;H0YDD4;E9PEJ4	Dihydrolipoyllysine-residue acetyltransferase component of pyruvate dehydrogenase complex, mitochondrial;Acetyltransferase component of pyruvate dehydrogenase complex	DLAT	Color [Blue]	9	4					acetyl-CoA catabolic process;acetyl-CoA metabolic process;alcohol metabolic process;biological regulation;carbohydrate metabolic process;carboxylic acid metabolic process;catabolic process;cellular carbohydrate metabolic process;cellular catabolic process;cellular ketone metabolic process;cellular metabolic process;cellular process;coenzyme catabolic process;coenzyme metabolic process;cofactor ca…	acetyltransferase activity;catalytic activity;dihydrolipoamide S-acyltransferase activity;dihydrolipoyllysine-residue acetyltransferase activity;S-acetyltransferase activity;S-acyltransferase activity;transferase activity;transferase activity, transferring acyl groups;transferase activity, transferring acyl groups other than amino-acyl groups	cell part;cytoplasmic part;intracellular membrane-bounded organelle;intracellular organelle;intracellular organelle lumen;intracellular organelle part;intracellular part;macromolecular complex;membrane-bounded organelle;membrane-enclosed lumen;mitochondrial matrix;mitochondrial part;mitochondrial pyruvate dehydrogenase complex;mitochondrion;organelle;organelle lumen;organelle part;protein complex…	alcohol metabolic process;biological regulation;carbohydrate metabolic process;catabolic process;cellular ketone metabolic process;cellular metabolic process;cellular process;cofactor metabolic process;metabolic process;organic acid metabolic process;primary metabolic process;small molecule metabolic process	cell part;intracellular membrane-bounded organelle;intracellular organelle;macromolecular complex;mitochondrion;organelle;protein complex;pyruvate dehydrogenase complex	Citrate cycle (TCA cycle);Glycolysis / Gluconeogenesis;Pyruvate metabolism	2-oxoacid_dh;Biotin_lipoyl;E3_binding	BLALOCK_ALZHEIMERS_DISEASE_DN;BONOME_OVARIAN_CANCER_SURVIVAL_SUBOPTIMAL_DEBULKING;BURTON_ADIPOGENESIS_6;BYSTRYKH_HEMATOPOIESIS_STEM_CELL_QTL_TRANS;CASORELLI_ACUTE_PROMYELOCYTIC_LEUKEMIA_DN;chr11q23;DEURIG_T_CELL_PROLYMPHOCYTIC_LEUKEMIA_DN;GRAESSMANN_APOPTOSIS_BY_DOXORUBICIN_DN;GREGORY_SYNTHETIC_LETHAL_WITH_IMATINIB;GRUETZMANN_PANCREATIC_CANCER_UP;GSE10239_MEMORY_VS_KLRG1HIGH_EFF_CD8_TCELL_DN;GSE1…	3D-structure;Acetylation;Acyltransferase;Carbohydratemetabolism;Completeproteome;Glucosemetabolism;Lipoyl;Mitochondrion;Polymorphism;Proteomicsidentification;Referenceproteome;Repeat;Transferase;Transitpeptide;Tricarboxylicacidcycle		34	34	34	62.3	62.3	62.3	68.996	0	323.31	2963000000000	4935	33.5294	33.5884	33.531	33.7435	33.6845	33.9066	33.2749	32.9527	33.1065	33.7068	33.8219	33.6733	33.2087	33.552	33.4364
+	3.5746	-1.79159	P10916;G3V1V8;Q9BUA6	P10916;G3V1V8	Myosin regulatory light chain 2, ventricular/cardiac muscle isoform	MYL2	Color [Blue]	9	4	+				actin cytoskeleton organization;actin filament-based movement;actin filament-based process;actin-mediated cell contraction;actin-myosin filament sliding;actomyosin structure organization;anatomical structure development;anatomical structure formation involved in morphogenesis;anatomical structure morphogenesis;biological regulation;cardiac muscle contraction;cardiac muscle tissue morphogenesis;ca…	actin binding;actin monomer binding;binding;calcium ion binding;cation binding;cytoskeletal protein binding;ion binding;metal ion binding;myosin binding;myosin heavy chain binding;protein binding;structural constituent of muscle;structural molecule activity	A band;cell part;contractile fiber;contractile fiber part;cytoplasmic part;cytoskeletal part;cytoskeleton;cytosol;intracellular membrane-bounded organelle;intracellular non-membrane-bounded organelle;intracellular organelle;intracellular organelle part;intracellular part;macromolecular complex;membrane-bounded organelle;mitochondrion;myofibril;myosin complex;non-membrane-bounded organelle;organel…	anatomical structure development;anatomical structure formation involved in morphogenesis;anatomical structure morphogenesis;biological regulation;cell development;cellular component assembly;cellular component movement;cellular component organization;cellular process;circulatory system process;cytoskeleton organization;developmental process;multicellular organismal process;muscle contraction;org…	cell part;cytoskeleton;cytosol;intracellular membrane-bounded organelle;intracellular non-membrane-bounded organelle;intracellular organelle;macromolecular complex;mitochondrion;organelle;protein complex	Cardiac muscle contraction;Dilated cardiomyopathy;Focal adhesion;Hypertrophic cardiomyopathy (HCM);Leukocyte transendothelial migration;Regulation of actin cytoskeleton;Tight junction	EF-hand_1;EF-hand_7	AGUIRRE_PANCREATIC_CANCER_COPY_NUMBER_UP;ALK_DN.V1_DN;ATM_DN.V1_UP;BIOCARTA_ALK_PATHWAY;BIOCARTA_CCR3_PATHWAY;BIOCARTA_ECM_PATHWAY;BIOCARTA_MCALPAIN_PATHWAY;BIOCARTA_MYOSIN_PATHWAY;BIOCARTA_RAC1_PATHWAY;BIOCARTA_RHO_PATHWAY;BYSTRYKH_HEMATOPOIESIS_STEM_CELL_QTL_CIS;CAGGTG_V$E12_Q6;CAGNWMCNNNGAC_UNKNOWN;CALCIUM_ION_BINDING;CATION_BINDING;CHEMELLO_SOLEUS_VS_EDL_MYOFIBERS_UP;chr12q23;chr7q22;CYTOPLAS…	Calcium;Cardiomyopathy;Completeproteome;Cytoplasm;Directproteinsequencing;Diseasemutation;Metal-binding;Methylation;Motorprotein;Muscleprotein;Myosin;Phosphoprotein;Polymorphism;Proteomicsidentification;Referenceproteome;Repeat		21	21	21	89.2	89.2	89.2	18.789	0	323.31	23074000000000	16027	34.8543	33.5089	34.0142	36.4697	36.7734	36.7542	35.3703	34.6365	33.2786	36.2808	36.5567	36.6462	36.2266	36.0837	36.1066
+	1.65158	-1.94143	P11137;P11137-3;P11137-2;A8MZ31	P11137;P11137-3	Microtubule-associated protein 2	MAP2	Color [Blue]	9	4					anatomical structure development;anatomical structure morphogenesis;axonogenesis;cell development;cell part morphogenesis;cell projection morphogenesis;cell projection organization;cellular component morphogenesis;cellular component organization;cellular component organization at cellular level;cellular component organization or biogenesis;cellular component organization or biogenesis at cellular…	binding;dystroglycan binding;glycoprotein binding;protein binding;structural molecule activity	cell body;cell part;cell projection part;cytoplasm;cytoskeletal part;dendritic shaft;intracellular non-membrane-bounded organelle;intracellular organelle;intracellular organelle part;intracellular part;macromolecular complex;microtubule;microtubule associated complex;neuronal cell body;non-membrane-bounded organelle;nuclear part;nuclear periphery;nucleolus;organelle;organelle part;protein complex	anatomical structure development;anatomical structure morphogenesis;cell development;cellular component morphogenesis;cellular component organization;cellular process;cytoskeleton organization;developmental process;organelle organization;response to chemical stimulus;response to stimulus	cell body;cell part;cytoplasm;intracellular non-membrane-bounded organelle;intracellular organelle;macromolecular complex;neuronal cell body;nucleolus;organelle;protein complex		MAP2_projctn;RII_binding_1;Tubulin-binding	AAAYRNCTG_UNKNOWN;ACTGTAG,MIR-139;AGGAGTG,MIR-483;ATF2_UP.V1_UP;ATGGYGGA_UNKNOWN;ATTCTTT,MIR-186;BIOCARTA_AKAPCENTROSOME_PATHWAY;BRCA1_DN.V1_UP;BROWNE_HCMV_INFECTION_10HR_UP;BROWNE_HCMV_INFECTION_48HR_DN;BRUINS_UVC_RESPONSE_EARLY_LATE;CAGTATT,MIR-200B,MIR-200C,MIR-429;CAMP_UP.V1_DN;CATGTAA,MIR-496;CATRRAGC_UNKNOWN;chr2q34;CONCANNON_APOPTOSIS_BY_EPOXOMICIN_UP;CTTTAAR_UNKNOWN;CTTTGT_V$LEF1_Q2;CYTOS…	Alternativesplicing;Calmodulin-binding;Completeproteome;Cytoplasm;Cytoskeleton;Microtubule;Phosphoprotein;Polymorphism;Proteomicsidentification;Referenceproteome;Repeat		64	64	31	46.5	46.5	22.6	199.52	0	122.85	43738000000	476	22.9356	26.1832	22.0645	27.1397	27.2812	27.2731	25.3471	24.7476	21.8996	24.3457	25.7572	23.3354	24.0314	20.9266	25.0719
+	5.07947	-0.703626	P11182;Q5VVL7	P11182;Q5VVL7	Lipoamide acyltransferase component of branched-chain alpha-keto acid dehydrogenase complex, mitochondrial	DBT	Color [Blue]	9	4					amine catabolic process;amine metabolic process;branched chain family amino acid catabolic process;branched chain family amino acid metabolic process;carboxylic acid catabolic process;carboxylic acid metabolic process;catabolic process;cellular amine metabolic process;cellular amino acid catabolic process;cellular amino acid metabolic process;cellular catabolic process;cellular ketone metabolic p…	binding;catalytic activity;dihydrolipoyllysine-residue (2-methylpropanoyl)transferase activity;enzyme binding;protein binding;transferase activity;transferase activity, transferring acyl groups;transferase activity, transferring acyl groups other than amino-acyl groups;ubiquitin protein ligase binding	cell part;cytoplasmic part;dihydrolipoyl dehydrogenase complex;intracellular membrane-bounded organelle;intracellular non-membrane-bounded organelle;intracellular organelle;intracellular organelle lumen;intracellular organelle part;intracellular part;macromolecular complex;membrane-bounded organelle;membrane-enclosed lumen;mitochondrial alpha-ketoglutarate dehydrogenase complex;mitochondrial matr…	amine metabolic process;catabolic process;cellular amino acid metabolic process;cellular ketone metabolic process;cellular metabolic process;cellular nitrogen compound metabolic process;cellular process;metabolic process;nitrogen compound metabolic process;organic acid metabolic process;primary metabolic process;small molecule metabolic process	cell part;intracellular membrane-bounded organelle;intracellular non-membrane-bounded organelle;intracellular organelle;macromolecular complex;mitochondrion;organelle;protein complex;tricarboxylic acid cycle enzyme complex	Valine, leucine and isoleucine degradation	2-oxoacid_dh;Biotin_lipoyl;E3_binding	BURTON_ADIPOGENESIS_6;CHEMNITZ_RESPONSE_TO_PROSTAGLANDIN_E2_DN;chr1p31;CUI_TCF21_TARGETS_2_DN;CYTOPLASM;CYTOPLASMIC_PART;FULCHER_INFLAMMATORY_RESPONSE_LECTIN_VS_LPS_DN;GAL_LEUKEMIC_STEM_CELL_UP;GEORGES_TARGETS_OF_MIR192_AND_MIR215;GRAESSMANN_APOPTOSIS_BY_DOXORUBICIN_UP;GRAESSMANN_APOPTOSIS_BY_SERUM_DEPRIVATION_UP;GRAESSMANN_RESPONSE_TO_MC_AND_DOXORUBICIN_UP;GSE13738_RESTING_VS_TCR_ACTIVATED_CD4_T…	3D-structure;Acetylation;Acyltransferase;Completeproteome;Directproteinsequencing;Diseasemutation;Lipoyl;Maplesyrupurinedisease;Mitochondrion;Phosphoprotein;Proteomicsidentification;Referenceproteome;Transferase;Transitpeptide		32	32	32	74.3	74.3	74.3	53.486	0	323.31	1248400000000	4572	31.9881	32.2269	32.1616	32.594	32.615	32.891	32.0374	31.6251	31.7911	32.4965	32.7566	32.3468	31.8152	31.4637	32.186
+	4.50476	-0.893418	P11217;P11217-2	P11217;P11217-2	Glycogen phosphorylase, muscle form	PYGM	Color [Blue]	9	4					alcohol metabolic process;carbohydrate catabolic process;carbohydrate metabolic process;catabolic process;cellular carbohydrate catabolic process;cellular carbohydrate metabolic process;cellular glucan metabolic process;cellular macromolecule metabolic process;cellular metabolic process;cellular polysaccharide catabolic process;cellular polysaccharide metabolic process;cellular process;energy der…	binding;catalytic activity;cofactor binding;glycogen phosphorylase activity;nucleotide binding;phosphorylase activity;pyridoxal phosphate binding;transferase activity;transferase activity, transferring glycosyl groups;transferase activity, transferring hexosyl groups;vitamin B6 binding;vitamin binding	cell part;cytoplasm;cytoplasmic part;cytosol;extracellular membrane-bounded organelle;extracellular organelle;extracellular region part;extracellular vesicular exosome;intracellular part;membrane-bounded organelle;membrane-bounded vesicle;organelle;vesicle	alcohol metabolic process;carbohydrate metabolic process;catabolic process;cellular metabolic process;cellular process;energy reserve metabolic process;generation of precursor metabolites and energy;macromolecule metabolic process;metabolic process;polysaccharide metabolic process;primary metabolic process;small molecule metabolic process	cell part;cytoplasm;cytosol;extracellular organelle;organelle;vesicle	Insulin signaling pathway;Starch and sucrose metabolism	Phosphorylase	BIOCARTA_FEEDER_PATHWAY;BIOPOLYMER_METABOLIC_PROCESS;CAGCTG_V$AP4_Q5;CARBOHYDRATE_METABOLIC_PROCESS;CELLULAR_CARBOHYDRATE_METABOLIC_PROCESS;CELLULAR_MACROMOLECULE_METABOLIC_PROCESS;CELLULAR_POLYSACCHARIDE_METABOLIC_PROCESS;chr11q12;CRX_NRL_DN.V1_DN;CTTTAAR_UNKNOWN;EBAUER_TARGETS_OF_PAX3_FOXO1_FUSION_UP;ENERGY_DERIVATION_BY_OXIDATION_OF_ORGANIC_COMPOUNDS;ENERGY_RESERVE_METABOLIC_PROCESS;GENERATION…	3D-structure;Acetylation;Allostericenzyme;Alternativesplicing;Carbohydratemetabolism;Completeproteome;Diseasemutation;Glycogenmetabolism;Glycogenstoragedisease;Glycosyltransferase;Nucleotide-binding;Phosphoprotein;Polymorphism;Pyridoxalphosphate;Referenceproteome;Transferase		66	48	46	73.4	54.5	52.5	97.091	0	323.31	2089300000000	5810	32.9808	32.6166	32.7175	33.6937	34.0846	33.4342	32.8669	32.7335	32.5906	33.737	34.3785	33.412	32.3493	32.9305	32.5861
+	4.99843	-0.652921	P11766;H0YAG8;D6RFE4;D6R9G2;D6RAY0	P11766	Alcohol dehydrogenase class-3	ADH5	Color [Blue]	9	4					aging;alcohol catabolic process;alcohol metabolic process;aldehyde catabolic process;biological regulation;catabolic process;cellular aldehyde metabolic process;cellular catabolic process;cellular lipid metabolic process;cellular macromolecule metabolic process;cellular metabolic process;cellular process;cellular protein metabolic process;developmental process;diterpenoid metabolic process;ethano…	alcohol dehydrogenase (NAD) activity;binding;carboxylic acid binding;catalytic activity;cation binding;electron carrier activity;fatty acid binding;formaldehyde dehydrogenase activity;ion binding;lipid binding;metal ion binding;monocarboxylic acid binding;oxidoreductase activity;oxidoreductase activity, acting on CH-OH group of donors;oxidoreductase activity, acting on the aldehyde or oxo group o…	cell part;cytoplasmic part;extracellular membrane-bounded organelle;extracellular organelle;extracellular region part;extracellular vesicular exosome;intracellular membrane-bounded organelle;intracellular organelle;intracellular part;membrane-bounded organelle;membrane-bounded vesicle;mitochondrion;nucleus;organelle;vesicle	aging;alcohol metabolic process;biological regulation;catabolic process;cellular aldehyde metabolic process;cellular lipid metabolic process;cellular metabolic process;cellular process;developmental process;lipid metabolic process;macromolecule metabolic process;macromolecule modification;metabolic process;multicellular organismal process;peptidyl-amino acid modification;primary metabolic process…	cell part;extracellular organelle;intracellular membrane-bounded organelle;intracellular organelle;mitochondrion;nucleus;organelle;vesicle	Chloroalkane and chloroalkene degradation;Drug metabolism - cytochrome P450;Fatty acid metabolism;Glycolysis / Gluconeogenesis;Metabolism of xenobiotics by cytochrome P450;Methane metabolism;Naphthalene degradation;Retinol metabolism;Tyrosine metabolism	ADH_N;ADH_zinc_N	ALCOHOL_METABOLIC_PROCESS;BAE_BRCA1_TARGETS_UP;BLALOCK_ALZHEIMERS_DISEASE_DN;BROWNE_HCMV_INFECTION_16HR_DN;BRUINS_UVC_RESPONSE_LATE;CHIANG_LIVER_CANCER_SUBCLASS_UNANNOTATED_DN;chr4q23;DIAZ_CHRONIC_MEYLOGENOUS_LEUKEMIA_UP;DODD_NASOPHARYNGEAL_CARCINOMA_DN;ELECTRON_CARRIER_ACTIVITY;ENK_UV_RESPONSE_KERATINOCYTE_DN;FLECHNER_BIOPSY_KIDNEY_TRANSPLANT_OK_VS_DONOR_UP;FLECHNER_BIOPSY_KIDNEY_TRANSPLANT_REJE…	3D-structure;Acetylation;Completeproteome;Cytoplasm;Directproteinsequencing;Metal-binding;NAD;Oxidoreductase;Phosphoprotein;Polymorphism;Proteomicsidentification;Referenceproteome;Zinc		22	22	22	74.9	74.9	74.9	39.724	0	323.31	1555600000000	4041	31.4993	30.9873	31.4855	32.0014	31.89	32.0746	31.4785	31.8785	31.2431	32.0928	32.077	31.8195	31.432	31.0748	31.5698
+	4.24456	-0.572352	P12235;V9GYG0	P12235;V9GYG0	ADP/ATP translocase 1	SLC25A4	Color [Blue]	9	4					adenine transport;apoptotic mitochondrial changes;biological regulation;cellular component organization;cellular component organization at cellular level;cellular component organization or biogenesis;cellular component organization or biogenesis at cellular level;cellular metabolic process;cellular process;energy derivation by oxidation of organic compounds;energy reserve metabolic process;establ…	adenine transmembrane transporter activity;nucleobase transmembrane transporter activity;nucleobase-containing compound transmembrane transporter activity;purine base transmembrane transporter activity;substrate-specific transmembrane transporter activity;substrate-specific transporter activity;transmembrane transporter activity;transporter activity	cell part;cytoplasmic part;integral to membrane;integral to plasma membrane;intracellular membrane-bounded organelle;intracellular organelle;intracellular organelle part;intracellular part;intrinsic to membrane;intrinsic to plasma membrane;membrane;membrane part;membrane-bounded organelle;mitochondrial inner membrane;mitochondrial membrane;mitochondrial part;mitochondrion;nucleus;organelle;organe…	biological regulation;cellular component organization;cellular metabolic process;cellular process;energy reserve metabolic process;establishment of localization;generation of precursor metabolites and energy;metabolic process;mitochondrion organization;nucleobase-containing compound transport;organelle organization;regulation of transport;small molecule metabolic process;transmembrane transport;t…	cell part;intracellular membrane-bounded organelle;intracellular organelle;membrane;mitochondrion;nucleus;organelle	Calcium signaling pathway;Huntington's disease;Parkinson's disease	Mito_carr	ACEVEDO_LIVER_TUMOR_VS_NORMAL_ADJACENT_TISSUE_UP;ATACCTC,MIR-202;BASSO_B_LYMPHOCYTE_NETWORK;BIOCARTA_ETC_PATHWAY;BROWNE_HCMV_INFECTION_18HR_UP;BROWNE_HCMV_INFECTION_24HR_UP;CAIRO_LIVER_DEVELOPMENT_UP;CASORELLI_ACUTE_PROMYELOCYTIC_LEUKEMIA_DN;chr4q35;CROONQUIST_NRAS_VS_STROMAL_STIMULATION_DN;CROONQUIST_STROMAL_STIMULATION_UP;CTAWWWATA_V$RSRFC4_Q2;CYTOPLASM;CYTOPLASMIC_PART;DACOSTA_UV_RESPONSE_VIA_…	Acetylation;Cardiomyopathy;Completeproteome;Directproteinsequencing;Diseasemutation;Host-virusinteraction;Isopeptidebond;Membrane;Mitochondrion;Mitochondrioninnermembrane;Progressiveexternalophthalmoplegia;Proteomicsidentification;Referenceproteome;Repeat;S-nitrosylation;Transmembrane;Transmembranehelix;Transport;Ublconjugation		33	33	15	86.9	86.9	51	33.064	0	323.31	20184000000000	16034	35.6443	35.7234	35.7852	36.434	36.5452	36.574	36.0819	35.5648	35.5715	35.9352	36.0765	36.2314	36.0609	35.9436	35.8936
+	3.33301	-0.666323	P12429;D6RFG5;D6RCA8;D6RAZ8	P12429;D6RFG5	Annexin A3;Annexin	ANXA3	Color [Blue]	9	4					biological regulation;cell activation;cell activation involved in immune response;cellular component organization;cellular component organization or biogenesis;cellular membrane organization;cellular process;defense response;defense response to bacterium;endocytosis;establishment of localization;establishment of localization in cell;exocytosis;immune effector process;immune system process;leukocy…	binding;calcium ion binding;calcium-dependent phospholipid binding;calcium-dependent protein binding;cation binding;enzyme inhibitor activity;enzyme regulator activity;ion binding;lipase inhibitor activity;lipid binding;metal ion binding;phospholipase A2 inhibitor activity;phospholipase inhibitor activity;phospholipid binding;protein binding	cell part;cytoplasm;cytoplasmic membrane-bounded vesicle;cytoplasmic part;cytoplasmic vesicle;cytoplasmic vesicle membrane;cytoplasmic vesicle part;endocytic vesicle membrane;extracellular membrane-bounded organelle;extracellular organelle;extracellular region part;extracellular vesicular exosome;intracellular membrane-bounded organelle;intracellular organelle;intracellular organelle part;intrace…	biological regulation;cell activation;cellular component organization;cellular membrane organization;cellular process;endocytosis;establishment of localization;exocytosis;immune system process;membrane invagination;membrane organization;multi-organism process;response to biotic stimulus;response to stimulus;response to stress;secretion;transport;vesicle-mediated transport	cell part;cytoplasm;cytoplasmic membrane-bounded vesicle;extracellular organelle;intracellular membrane-bounded organelle;intracellular organelle;membrane;organelle;plasma membrane;vesicle		Annexin	ACEVEDO_FGFR1_TARGETS_IN_PROSTATE_CANCER_MODEL_UP;APRELIKOVA_BRCA1_TARGETS;ATF2_S_UP.V1_UP;BASAKI_YBX1_TARGETS_UP;BERENJENO_TRANSFORMED_BY_RHOA_FOREVER_DN;BERENJENO_TRANSFORMED_BY_RHOA_UP;BMI1_DN.V1_UP;BMI1_DN_MEL18_DN.V1_UP;BOQUEST_STEM_CELL_DN;BROWNE_HCMV_INFECTION_48HR_UP;BRUECKNER_TARGETS_OF_MIRLET7A3_DN;BRUINS_UVC_RESPONSE_EARLY_LATE;BRUINS_UVC_RESPONSE_VIA_TP53_GROUP_B;BURTON_ADIPOGENESIS_8…	3D-structure;Acetylation;Annexin;Calcium;Calcium/phospholipid-binding;Completeproteome;Directproteinsequencing;PhospholipaseA2inhibitor;Polymorphism;Proteomicsidentification;Referenceproteome;Repeat		24	24	2	72.4	72.4	7.4	36.375	0	256.98	534460000000	2506	30.6602	30.7114	30.8327	31.0005	31.004	31.3549	30.2733	29.5613	30.288	31.1059	31.0629	30.5803	30.1764	29.915	30.5004
+	4.46177	-1.14897	P12883	P12883	Myosin-7	MYH7	Color [Blue]	9	4					actin filament-based movement;actin filament-based process;actin-mediated cell contraction;actin-myosin filament sliding;adult heart development;anatomical structure development;anatomical structure morphogenesis;biological regulation;cardiac muscle contraction;cardiac muscle tissue morphogenesis;cellular component movement;cellular process;developmental process;heart development;metabolic proces…	actin-dependent ATPase activity;adenyl nucleotide binding;adenyl ribonucleotide binding;ATP binding;ATPase activity;ATPase activity, coupled;binding;catalytic activity;hydrolase activity;hydrolase activity, acting on acid anhydrides;hydrolase activity, acting on acid anhydrides, in phosphorus-containing anhydrides;microfilament motor activity;motor activity;nucleoside-triphosphatase activity;nucl…	actin filament bundle;actomyosin;adherens junction;anchoring junction;cell junction;cell part;cell-substrate adherens junction;cell-substrate junction;contractile fiber part;cytoplasm;cytoplasmic part;cytoskeletal part;focal adhesion;intracellular organelle part;intracellular part;macromolecular complex;muscle myosin complex;myosin complex;myosin filament;myosin II complex;nuclear part;nucleoplas…	anatomical structure development;anatomical structure morphogenesis;biological regulation;cellular component movement;cellular process;developmental process;metabolic process;multicellular organismal process;muscle contraction	cell part;cytoplasm;macromolecular complex;nucleoplasm;protein complex	Tight junction;Viral myocarditis	Myosin_head;Myosin_N;Myosin_tail_1	ACEVEDO_METHYLATED_IN_LIVER_CANCER_DN;ACTIN_CYTOSKELETON;ACTIN_FILAMENT_BASED_MOVEMENT;ACTIN_FILAMENT_BASED_PROCESS;AFFAR_YY1_TARGETS_UP;ANATOMICAL_STRUCTURE_DEVELOPMENT;ANATOMICAL_STRUCTURE_MORPHOGENESIS;ATPASE_ACTIVITY;ATPASE_ACTIVITY_COUPLED;CAGGTA_V$AREB6_01;CELLULAR_LOCALIZATION;CHEMELLO_SOLEUS_VS_EDL_MYOFIBERS_UP;chr14q11;CYTOSKELETAL_PART;CYTOSKELETON;CYTOSKELETON_DEPENDENT_INTRACELLULAR_T…	3D-structure;Actin-binding;ATP-binding;Calmodulin-binding;Cardiomyopathy;Coiledcoil;Completeproteome;Cytoplasm;Diseasemutation;Isopeptidebond;Methylation;Motorprotein;Muscleprotein;Myosin;Nucleotide-binding;Polymorphism;Referenceproteome;Thickfilament;Ublconjugation		307	307	114	84	84	38.7	223.09	0	323.31	326140000000000	256330	38.8153	38.7641	38.739	40.497	40.8088	40.6799	39.7325	39.4375	39.249	40.1018	40.2881	40.684	40.2456	39.7703	39.9515
+	2.39193	-1.04077	P13051-2;F5GYA2;P13051;Q68DM5	P13051-2;F5GYA2;P13051;Q68DM5	Uracil-DNA glycosylase	UNG;DKFZp781L1143	Color [Blue]	9	4					2'-deoxyribonucleotide metabolic process;base-excision repair;base-excision repair, AP site formation;biological regulation;catabolic process;cellular catabolic process;cellular macromolecule catabolic process;cellular macromolecule metabolic process;cellular metabolic process;cellular nitrogen compound catabolic process;cellular nitrogen compound metabolic process;cellular process;cellular respo…	catalytic activity;DNA N-glycosylase activity;hydrolase activity;hydrolase activity, acting on glycosyl bonds;hydrolase activity, hydrolyzing N-glycosyl compounds;uracil DNA N-glycosylase activity	cell part;cytoplasmic part;intracellular membrane-bounded organelle;intracellular organelle;intracellular organelle part;intracellular part;membrane-bounded organelle;mitochondrion;nuclear part;nucleoplasm;nucleus;organelle;organelle part	biological regulation;catabolic process;cellular metabolic process;cellular nitrogen compound metabolic process;cellular process;DNA metabolic process;DNA modification;DNA recombination;DNA repair;heterocycle metabolic process;immune system process;macromolecule metabolic process;macromolecule modification;metabolic process;nitrogen compound metabolic process;nucleobase-containing compound catabo…	cell part;intracellular membrane-bounded organelle;intracellular organelle;mitochondrion;nucleoplasm;nucleus;organelle	Base excision repair;Primary immunodeficiency	UDG	AFFAR_YY1_TARGETS_DN;ATF2_S_UP.V1_UP;BAELDE_DIABETIC_NEPHROPATHY_DN;BASAKI_YBX1_TARGETS_UP;BASE_EXCISION_REPAIR;BENPORATH_CYCLING_GENES;BENPORATH_ES_1;BIOPOLYMER_METABOLIC_PROCESS;BLALOCK_ALZHEIMERS_DISEASE_UP;BLUM_RESPONSE_TO_SALIRASIB_UP;CCCNNGGGAR_V$OLF1_01;chr12q23;chr5p15;CHUANG_OXIDATIVE_STRESS_RESPONSE_DN;CREIGHTON_ENDOCRINE_THERAPY_RESISTANCE_1;CTCTGGA,MIR-520A,MIR-525;CYCLIN_D1_KE_.V1_DN…	3D-structure;Acetylation;Alternativesplicing;Completeproteome;Directproteinsequencing;Diseasemutation;DNAdamage;DNArepair;Glycosidase;Host-virusinteraction;Hydrolase;Mitochondrion;Nucleus;Phosphoprotein;Polymorphism;Proteomicsidentification;Referenceproteome		8	8	8	30.3	30.3	30.3	33.924	0	31.252	11287000000	97	25.0197	24.2616	23.9557	25.2749	26.0128	26.1597	24.6835	24.5284	24.9987	25.1828	25.4876	25.2593	24.8733	22.5733	25.1528
+	3.93674	-0.467092	P13073;H3BN72;H3BNV9;Q86WV2;H3BPG0;H3BNI5	P13073;H3BN72;H3BNV9;Q86WV2;H3BPG0	Cytochrome c oxidase subunit 4 isoform 1, mitochondrial	COX4I1	Color [Blue]	9	4					biosynthetic process;cellular biosynthetic process;cellular macromolecule metabolic process;cellular metabolic process;cellular nitrogen compound metabolic process;cellular process;electron transport chain;gene expression;generation of precursor metabolites and energy;macromolecule metabolic process;metabolic process;nitrogen compound metabolic process;nucleic acid metabolic process;nucleobase-co…	catalytic activity;cation transmembrane transporter activity;cytochrome-c oxidase activity;heme-copper terminal oxidase activity;hydrogen ion transmembrane transporter activity;inorganic cation transmembrane transporter activity;ion transmembrane transporter activity;monovalent inorganic cation transmembrane transporter activity;oxidoreductase activity;oxidoreductase activity, acting on a heme gr…	cell part;cytoplasmic part;extracellular membrane-bounded organelle;extracellular organelle;extracellular region part;extracellular vesicular exosome;intracellular membrane-bounded organelle;intracellular organelle;intracellular organelle part;intracellular part;membrane;membrane-bounded organelle;membrane-bounded vesicle;mitochondrial inner membrane;mitochondrial membrane;mitochondrial part;mito…	biosynthetic process;cellular metabolic process;cellular nitrogen compound metabolic process;cellular process;generation of precursor metabolites and energy;macromolecule metabolic process;metabolic process;nitrogen compound metabolic process;nucleobase-containing compound metabolic process;primary metabolic process;response to chemical stimulus;response to external stimulus;response to extracell…	cell part;extracellular organelle;intracellular membrane-bounded organelle;intracellular organelle;membrane;mitochondrion;nucleus;organelle;vesicle	Alzheimer's disease;Cardiac muscle contraction;Huntington's disease;Oxidative phosphorylation;Parkinson's disease	COX4	ACEVEDO_LIVER_CANCER_DN;ALCALA_APOPTOSIS;BLALOCK_ALZHEIMERS_DISEASE_DN;CATION_TRANSMEMBRANE_TRANSPORTER_ACTIVITY;CYTOCHROME_C_OXIDASE_ACTIVITY;GRATIAS_RETINOBLASTOMA_16Q24;GSE13485_CTRL_VS_DAY7_YF17D_VACCINE_PBMC_UP;GSE13485_DAY7_VS_DAY21_YF17D_VACCINE_PBMC_DN;GSE14308_TH1_VS_INDUCED_TREG_DN;GSE1432_1H_VS_24H_IFNG_MICROGLIA_UP;GSE1432_1H_VS_6H_IFNG_MICROGLIA_UP;GSE17721_0.5H_VS_24H_GARDIQUIMOD_BM…	Acetylation;Completeproteome;Directproteinsequencing;Membrane;Mitochondrion;Mitochondrioninnermembrane;Polymorphism;Proteomicsidentification;Referenceproteome;Transitpeptide		15	15	15	51.5	51.5	51.5	19.576	0	107.76	6529800000000	4953	34.4322	34.3611	34.4565	35.2807	35.0114	34.748	34.5215	33.9984	34.309	34.7509	34.9284	34.9919	34.4736	34.5831	34.5515
+	4.68615	-0.594557	P13637;P13637-2;P13637-3;M0R116	P13637;P13637-2;P13637-3;M0R116	Sodium/potassium-transporting ATPase subunit alpha-3	ATP1A3	Color [Blue]	9	4					adult behavior;adult locomotory behavior;associative learning;behavior;biological regulation;cation homeostasis;cation transport;cell surface receptor linked signaling pathway;cellular cation homeostasis;cellular chemical homeostasis;cellular homeostasis;cellular ion homeostasis;cellular metal ion homeostasis;cellular monovalent inorganic cation homeostasis;cellular potassium ion homeostasis;cell…	active transmembrane transporter activity;adenyl nucleotide binding;adenyl ribonucleotide binding;ATP binding;ATPase activity;ATPase activity, coupled;ATPase activity, coupled to movement of substances;ATPase activity, coupled to transmembrane movement of ions;ATPase activity, coupled to transmembrane movement of ions, phosphorylative mechanism;ATPase activity, coupled to transmembrane movement o…	axon;cell part;cell projection;cell projection part;cytoplasmic part;dendritic spine head;dendritic spine neck;endoplasmic reticulum;Golgi apparatus;integral to membrane;intracellular membrane-bounded organelle;intracellular organelle;intracellular part;intrinsic to membrane;macromolecular complex;membrane;membrane part;membrane-bounded organelle;myelin sheath;neuron projection;nucleus;organelle;…	behavior;biological regulation;cellular homeostasis;cellular ion homeostasis;cellular process;establishment of localization;homeostatic process;ion transport;multicellular organismal process;neurological system process;response to abiotic stimulus;response to chemical stimulus;response to drug;response to endogenous stimulus;response to stimulus;signal transduction;transmembrane transport;transpo…	cell part;cell projection;endoplasmic reticulum;Golgi apparatus;intracellular membrane-bounded organelle;intracellular organelle;macromolecular complex;membrane;neuron projection;nucleus;organelle;plasma membrane;protein complex;synapse;vesicle	Aldosterone-regulated sodium reabsorption;Bile secretion;Carbohydrate digestion and absorption;Cardiac muscle contraction;Endocrine and other factor-regulated calcium reabsorption;Gastric acid secretion;Mineral absorption;Pancreatic secretion;Protein digestion and absorption;Proximal tubule bicarbonate reclamation;Salivary secretion	Cation_ATPase_C;Cation_ATPase_N;E1-E2_ATPase;Hydrolase	ACTIVE_TRANSMEMBRANE_TRANSPORTER_ACTIVITY;ATGGYGGA_UNKNOWN;ATPASE_ACTIVITY;ATPASE_ACTIVITY_COUPLED;ATPASE_ACTIVITY_COUPLED_TO_MOVEMENT_OF_SUBSTANCES;ATPASE_ACTIVITY_COUPLED_TO_TRANSMEMBRANE_MOVEMENT_OF_IONS;ATPASE_ACTIVITY_COUPLED_TO_TRANSMEMBRANE_MOVEMENT_OF_IONS_PHOSPHORYLATIVE_MECHANISM;BANDRES_RESPONSE_TO_CARMUSTIN_MGMT_48HR_DN;BANDRES_RESPONSE_TO_CARMUSTIN_WITHOUT_MGMT_48HR_DN;BENPORATH_ES_W…	Alternativesplicing;ATP-binding;Cellmembrane;Completeproteome;Deafness;Diseasemutation;Dystonia;Hydrolase;Iontransport;Magnesium;Membrane;Metal-binding;Nucleotide-binding;Parkinsonism;Phosphoprotein;Potassium;Potassiumtransport;Proteomicsidentification;Referenceproteome;Sodium;Sodium/potassiumtransport;Sodiumtransport;Transmembrane;Transmembranehelix;Transport		51	31	1	53.9	32.7	0.8	111.75	0	323.31	675010000000	2873	31.6765	31.5291	31.2809	31.8839	32.0544	32.0549	31.6218	31.3084	30.8839	32.0956	31.9424	31.8344	30.9546	31.553	31.3186
+	2.13871	-1.71531	P13726;P13726-2	P13726	Tissue factor	F3	Color [Blue]	9	4					activation of blood coagulation via clotting cascade;activation of caspase activity;activation of plasma proteins involved in acute inflammatory response;biological regulation;blood coagulation;blood coagulation, extrinsic pathway;cell surface receptor linked signaling pathway;cellular process;cellular response to chemical stimulus;cellular response to cytokine stimulus;cellular response to organ…	binding;cytokine binding;cytokine receptor activity;enzyme binding;lipid binding;molecular transducer activity;phospholipid binding;protease binding;protein binding;receptor activity;signal transducer activity;signaling receptor activity;transmembrane signaling receptor activity	cell part;cell surface;extracellular matrix;extracellular membrane-bounded organelle;extracellular organelle;extracellular region part;extracellular space;extracellular vesicular exosome;integral to membrane;intrinsic to external side of plasma membrane;intrinsic to membrane;intrinsic to plasma membrane;membrane;membrane part;membrane-bounded organelle;membrane-bounded vesicle;organelle;plasma me…	biological regulation;cellular process;coagulation;macromolecule metabolic process;metabolic process;multicellular organismal process;primary metabolic process;protein maturation;protein metabolic process;regulation of body fluid levels;response to chemical stimulus;response to stimulus;signal transduction	cell part;cell surface;extracellular matrix;extracellular organelle;extracellular space;membrane;organelle;plasma membrane;vesicle	Complement and coagulation cascades	Interfer-bind;Tissue_fac	AACTGAC,MIR-223;ALTEMEIER_RESPONSE_TO_LPS_WITH_MECHANICAL_VENTILATION;AMIT_EGF_RESPONSE_120_HELA;BAELDE_DIABETIC_NEPHROPATHY_DN;BERENJENO_ROCK_SIGNALING_NOT_VIA_RHOA_DN;BIOCARTA_EXTRINSIC_PATHWAY;BMI1_DN.V1_UP;BMI1_DN_MEL18_DN.V1_UP;BOQUEST_STEM_CELL_UP;BOSCO_EPITHELIAL_DIFFERENTIATION_MODULE;BROWNE_HCMV_INFECTION_2HR_DN;BRUINS_UVC_RESPONSE_VIA_TP53_GROUP_B;BURTON_ADIPOGENESIS_9;BURTON_ADIPOGENES…	3D-structure;Alternativesplicing;Bloodcoagulation;Completeproteome;Disulfidebond;Glycoprotein;Hemostasis;Lipoprotein;Membrane;Palmitate;Polymorphism;Referenceproteome;Secreted;Signal;Transmembrane;Transmembranehelix	TF-FVIIa-FXa-TFPI complex	7	7	7	26.8	26.8	26.8	33.067	0.00013079	13.555	6697100000	68	21.9916	23.8819	23.5472	24.2476	23.4696	22.0862	22.7544	22.3024	23.1769	24.4215	22.8515	24.5201	21.1234	21.3373	20.4405
+	4.20918	-0.53378	P13804;P13804-2;H0YLU7;H0YK49;H0YNX6;H0YL12;H0YL83;H0YM12;J3KN60	P13804;P13804-2;H0YLU7;H0YK49;H0YNX6;H0YL12	Electron transfer flavoprotein subunit alpha, mitochondrial	ETFA	Color [Blue]	9	4					cellular metabolic process;cellular process;electron transport chain;generation of precursor metabolites and energy;metabolic process;oxidation-reduction process;respiratory electron transport chain;small molecule metabolic process	binding;catalytic activity;coenzyme binding;cofactor binding;electron carrier activity;flavin adenine dinucleotide binding;oxidoreductase activity	cell part;cytoplasmic part;extracellular membrane-bounded organelle;extracellular organelle;extracellular region part;extracellular vesicular exosome;intracellular membrane-bounded organelle;intracellular organelle;intracellular organelle lumen;intracellular organelle part;intracellular part;membrane-bounded organelle;membrane-bounded vesicle;membrane-enclosed lumen;mitochondrial matrix;mitochond…	cellular metabolic process;cellular process;generation of precursor metabolites and energy;metabolic process;small molecule metabolic process	cell part;extracellular organelle;intracellular membrane-bounded organelle;intracellular organelle;mitochondrion;organelle;vesicle		ETF;ETF_alpha	BENPORATH_MYC_MAX_TARGETS;BENPORATH_SUZ12_TARGETS;BLALOCK_ALZHEIMERS_DISEASE_DN;CAIRO_LIVER_DEVELOPMENT_DN;chr15q23;CYTOPLASM;CYTOPLASMIC_PART;DANG_BOUND_BY_MYC;DIAZ_CHRONIC_MEYLOGENOUS_LEUKEMIA_UP;DUTERTRE_ESTRADIOL_RESPONSE_24HR_DN;ELECTRON_CARRIER_ACTIVITY;FARMER_BREAST_CANCER_APOCRINE_VS_BASAL;FARMER_BREAST_CANCER_APOCRINE_VS_LUMINAL;FLECHNER_BIOPSY_KIDNEY_TRANSPLANT_OK_VS_DONOR_UP;FLECHNER_B…	3D-structure;Acetylation;Alternativesplicing;Completeproteome;Directproteinsequencing;Diseasemutation;Electrontransport;FAD;Flavoprotein;Glutaricaciduria;Mitochondrion;Phosphoprotein;Polymorphism;Proteomicsidentification;Referenceproteome;Transitpeptide;Transport		25	25	11	83.2	83.2	32.1	35.079	0	323.31	3633400000000	5416	33.3414	33.3929	33.8678	33.8571	34.0858	33.7262	33.4651	33.0967	33.2392	33.7638	34.1406	33.9497	33.2621	33.3667	33.7196
+	4.26637	-0.975455	P13807;M0QYU1	P13807	Glycogen [starch] synthase, muscle	GYS1	Color [Blue]	9	4					alcohol metabolic process;anatomical structure development;biosynthetic process;carbohydrate biosynthetic process;carbohydrate metabolic process;cellular biosynthetic process;cellular carbohydrate biosynthetic process;cellular carbohydrate metabolic process;cellular glucan metabolic process;cellular macromolecule biosynthetic process;cellular macromolecule metabolic process;cellular metabolic pro…	binding;carbohydrate binding;catalytic activity;enzyme binding;glucose binding;glucosyltransferase activity;glycogen (starch) synthase activity;kinase binding;monosaccharide binding;protein binding;protein kinase binding;sugar binding;transferase activity;transferase activity, transferring glycosyl groups;transferase activity, transferring hexosyl groups;UDP-glucosyltransferase activity;UDP-glyco…	cell part;cytoplasm;cytoplasmic part;cytosol;inclusion body;intracellular part;membrane	alcohol metabolic process;anatomical structure development;biosynthetic process;carbohydrate metabolic process;cellular metabolic process;cellular process;developmental process;energy reserve metabolic process;generation of precursor metabolites and energy;macromolecule metabolic process;metabolic process;polysaccharide metabolic process;primary metabolic process;small molecule metabolic process	cell part;cytoplasm;cytosol;membrane	Insulin signaling pathway;Starch and sucrose metabolism	Glycogen_syn	AAACCAC,MIR-140;ACACTCC,MIR-122A;AGGGCAG,MIR-18A;AGUIRRE_PANCREATIC_CANCER_COPY_NUMBER_UP;BOCHKIS_FOXA2_TARGETS;BURTON_ADIPOGENESIS_5;BYSTRYKH_HEMATOPOIESIS_STEM_CELL_QTL_TRANS;chr19q13;CHYLA_CBFA2T3_TARGETS_UP;CSR_LATE_UP.V1_UP;CTGCAGY_UNKNOWN;CYCLIN_D1_UP.V1_DN;DEBIASI_APOPTOSIS_BY_REOVIRUS_INFECTION_DN;DELASERNA_MYOD_TARGETS_UP;DURAND_STROMA_MAX_UP;ELVIDGE_HIF1A_AND_HIF2A_TARGETS_DN;ELVIDGE_HI…	Allostericenzyme;Alternativesplicing;Completeproteome;Diabetesmellitus;Diseasemutation;Glycogenbiosynthesis;Glycosyltransferase;Phosphoprotein;Polymorphism;Proteomicsidentification;Referenceproteome;Transferase		39	39	3	67.3	67.3	8.8	83.785	0	323.31	947540000000	3514	30.928	31.1457	31.3053	32.4229	32.7102	32.5769	31.788	31.2159	30.8916	31.835	31.6686	31.6824	31.2376	31.4247	31.7699
+	5.41732	-1.13107	P13929;P13929-2;P13929-3;E5RGZ4;K7EPM1;K7EKN2;K7EP84;E5RJH5	P13929;P13929-2;P13929-3;E5RGZ4	Beta-enolase;Enolase	ENO3	Color [Blue]	9	4					aging;alcohol biosynthetic process;alcohol catabolic process;alcohol metabolic process;anatomical structure development;anatomical structure morphogenesis;biosynthetic process;carbohydrate biosynthetic process;carbohydrate catabolic process;carbohydrate metabolic process;catabolic process;cellular biosynthetic process;cellular carbohydrate biosynthetic process;cellular carbohydrate catabolic proc…	binding;carbon-oxygen lyase activity;catalytic activity;cation binding;hydro-lyase activity;ion binding;lyase activity;magnesium ion binding;metal ion binding;phosphopyruvate hydratase activity	cell part;cytoplasm;cytoplasmic part;cytosol;cytosolic part;extracellular membrane-bounded organelle;extracellular organelle;extracellular region part;extracellular space;extracellular vesicular exosome;intracellular part;macromolecular complex;membrane;membrane-bounded organelle;membrane-bounded vesicle;organelle;phosphopyruvate hydratase complex;plasma membrane;protein complex;vesicle	aging;alcohol metabolic process;anatomical structure development;anatomical structure morphogenesis;biosynthetic process;carbohydrate metabolic process;catabolic process;cellular metabolic process;cellular process;developmental process;generation of precursor metabolites and energy;growth;metabolic process;primary metabolic process;response to chemical stimulus;response to drug;response to stimul…	cell part;cytoplasm;cytosol;extracellular organelle;extracellular space;macromolecular complex;membrane;organelle;plasma membrane;protein complex;vesicle	Glycolysis / Gluconeogenesis;Methane metabolism;RNA degradation	Enolase_C;Enolase_N	AACTTT_UNKNOWN;ACEVEDO_LIVER_CANCER_DN;ACEVEDO_LIVER_TUMOR_VS_NORMAL_ADJACENT_TISSUE_DN;ATM_DN.V1_UP;BRACHAT_RESPONSE_TO_CAMPTOTHECIN_DN;BRACHAT_RESPONSE_TO_METHOTREXATE_DN;BRUINS_UVC_RESPONSE_LATE;BRUINS_UVC_RESPONSE_VIA_TP53_GROUP_B;CACGTG_V$MYC_Q2;CAGCTG_V$AP4_Q5;CAGGTG_V$E12_Q6;CAIRO_HEPATOBLASTOMA_DN;CARBON_OXYGEN_LYASE_ACTIVITY;CASORELLI_ACUTE_PROMYELOCYTIC_LEUKEMIA_DN;CHIARADONNA_NEOPLASTI…	3D-structure;Acetylation;Alternativesplicing;Completeproteome;Cytoplasm;Diseasemutation;Glycogenstoragedisease;Glycolysis;Lyase;Magnesium;Metal-binding;Phosphoprotein;Polymorphism;Proteomicsidentification;Referenceproteome		23	18	13	62.9	47.5	36.2	46.986	0	323.31	4348000000000	8186	33.6316	33.5952	32.9134	34.7058	34.4883	33.8255	33.5205	33.4192	32.6466	34.5474	34.4684	34.1174	33.7503	33.5246	33.211
+	3.10014	-0.98339	P14854;K7EQD3	P14854	Cytochrome c oxidase subunit 6B1	COX6B1	Color [Blue]	9	4					anatomical structure development;biosynthetic process;cellular biosynthetic process;cellular macromolecule metabolic process;cellular metabolic process;cellular nitrogen compound metabolic process;cellular process;developmental process;electron transport chain;gene expression;generation of precursor metabolites and energy;macromolecule metabolic process;metabolic process;nitrogen compound metabol…	catalytic activity;cation transmembrane transporter activity;cytochrome-c oxidase activity;heme-copper terminal oxidase activity;hydrogen ion transmembrane transporter activity;inorganic cation transmembrane transporter activity;ion transmembrane transporter activity;monovalent inorganic cation transmembrane transporter activity;oxidoreductase activity;oxidoreductase activity, acting on a heme gr…	cell part;cytoplasmic part;intracellular membrane-bounded organelle;intracellular organelle;intracellular organelle part;intracellular part;membrane;membrane-bounded organelle;membrane-enclosed lumen;mitochondrial inner membrane;mitochondrial intermembrane space;mitochondrial membrane;mitochondrial part;mitochondrion;organelle;organelle envelope lumen;organelle inner membrane;organelle membrane;o…	anatomical structure development;biosynthetic process;cellular metabolic process;cellular nitrogen compound metabolic process;cellular process;developmental process;generation of precursor metabolites and energy;macromolecule metabolic process;metabolic process;nitrogen compound metabolic process;nucleobase-containing compound metabolic process;primary metabolic process;RNA metabolic process;smal…	cell part;intracellular membrane-bounded organelle;intracellular organelle;membrane;mitochondrion;organelle	Alzheimer's disease;Cardiac muscle contraction;Huntington's disease;Oxidative phosphorylation;Parkinson's disease	COX6B	ALONSO_METASTASIS_UP;BLALOCK_ALZHEIMERS_DISEASE_DN;CHICAS_RB1_TARGETS_LOW_SERUM;chr19q13;ENK_UV_RESPONSE_KERATINOCYTE_UP;GEORGANTAS_HSC_MARKERS;GGAANCGGAANY_UNKNOWN;GRADE_COLON_CANCER_UP;GSE12845_PRE_GC_VS_DARKZONE_GC_TONSIL_BCELL_DN;GSE13306_TREG_VS_TCONV_DN;GSE13306_TREG_VS_TCONV_SPLEEN_DN;GSE14308_NAIVE_CD4_TCELL_VS_INDUCED_TREG_DN;GSE17721_0.5H_VS_12H_CPG_BMDM_UP;GSE17721_4_VS_24H_GARDIQUIMOD…	Acetylation;Completeproteome;Diseasemutation;Disulfidebond;Mitochondrion;Proteomicsidentification;Referenceproteome		11	11	11	83.7	83.7	83.7	10.192	0	181.97	2276200000000	2033	32.0191	32.6732	32.671	33.9999	34.1551	33.8179	33.0117	32.3999	32.6897	33.9098	34.0988	33.3272	32.6843	32.3095	32.5991
+	7.43518	-0.947481	P14923;C9JK18;C9JKY1;C9J826;C9JTX4;C9JPI2;K7ERP3	P14923	Junction plakoglobin	JUP	Color [Blue]	9	4					adherens junction assembly;adherens junction organization;anatomical structure development;biological adhesion;biological regulation;cell adhesion;cell junction assembly;cell junction organization;cell migration;cell motility;cell surface receptor linked signaling pathway;cell-cell adhesion;cell-cell junction assembly;cell-cell junction organization;cellular component assembly;cellular component …	alpha-catenin binding;binding;cadherin binding;cell adhesion molecule binding;enzyme binding;identical protein binding;molecular transducer activity;phosphatase binding;protein binding;protein binding transcription factor activity;protein dimerization activity;protein homodimerization activity;protein phosphatase binding;signal transducer activity;structural constituent of cell wall;structural mo…	actin cytoskeleton;adherens junction;anchoring junction;apicolateral plasma membrane;catenin complex;catenin-TCF7L2 complex;cell junction;cell part;cell-cell adherens junction;cell-cell contact zone;cell-cell junction;cell-substrate adherens junction;cell-substrate junction;contractile fiber part;cytoplasm;cytoplasmic part;cytoskeletal part;cytoskeleton;cytosol;cytosolic part;desmosome;extracellu…	anatomical structure development;biological adhesion;biological regulation;cell adhesion;cell junction organization;cell motility;cellular component assembly;cellular component movement;cellular component organization;cellular process;cytoskeleton organization;detection of stimulus;developmental process;establishment of localization;locomotion;macromolecular complex assembly;organelle organizatio…	cell part;cytoplasm;cytoskeleton;cytosol;extracellular organelle;intracellular membrane-bounded organelle;intracellular non-membrane-bounded organelle;intracellular organelle;macromolecular complex;membrane;nucleus;organelle;plasma membrane;protein complex;vesicle	Acute myeloid leukemia;Arrhythmogenic right ventricular cardiomyopathy (ARVC);Pathways in cancer	Arm	AACTTT_UNKNOWN;ACCAAAG,MIR-9;ACCTGTTG_UNKNOWN;AMIT_EGF_RESPONSE_120_HELA;ATF2_S_UP.V1_DN;ATF2_UP.V1_DN;BAE_BRCA1_TARGETS_UP;BENPORATH_NANOG_TARGETS;BENPORATH_NOS_TARGETS;BENPORATH_OCT4_TARGETS;BENPORATH_SOX2_TARGETS;BRUINS_UVC_RESPONSE_VIA_TP53_GROUP_B;BURTON_ADIPOGENESIS_9;CAGGTA_V$AREB6_01;CAGGTG_V$E12_Q6;CELL_FRACTION;CHARAFE_BREAST_CANCER_LUMINAL_VS_MESENCHYMAL_UP;CHIARADONNA_NEOPLASTIC_TRANS…	3D-structure;Acetylation;Cardiomyopathy;Celladhesion;Celljunction;Completeproteome;Cytoplasm;Cytoskeleton;Directproteinsequencing;Diseasemutation;Glycoprotein;Membrane;Palmoplantarkeratoderma;Phosphoprotein;Polymorphism;Proteomicsidentification;Referenceproteome;Repeat	Polycystin-1 multiprotein complex (ACTN1, CDH1, SRC, JUP, VCL, CTNNB1, PXN, BCAR1, PKD1, PTK2, TLN1)	46	46	41	82	82	74.6	81.744	0	323.31	2510300000000	6189	32.5754	32.8375	32.7034	33.8942	33.9387	33.8566	32.9727	33.316	33.1852	33.8962	33.8827	33.8303	32.8516	32.9055	32.943
+	2.9028	-0.905996	P15104;A0A087WYJ1	P15104	Glutamine synthetase	GLUL	Color [Blue]	9	4					amine biosynthetic process;amine catabolic process;amine metabolic process;biological regulation;biosynthetic process;carboxylic acid biosynthetic process;carboxylic acid catabolic process;carboxylic acid metabolic process;catabolic process;cell communication;cell proliferation;cell-cell signaling;cellular amine metabolic process;cellular amino acid biosynthetic process;cellular amino acid catabo…	acid-ammonia (or amide) ligase activity;adenyl nucleotide binding;adenyl ribonucleotide binding;amine binding;amino acid binding;ammonia ligase activity;ATP binding;binding;carbon-carbon lyase activity;carboxylic acid binding;carboxy-lyase activity;catalytic activity;cation binding;glutamate binding;glutamate decarboxylase activity;glutamate-ammonia ligase activity;identical protein binding;ion b…	axon part;axon terminus;cell part;cell projection part;cytoplasm;cytoplasmic part;cytosol;endoplasmic reticulum;extracellular membrane-bounded organelle;extracellular organelle;extracellular region part;extracellular vesicular exosome;intracellular membrane-bounded organelle;intracellular organelle;intracellular part;macromolecular complex;membrane-bounded organelle;membrane-bounded vesicle;mitoc…	amine metabolic process;biological regulation;biosynthetic process;catabolic process;cell communication;cell proliferation;cell-cell signaling;cellular amino acid metabolic process;cellular component assembly;cellular component organization;cellular ketone metabolic process;cellular metabolic process;cellular nitrogen compound metabolic process;cellular process;establishment of localization;macro…	cell part;cytoplasm;cytosol;endoplasmic reticulum;extracellular organelle;intracellular membrane-bounded organelle;intracellular organelle;macromolecular complex;mitochondrion;nucleus;organelle;protein complex;vesicle	Alanine, aspartate and glutamate metabolism;Arginine and proline metabolism;Nitrogen metabolism;Two-component system	Gln-synt_C;Gln-synt_N	AMIT_SERUM_RESPONSE_40_MCF10A;BAELDE_DIABETIC_NEPHROPATHY_DN;BARIS_THYROID_CANCER_UP;BLALOCK_ALZHEIMERS_DISEASE_DN;BLALOCK_ALZHEIMERS_DISEASE_INCIPIENT_DN;BOYAULT_LIVER_CANCER_SUBCLASS_G56_UP;BURTON_ADIPOGENESIS_4;BYSTRYKH_HEMATOPOIESIS_STEM_CELL_QTL_TRANS;CAIRO_HEPATOBLASTOMA_CLASSES_DN;CAIRO_HEPATOBLASTOMA_UP;CASORELLI_ACUTE_PROMYELOCYTIC_LEUKEMIA_DN;CAVARD_LIVER_CANCER_MALIGNANT_VS_BENIGN;CHEN…	3D-structure;Acetylation;ATP-binding;Completeproteome;Cytoplasm;Diseasemutation;Ligase;Lyase;Mitochondrion;Nucleotide-binding;Phosphoprotein;Proteomicsidentification;Referenceproteome;Ublconjugation		11	11	11	39.4	39.4	39.4	42.064	0	173.46	52499000000	395	25.3181	25.4171	26.2189	26.9335	26.1902	26.6995	25.4341	25.9717	25.7161	27.7369	26.4324	26.183	25.6798	26.9032	25.6637
+	4.26692	-0.757103	P15374;A0A087WTB8;Q5TBK7	P15374;A0A087WTB8;Q5TBK7	Ubiquitin carboxyl-terminal hydrolase isozyme L3;Ubiquitin carboxyl-terminal hydrolase	UCHL3	Color [Blue]	9	4					catabolic process;cellular catabolic process;cellular macromolecule catabolic process;cellular macromolecule metabolic process;cellular metabolic process;cellular process;cellular protein metabolic process;macromolecule catabolic process;macromolecule metabolic process;macromolecule modification;metabolic process;modification-dependent macromolecule catabolic process;modification-dependent protei…	binding;catalytic activity;cysteine-type peptidase activity;hydrolase activity;peptidase activity;peptidase activity, acting on L-amino acid peptides;protein binding;small conjugating protein binding;small conjugating protein-specific protease activity;ubiquitin binding;ubiquitin-specific protease activity	cell part;cytoplasm;extracellular membrane-bounded organelle;extracellular organelle;extracellular region part;extracellular vesicular exosome;intracellular;intracellular membrane-bounded organelle;intracellular organelle;intracellular organelle part;intracellular part;membrane-bounded organelle;membrane-bounded vesicle;nuclear part;nucleoplasm;nucleus;organelle;organelle part;vesicle	catabolic process;cellular metabolic process;cellular process;macromolecule metabolic process;macromolecule modification;metabolic process;primary metabolic process;protein catabolic process;protein metabolic process;protein modification by small protein conjugation or removal;protein modification process;proteolysis;proteolysis involved in cellular protein catabolic process	cell part;cytoplasm;extracellular organelle;intracellular;intracellular membrane-bounded organelle;intracellular organelle;nucleoplasm;nucleus;organelle;vesicle		Peptidase_C12	ACTTTAT,MIR-142-5P;BLALOCK_ALZHEIMERS_DISEASE_DN;BRUINS_UVC_RESPONSE_LATE;CAGGTG_V$E12_Q6;CHEOK_RESPONSE_TO_MERCAPTOPURINE_AND_HD_MTX_DN;chr13q21;CTTTGT_V$LEF1_Q2;CYSTEINE_TYPE_PEPTIDASE_ACTIVITY;EIF4E_UP;FARMER_BREAST_CANCER_APOCRINE_VS_LUMINAL;FEVR_CTNNB1_TARGETS_DN;GGGYGTGNY_UNKNOWN;GSE10239_NAIVE_VS_DAY4.5_EFF_CD8_TCELL_DN;GSE10239_NAIVE_VS_KLRG1HIGH_EFF_CD8_TCELL_DN;GSE10239_NAIVE_VS_KLRG1IN…	3D-structure;Completeproteome;Cytoplasm;Hydrolase;Phosphoprotein;Protease;Proteomicsidentification;Referenceproteome;Thiolprotease;Ublconjugationpathway		16	16	16	91.3	91.3	91.3	26.182	0	318.02	158560000000	1205	28.4147	27.8035	28.2202	29.446	29.1477	28.7474	28.7238	28.1428	27.6327	28.7376	28.6356	28.8599	28.2356	28.2488	28.4543
+	4.04854	-1.01799	P15848;P15848-2	P15848;P15848-2	Arylsulfatase B	ARSB	Color [Blue]	9	4					amine metabolic process;aminoglycan catabolic process;aminoglycan metabolic process;anatomical structure development;autophagy;biological regulation;carbohydrate catabolic process;carbohydrate metabolic process;catabolic process;cellular catabolic process;cellular component organization;cellular component organization at cellular level;cellular component organization or biogenesis;cellular compon…	arylsulfatase activity;binding;catalytic activity;cation binding;hydrolase activity;hydrolase activity, acting on ester bonds;ion binding;metal ion binding;N-acetylgalactosamine-4-sulfatase activity;sulfuric ester hydrolase activity	cell part;cell surface;cytoplasmic part;endoplasmic reticulum;endoplasmic reticulum lumen;endoplasmic reticulum part;extracellular membrane-bounded organelle;extracellular organelle;extracellular region part;extracellular vesicular exosome;Golgi apparatus;intracellular membrane-bounded organelle;intracellular organelle;intracellular organelle lumen;intracellular organelle part;intracellular part;…	amine metabolic process;anatomical structure development;autophagy;biological regulation;carbohydrate metabolic process;catabolic process;cellular component organization;cellular lipid metabolic process;cellular metabolic process;cellular process;developmental process;establishment of localization;lipid metabolic process;macromolecule metabolic process;macromolecule modification;metabolic process…	cell part;cell surface;endoplasmic reticulum;extracellular organelle;Golgi apparatus;intracellular membrane-bounded organelle;intracellular organelle;lysosome;mitochondrion;organelle;vacuole;vesicle	Glycosaminoglycan degradation;Lysosome	Sulfatase	ARYLSULFATASE_ACTIVITY;ATAGGAA,MIR-202;BENPORATH_MYC_TARGETS_WITH_EBOX;BRUINS_UVC_RESPONSE_LATE;BRUINS_UVC_RESPONSE_VIA_TP53_GROUP_A;CELLULAR_LOCALIZATION;CHEN_ETV5_TARGETS_SERTOLI;COATES_MACROPHAGE_M1_VS_M2_UP;CUI_TCF21_TARGETS_2_UP;CYTOPLASM;CYTOPLASMIC_PART;DANG_BOUND_BY_MYC;ESTABLISHMENT_OF_CELLULAR_LOCALIZATION;ESTABLISHMENT_OF_LOCALIZATION;GAUSSMANN_MLL_AF4_FUSION_TARGETS_F_UP;GAVIN_FOXP3_T…	3D-structure;Alternativesplicing;Calcium;Completeproteome;Directproteinsequencing;Diseasemutation;Disulfidebond;Glycoprotein;Hydrolase;Ichthyosis;Leukodystrophy;Lysosome;Metachromaticleukodystrophy;Metal-binding;Mucopolysaccharidosis;Polymorphism;Referenceproteome;Signal		21	21	20	41.5	41.5	40.2	59.687	0	53.132	69684000000	479	25.2162	25.8601	26.4872	26.4956	26.4454	27.5144	25.9146	25.6487	25.7276	26.9307	26.4033	27.3571	25.9196	25.9436	25.6518
+	1.88866	-1.23769	P15882;P15882-3;B8ZZ96;P15882-2;C9J3G1;F8W6K2;C9J3V9;C9JR98;F8WCQ9;F8WAY4	P15882;P15882-3;B8ZZ96;P15882-2;C9J3G1;F8W6K2	N-chimaerin	CHN1	Color [Blue]	9	4					axon guidance;biological regulation;cell surface receptor linked signaling pathway;cellular process;cellular response to stimulus;chemotaxis;enzyme linked receptor protein signaling pathway;ephrin receptor signaling pathway;intracellular signal transduction;locomotion;motor axon guidance;positive regulation of biological process;positive regulation of cell communication;positive regulation of cel…	binding;binding, bridging;cation binding;enzyme activator activity;enzyme regulator activity;GTPase activator activity;GTPase regulator activity;ion binding;metal ion binding;nucleoside-triphosphatase regulator activity;protein binding;protein binding, bridging;SH3/SH2 adaptor activity;signaling adaptor activity	cell part;cytoplasmic part;cytosol;intracellular;intracellular part	biological regulation;cellular process;locomotion;response to chemical stimulus;response to external stimulus;response to stimulus;signal transduction	cell part;cytosol;intracellular		C1_1;RhoGAP;SH2	AACTTT_UNKNOWN;ALONSO_METASTASIS_NEURAL_UP;ATGAAGG,MIR-205;BAKKER_FOXO3_TARGETS_DN;BIOCARTA_RAC1_PATHWAY;BLALOCK_ALZHEIMERS_DISEASE_DN;BLUM_RESPONSE_TO_SALIRASIB_DN;BROWNE_HCMV_INFECTION_16HR_DN;CATTGTYY_V$SOX9_B1;CHICAS_RB1_TARGETS_CONFLUENT;chr2q31;CREIGHTON_ENDOCRINE_THERAPY_RESISTANCE_4;DEURIG_T_CELL_PROLYMPHOCYTIC_LEUKEMIA_DN;DODD_NASOPHARYNGEAL_CARCINOMA_DN;EGFR_UP.V1_DN;GEISS_RESPONSE_TO_D…	3D-structure;Acetylation;Alternativesplicing;Completeproteome;Diseasemutation;GTPaseactivation;Metal-binding;Neurogenesis;Phosphoprotein;Proteomicsidentification;Referenceproteome;SH2domain;Zinc;Zinc-finger		8	8	8	24.4	24.4	24.4	53.172	0.00013163	13.892	4284100000	29	20.362	20.6953	21.7016	22.2655	23.1346	22.5086	21.5717	22.7567	20.4031	22.7295	22.4889	21.5897	20.401	20.737	20.5692
+	6.51391	-0.930376	P15924;P15924-3;P15924-2	P15924;P15924-3;P15924-2	Desmoplakin	DSP	Color [Blue]	9	4					adherens junction organization;anatomical structure development;anatomical structure morphogenesis;apoptosis;cardiac muscle tissue morphogenesis;cell death;cell differentiation;cell junction organization;cell-cell junction organization;cellular component disassembly;cellular component disassembly at cellular level;cellular component disassembly involved in apoptosis;cellular component organizatio…	binding;binding, bridging;enzyme binding;kinase binding;protein binding;protein binding, bridging;protein kinase binding;protein kinase C binding;scaffold protein binding;structural constituent of cytoskeleton;structural molecule activity	adherens junction;anchoring junction;basolateral plasma membrane;cell junction;cell part;cell-cell adherens junction;cell-cell contact zone;cell-cell junction;cornified envelope;cytoplasmic part;cytoskeletal part;cytoskeleton;desmosome;extracellular membrane-bounded organelle;extracellular organelle;extracellular region part;extracellular vesicular exosome;fascia adherens;intercalated disc;interm…	anatomical structure development;anatomical structure morphogenesis;cell death;cell differentiation;cell junction organization;cellular component disassembly;cellular component organization;cellular metabolic process;cellular process;cytoskeleton organization;death;developmental process;localization;macromolecule metabolic process;macromolecule modification;metabolic process;organelle organizatio…	cell part;cytoskeleton;extracellular organelle;intracellular membrane-bounded organelle;intracellular non-membrane-bounded organelle;intracellular organelle;macromolecular complex;membrane;mitochondrion;nucleus;organelle;plasma membrane;protein complex;vesicle	Arrhythmogenic right ventricular cardiomyopathy (ARVC)	Plectin	AIGNER_ZEB1_TARGETS;ANATOMICAL_STRUCTURE_DEVELOPMENT;BENPORATH_CYCLING_GENES;BENPORATH_EED_TARGETS;BIDUS_METASTASIS_UP;BIOPOLYMER_METABOLIC_PROCESS;BIOPOLYMER_MODIFICATION;BLALOCK_ALZHEIMERS_DISEASE_UP;BOQUEST_STEM_CELL_CULTURED_VS_FRESH_UP;BOYLAN_MULTIPLE_MYELOMA_C_D_DN;BROWNE_HCMV_INFECTION_30MIN_DN;BROWNE_HCMV_INFECTION_6HR_DN;CAGGTG_V$E12_Q6;CELLULAR_MACROMOLECULE_METABOLIC_PROCESS;CELLULAR_P…	3D-structure;Alternativesplicing;Cardiomyopathy;Celljunction;Coiledcoil;Completeproteome;Cytoplasm;Cytoskeleton;Diseasemutation;Epidermolysisbullosa;Lipoprotein;Palmoplantarkeratoderma;Phosphoprotein;Polymorphism;Referenceproteome;Repeat		235	235	235	71.7	71.7	71.7	331.77	0	323.31	7557500000000	19631	34.0968	34.3801	34.1457	35.4825	35.5302	35.4867	34.8488	34.9054	34.7278	35.5354	35.8165	35.3186	34.6314	34.6669	34.6139
+	3.95965	-0.689779	P16219;E9PE82	P16219;E9PE82	Short-chain specific acyl-CoA dehydrogenase, mitochondrial	ACADS	Color [Blue]	9	4					butyrate catabolic process;butyrate metabolic process;carboxylic acid catabolic process;carboxylic acid metabolic process;catabolic process;cellular catabolic process;cellular component assembly;cellular component organization;cellular component organization or biogenesis;cellular ketone metabolic process;cellular lipid catabolic process;cellular lipid metabolic process;cellular metabolic process…	acyl-CoA dehydrogenase activity;binding;butyryl-CoA dehydrogenase activity;carboxylic acid binding;catalytic activity;coenzyme binding;cofactor binding;fatty acid binding;fatty-acyl-CoA binding;flavin adenine dinucleotide binding;lipid binding;monocarboxylic acid binding;oxidoreductase activity;oxidoreductase activity, acting on the CH-CH group of donors	cell part;cytoplasmic part;intracellular membrane-bounded organelle;intracellular organelle;intracellular organelle lumen;intracellular organelle part;intracellular part;membrane;membrane-bounded organelle;membrane-enclosed lumen;mitochondrial matrix;mitochondrial membrane;mitochondrial part;mitochondrion;nucleus;organelle;organelle lumen;organelle membrane;organelle part	catabolic process;cellular component assembly;cellular component organization;cellular ketone metabolic process;cellular lipid metabolic process;cellular metabolic process;cellular process;lipid metabolic process;macromolecular complex assembly;metabolic process;organic acid metabolic process;primary metabolic process;protein complex assembly;response to chemical stimulus;response to endogenous s…	cell part;intracellular membrane-bounded organelle;intracellular organelle;membrane;mitochondrion;nucleus;organelle	Butanoate metabolism;Fatty acid metabolism;Valine, leucine and isoleucine degradation	Acyl-CoA_dh_1;Acyl-CoA_dh_M;Acyl-CoA_dh_N	ACEVEDO_LIVER_CANCER_DN;ACEVEDO_LIVER_TUMOR_VS_NORMAL_ADJACENT_TISSUE_DN;BIDUS_METASTASIS_DN;BLALOCK_ALZHEIMERS_DISEASE_UP;BURTON_ADIPOGENESIS_6;CAIRO_HEPATOBLASTOMA_DN;CARBOXYLIC_ACID_METABOLIC_PROCESS;CATABOLIC_PROCESS;CELLULAR_CATABOLIC_PROCESS;CELLULAR_LIPID_CATABOLIC_PROCESS;CELLULAR_LIPID_METABOLIC_PROCESS;chr12q24;CYTOPLASM;CYTOPLASMIC_PART;FATTY_ACID_BETA_OXIDATION;FATTY_ACID_METABOLIC_PR…	3D-structure;Acetylation;Completeproteome;Directproteinsequencing;Diseasemutation;FAD;Fattyacidmetabolism;Flavoprotein;Lipidmetabolism;Mitochondrion;Oxidoreductase;Polymorphism;Proteomicsidentification;Referenceproteome;Transitpeptide		21	21	21	75.7	75.7	75.7	44.297	0	135.38	782210000000	2874	31.3335	30.9119	31.0997	31.8928	32.3909	32.1725	31.6908	30.847	31.2988	31.7739	32.1433	32.1693	31.5187	31.5017	31.3323
+	3.71643	-0.624644	P17174;P17174-2	P17174;P17174-2	Aspartate aminotransferase, cytoplasmic	GOT1	Color [Blue]	9	4					2-oxoglutarate metabolic process;alcohol biosynthetic process;alcohol metabolic process;alditol biosynthetic process;alditol metabolic process;amine biosynthetic process;amine catabolic process;amine metabolic process;amino acid salvage;aspartate biosynthetic process;aspartate catabolic process;aspartate family amino acid biosynthetic process;aspartate family amino acid catabolic process;aspartat…	binding;carbon-carbon lyase activity;carboxylic acid binding;carboxy-lyase activity;catalytic activity;cofactor binding;L-aspartate:2-oxoglutarate aminotransferase activity;L-cysteine:2-oxoglutarate aminotransferase activity;L-phenylalanine aminotransferase activity;L-phenylalanine:2-oxoglutarate aminotransferase activity;lyase activity;phosphatidylserine decarboxylase activity;pyridoxal phosphat…	axon part;axon terminus;cell part;cell projection part;cytoplasm;cytoplasmic part;cytosol;extracellular membrane-bounded organelle;extracellular organelle;extracellular region part;extracellular vesicular exosome;intracellular membrane-bounded organelle;intracellular organelle;intracellular part;lysosome;lytic vacuole;membrane-bounded organelle;membrane-bounded vesicle;neuron projection terminus;…	alcohol metabolic process;amine metabolic process;biological regulation;biosynthetic process;carbohydrate metabolic process;catabolic process;cellular amino acid metabolic process;cellular ketone metabolic process;cellular metabolic compound salvage;cellular metabolic process;cellular nitrogen compound metabolic process;cellular process;homeostatic process;metabolic process;nitrogen compound meta…	cell part;cytoplasm;cytosol;extracellular organelle;intracellular membrane-bounded organelle;intracellular organelle;lysosome;nucleus;organelle;vacuole;vesicle	Alanine, aspartate and glutamate metabolism;Arginine and proline metabolism;Cysteine and methionine metabolism;Phenylalanine metabolism;Phenylalanine, tyrosine and tryptophan biosynthesis;Tyrosine metabolism	Aminotran_1_2	ACCAAAG,MIR-9;AKT_UP.V1_UP;AMINE_CATABOLIC_PROCESS;AMINE_METABOLIC_PROCESS;AMINO_ACID_AND_DERIVATIVE_METABOLIC_PROCESS;AMINO_ACID_CATABOLIC_PROCESS;AMINO_ACID_METABOLIC_PROCESS;BENPORATH_CYCLING_GENES;BLALOCK_ALZHEIMERS_DISEASE_DN;BLUM_RESPONSE_TO_SALIRASIB_UP;CAIRO_HEPATOBLASTOMA_DN;CARBOXYLIC_ACID_METABOLIC_PROCESS;CASORELLI_ACUTE_PROMYELOCYTIC_LEUKEMIA_DN;CATABOLIC_PROCESS;CELLULAR_CATABOLIC_P…	3D-structure;Alternativesplicing;Amino-acidbiosynthesis;Aminotransferase;Completeproteome;Cytoplasm;Directproteinsequencing;Polymorphism;Pyridoxalphosphate;Referenceproteome;Transferase		33	33	33	89.8	89.8	89.8	46.247	0	323.31	6671700000000	8595	34.7677	34.5694	34.2558	35.1298	35.4815	34.8139	34.6487	34.1025	33.8197	34.9479	35.0389	34.6544	34.6227	34.5422	34.4168
+	5.59382	-0.936648	P17540;D6R998	P17540	Creatine kinase S-type, mitochondrial	CKMT2	Color [Blue]	9	4					amine metabolic process;carboxylic acid metabolic process;cellular amine metabolic process;cellular amino acid metabolic process;cellular ketone metabolic process;cellular metabolic process;cellular modified amino acid metabolic process;cellular nitrogen compound metabolic process;cellular process;creatine metabolic process;metabolic process;multicellular organismal process;muscle contraction;mus…	adenyl nucleotide binding;adenyl ribonucleotide binding;ATP binding;binding;catalytic activity;creatine kinase activity;kinase activity;nucleotide binding;phosphotransferase activity, nitrogenous group as acceptor;purine nucleotide binding;purine ribonucleoside triphosphate binding;purine ribonucleotide binding;ribonucleotide binding;transferase activity;transferase activity, transferring phospho…	cell part;cytoplasmic part;intracellular membrane-bounded organelle;intracellular organelle;intracellular organelle part;intracellular part;membrane;membrane-bounded organelle;mitochondrial inner membrane;mitochondrial membrane;mitochondrial part;mitochondrion;organelle;organelle inner membrane;organelle membrane;organelle part	amine metabolic process;cellular amino acid metabolic process;cellular ketone metabolic process;cellular metabolic process;cellular nitrogen compound metabolic process;cellular process;metabolic process;multicellular organismal process;muscle contraction;nitrogen compound metabolic process;organic acid metabolic process;primary metabolic process;small molecule metabolic process	cell part;intracellular membrane-bounded organelle;intracellular organelle;membrane;mitochondrion;organelle	Arginine and proline metabolism	ATP-gua_Ptrans;ATP-gua_PtransN	BIDUS_METASTASIS_DN;BORCZUK_MALIGNANT_MESOTHELIOMA_DN;BRUINS_UVC_RESPONSE_VIA_TP53_GROUP_A;BYSTRYKH_HEMATOPOIESIS_STEM_CELL_AND_BRAIN_QTL_TRANS;CHIARETTI_ACUTE_LYMPHOBLASTIC_LEUKEMIA_ZAP70;chr5q13;CYTOPLASM;CYTOPLASMIC_PART;DEURIG_T_CELL_PROLYMPHOCYTIC_LEUKEMIA_UP;EIF4E_UP;GARCIA_TARGETS_OF_FLI1_AND_DAX1_DN;GGGCGGR_V$SP1_Q6;GNF2_MYL2;GNF2_MYL3;GSE13493_CD4INTCD8POS_VS_CD8POS_THYMOCYTE_UP;GSE1432_…	3D-structure;ATP-binding;Completeproteome;Directproteinsequencing;Kinase;Membrane;Mitochondrion;Mitochondrioninnermembrane;Nucleotide-binding;Phosphoprotein;Proteomicsidentification;Referenceproteome;Transferase;Transitpeptide		33	33	22	71.6	71.6	40.3	47.504	0	323.31	16957000000000	19778	35.5825	35.6801	35.3936	36.5141	36.6647	36.745	36.0138	35.0513	35.4708	36.2511	35.9501	36.384	35.6983	35.2252	35.7614
+	1.86543	-1.19091	P17676;P17676-2;P17676-3	P17676;P17676-2	CCAAT/enhancer-binding protein beta	CEBPB	Color [Blue]	9	4					acute inflammatory response;acute-phase response;alpha-beta T cell activation;anatomical structure development;biological regulation;biosynthetic process;brown fat cell differentiation;CD4-positive, alpha-beta T cell activation;cell activation;cell differentiation;cell proliferation;cellular biosynthetic process;cellular developmental process;cellular macromolecule biosynthetic process;cellular m…	binding;chromatin binding;core promoter proximal region DNA binding;core promoter proximal region sequence-specific DNA binding;DNA binding;identical protein binding;nucleic acid binding;nucleic acid binding transcription factor activity;protein binding;protein dimerization activity;protein heterodimerization activity;protein homodimerization activity;regulatory region DNA binding;regulatory regi…	cell part;chromatin;chromosomal part;chromosome, centromeric region;condensed chromosome, centromeric region;cytoplasm;intracellular membrane-bounded organelle;intracellular organelle;intracellular organelle part;intracellular part;membrane-bounded organelle;nuclear chromatin;nuclear chromosome part;nuclear matrix;nuclear part;nucleoplasm;nucleus;organelle;organelle part	anatomical structure development;biological regulation;biosynthetic process;cell activation;cell differentiation;cell proliferation;cellular metabolic process;cellular nitrogen compound metabolic process;cellular process;developmental process;immune system process;macromolecule metabolic process;metabolic process;multi-organism process;nitrogen compound metabolic process;nucleobase-containing com…	cell part;cytoplasm;intracellular membrane-bounded organelle;intracellular organelle;nucleoplasm;nucleus;organelle	ko05152	bZIP_2	ABBUD_LIF_SIGNALING_1_UP;ACUTE_INFLAMMATORY_RESPONSE;ADDYA_ERYTHROID_DIFFERENTIATION_BY_HEMIN;AGCATTA,MIR-155;AMIT_EGF_RESPONSE_40_HELA;AMUNDSON_RESPONSE_TO_ARSENITE;BANDRES_RESPONSE_TO_CARMUSTIN_MGMT_48HR_DN;BCAT_GDS748_UP;BENPORATH_ES_CORE_NINE_CORRELATED;BIOCARTA_IL6_PATHWAY;BIOPOLYMER_METABOLIC_PROCESS;BOQUEST_STEM_CELL_UP;BROCKE_APOPTOSIS_REVERSED_BY_IL6;BRUINS_UVC_RESPONSE_VIA_TP53_GROUP_A;…	3D-structure;Acetylation;Activator;Alternativeinitiation;Completeproteome;Cytoplasm;Differentiation;DNA-binding;Glycoprotein;Isopeptidebond;Methylation;Nucleus;Phosphoprotein;Polymorphism;Referenceproteome;Transcription;Transcriptionregulation;Ublconjugation	ESR1-CEBPB complex	5	5	5	22.6	22.6	22.6	36.105	0.00013702	15.871	1584900000	13	20.9118	20.8292	19.9213	21.65	21.0292	20.5034	21.2259	20.8604	19.2289	23.0541	23.3632	22.5969	20.7732	20.4168	20.2427
+	4.16426	-0.775166	P18859;P18859-2;A8MUH2	P18859;P18859-2;A8MUH2	ATP synthase-coupling factor 6, mitochondrial	ATP5J	Color [Blue]	9	4					anatomical structure development;ATP biosynthetic process;ATP metabolic process;ATP synthesis coupled proton transport;biosynthetic process;cation transport;cellular biosynthetic process;cellular metabolic process;cellular nitrogen compound biosynthetic process;cellular nitrogen compound metabolic process;cellular process;developmental process;electron transport chain;energy coupled proton transp…	cation transmembrane transporter activity;hydrogen ion transmembrane transporter activity;inorganic cation transmembrane transporter activity;ion transmembrane transporter activity;monovalent inorganic cation transmembrane transporter activity;substrate-specific transmembrane transporter activity;substrate-specific transporter activity;transmembrane transporter activity;transporter activity	cell part;cytoplasmic part;intracellular membrane-bounded organelle;intracellular organelle;intracellular organelle part;intracellular part;macromolecular complex;membrane;membrane part;membrane-bounded organelle;mitochondrial inner membrane;mitochondrial membrane;mitochondrial membrane part;mitochondrial part;mitochondrial proton-transporting ATP synthase complex;mitochondrial proton-transportin…	anatomical structure development;biosynthetic process;cellular metabolic process;cellular nitrogen compound metabolic process;cellular process;developmental process;establishment of localization;generation of precursor metabolites and energy;heterocycle metabolic process;hydrogen transport;ion transport;metabolic process;nitrogen compound metabolic process;nucleobase-containing compound metabolic…	cell part;intracellular membrane-bounded organelle;intracellular organelle;macromolecular complex;membrane;mitochondrion;organelle;protein complex;proton-transporting two-sector ATPase complex	Alzheimer's disease;Huntington's disease;Oxidative phosphorylation;Parkinson's disease	ATP-synt_F6	BLALOCK_ALZHEIMERS_DISEASE_DN;BOCHKIS_FOXA2_TARGETS;chr21q21;CYTOPLASM;CYTOPLASMIC_PART;DIAZ_CHRONIC_MEYLOGENOUS_LEUKEMIA_UP;DITTMER_PTHLH_TARGETS_UP;ENVELOPE;FEVR_CTNNB1_TARGETS_DN;FLECHNER_BIOPSY_KIDNEY_TRANSPLANT_REJECTED_VS_OK_DN;GOLDRATH_HOMEOSTATIC_PROLIFERATION;GSE13484_12H_VS_3H_YF17D_VACCINE_STIM_PBMC_UP;GSE14000_4H_VS_16H_LPS_DC_UP;GSE14000_TRANSLATED_RNA_VS_MRNA_4H_LPS_DC_DN;GSE1460_DP…	Acetylation;Alternativesplicing;CF(0);Completeproteome;Directproteinsequencing;Hydrogeniontransport;Iontransport;Membrane;Mitochondrion;Mitochondrioninnermembrane;Proteomicsidentification;Referenceproteome;Transitpeptide;Transport	F1F0-ATP synthase (EC 3.6.3.14), mitochondrial	9	9	9	55.6	55.6	55.6	12.587	0	323.31	1548200000000	1999	31.937	32.0094	31.9529	33.0897	33.2784	32.4437	32.5408	32.1324	32.0054	32.786	33.0631	33.0888	32.0229	31.7545	31.7005
+	8.08258	-1.50147	P19022;P19022-2;C9J8J8;C9J126;C9JMH2	P19022;P19022-2	Cadherin-2	CDH2	Color [Blue]	9	4					adherens junction organization;anatomical structure morphogenesis;biological adhesion;biological regulation;blood vessel morphogenesis;calcium-dependent cell-cell adhesion;cell adhesion;cell adhesion mediated by integrin;cell differentiation;cell junction assembly;cell junction organization;cell migration;cell motility;cell-cell adhesion;cell-cell adhesion mediated by cadherin;cell-cell junction …	alpha-catenin binding;beta-catenin binding;binding;calcium ion binding;cation binding;gamma-catenin binding;ion binding;metal ion binding;protein binding	adherens junction;anchoring junction;apical plasma membrane;catenin complex;cell junction;cell part;cell projection;cell-cell adherens junction;cell-cell contact zone;cell-cell junction;cell-substrate adherens junction;cell-substrate junction;extracellular membrane-bounded organelle;extracellular organelle;extracellular region part;extracellular vesicular exosome;extrinsic to membrane;extrinsic t…	anatomical structure morphogenesis;biological adhesion;biological regulation;cell adhesion;cell differentiation;cell junction organization;cell motility;cellular component assembly;cellular component movement;cellular component organization;cellular process;developmental process;locomotion	cell part;cell projection;extracellular organelle;macromolecular complex;membrane;organelle;plasma membrane;protein complex;synapse;vesicle	Arrhythmogenic right ventricular cardiomyopathy (ARVC);Cell adhesion molecules (CAMs)	Cadherin;Cadherin_C;Cadherin_pro	AAAGACA,MIR-511;AAAGGGA,MIR-204,MIR-211;AAAYRNCTG_UNKNOWN;AAGCACT,MIR-520F;ABDELMOHSEN_ELAVL4_TARGETS;ACEVEDO_LIVER_TUMOR_VS_NORMAL_ADJACENT_TISSUE_DN;ALONSO_METASTASIS_EMT_UP;ALONSO_METASTASIS_UP;ATACTGT,MIR-144;ATGTACA,MIR-493;BENPORATH_NANOG_TARGETS;BENPORATH_SOX2_TARGETS;BOCHKIS_FOXA2_TARGETS;BOGNI_TREATMENT_RELATED_MYELOID_LEUKEMIA_DN;BOQUEST_STEM_CELL_CULTURED_VS_FRESH_UP;BOYLAN_MULTIPLE_MY…	Alternativesplicing;Calcium;Celladhesion;Cellmembrane;Cleavageonpairofbasicresidues;Completeproteome;Glycoprotein;Membrane;Metal-binding;Polymorphism;Proteomicsidentification;Referenceproteome;Repeat;Signal;Transmembrane;Transmembranehelix		40	40	38	50	50	48.2	99.808	0	323.31	1365800000000	3982	31.5356	31.41	31.8103	32.9963	33.3205	33.5387	31.8589	31.4986	31.75	32.8362	32.7318	32.8527	31.4159	30.8983	31.8686
+	4.04623	-0.657249	P19429;K7EN02	P19429;K7EN02	Troponin I, cardiac muscle	TNNI3	Color [Blue]	9	4	+				actin filament-based movement;actin filament-based process;actin-mediated cell contraction;actin-myosin filament sliding;anatomical structure development;anatomical structure morphogenesis;biological regulation;calcium ion homeostasis;cardiac muscle contraction;cardiac muscle tissue morphogenesis;cation homeostasis;cell differentiation;cellular calcium ion homeostasis;cellular cation homeostasis;…	actin binding;binding;calcium channel inhibitor activity;calcium channel regulator activity;calcium-dependent protein binding;cation binding;channel inhibitor activity;channel regulator activity;cytoskeletal protein binding;enzyme binding;ion binding;ion channel inhibitor activity;kinase binding;metal ion binding;protein binding;protein domain specific binding;protein kinase binding;troponin C bi…	cell part;contractile fiber part;cytoplasmic part;cytoskeletal part;cytosol;intracellular organelle part;intracellular part;macromolecular complex;organelle part;protein complex;sarcomere;troponin complex	anatomical structure development;anatomical structure morphogenesis;biological regulation;cell differentiation;cellular component movement;cellular homeostasis;cellular ion homeostasis;cellular process;circulatory system process;developmental process;homeostatic process;multicellular organismal process;muscle contraction;neurological system process	cell part;cytosol;macromolecular complex;protein complex	Cardiac muscle contraction;Dilated cardiomyopathy;Hypertrophic cardiomyopathy (HCM)	Troponin;Troponin-I_N	ACTIN_BINDING;ACTIN_CYTOSKELETON;AFFAR_YY1_TARGETS_DN;ANATOMICAL_STRUCTURE_DEVELOPMENT;ANATOMICAL_STRUCTURE_FORMATION;ANATOMICAL_STRUCTURE_MORPHOGENESIS;ANGIOGENESIS;AUXILIARY_TRANSPORT_PROTEIN_ACTIVITY;CHANNEL_REGULATOR_ACTIVITY;chr19q13;CONTRACTILE_FIBER;CONTRACTILE_FIBER_PART;CTAWWWATA_V$RSRFC4_Q2;CYTOPLASM;CYTOPLASMIC_PART;CYTOSKELETAL_PART;CYTOSKELETAL_PROTEIN_BINDING;CYTOSKELETON;GGGAGGRR_V…	3D-structure;Acetylation;Actin-binding;Calcium;Cardiomyopathy;Completeproteome;Directproteinsequencing;Diseasemutation;Metal-binding;Muscleprotein;Phosphoprotein;Proteomicsidentification;Referenceproteome		24	24	24	67.6	67.6	67.6	24.007	0	323.31	10215000000000	9847	34.4831	34.5592	34.4667	35.5042	35.6317	34.9232	34.4051	34.8088	34.6402	35.4582	35.5654	35.5282	34.9794	35.0228	34.9852
+	6.16719	-0.665485	P21399;F5H2R8;F5H143	P21399	Cytoplasmic aconitate hydratase	ACO1	Color [Blue]	9	4					acetyl-CoA catabolic process;acetyl-CoA metabolic process;biological regulation;carboxylic acid metabolic process;catabolic process;cation homeostasis;cellular catabolic process;cellular cation homeostasis;cellular chemical homeostasis;cellular homeostasis;cellular ion homeostasis;cellular iron ion homeostasis;cellular ketone metabolic process;cellular metabolic process;cellular metal ion homeost…	4 iron, 4 sulfur cluster binding;aconitate hydratase activity;binding;carbon-oxygen lyase activity;catalytic activity;cation binding;hydro-lyase activity;ion binding;iron-responsive element binding;iron-sulfur cluster binding;lyase activity;metal cluster binding;metal ion binding;mRNA binding;nucleic acid binding;RNA binding	cell part;cytoplasm;cytoplasmic part;cytosol;endoplasmic reticulum;extracellular membrane-bounded organelle;extracellular organelle;extracellular region part;extracellular vesicular exosome;Golgi apparatus;intracellular membrane-bounded organelle;intracellular organelle;intracellular part;membrane-bounded organelle;membrane-bounded vesicle;mitochondrion;organelle;vesicle	biological regulation;catabolic process;cellular homeostasis;cellular ion homeostasis;cellular ketone metabolic process;cellular metabolic process;cellular process;cofactor metabolic process;developmental process;homeostatic process;metabolic process;multicellular organismal process;organic acid metabolic process;post-embryonic development;regulation of translation;response to chemical stimulus;r…	cell part;cytoplasm;cytosol;endoplasmic reticulum;extracellular organelle;Golgi apparatus;intracellular membrane-bounded organelle;intracellular organelle;mitochondrion;organelle;vesicle	Carbon fixation pathways in prokaryotes;Citrate cycle (TCA cycle);Glyoxylate and dicarboxylate metabolism	Aconitase;Aconitase_C	3_5_CYCLIC_NUCLEOTIDE_PHOSPHODIESTERASE_ACTIVITY;AACTTT_UNKNOWN;ACEVEDO_FGFR1_TARGETS_IN_PROSTATE_CANCER_MODEL_UP;BAELDE_DIABETIC_NEPHROPATHY_UP;BIOCARTA_NO1_PATHWAY;BLALOCK_ALZHEIMERS_DISEASE_DN;BONOME_OVARIAN_CANCER_SURVIVAL_SUBOPTIMAL_DEBULKING;BOQUEST_STEM_CELL_DN;BOYAULT_LIVER_CANCER_SUBCLASS_G23_DN;BOYLAN_MULTIPLE_MYELOMA_C_UP;BROWNE_HCMV_INFECTION_20HR_DN;CAGGTG_V$E12_Q6;CAIRO_HEPATOBLASTO…	3D-structure;4Fe-4S;Completeproteome;Cytoplasm;Directproteinsequencing;Iron;Iron-sulfur;Lyase;Metal-binding;Phosphoprotein;Polymorphism;Referenceproteome;RNA-binding;Tricarboxylicacidcycle		53	53	52	64.9	64.9	64.1	98.398	0	323.31	1284400000000	6516	31.6795	31.7103	31.6477	32.3762	32.4703	32.5203	31.8747	31.5493	31.426	32.1472	32.3172	32.1008	31.5757	31.3799	31.4363
+	2.24702	-1.09992	P21953;P21953-2	P21953	2-oxoisovalerate dehydrogenase subunit beta, mitochondrial	BCKDHB	Color [Blue]	9	4					amine catabolic process;amine metabolic process;branched chain family amino acid catabolic process;branched chain family amino acid metabolic process;carboxylic acid catabolic process;carboxylic acid metabolic process;catabolic process;cellular amine metabolic process;cellular amino acid catabolic process;cellular amino acid metabolic process;cellular catabolic process;cellular ketone metabolic p…	3-methyl-2-oxobutanoate dehydrogenase (2-methylpropanoyl-transferring) activity;alpha-ketoacid dehydrogenase activity;carbon-carbon lyase activity;carboxy-lyase activity;catalytic activity;lyase activity;oxidoreductase activity;oxidoreductase activity, acting on the aldehyde or oxo group of donors;oxidoreductase activity, acting on the aldehyde or oxo group of donors, disulfide as acceptor	cell part;cytoplasmic part;dihydrolipoyl dehydrogenase complex;intracellular membrane-bounded organelle;intracellular organelle;intracellular organelle lumen;intracellular organelle part;intracellular part;macromolecular complex;membrane-bounded organelle;membrane-enclosed lumen;mitochondrial alpha-ketoglutarate dehydrogenase complex;mitochondrial matrix;mitochondrial part;mitochondrial tricarbox…	amine metabolic process;catabolic process;cellular amino acid metabolic process;cellular ketone metabolic process;cellular metabolic process;cellular nitrogen compound metabolic process;cellular process;metabolic process;nitrogen compound metabolic process;organic acid metabolic process;primary metabolic process;response to chemical stimulus;response to endogenous stimulus;response to external st…	cell part;intracellular membrane-bounded organelle;intracellular organelle;macromolecular complex;mitochondrion;organelle;protein complex;tricarboxylic acid cycle enzyme complex	Valine, leucine and isoleucine degradation	Transket_pyr;Transketolase_C	ABBUD_LIF_SIGNALING_1_DN;AMINE_CATABOLIC_PROCESS;AMINE_METABOLIC_PROCESS;AMINO_ACID_AND_DERIVATIVE_METABOLIC_PROCESS;AMINO_ACID_CATABOLIC_PROCESS;AMINO_ACID_METABOLIC_PROCESS;BENPORATH_MYC_MAX_TARGETS;BROWNE_HCMV_INFECTION_14HR_DN;BROWNE_HCMV_INFECTION_48HR_DN;BURTON_ADIPOGENESIS_6;CARBON_CARBON_LYASE_ACTIVITY;CARBOXY_LYASE_ACTIVITY;CARBOXYLIC_ACID_METABOLIC_PROCESS;CATABOLIC_PROCESS;CELLULAR_CAT…	3D-structure;Acetylation;Alternativesplicing;Completeproteome;Directproteinsequencing;Diseasemutation;Maplesyrupurinedisease;Mitochondrion;Oxidoreductase;Polymorphism;Referenceproteome;Transitpeptide		12	12	12	56.1	56.1	56.1	43.122	0	178.06	107290000000	1143	28.085	28.6255	29.0102	28.0416	29.8059	30.0576	27.3669	28.3982	27.8366	28.0455	29.1633	29.3463	27.0277	27.6251	28.9036
+	4.90724	-0.489588	P22695;H3BRG4;H3BSJ9;H3BP04;H3BUE4;H3BUI9;A0A087WVZ4	P22695;H3BRG4;H3BSJ9	Cytochrome b-c1 complex subunit 2, mitochondrial	UQCRC2	Color [Blue]	9	4					aerobic respiration;cellular metabolic process;cellular process;cellular respiration;electron transport chain;energy derivation by oxidation of organic compounds;generation of precursor metabolites and energy;metabolic process;oxidation-reduction process;oxidative phosphorylation;phosphate-containing compound metabolic process;phosphorus metabolic process;phosphorylation;respiratory electron tran…	binding;catalytic activity;cation binding;endopeptidase activity;hydrolase activity;ion binding;metal ion binding;metalloendopeptidase activity;metallopeptidase activity;peptidase activity;peptidase activity, acting on L-amino acid peptides	cell part;cytoplasmic part;extracellular membrane-bounded organelle;extracellular organelle;extracellular region part;extracellular vesicular exosome;intracellular membrane-bounded organelle;intracellular organelle;intracellular organelle part;intracellular part;macromolecular complex;membrane;membrane part;membrane-bounded organelle;membrane-bounded vesicle;mitochondrial inner membrane;mitochond…	cellular metabolic process;cellular process;cellular respiration;generation of precursor metabolites and energy;metabolic process;oxidative phosphorylation;phosphorus metabolic process;small molecule metabolic process	cell part;extracellular organelle;intracellular membrane-bounded organelle;intracellular organelle;macromolecular complex;membrane;mitochondrion;organelle;protein complex;respiratory chain complex III;vesicle	Alzheimer's disease;Cardiac muscle contraction;Huntington's disease;Oxidative phosphorylation;Parkinson's disease	Peptidase_M16;Peptidase_M16_C	ACEVEDO_LIVER_CANCER_UP;AEROBIC_RESPIRATION;BENPORATH_MYC_MAX_TARGETS;BLALOCK_ALZHEIMERS_DISEASE_DN;BRUINS_UVC_RESPONSE_LATE;BURTON_ADIPOGENESIS_6;CELLULAR_RESPIRATION;chr16p12;DANG_BOUND_BY_MYC;DAZARD_RESPONSE_TO_UV_SCC_UP;ENERGY_DERIVATION_BY_OXIDATION_OF_ORGANIC_COMPOUNDS;FLECHNER_BIOPSY_KIDNEY_TRANSPLANT_REJECTED_VS_OK_DN;GCM_ACTG1;GENERATION_OF_PRECURSOR_METABOLITES_AND_ENERGY;GEORGES_TARGET…	Acetylation;Completeproteome;Directproteinsequencing;Diseasemutation;Electrontransport;Membrane;Mitochondrion;Mitochondrioninnermembrane;Polymorphism;Proteomicsidentification;Referenceproteome;Respiratorychain;Transitpeptide;Transport		27	27	27	76.2	76.2	76.2	48.442	0	323.31	8439600000000	9659	34.6482	34.7386	34.8146	35.3219	35.1893	35.0173	34.7176	34.385	34.5232	34.9472	35.1176	35.0569	34.9192	34.7785	34.8236
+	2.79158	-1.27013	P22748;K7EKY5;K7EIH9;P22748-2;K7ENI8	P22748;K7EKY5	Carbonic anhydrase 4	CA4	Color [Blue]	9	4					anatomical structure development;anion transport;bicarbonate transport;cellular metabolic process;cellular process;developmental process;establishment of localization;inorganic anion transport;ion transport;metabolic process;one-carbon metabolic process;organ development;organic anion transport;response to chemical stimulus;response to drug;response to endogenous stimulus;response to hormone stim…	binding;carbonate dehydratase activity;carbon-oxygen lyase activity;catalytic activity;cation binding;hydro-lyase activity;ion binding;lyase activity;metal ion binding;transition metal ion binding;zinc ion binding	anchored to external side of plasma membrane;anchored to membrane;anchored to plasma membrane;apical plasma membrane;brush border membrane;cell part;cell projection membrane;cell projection part;cell surface;cytoplasmic part;cytoplasmic vesicle membrane;cytoplasmic vesicle part;endoplasmic reticulum;endoplasmic reticulum-Golgi intermediate compartment;extracellular membrane-bounded organelle;extr…	anatomical structure development;cellular metabolic process;cellular process;developmental process;establishment of localization;ion transport;metabolic process;one-carbon metabolic process;response to chemical stimulus;response to drug;response to endogenous stimulus;response to stimulus;small molecule metabolic process;transport	cell part;cell surface;endoplasmic reticulum;extracellular organelle;Golgi apparatus;intracellular membrane-bounded organelle;intracellular organelle;membrane;organelle;plasma membrane;vesicle	Nitrogen metabolism	Carb_anhydrase	BENPORATH_NANOG_TARGETS;BENPORATH_NOS_TARGETS;BENPORATH_OCT4_TARGETS;BENPORATH_SOX2_TARGETS;BOQUEST_STEM_CELL_DN;CARBON_OXYGEN_LYASE_ACTIVITY;CARBONATE_DEHYDRATASE_ACTIVITY;CELL_FRACTION;chr17q22;chr17q23;CTTTAAR_UNKNOWN;CTTTGA_V$LEF1_Q2;CUI_TCF21_TARGETS_2_UP;CYCLIN_D1_KE_.V1_UP;CYCLIN_D1_UP.V1_UP;DELACROIX_RAR_BOUND_ES;DELYS_THYROID_CANCER_DN;DEMAGALHAES_AGING_DN;ESC_J1_UP_LATE.V1_UP;ESC_V6.5_U…	3D-structure;Alternativesplicing;Cellmembrane;Completeproteome;Directproteinsequencing;Diseasemutation;Disulfidebond;Glycoprotein;GPI-anchor;Lipoprotein;Lyase;Membrane;Metal-binding;Polymorphism;Proteomicsidentification;Referenceproteome;Retinitispigmentosa;Signal;Zinc		14	14	14	56.7	56.7	56.7	35.032	0	37.656	95374000000	406	28.7816	28.6269	28.9909	29.7089	29.8711	30.0083	29.3174	26.9117	28.2569	29.9826	29.584	29.2786	27.4019	28.1801	27.6709
+	2.2816	-0.72931	P23381;P23381-2;G3V3H8;G3V3Y5;G3V277;G3V423;G3V5U1;G3V456;H0YJP3;G3V3P2;G3V227;G3V4C7;G3V4N8;G3V5W1;G3V3S7;G3V3X0;G3V4S4;G3V313;G3V339;G3V2Y7;G3V2F2;G3V3R3;G3V4N0;G3V5H5;P78534;G3V4A3;G3V4Q0	P23381;P23381-2	Tryptophan--tRNA ligase, cytoplasmic;T1-TrpRS;T2-TrpRS	WARS	Color [Blue]	9	4					amine metabolic process;amino acid activation;anatomical structure formation involved in morphogenesis;angiogenesis;biological regulation;biosynthetic process;carboxylic acid metabolic process;cellular amine metabolic process;cellular amino acid metabolic process;cellular biosynthetic process;cellular ketone metabolic process;cellular macromolecule biosynthetic process;cellular macromolecule meta…	adenyl nucleotide binding;adenyl ribonucleotide binding;aminoacyl-tRNA ligase activity;ATP binding;binding;catalytic activity;ligase activity;ligase activity, forming aminoacyl-tRNA and related compounds;ligase activity, forming carbon-oxygen bonds;nucleotide binding;purine nucleotide binding;purine ribonucleoside triphosphate binding;purine ribonucleotide binding;ribonucleotide binding;tryptopha…	cell part;cytoplasm;cytoplasmic part;cytosol;extracellular membrane-bounded organelle;extracellular organelle;extracellular region part;extracellular vesicular exosome;intracellular membrane-bounded organelle;intracellular organelle;intracellular part;membrane-bounded organelle;membrane-bounded vesicle;nucleus;organelle;vesicle	amine metabolic process;anatomical structure formation involved in morphogenesis;biological regulation;biosynthetic process;cellular amino acid metabolic process;cellular ketone metabolic process;cellular metabolic process;cellular nitrogen compound metabolic process;cellular process;developmental process;macromolecule metabolic process;metabolic process;nitrogen compound metabolic process;nucleo…	cell part;cytoplasm;cytosol;extracellular organelle;intracellular membrane-bounded organelle;intracellular organelle;nucleus;organelle;vesicle	Aminoacyl-tRNA biosynthesis;Tryptophan metabolism	tRNA-synt_1b;WHEP-TRS	ACEVEDO_LIVER_CANCER_UP;AMINE_METABOLIC_PROCESS;AMINO_ACID_AND_DERIVATIVE_METABOLIC_PROCESS;AMINO_ACID_METABOLIC_PROCESS;AMUNDSON_RESPONSE_TO_ARSENITE;APRELIKOVA_BRCA1_TARGETS;BAELDE_DIABETIC_NEPHROPATHY_DN;BENPORATH_NANOG_TARGETS;BERTUCCI_MEDULLARY_VS_DUCTAL_BREAST_CANCER_UP;BIOPOLYMER_METABOLIC_PROCESS;BIOSYNTHETIC_PROCESS;BLUM_RESPONSE_TO_SALIRASIB_UP;BOQUEST_STEM_CELL_CULTURED_VS_FRESH_UP;BOQ…	3D-structure;Alternativesplicing;Aminoacyl-tRNAsynthetase;Angiogenesis;ATP-binding;Completeproteome;Cytoplasm;Directproteinsequencing;Ligase;Nucleotide-binding;Polymorphism;Proteinbiosynthesis;Proteomicsidentification;Referenceproteome		31	31	27	74.3	74.3	64.8	53.165	0	323.31	750590000000	3244	30.6426	30.2275	30.8166	31.619	30.7679	31.5348	30.0965	30.0997	30.8714	31.458	30.9836	31.6702	30.3102	30.1277	31.1227
+	2.69843	-0.785427	P23471;P23471-3;P23471-2	P23471;P23471-3;P23471-2	Receptor-type tyrosine-protein phosphatase zeta	PTPRZ1	Color [Blue]	9	4					anatomical structure development;anatomical structure morphogenesis;axonogenesis;behavior;biological regulation;cell differentiation;cell part morphogenesis;cell projection morphogenesis;cell projection organization;cellular component morphogenesis;cellular component organization;cellular component organization at cellular level;cellular component organization or biogenesis;cellular component org…	catalytic activity;hydrolase activity;hydrolase activity, acting on ester bonds;molecular transducer activity;phosphatase activity;phosphoprotein phosphatase activity;phosphoric ester hydrolase activity;protein tyrosine phosphatase activity;receptor activity;signal transducer activity;signaling receptor activity;transmembrane receptor protein phosphatase activity;transmembrane receptor protein ty…	cell part;extracellular matrix;extracellular matrix part;extracellular region part;integral to membrane;integral to plasma membrane;intrinsic to membrane;intrinsic to plasma membrane;membrane part;perineuronal net;plasma membrane part;proteinaceous extracellular matrix	anatomical structure development;anatomical structure morphogenesis;behavior;biological regulation;cell differentiation;cellular component morphogenesis;cellular component organization;cellular metabolic process;cellular process;developmental process;macromolecule metabolic process;macromolecule modification;metabolic process;multicellular organismal process;neurological system process;phosphorus…	cell part;extracellular matrix;proteinaceous extracellular matrix	Epithelial cell signaling in Helicobacter pylori infection	Carb_anhydrase;fn3;Y_phosphatase	ALK_DN.V1_DN;ALONSO_METASTASIS_NEURAL_UP;ALONSO_METASTASIS_UP;ANATOMICAL_STRUCTURE_DEVELOPMENT;BENPORATH_ES_1;BERTUCCI_MEDULLARY_VS_DUCTAL_BREAST_CANCER_DN;BIOPOLYMER_METABOLIC_PROCESS;BIOPOLYMER_MODIFICATION;BRUINS_UVC_RESPONSE_LATE;CAGTATT,MIR-200B,MIR-200C,MIR-429;CELLULAR_MACROMOLECULE_METABOLIC_PROCESS;CELLULAR_PROTEIN_METABOLIC_PROCESS;CENTRAL_NERVOUS_SYSTEM_DEVELOPMENT;chr7q31;CREIGHTON_EN…	3D-structure;Alternativesplicing;Cellmembrane;Completeproteome;Disulfidebond;Glycoprotein;Hydrolase;Membrane;Phosphoprotein;Polymorphism;Proteinphosphatase;Referenceproteome;Repeat;Secreted;Signal;Transmembrane;Transmembranehelix		21	21	21	12.8	12.8	12.8	254.58	0	86.59	4441300000	35	20.3517	19.8435	20.4355	21.0599	21.7036	21.7385	20.4549	20.7988	20.4255	21.0768	21.1736	21.8364	21.7585	20.8292	21.0628
+	3.71678	-0.76046	P23786	P23786	Carnitine O-palmitoyltransferase 2, mitochondrial	CPT2	Color [Blue]	9	4					amine transport;amino acid transmembrane transport;amino acid transport;betaine transport;carboxylic acid catabolic process;carboxylic acid metabolic process;carboxylic acid transport;carnitine shuttle;carnitine transport;catabolic process;cation transport;cellular catabolic process;cellular ketone metabolic process;cellular lipid catabolic process;cellular lipid metabolic process;cellular metabo…	carnitine O-acyltransferase activity;carnitine O-palmitoyltransferase activity;catalytic activity;O-acyltransferase activity;O-palmitoyltransferase activity;palmitoyltransferase activity;transferase activity;transferase activity, transferring acyl groups;transferase activity, transferring acyl groups other than amino-acyl groups	cell part;cytoplasmic part;intracellular membrane-bounded organelle;intracellular non-membrane-bounded organelle;intracellular organelle;intracellular organelle part;intracellular part;membrane;membrane-bounded organelle;mitochondrial inner membrane;mitochondrial membrane;mitochondrial part;mitochondrion;non-membrane-bounded organelle;nuclear part;nucleolus;nucleoplasm;organelle;organelle inner m…	amine transport;amino acid transport;catabolic process;cellular ketone metabolic process;cellular lipid metabolic process;cellular metabolic process;cellular process;establishment of localization;ion transport;lipid metabolic process;lipid transport;metabolic process;organic acid metabolic process;organic acid transport;primary metabolic process;small molecule metabolic process;transmembrane tran…	cell part;intracellular membrane-bounded organelle;intracellular non-membrane-bounded organelle;intracellular organelle;membrane;mitochondrion;nucleolus;nucleoplasm;organelle	Fatty acid metabolism;PPAR signaling pathway	Carn_acyltransf	BLALOCK_ALZHEIMERS_DISEASE_INCIPIENT_UP;BLALOCK_ALZHEIMERS_DISEASE_UP;BURTON_ADIPOGENESIS_5;CAIRO_HEPATOBLASTOMA_DN;CHIANG_LIVER_CANCER_SUBCLASS_PROLIFERATION_DN;chr1p32;CYCLIN_D1_UP.V1_UP;GAL_LEUKEMIC_STEM_CELL_UP;GALLUZZI_PERMEABILIZE_MITOCHONDRIA;GERHOLD_ADIPOGENESIS_UP;GGGCGGR_V$SP1_Q6;GOTZMANN_EPITHELIAL_TO_MESENCHYMAL_TRANSITION_DN;GRAESSMANN_APOPTOSIS_BY_DOXORUBICIN_UP;GRAESSMANN_RESPONSE_…	Acetylation;Acyltransferase;Completeproteome;Directproteinsequencing;Diseasemutation;Fattyacidmetabolism;Lipidmetabolism;Membrane;Mitochondrion;Mitochondrioninnermembrane;Polymorphism;Referenceproteome;Transferase;Transitpeptide;Transport		45	45	45	73.6	73.6	73.6	73.776	0	323.31	815360000000	3686	31.5744	31.6366	31.4856	32.0654	32.2573	31.691	31.418	30.7099	30.9927	32.261	32.2992	31.6326	30.9455	30.9324	31.2167
+	6.37418	-1.50369	P24298	P24298	Alanine aminotransferase 1	GPT	Color [Blue]	9	4					alanine catabolic process;alanine metabolic process;amine biosynthetic process;amine catabolic process;amine metabolic process;biosynthetic process;carboxylic acid biosynthetic process;carboxylic acid catabolic process;carboxylic acid metabolic process;catabolic process;cellular amine metabolic process;cellular amino acid biosynthetic process;cellular amino acid catabolic process;cellular amino a…	alanine-oxo-acid transaminase activity;binding;catalytic activity;cofactor binding;L-alanine:2-oxoglutarate aminotransferase activity;pyridoxal phosphate binding;transaminase activity;transferase activity;transferase activity, transferring nitrogenous groups;vitamin B6 binding;vitamin binding	cell part;cytoplasmic part;cytosol;extracellular membrane-bounded organelle;extracellular organelle;extracellular region part;extracellular vesicular exosome;intracellular part;membrane-bounded organelle;membrane-bounded vesicle;organelle;vesicle	amine metabolic process;biosynthetic process;catabolic process;cellular amino acid metabolic process;cellular ketone metabolic process;cellular metabolic process;cellular nitrogen compound metabolic process;cellular process;metabolic process;nitrogen compound metabolic process;organic acid metabolic process;primary metabolic process;small molecule metabolic process	cell part;cytosol;extracellular organelle;organelle;vesicle	Alanine, aspartate and glutamate metabolism;Carbon fixation in photosynthetic organisms	Aminotran_1_2	ATF2_S_UP.V1_DN;BIOCARTA_SARS_PATHWAY;BOCHKIS_FOXA2_TARGETS;BRCA1_DN.V1_DN;CAGGTG_V$E12_Q6;CHIANG_LIVER_CANCER_SUBCLASS_PROLIFERATION_DN;chr8q24;COULOUARN_TEMPORAL_TGFB1_SIGNATURE_DN;CYCLIN_D1_KE_.V1_UP;CYCLIN_D1_UP.V1_UP;DCA_UP.V1_DN;ENK_UV_RESPONSE_EPIDERMIS_DN;ESC_J1_UP_EARLY.V1_UP;FEVR_CTNNB1_TARGETS_UP;GGGCGGR_V$SP1_Q6;GSE13485_CTRL_VS_DAY7_YF17D_VACCINE_PBMC_UP;GSE17721_0.5H_VS_12H_LPS_BMDM…	Acetylation;Aminotransferase;Completeproteome;Cytoplasm;Directproteinsequencing;Phosphoprotein;Polymorphism;Pyridoxalphosphate;Referenceproteome;Transferase		27	27	23	66.9	66.9	60.3	54.636	0	146.98	257280000000	1540	28.8181	29.2038	28.9879	30.3833	30.8536	30.3349	29.6167	28.3452	28.2413	30.5948	30.8714	30.329	29.3981	28.9612	29.1818
+	6.76091	-0.686437	P24752;H0YEL7;P24752-2;E9PRQ6	P24752	Acetyl-CoA acetyltransferase, mitochondrial	ACAT1	Color [Blue]	9	4					adipose tissue development;amine catabolic process;amine metabolic process;anatomical structure development;biosynthetic process;brain development;branched chain family amino acid catabolic process;branched chain family amino acid metabolic process;carboxylic acid catabolic process;carboxylic acid metabolic process;catabolic process;cellular amine metabolic process;cellular amino acid catabolic p…	acetyl-CoA C-acetyltransferase activity;acetyl-CoA C-acyltransferase activity;acetyltransferase activity;binding;C-acetyltransferase activity;C-acyltransferase activity;catalytic activity;cation binding;coenzyme binding;cofactor binding;ion binding;metal ion binding;transferase activity;transferase activity, transferring acyl groups;transferase activity, transferring acyl groups other than amino-…	cell part;cytoplasmic part;extracellular membrane-bounded organelle;extracellular organelle;extracellular region part;extracellular vesicular exosome;intracellular membrane-bounded organelle;intracellular organelle;intracellular organelle lumen;intracellular organelle part;intracellular part;membrane;membrane-bounded organelle;membrane-bounded vesicle;membrane-enclosed lumen;mitochondrial inner m…	amine metabolic process;anatomical structure development;biosynthetic process;catabolic process;cellular amino acid metabolic process;cellular component assembly;cellular component organization;cellular ketone body metabolic process;cellular ketone metabolic process;cellular lipid metabolic process;cellular metabolic process;cellular nitrogen compound metabolic process;cellular process;developmen…	cell part;extracellular organelle;intracellular membrane-bounded organelle;intracellular organelle;membrane;mitochondrion;organelle;vesicle	Benzoate degradation;Butanoate metabolism;Carbon fixation pathways in prokaryotes;Fatty acid metabolism;Glyoxylate and dicarboxylate metabolism;Lysine degradation;Propanoate metabolism;Pyruvate metabolism;Synthesis and degradation of ketone bodies;Terpenoid backbone biosynthesis;Tryptophan metabolism;Two-component system;Valine, leucine and isoleucine degradation	Thiolase_C;Thiolase_N	ACETYLTRANSFERASE_ACTIVITY;ACEVEDO_LIVER_CANCER_DN;ALCALAY_AML_BY_NPM1_LOCALIZATION_DN;BLALOCK_ALZHEIMERS_DISEASE_DN;BOYAULT_LIVER_CANCER_SUBCLASS_G3_DN;CAIRO_HEPATOBLASTOMA_DN;CASORELLI_ACUTE_PROMYELOCYTIC_LEUKEMIA_DN;chr11q22;CYTOPLASM;CYTOPLASMIC_PART;DEURIG_T_CELL_PROLYMPHOCYTIC_LEUKEMIA_DN;DIAZ_CHRONIC_MEYLOGENOUS_LEUKEMIA_UP;DURCHDEWALD_SKIN_CARCINOGENESIS_UP;ENK_UV_RESPONSE_EPIDERMIS_DN;FL…	3D-structure;Acetylation;Acyltransferase;Alternativesplicing;Completeproteome;Directproteinsequencing;Diseasemutation;Metal-binding;Mitochondrion;Polymorphism;Potassium;Proteomicsidentification;Referenceproteome;Transferase;Transitpeptide		33	33	31	82	82	75.9	45.199	0	323.31	7272200000000	8423	34.2524	34.2131	34.4231	35.0089	35.4028	35.2512	34.5088	34.1417	34.4188	35.1135	35.1161	34.9818	34.3759	34.5017	34.5662
+	3.47296	-0.534042	P25705;P25705-3;K7ENJ4;K7ERX7;K7ESA0;K7EM08;K7EKV9;A0A0A0MTS3	P25705;P25705-3	ATP synthase subunit alpha, mitochondrial	ATP5A1	Color [Blue]	9	4					ATP biosynthetic process;ATP hydrolysis coupled proton transport;ATP metabolic process;ATP synthesis coupled proton transport;biological regulation;biosynthetic process;cation transport;cellular biosynthetic process;cellular metabolic process;cellular nitrogen compound biosynthetic process;cellular nitrogen compound metabolic process;cellular process;developmental process;electron transport chain…	active transmembrane transporter activity;adenyl nucleotide binding;adenyl ribonucleotide binding;ATP binding;ATPase activity;ATPase activity, coupled;ATPase activity, coupled to movement of substances;ATPase activity, coupled to transmembrane movement of ions;ATPase activity, coupled to transmembrane movement of substances;binding;catalytic activity;cation transmembrane transporter activity;cati…	cell part;cytoplasmic part;extracellular membrane-bounded organelle;extracellular organelle;extracellular region part;extracellular vesicular exosome;intracellular membrane-bounded organelle;intracellular organelle;intracellular organelle lumen;intracellular organelle part;intracellular part;macromolecular complex;membrane;membrane part;membrane-bounded organelle;membrane-bounded vesicle;membrane…	biological regulation;biosynthetic process;cellular metabolic process;cellular nitrogen compound metabolic process;cellular process;developmental process;embryo development;establishment of localization;generation of precursor metabolites and energy;heterocycle metabolic process;hydrogen transport;ion transport;lipid metabolic process;metabolic process;nitrogen compound metabolic process;nucleoba…	cell part;extracellular organelle;intracellular membrane-bounded organelle;intracellular organelle;macromolecular complex;membrane;mitochondrion;organelle;plasma membrane;protein complex;proton-transporting two-sector ATPase complex;vesicle	Alzheimer's disease;Huntington's disease;Oxidative phosphorylation;Parkinson's disease	ATP-synt_ab;ATP-synt_ab_C;ATP-synt_ab_N	ACEVEDO_LIVER_CANCER_DN;AGUIRRE_PANCREATIC_CANCER_COPY_NUMBER_DN;ATGTACA,MIR-493;BILANGES_RAPAMYCIN_SENSITIVE_VIA_TSC1_AND_TSC2;BIOCARTA_ETC_PATHWAY;BLALOCK_ALZHEIMERS_DISEASE_DN;BORCZUK_MALIGNANT_MESOTHELIOMA_UP;CAMP_UP.V1_UP;CHOI_ATL_STAGE_PREDICTOR;chr18q12;CROMER_METASTASIS_DN;CYTOPLASM;CYTOPLASMIC_PART;DAZARD_RESPONSE_TO_UV_SCC_UP;DITTMER_PTHLH_TARGETS_UP;ENK_UV_RESPONSE_KERATINOCYTE_UP;ENVE…	Acetylation;Alternativesplicing;ATP-binding;ATPsynthesis;Cellmembrane;CF(1);Completeproteome;Directproteinsequencing;Diseasemutation;Glycoprotein;Hydrogeniontransport;Iontransport;Membrane;Mitochondrion;Mitochondrioninnermembrane;Nucleotide-binding;Phosphoprotein;Polymorphism;Proteomicsidentification;Pyrrolidonecarboxylicacid;Referenceproteome;Transitpeptide;Transport	F1F0-ATP synthase (EC 3.6.3.14), mitochondrial	58	58	3	79.4	79.4	5.6	59.75	0	323.31	30135000000000	34809	36.382	36.3919	36.3769	36.8212	37.135	37.0707	36.4553	35.964	36.0316	36.6048	36.6276	37.0319	36.6713	36.8697	36.5541
+	2.12344	-0.999037	P25942	P25942	Tumor necrosis factor receptor superfamily member 5	CD40	Color [Blue]	9	4					B cell activation;B cell proliferation;biological regulation;calcium ion homeostasis;cation homeostasis;cell activation;cell proliferation;cell surface receptor linked signaling pathway;cellular calcium ion homeostasis;cellular cation homeostasis;cellular chemical homeostasis;cellular component assembly;cellular component organization;cellular component organization or biogenesis;cellular divalen…	antigen binding;binding;enzyme binding;molecular transducer activity;protein binding;receptor activity;signal transducer activity;ubiquitin protein ligase binding	CD40 receptor complex;cell part;cell surface;cytoplasm;external side of plasma membrane;extracellular membrane-bounded organelle;extracellular organelle;extracellular region part;extracellular space;extracellular vesicular exosome;integral to membrane;integral to plasma membrane;intracellular membrane-bounded organelle;intracellular organelle;intracellular part;intrinsic to membrane;intrinsic to …	biological regulation;cell activation;cell proliferation;cellular component assembly;cellular component organization;cellular homeostasis;cellular ion homeostasis;cellular process;homeostatic process;immune system process;macromolecular complex assembly;multi-organism process;protein complex assembly;regulation of DNA metabolic process;regulation of protein modification process;regulation of tran…	cell part;cell surface;cytoplasm;extracellular organelle;extracellular space;intracellular membrane-bounded organelle;intracellular organelle;macromolecular complex;membrane;organelle;plasma membrane;protein complex;receptor complex;vesicle	Allograft rejection;Asthma;Autoimmune thyroid disease;Cell adhesion molecules (CAMs);Cytokine-cytokine receptor interaction;Intestinal immune network for IgA production;Malaria;Primary immunodeficiency;Systemic lupus erythematosus;Toll-like receptor signaling pathway;Toxoplasmosis;Viral myocarditis	TNFR_c6	AMUNDSON_GAMMA_RADIATION_RESISTANCE;BASSO_CD40_SIGNALING_UP;BIOCARTA_ASBCELL_PATHWAY;BIOCARTA_BLYMPHOCYTE_PATHWAY;BIOCARTA_CD40_PATHWAY;BIOCARTA_DC_PATHWAY;BIOCARTA_TH1TH2_PATHWAY;BOSCO_INTERFERON_INDUCED_ANTIVIRAL_MODULE;BRUINS_UVC_RESPONSE_LATE;BUYTAERT_PHOTODYNAMIC_THERAPY_STRESS_DN;BYSTRYKH_HEMATOPOIESIS_STEM_CELL_QTL_TRANS;CAGGTA_V$AREB6_01;CAR_MLANA;CAR_TNFRSF25;CASORELLI_ACUTE_PROMYELOCYTI…	3D-structure;Alternativesplicing;Cellmembrane;Completeproteome;Directproteinsequencing;Diseasemutation;Disulfidebond;Glycoprotein;Immunity;Membrane;Polymorphism;Receptor;Referenceproteome;Repeat;Secreted;Signal;Transmembrane;Transmembranehelix		2	2	2	7.6	7.6	7.6	30.619	0.0094157	1.3586	595670000	4	21.3441	20.9247	21.1901	22.4761	22.2252	21.9608	20.8462	20.2382	19.9019	22.4662	20.7428	22.844	21.2636	20.3174	20.8365
+	2.19731	-1.06906	P26232;P26232-2;P26232-5;P26232-3;A0A0A0MRI5;P26232-4;P26232-6;A0A0A0MTJ6;C9IZ88;C9J144	P26232;P26232-2;P26232-5;P26232-3;A0A0A0MRI5;P26232-4;P26232-6	Catenin alpha-2	CTNNA2	Color [Blue]	9	4					anatomical structure morphogenesis;axonogenesis;biological adhesion;biological regulation;brain morphogenesis;cell adhesion;cell differentiation;cell migration;cell migration in hindbrain;cell motility;cell part morphogenesis;cell projection morphogenesis;cell projection organization;cell-cell adhesion;cellular component morphogenesis;cellular component movement;cellular component organization;ce…	structural constituent of cytoskeleton;structural molecule activity	actin cytoskeleton;adherens junction;anchoring junction;axon;basolateral plasma membrane;cell junction;cell part;cell projection;cell-cell adherens junction;cell-cell junction;cytoplasm;cytoplasmic part;cytoskeleton;cytosol;intracellular non-membrane-bounded organelle;intracellular organelle;intracellular part;lamellipodium;membrane part;neuron projection;non-membrane-bounded organelle;organelle;…	anatomical structure morphogenesis;biological adhesion;biological regulation;cell adhesion;cell differentiation;cell motility;cellular component morphogenesis;cellular component movement;cellular component organization;cellular process;developmental process;locomotion	cell part;cell projection;cytoplasm;cytoskeleton;cytosol;intracellular non-membrane-bounded organelle;intracellular organelle;neuron projection;organelle	Adherens junction;Arrhythmogenic right ventricular cardiomyopathy (ARVC);Bacterial invasion of epithelial cells;Endometrial cancer;Leukocyte transendothelial migration;Pathways in cancer;Tight junction	Vinculin	AACATTC,MIR-409-3P;BIOCARTA_CELL2CELL_PATHWAY;BLALOCK_ALZHEIMERS_DISEASE_DN;BOYAULT_LIVER_CANCER_SUBCLASS_G6_UP;BROWNE_HCMV_INFECTION_30MIN_UP;BROWNE_HCMV_INFECTION_48HR_UP;BYSTRYKH_HEMATOPOIESIS_STEM_CELL_QTL_TRANS;CHENG_IMPRINTED_BY_ESTRADIOL;CHIANG_LIVER_CANCER_SUBCLASS_CTNNB1_UP;chr2p12;CTTTGT_V$LEF1_Q2;GSE15930_STIM_VS_STIM_AND_TRICHOSTATINA_72H_CD8_T_CELL_UP;GSE22886_NAIVE_CD4_TCELL_VS_48H_…	Alternativesplicing;Celladhesion;Celljunction;Cellmembrane;Cellprojection;Completeproteome;Cytoplasm;Cytoskeleton;Developmentalprotein;Differentiation;Membrane;Phosphoprotein;Proteomicsidentification;Referenceproteome		23	9	9	27.1	13.4	13.4	105.31	0.00013086	13.586	31433000000	174	25.3343	26.9245	26.5909	28.6818	27.3806	27.174	25.5705	27.001	26.3918	27.6838	27.3438	27.247	26.4579	25.6194	25.1896
+	6.53265	-0.906214	P27144;D3DQ64	P27144;D3DQ64	Adenylate kinase 4, mitochondrial	AK4	Color [Blue]	9	4					ADP biosynthetic process;ADP metabolic process;AMP metabolic process;anatomical structure development;ATP metabolic process;biosynthetic process;brain development;cellular biosynthetic process;cellular metabolic process;cellular nitrogen compound biosynthetic process;cellular nitrogen compound metabolic process;cellular process;developmental process;GTP metabolic process;heterocycle biosynthetic …	adenyl nucleotide binding;adenyl ribonucleotide binding;adenylate kinase activity;ATP binding;binding;catalytic activity;GTP binding;guanyl nucleotide binding;guanyl ribonucleotide binding;kinase activity;nucleobase-containing compound kinase activity;nucleoside diphosphate kinase activity;nucleoside triphosphate adenylate kinase activity;nucleotide binding;nucleotide kinase activity;phosphotrans…	cell part;cytoplasmic part;extracellular membrane-bounded organelle;extracellular organelle;extracellular region part;extracellular vesicular exosome;intracellular membrane-bounded organelle;intracellular organelle;intracellular organelle lumen;intracellular organelle part;intracellular part;membrane-bounded organelle;membrane-bounded vesicle;membrane-enclosed lumen;mitochondrial matrix;mitochond…	anatomical structure development;biosynthetic process;cellular metabolic process;cellular nitrogen compound metabolic process;cellular process;developmental process;heterocycle metabolic process;metabolic process;nitrogen compound metabolic process;nucleobase-containing compound metabolic process;nucleobase-containing small molecule metabolic process;nucleotide metabolic process;phosphorus metabo…	cell part;extracellular organelle;intracellular membrane-bounded organelle;intracellular organelle;mitochondrion;organelle;vesicle	Purine metabolism	ADK_lid	AKT_UP.V1_UP;AKT_UP_MTOR_DN.V1_UP;ALFANO_MYC_TARGETS;ALONSO_METASTASIS_UP;ATF2_S_UP.V1_DN;ATF2_UP.V1_DN;BASAKI_YBX1_TARGETS_DN;BENPORATH_NANOG_TARGETS;BILD_E2F3_ONCOGENIC_SIGNATURE;BRACHAT_RESPONSE_TO_CAMPTOTHECIN_DN;BRACHAT_RESPONSE_TO_METHOTREXATE_DN;BROWNE_HCMV_INFECTION_24HR_UP;CAGTGTT,MIR-141,MIR-200A;CAIRO_HEPATOBLASTOMA_CLASSES_UP;CHANDRAN_METASTASIS_TOP50_UP;CHANDRAN_METASTASIS_UP;chr1p31…	3D-structure;Acetylation;ATP-binding;Completeproteome;GTP-binding;Kinase;Mitochondrion;Nucleotide-binding;Proteomicsidentification;Referenceproteome;Transferase		17	17	17	83	83	83	25.268	0	323.31	1339200000000	3125	31.2463	31.6175	31.0819	32.6446	32.4492	32.2191	31.5761	31.8246	31.4575	32.2614	32.446	31.859	31.53	31.5239	31.447
[truncated: 8,735 more rows]
[truncated: 3 more columns]

## Sheet: Ventricular region
Gene names
CES2		Gene set enrichment analysis
TMCO4		Overlap Results
PRODH
SEPW1		Collection(s):	C1, C2, C3, C4, C5, C6, C7, H
SLC1A3		# overlaps shown:	100
AAK1		# genesets in collections:	18026
		# genes in comparison (n):	375
HADH		# genes in universe (N):	45956
FHL2
NCEH1		Gene Set Name	# Genes in Gene Set (K)	Description	# Genes in Overlap (k)	k/K	p-value	FDR q-value
TTN		GO_MITOCHONDRION	1633	A semiautonomous, self replicating organelle that occurs in varying numbers, shapes, and sizes in the cytoplasm of virtually all eukaryotic cells. It is notably the site of tissue respiration.	175	0.1072	4.41e-150	7.94e-146
[truncated: 479 more rows]

## Sheet: Atrial region
Gene names
SERPINB6		Gene set enrichment analysis
CLN5		Overlap Results
BAG6
IGLV1-47		Collection(s):	C1, C2, C3, C4, C5, C6, C7, H
IGLV3-25		# overlaps shown:	100
IGLV3-21		# genesets in collections:	18026
IGLV3-19		# genes in comparison (n):	1136
[truncated: 1,244 more rows]
