# Supplementary material for: Region and cell-type resolved quantitative proteomic map of the human heart
Source: Nat Commun. 2017 Nov 13;8:1469. doi: 10.1038/s41467-017-01747-2 (PMC5684139; doi:10.1038/s41467-017-01747-2)
Supplement: Supplementary file 8 — Supplementary Data 6 [file 41467_2017_1747_MOESM8_ESM.xlsx]

## Sheet: Sarcomeric protein isoforms
Supplementary Data 6. Quantified sarcomeric protein isoforms
Peptides	Razor + unique peptides	Unique peptides	Sequence coverage [%]	Unique + razor sequence coverage [%]	Unique sequence coverage [%]	MS/MS count	Protein IDs	Majority protein IDs	Protein names	Gene names
53	6	6	99.2	21.2	21.2	3174	P68133;A6NL76	P68133;A6NL76	Actin, alpha skeletal muscle	ACTA1
52	2	1	99.2	8	5	4233	P62736;F6UVQ4;F6QUT6	P62736	Actin, aortic smooth muscle	ACTA2
19	7	7	54	33.5	33.5	245	Q562R1	Q562R1	Beta-actin-like protein 2	ACTBL2
16	2	2	95.5	15	15	10	K7EM38	K7EM38		ACTG1
25	1	1	90.9	5.4	5.4	6	I3L4N8	I3L4N8		ACTG1
50	2	2	98.9	8.2	8.2	67	P63267;P63267-2;C9JFL5;F8WB63;B8ZZJ2;F8WCH0	P63267;P63267-2	Actin, gamma-enteric smooth muscle	ACTG2
15	15	12	50.8	50.8	43.1	517	O96019;O96019-2;H7C5S0;C9JQT2	O96019;O96019-2;H7C5S0	Actin-like protein 6A	ACTL6A
24	24	23	28.1	28.1	27.2	74	Q00872;Q00872-2;F8VZY0;Q00872-3;Q00872-9;Q00872-10;Q00872-4;Q00872-6;Q00872-5;F8VZE0;Q00872-8;Q00872-7;G3V1V7;G3XAI7;F8W1Z9	Q00872;Q00872-2;F8VZY0;Q00872-3;Q00872-9;Q00872-10;Q00872-4;Q00872-6;Q00872-5;F8VZE0;Q00872-8;Q00872-7;G3V1V7;G3XAI7	Myosin-binding protein C, slow-type	MYBPC1
7	5	5	5.5	3.9	3.9	21	Q14324	Q14324	Myosin-binding protein C, fast-type	MYBPC2
121	121	120	85.7	85.7	85.7	31264	Q14896;A8MXZ9;A0A0A0MQU5;Q14896-2;F5GZR4	Q14896;A8MXZ9;A0A0A0MQU5;Q14896-2;F5GZR4	Myosin-binding protein C, cardiac-type	MYBPC3
124	65	11	52.9	37.2	8.3	2476	P12882;J3QLR0;E7EX84	P12882	Myosin-1	MYH1
79	17	17	30.8	10.3	10.3	289	Q9UKX3	Q9UKX3	Myosin-13	MYH13
128	1	1	63.3	0.9	0.9	11	Q7Z406-6;Q7Z406-2;M0QY43	Q7Z406-6;Q7Z406-2	Myosin-14	MYH14
10	7	7	8.3	6.3	6.3	47	Q9H6N6	Q9H6N6	Putative uncharacterized protein MYH16	MYH16
124	25	17	54.5	16.6	10.7	147	Q9UKX2	Q9UKX2	Myosin-2	MYH2
88	15	13	33	9.2	8.8	969	P11055	P11055	Myosin-3	MYH3
100	16	14	44	12.1	10.4	993	Q9Y623	Q9Y623	Myosin-4	MYH4
285	103	98	81.8	36	34.5	46382	P13533	P13533	Myosin-6	MYH6
307	307	114	84	84	38.7	256330	P12883	P12883	Myosin-7	MYH7
9	2	2	25.3	5.7	5.7	21	A7E2Y1-3	A7E2Y1-3	Myosin-7B	MYH7B
32	13	9	11.5	6	4.9	145	A0A087X0T3;A7E2Y1;Q5JW46;Q5JW47;Q5JW48;Q5JW49;Q5JW45	A0A087X0T3;A7E2Y1	Myosin-7B	MYH7B
97	13	8	38.8	6.6	4.7	80	P13535	P13535	Myosin-8	MYH8
189	187	62	75.1	74.2	23.2	48442	P35579;Q5BKV1;B1AH99	P35579	Myosin-9	MYH9
12	9	9	65.5	57.2	57.2	74	P05976;P05976-2	P05976;P05976-2	Myosin light chain 1/3, skeletal muscle isoform	MYL1
16	1	1	84.2	17.5	17.5	7	P19105;J3QRS3;J3KTJ1	P19105;J3QRS3;J3KTJ1	Myosin regulatory light chain 12A	MYL12A
16	7	1	83.7	50.6	17.4	1108	O14950	O14950	Myosin regulatory light chain 12B	MYL12B
21	21	21	89.2	89.2	89.2	16027	P10916;G3V1V8;Q9BUA6	P10916;G3V1V8	Myosin regulatory light chain 2, ventricular/cardiac muscle isoform	MYL2
27	27	24	84.1	84.1	78.5	16458	P08590;E9PGV7	P08590	Myosin light chain 3	MYL3
24	23	22	94.9	89.3	84.8	14833	P12829;I3L1K6;I3L532;I3L3U1;I3L4B1;I3L1R3	P12829;I3L1K6;I3L532;I3L3U1	Myosin light chain 4	MYL4
3	3	2	19.7	19.7	9.2	889	Q02045;D6RJ91;D6RA88	Q02045;D6RJ91;D6RA88	Myosin light chain 5	MYL5
15	1	1	78.9	16.8	16.8	2	G3V1V0;F8W1R7;B7Z6Z4;F8VPF3;H0YI43	G3V1V0;F8W1R7;B7Z6Z4;F8VPF3		MYL6
14	11	11	66.3	54.8	54.8	280	P14649;F8W1I5	P14649;F8W1I5	Myosin light chain 6B	MYL6B
13	4	4	100	48.9	48.9	26	H7C482	H7C482		MYL7
21	21	2	88.6	88.6	19.4	12290	Q01449;H7C243	Q01449;H7C243	Myosin regulatory light chain 2, atrial isoform	MYL7
7	1	1	58.3	12	12	3	H7C3E3	H7C3E3		MYL7
20	2	2	100	7.4	7.4	141	C9JEG4	C9JEG4		MYL7
20	3	1	87.3	16.8	5.6	73	H7BZE4;H7C1B1	H7BZE4		MYL7
16	16	2	83.7	83.7	29.1	11534	P24844	P24844	Myosin regulatory light polypeptide 9	MYL9
11	1	1	76.3	16.1	16.1	4	P24844-2	P24844-2	Myosin regulatory light polypeptide 9	MYL9
41	41	41	68.4	68.4	68.4	2086	Q32MK0;Q32MK0-4	Q32MK0	Myosin light chain kinase 3	MYLK3
12	12	12	74.6	74.6	74.6	29	Q96A32;H3BPK4;H3BN54;H3BML9	Q96A32;H3BPK4;H3BN54;H3BML9	Myosin regulatory light chain 2, skeletal muscle isoform	MYLPF
13	13	13	64.6	64.6	64.6	10615	P63316;C9JDI3	P63316;C9JDI3	Troponin C, slow skeletal and cardiac muscles	TNNC1
8	7	7	55.6	51.2	51.2	27	P02585;C9J7T9	P02585;C9J7T9	Troponin C, skeletal muscle	TNNC2
10	10	10	40.6	40.6	40.6	683	P19237;A0A087WT47;G3V489;G3V4F8;G3V3L5	P19237;A0A087WT47;G3V489;G3V4F8;G3V3L5	Troponin I, slow skeletal muscle	TNNI1
4	4	4	20.3	20.3	20.3	17	P48788;A0A087WXS0;P48788-2	P48788;A0A087WXS0;P48788-2	Troponin I, fast skeletal muscle	TNNI2
24	24	24	67.6	67.6	67.6	9847	P19429;K7EN02	P19429;K7EN02	Troponin I, cardiac muscle	TNNI3
9	7	5	28.8	28.4	24.5	34	P13805;P13805-2;K7EQL4;P13805-3;M0QZU8;M0QX01;M0QZY5;Q3B759;M0QY38;K7EKM3;K7ELB0	P13805;P13805-2;K7EQL4;P13805-3;M0QZU8;M0QX01;M0QZY5;Q3B759	Troponin T, slow skeletal muscle	TNNT1
14	1	1	75.4	10.5	10.5	173	C9JDF8	C9JDF8		TNNT2
33	1	1	56.8	3.4	3.4	41	P45379-4;P45379-3;Q7Z554;P45379-12;C9JM61	P45379-4;P45379-3;Q7Z554;P45379-12	Troponin T, cardiac muscle	TNNT2;HNTN1
7	5	5	21.9	17.8	17.8	49	P45378;P45378-6;F8WA37;P45378-5;P45378-7;P45378-3;H9KVA2;P45378-2;P45378-4;C9JCA5;C9JZN9	P45378;P45378-6;F8WA37;P45378-5;P45378-7;P45378-3;H9KVA2;P45378-2;P45378-4;C9JCA5;C9JZN9	Troponin T, fast skeletal muscle	TNNT3
58	58	1	87.4	87.4	3.1	20341	Q6ZN40	Q6ZN40		TPM1
3	1	1	67.8	27.1	27.1	1232	K7EQW8	K7EQW8		TPM4
36	7	7	81	17.3	17.3	779	P67936;K7EMU5;K7EPV9;K7EPB9	P67936	Tropomyosin alpha-4 chain	TPM4
39	15	5	75.7	35.2	13	1644	P67936-2;K7ENT6;K7ERG3;K7EP68;K7ELP0	P67936-2;K7ENT6;K7ERG3	Tropomyosin alpha-4 chain	TPM4
357	110	110	69.4	26.4	26.4	4990	Q8WZ42-6	Q8WZ42-6	Titin	TTN
17	1	1	61.5	4.7	4.7	13	A0A0C4DG59	A0A0C4DG59		TTN
2656	2656	14	73.2	73.2	1.2	371980	A0A0A0MTS7;Q8WZ42-12;H7C195;H7C0U7;REV__H7C1P9	A0A0A0MTS7;Q8WZ42-12	Titin	TTN
2224	2	2	78.2	0.1	0.1	96	A0A0A0MRA3;Q8WZ42-3;Q8WZ42-10;Q8WZ42-9;REV__P61225;REV__P28715-2	A0A0A0MRA3;Q8WZ42-3;Q8WZ42-10;Q8WZ42-9	Titin	TTN
