# Supplementary material for: Region and cell-type resolved quantitative proteomic map of the human heart
Source: Nat Commun. 2017 Nov 13;8:1469. doi: 10.1038/s41467-017-01747-2 (PMC5684139; doi:10.1038/s41467-017-01747-2)
Supplement: Supplementary file 9 — Supplementary Data 7 [file 41467_2017_1747_MOESM9_ESM.xlsx]

## Sheet: CF 2fold up
Supplementary Data 7. Proteins displaying at least two-fold higher expression in CFs, AFs, ECs, or SMCs
Protein names	Gene names		Gene Set enrichment analysis
1-acyl-sn-glycerol-3-phosphate acyltransferase alpha	AGPAT1		Overlap Results
1-phosphatidylinositol 4,5-bisphosphate phosphodiesterase beta-4	PLCB4
1-phosphatidylinositol 4,5-bisphosphate phosphodiesterase epsilon-1	PLCE1		Collection(s):	C1, C2, C3, C4, C5, C6, C7, H
A disintegrin and metalloproteinase with thrombospondin motifs 7	ADAMTS7		# overlaps shown:	100
A disintegrin and metalloproteinase with thrombospondin motifs 8	ADAMTS8		# genesets in collections:	17779
Actin-binding protein anillin	ANLN		# genes in comparison (n):	547
Activin receptor type-1	ACVR1		# genes in universe (N):	45956
Adenomatous polyposis coli protein	APC
Adenylyl cyclase-associated protein 2;Adenylyl cyclase-associated protein	CAP2		Gene Set Name	# Genes in Gene Set (K)	Description	# Genes in Overlap (k)	k/K	p-value	FDR q-value
Adiponectin	ADIPOQ		GO_CYTOSKELETON	1967	Any of the various filamentous elements that form the internal framework of cells, and typically remain after treatment of the cells with mild detergent to remove membrane constituents and soluble components of the cytoplasm. The term embraces intermediate filaments, microfilaments, microtubules, the microtrabecular lattice, and other structures characterized by a polymeric filamentous nature and…	89	0.0452	1.9e-27	3.38e-23
ADP-ribosyl cyclase/cyclic ADP-ribose hydrolase 1	CD38		TTGCWCAAY_CEBPB_02	1972	Genes having at least one occurence of the highly conserved motif M172 TTGCWCAAY in the region spanning up to 4 kb around their tarnscription start sites. The motif matches transcription factor binding site V$CEBPB_02 in v7.4 TRANSFAC.	86	0.0436	1.99e-25	1.77e-21
Afadin- and alpha-actinin-binding protein	SSX2IP		NABA_MATRISOME	1028	Ensemble of genes encoding extracellular matrix and extracellular matrix-associated proteins	61	0.0593	8.34e-25	4.93e-21
Alanine aminotransferase 2	GPT2		GO_EXTRACELLULAR_MATRIX	426	A structure lying external to one or more cells, which provides structural support for cells or tissues; may be completely external to the cell (as in animals and bacteria) or be part of the cell (as in plants).	41	0.0962	1.11e-24	4.93e-21
Aldehyde dehydrogenase X, mitochondrial	ALDH1B1		CHICAS_RB1_TARGETS_CONFLUENT	567	Genes up-regulated in confluent IMR90 cells (fibroblast) after knockdown of RB1 [GeneID=5925] by RNAi.	46	0.0811	2.06e-24	7.32e-21
Aldehyde dehydrogenase, dimeric NADP-preferring	ALDH3A1		BLALOCK_ALZHEIMERS_DISEASE_UP	1691	Genes up-regulated in brain from patients with Alzheimer's disease.	77	0.0455	6.53e-24	1.93e-20
Aldo-keto reductase family 1 member B10	AKR1B10		GO_EXTRACELLULAR_STRUCTURE_ORGANIZATION	304	A process that is carried out at the cellular level which results in the assembly, arrangement of constituent parts, or disassembly of structures in the space external to the outermost structure of a cell. For cells without external protective or external encapsulating structures this refers to space outside of the plasma membrane, and also covers the host cell environment outside an intracellula…	35	0.1151	7.9e-24	2.01e-20
Aldo-keto reductase family 1 member C1	AKR1C1		GO_CYTOSKELETAL_PROTEIN_BINDING	819	Interacting selectively and non-covalently with any protein component of any cytoskeleton (actin, microtubule, or intermediate filament cytoskeleton).	53	0.0647	2.3e-23	5.11e-20
Alkylated DNA repair protein alkB homolog 1	ALKBH1		TGANTCA_AP1_C	2485	Genes having at least one occurence of the highly conserved motif M7 TGANTCA in the region spanning up to 4 kb around their tarnscription start sites. The motif matches transcription factor binding site V$AP1_C in v7.4 TRANSFAC.	92	0.037	3.17e-22	6.27e-19
Alpha/beta hydrolase domain-containing protein 17C	ABHD17C		LIU_PROSTATE_CANCER_DN	481	Genes down-regulated in prostate cancer samples.	40	0.0832	9.27e-22	1.65e-18
Alpha-catulin	CTNNAL1		COLINA_TARGETS_OF_4EBP1_AND_4EBP2	356	Genes up-regulated in MEF cells (embryonic fibroblast) with double knockout of the translation repressors 4EBP1 [GeneID=1978] and 4EBP2 [GeneID=1979].	35	0.0983	1.53e-21	2.26e-18
Alpha-galactosidase A	GLA		GO_PROTEINACEOUS_EXTRACELLULAR_MATRIX	356	A layer consisting mainly of proteins (especially collagen) and glycosaminoglycans (mostly as proteoglycans) that forms a sheet underlying or overlying cells such as endothelial and epithelial cells. The proteins are secreted by cells in the vicinity. An example of this component is found in Mus musculus.	35	0.0983	1.53e-21	2.26e-18
Alpha-ketoglutarate-dependent dioxygenase alkB homolog 4	ALKBH4		GO_PROTEIN_COMPLEX_BINDING	935	Interacting selectively and non-covalently with any protein complex (a complex of two or more proteins that may include other nonprotein molecules).	53	0.0567	9.17e-21	1.25e-17
Alpha-protein kinase 2	ALPK2		BOQUEST_STEM_CELL_UP	260	Genes up-regulated in freshly isolated CD31- [GeneID=5175] (stromal stem cells from adipose tissue) versus the CD31+ (non-stem) counterparts.	30	0.1154	1.25e-20	1.58e-17
Ankyrin repeat and SAM domain-containing protein 3	ANKS3		CHEN_METABOLIC_SYNDROM_NETWORK	1210	Genes forming the macrophage-enriched metabolic network (MEMN) claimed to have a causal relationship with the metabolic syndrom traits.	60	0.0496	1.59e-20	1.89e-17
Ankyrin repeat and SOCS box protein 15	ASB15		PEREZ_TP53_TARGETS	1174	Genes up-regulated in the HMEC cells (primary mammary epithelium) upon expression of TP53 [GeneID=7157] off adenoviral vector.	59	0.0503	1.79e-20	1.99e-17
Ankyrin repeat domain-containing protein 39	ANKRD39		DACOSTA_UV_RESPONSE_VIA_ERCC3_DN	855	Genes down-regulated in fibroblasts expressing mutant forms of ERCC3 [GeneID=2071] after UV irradiation.	50	0.0585	3.27e-20	3.42e-17
Ankyrin-3	ANK3		GRAESSMANN_APOPTOSIS_BY_DOXORUBICIN_DN	1781	Genes down-regulated in ME-A cells (breast cancer) undergoing apoptosis in response to doxorubicin [PubChem=31703].	73	0.041	4.3e-20	4.25e-17
Ankyrin-3	ANK3		GO_MACROMOLECULAR_COMPLEX_BINDING	1399	Interacting selectively and non-covalently with any macromolecular complex.	64	0.0457	4.69e-20	4.39e-17
Annexin A8-like protein 2;Annexin	ANXA8L2;ANXA8L1		TGGAAA_NFAT_Q4_01	2061	Genes having at least one occurence of the highly conserved motif M55 TGGAAA in the region spanning up to 4 kb around their tarnscription start sites. The motif matches transcription factor binding site V$NFAT_Q4_01 in v7.4 TRANSFAC.	79	0.0383	5.58e-20	4.91e-17
Anterior gradient protein 2 homolog	AGR2		BOQUEST_STEM_CELL_CULTURED_VS_FRESH_UP	425	Genes up-regulated in cultured stromal stem cells from adipose tissue, compared to the freshly isolated cells.	36	0.0847	5.8e-20	4.91e-17
Antigen KI-67	MKI67		NABA_CORE_MATRISOME	275	Ensemble of genes encoding core extracellular matrix including ECM glycoproteins, collagens and proteoglycans	30	0.1091	6.28e-20	5.08e-17
AP-1 complex subunit sigma-3	AP1S3		MODULE_88	838	Heart, liver, kidney and pancreas metabolic and xenobiotic response genes.	49	0.0585	7.98e-20	6.17e-17
AP-1 complex-associated regulatory protein	AP1AR		GO_ENDOPLASMIC_RETICULUM	1631	The irregular network of unit membranes, visible only by electron microscopy, that occurs in the cytoplasm of many eukaryotic cells. The membranes form a complex meshwork of tubular channels, which are often expanded into slitlike cavities called cisternae. The ER takes two forms, rough (or granular), with ribosomes adhering to the outer surface, and smooth (with no ribosomes attached).	69	0.0423	9.57e-20	7.09e-17
AP-3 complex subunit beta-2	AP3B2		HALLMARK_EPITHELIAL_MESENCHYMAL_TRANSITION	200	Genes defining epithelial-mesenchymal transition, as in wound healing, fibrosis and metastasis.	26	0.13	2.29e-19	1.63e-16
Apolipoprotein F	APOF		GO_POSITIVE_REGULATION_OF_RESPONSE_TO_STIMULUS	1929	Any process that activates, maintains or increases the rate of a response to a stimulus. Response to stimulus is a change in state or activity of a cell or an organism (in terms of movement, secretion, enzyme production, gene expression, etc.) as a result of a stimulus.	75	0.0389	2.48e-19	1.69e-16
Aquaporin-1	AQP1		MODULE_55	834	Genes in the cancer module 55.	48	0.0576	3.67e-19	2.41e-16
Arginase-2, mitochondrial	ARG2		GO_EXTRACELLULAR_SPACE	1376	That part of a multicellular organism outside the cells proper, usually taken to be outside the plasma membranes, and occupied by fluid.	62	0.0451	3.96e-19	2.52e-16
Arginine and glutamate-rich protein 1	ARGLU1		YRTCANNRCGC_UNKNOWN	2940	Genes having at least one occurence of the highly conserved motif M115 YRTCANNRCGC in the region spanning up to 4 kb around their tarnscription start sites. The motif does not match any known transcription factor binding site.	95	0.0323	6.29e-19	3.86e-16
Armadillo repeat-containing protein 5	ARMC5		GO_BIOLOGICAL_ADHESION	1032	The attachment of a cell or organism to a substrate, another cell, or other organism. Biological adhesion includes intracellular attachment between membrane regions.	53	0.0514	6.95e-19	4.12e-16
Armadillo repeat-containing X-linked protein 5	ARMCX5		LEE_BMP2_TARGETS_UP	745	Genes up-regulated in uterus upon knockout of BMP2 [GeneID=650].	45	0.0604	7.91e-19	4.54e-16
Aryl hydrocarbon receptor	AHR		GO_EXTRACELLULAR_MATRIX_COMPONENT	125	Any constituent part of the extracellular matrix, the structure lying external to one or more cells, which provides structural support for cells or tissues; may be completely external to the cell (as in animals) or be part of the cell (as often seen in plants).	21	0.168	3.01e-18	1.67e-15
Aryl hydrocarbon receptor nuclear translocator-like protein 1	ARNTL		GO_CELL_JUNCTION	1151	A cellular component that forms a specialized region of connection between two or more cells or between a cell and the extracellular matrix. At a cell junction, anchoring proteins extend through the plasma membrane to link cytoskeletal proteins in one cell to cytoskeletal proteins in neighboring cells or to proteins in the extracellular matrix.	55	0.0478	3.58e-18	1.93e-15
Arylamine N-acetyltransferase 2	NAT2		GO_MOVEMENT_OF_CELL_OR_SUBCELLULAR_COMPONENT	1275	The directed, self-propelled movement of a cell or subcellular component without the involvement of an external agent such as a transporter or a pore.	58	0.0455	3.91e-18	2.05e-15
Asialoglycoprotein receptor 2	ASGR2		SENESE_HDAC1_AND_HDAC2_TARGETS_DN	232	Genes down-regulated in U2OS cells (osteosarcoma) upon knockdown of both HDAC1 and HDAC2 [GeneID=3065;3066] by RNAi.	26	0.1121	9.76e-18	4.96e-15
Ataxin-1-like	ATXN1L		GO_CYTOSKELETON_ORGANIZATION	838	A process that is carried out at the cellular level which results in the assembly, arrangement of constituent parts, or disassembly of cytoskeletal structures.	46	0.0549	1.29e-17	6.36e-15
ATPase family AAA domain-containing protein 2	ATAD2		ACEVEDO_FGFR1_TARGETS_IN_PROSTATE_CANCER_MODEL_DN	308	Genes down-regulated during prostate cancer progression in the JOCK1 model due to inducible activation of FGFR1 [GeneID=2260] gene in prostate.	29	0.0942	1.48e-17	7.11e-15
ATP-binding cassette sub-family G member 2	ABCG2		GO_VESICLE_MEDIATED_TRANSPORT	1239	A cellular transport process in which transported substances are moved in membrane-bounded vesicles; transported substances are enclosed in the vesicle lumen or located in the vesicle membrane. The process begins with a step that directs a substance to the forming vesicle, and includes vesicle budding and coating. Vesicles are then targeted to, and fuse with, an acceptor membrane.	56	0.0452	2.05e-17	9.58e-15
Atrial natriuretic peptide receptor 3	NPR3		LIM_MAMMARY_STEM_CELL_UP	489	Genes consistently up-regulated in mammary stem cells both in mouse and human species.	35	0.0716	3.85e-17	1.76e-14
Aurora kinase B	AURKB		MEISSNER_BRAIN_HCP_WITH_H3K4ME3_AND_H3K27ME3	1069	Genes with high-CpG-density promoters (HCP) bearing histone H3 dimethylation at K4 (H3K4me2) and trimethylation at K27 (H3K27me3) in brain.	51	0.0477	6.84e-17	3.04e-14
B2 bradykinin receptor	BDKRB2		MODULE_118	410	cell line expressed genes.	32	0.078	7.5e-17	3.25e-14
Bcl-2-related ovarian killer protein	BOK		SENESE_HDAC3_TARGETS_DN	536	Genes down-regulated in U2OS cells (osteosarcoma) upon knockdown of HDAC3 [GeneID=8841] by RNAi.	36	0.0672	1.01e-16	4.27e-14
BDNF/NT-3 growth factors receptor	NTRK2		MODULE_6	416	Trachea genes.	32	0.0769	1.14e-16	4.71e-14
Beta-1,3-N-acetylglucosaminyltransferase lunatic fringe	LFNG		GO_POSITIVE_REGULATION_OF_MOLECULAR_FUNCTION	1791	Any process that activates or increases the rate or extent of a molecular function, an elemental biological activity occurring at the molecular level, such as catalysis or binding.	67	0.0374	1.68e-16	6.6e-14
Beta-galactosidase-1-like protein 2	GLB1L2		CREIGHTON_ENDOCRINE_THERAPY_RESISTANCE_5	482	The 'group 5 set' of genes associated with acquired endocrine therapy resistance in breast tumors expressing ESR1 but not ERBB2 [GeneID=2099;2064].	34	0.0705	1.7e-16	6.6e-14
Bifunctional methylenetetrahydrofolate dehydrogenase/cyclohydrolase, mitochondrial;NAD-dependent methylenetetrahydrofolate dehydrogenase;Methenyltetrahydrofolate cyclohydrolase	MTHFD2		GO_ACTIN_BINDING	393	Interacting selectively and non-covalently with monomeric or multimeric forms of actin, including actin filaments.	31	0.0789	1.71e-16	6.6e-14
Bone morphogenetic protein 10	BMP10		MASSARWEH_TAMOXIFEN_RESISTANCE_UP	578	Genes up-regulated in breast cancer tumors (formed by MCF-7 xenografts) resistant to tamoxifen [PubChem=5376].	37	0.064	1.75e-16	6.6e-14
BPI fold-containing family A member 1	BPIFA1		GO_PROTEIN_COMPLEX_SUBUNIT_ORGANIZATION	1527	Any process in which macromolecules aggregate, disaggregate, or are modified, resulting in the formation, disassembly, or alteration of a protein complex.	61	0.0399	2.21e-16	8.19e-14
BRCA1-A complex subunit Abraxas	FAM175A		WONG_ADULT_TISSUE_STEM_MODULE	721	The 'adult tissue stem' module: genes coordinately up-regulated in a compendium of adult tissue stem cells.	41	0.0569	2.39e-16	8.68e-14
Brevican core protein	BCAN		RODRIGUES_THYROID_CARCINOMA_ANAPLASTIC_UP	722	Genes up-regulated in anaplastic thyroid carcinoma (ATC) compared to normal thyroid tissue.	41	0.0568	2.51e-16	8.93e-14
Bromodomain adjacent to zinc finger domain protein 1A	BAZ1A		GTGCCTT_MIR506	727	Genes having at least one occurrence of the motif GTGCCTT in their 3' untranslated region. The motif represents putative target (i.e., seed match) of human mature miRNA hsa-miR-506 (v7.1 miRBase).	41	0.0564	3.18e-16	1.11e-13
BTB/POZ domain-containing protein KCTD17	KCTD17		GO_ORGAN_MORPHOGENESIS	841	Morphogenesis of an organ. An organ is defined as a tissue or set of tissues that work together to perform a specific function or functions. Morphogenesis is the process in which anatomical structures are generated and organized. Organs are commonly observed as visibly distinct structures, but may also exist as loosely associated clusters of cells that work together to perform a specific function…	44	0.0523	3.84e-16	1.31e-13
C5a anaphylatoxin chemotactic receptor 1	C5AR1		GOBERT_OLIGODENDROCYTE_DIFFERENTIATION_DN	1080	Genes down-regulated during differentiation of Oli-Neu cells (oligodendroglial precursor) in response to PD174265 [PubChem=4709].	50	0.0463	4.61e-16	1.55e-13
Cadherin-2	CDH2		GO_ENZYME_BINDING	1737	Interacting selectively and non-covalently with any enzyme.	65	0.0374	4.9e-16	1.61e-13
Cadherin-24	CDH24		GO_PHOSPHATE_CONTAINING_COMPOUND_METABOLIC_PROCESS	1977	The chemical reactions and pathways involving the phosphate group, the anion or salt of any phosphoric acid.	70	0.0354	5.36e-16	1.73e-13
Calcium/calmodulin-dependent 3,5-cyclic nucleotide phosphodiesterase 1A	PDE1A		GO_IDENTICAL_PROTEIN_BINDING	1209	Interacting selectively and non-covalently with an identical protein or proteins.	53	0.0438	5.52e-16	1.75e-13
Calponin-1;Calponin	CNN1		MODULE_2	384	DRG (dorsal root ganglia) genes.	30	0.0781	6.86e-16	2.12e-13
Calretinin	CALB2		GEORGES_TARGETS_OF_MIR192_AND_MIR215	893	Genes down-regulated in HCT116 cells (colon cancer) by expression of MIR192 or MIR215 [GeneID=406967;406997] at 24 h.	45	0.0504	6.91e-16	2.12e-13
cAMP and cAMP-inhibited cGMP 3,5-cyclic phosphodiesterase 10A	PDE10A		GO_ACTIN_CYTOSKELETON	444	The part of the cytoskeleton (the internal framework of a cell) composed of actin and associated proteins. Includes actin cytoskeleton-associated complexes.	32	0.0721	7.28e-16	2.19e-13
CAP-Gly domain-containing linker protein 4	CLIP4		GO_CYTOSKELETAL_PART	1436	Any constituent part of the cytoskeleton, a cellular scaffolding or skeleton that maintains cell shape, enables some cell motion (using structures such as flagella and cilia), and plays important roles in both intra-cellular transport (e.g. the movement of vesicles and organelles) and cellular division. Includes constituent parts of intermediate filaments, microfilaments, microtubules, and the mi…	58	0.0404	7.94e-16	2.35e-13
Carbonic anhydrase 14	CA14		GO_GOLGI_APPARATUS	1445	A compound membranous cytoplasmic organelle of eukaryotic cells, consisting of flattened, ribosome-free vesicles arranged in a more or less regular stack. The Golgi apparatus differs from the endoplasmic reticulum in often having slightly thicker membranes, appearing in sections as a characteristic shallow semicircle so that the convex side (cis or entry face) abuts the endoplasmic reticulum, sec…	58	0.0401	1.04e-15	3.04e-13
Carboxypeptidase A4	CPA4		RCGCANGCGY_NRF1_Q6	952	Genes having at least one occurence of the highly conserved motif M1 RCGCANGCGY in the region spanning up to 4 kb around their tarnscription start sites. The motif matches transcription factor binding site V$NRF1_Q6 in v7.4 TRANSFAC.	46	0.0483	1.53e-15	4.4e-13
Carboxy-terminal domain RNA polymerase II polypeptide A small phosphatase 1	CTDSP1		GO_ANCHORING_JUNCTION	489	A cell junction that mechanically attaches a cell (and its cytoskeleton) to neighboring cells or to the extracellular matrix.	33	0.0675	1.71e-15	4.84e-13
CBP80/20-dependent translation initiation factor	CTIF		GO_TISSUE_DEVELOPMENT	1518	The process whose specific outcome is the progression of a tissue over time, from its formation to the mature structure.	59	0.0389	2.39e-15	6.64e-13
C-C motif chemokine;C-C motif chemokine 16	CCL16		MODULE_52	433	Cell line expressed genes.	31	0.0716	2.5e-15	6.83e-13
CCR4-NOT transcription complex subunit 7	CNOT7		GRAESSMANN_APOPTOSIS_BY_DOXORUBICIN_UP	1142	Genes up-regulated in ME-A cells (breast cancer) undergoing apoptosis in response to doxorubicin [PubChem=31703].	50	0.0438	4.08e-15	1.09e-12
CD180 antigen	CD180		GO_NEUROGENESIS	1402	Generation of cells within the nervous system.	56	0.0399	4.14e-15	1.09e-12
CDK5 regulatory subunit-associated protein 1	CDK5RAP1		GO_REGULATION_OF_CELL_DIFFERENTIATION	1492	Any process that modulates the frequency, rate or extent of cell differentiation, the process in which relatively unspecialized cells acquire specialized structural and functional features.	58	0.0389	4.17e-15	1.09e-12
Cell adhesion molecule 1	CADM1		DELYS_THYROID_CANCER_UP	443	Genes up-regulated in papillary thyroid carcinoma (PTC) compared to normal tissue.	31	0.07	4.66e-15	1.2e-12
Centrin-3	CETN3		GO_CELL_CELL_JUNCTION	383	A cell junction that forms a connection between two or more cells in a multicellular organism; excludes direct cytoplasmic junctions such as ring canals.	29	0.0757	4.74e-15	1.2e-12
Centrosomal protein of 57 kDa	CEP57		GO_REGULATION_OF_HYDROLASE_ACTIVITY	1327	Any process that modulates the frequency, rate or extent of hydrolase activity, the catalysis of the hydrolysis of various bonds, e.g. C-O, C-N, C-C, phosphoric anhydride bonds, etc. Hydrolase is the systematic name for any enzyme of EC class 3.	54	0.0407	6.23e-15	1.56e-12
Centrosomal protein of 76 kDa	CEP76		GO_ACTIN_FILAMENT_BASED_PROCESS	450	Any cellular process that depends upon or alters the actin cytoskeleton, that part of the cytoskeleton comprising actin filaments and their associated proteins.	31	0.0689	7.13e-15	1.76e-12
cGMP-specific 3,5-cyclic phosphodiesterase	PDE5A		GO_ORGANONITROGEN_COMPOUND_METABOLIC_PROCESS	1796	The chemical reactions and pathways involving organonitrogen compound.	64	0.0356	8.12e-15	1.98e-12
Cholesteryl ester transfer protein	CETP		GO_POSITIVE_REGULATION_OF_CELL_COMMUNICATION	1532	Any process that increases the frequency, rate or extent of cell communication. Cell communication is the process that mediates interactions between a cell and its surroundings. Encompasses interactions such as signaling or attachment between one cell and another cell, between a cell and an extracellular matrix, or between a cell and any other aspect of its environment.	58	0.0379	1.29e-14	3.07e-12
Chordin-like protein 1	CHRDL1		GO_REGULATION_OF_MULTICELLULAR_ORGANISMAL_DEVELOPMENT	1672	Any process that modulates the frequency, rate or extent of multicellular organismal development.	61	0.0365	1.31e-14	3.07e-12
Chromosome-associated kinesin KIF4A	KIF4A		GO_SMALL_MOLECULE_METABOLIC_PROCESS	1767	The chemical reactions and pathways involving small molecules, any low molecular weight, monomeric, non-encoded molecule.	63	0.0357	1.31e-14	3.07e-12
Cingulin	CGN		SMID_BREAST_CANCER_BASAL_DN	701	Genes down-regulated in basal subtype of breast cancer samles.	38	0.0542	1.4e-14	3.22e-12
C-Jun-amino-terminal kinase-interacting protein 4	SPAG9		ONDER_CDH1_TARGETS_2_DN	464	Genes down-regulated in HMLE cells (immortalized nontransformed mammary epithelium) after E-cadhedrin (CDH1) [GeneID=999] knockdown by RNAi.	31	0.0668	1.63e-14	3.72e-12
Clathrin coat assembly protein AP180	SNAP91		GO_REGULATION_OF_CELL_PROLIFERATION	1496	Any process that modulates the frequency, rate or extent of cell proliferation.	57	0.0381	1.7e-14	3.84e-12
Claudin domain-containing protein 1	CLDND1		TTTNNANAGCYR_UNKNOWN	2274	Genes having at least one occurence of the highly conserved motif M169 TTTNNANAGCYR in the region spanning up to 4 kb around their tarnscription start sites. The motif does not match any known transcription factor binding site.	73	0.0321	1.76e-14	3.92e-12
CMP-N-acetylneuraminate-beta-galactosamide-alpha-2,3-sialyltransferase 4	ST3GAL4		CUI_TCF21_TARGETS_2_DN	830	All significantly down-regulated genes in kidney glomeruli isolated from TCF21 [Gene ID=6943] knockout mice.	41	0.0494	2.73e-14	5.99e-12
Cochlin	COCH		PID_INTEGRIN1_PATHWAY	66	Beta1 integrin cell surface interactions	14	0.2121	4.27e-14	9.25e-12
Cold shock domain-containing protein C2	CSDC2		GO_CATABOLIC_PROCESS	1773	The chemical reactions and pathways resulting in the breakdown of substances, including the breakdown of carbon compounds with the liberation of energy for use by the cell or organism.	62	0.035	5.11e-14	1.09e-11
Collagen alpha-1(VII) chain	COL7A1		PILON_KLF1_TARGETS_DN	1972	Genes down-regulated in erythroid progenitor cells from fetal livers of E13.5 embryos with KLF1 [GeneID=10661] knockout compared to those from the wild type embryos.	66	0.0335	5.51e-14	1.17e-11
Collagen alpha-1(XIII) chain	COL13A1		GO_CELL_PROJECTION	1786	A prolongation or process extending from a cell, e.g. a flagellum or axon.	62	0.0347	7.04e-14	1.47e-11
Collagen alpha-2(VIII) chain	COL8A2		GO_IMMUNE_SYSTEM_PROCESS	1984	Any process involved in the development or functioning of the immune system, an organismal system for calibrated responses to potential internal or invasive threats.	66	0.0333	7.27e-14	1.5e-11
Collagen alpha-2(XI) chain	COL11A2		GO_REGULATION_OF_ANATOMICAL_STRUCTURE_MORPHOGENESIS	1021	Any process that modulates the frequency, rate or extent of anatomical structure morphogenesis.	45	0.0441	8.19e-14	1.67e-11
Collagen alpha-3(IV) chain;Tumstatin	COL4A3		MODULE_1	368	Ovary genes.	27	0.0734	8.94e-14	1.81e-11
Collagen alpha-4(IV) chain	COL4A4		FORTSCHEGGER_PHF8_TARGETS_DN	784	Genes down-regulated in HeLa cells (cervical carcinoma) upon knockdown of PHF8 [GeneID=23133] by RNAi.	39	0.0497	9.53e-14	1.9e-11
Collagen alpha-6(IV) chain	COL4A6		DODD_NASOPHARYNGEAL_CARCINOMA_DN	1375	Genes down-regulated in nasopharyngeal carcinoma (NPC) compared to the normal tissue.	53	0.0385	9.63e-14	1.9e-11
Complex I intermediate-associated protein 30, mitochondrial	NDUFAF1		GO_POSITIVE_REGULATION_OF_CATALYTIC_ACTIVITY	1518	Any process that activates or increases the activity of an enzyme.	56	0.0369	1.1e-13	2.16e-11
Condensin-2 complex subunit G2	NCAPG2		ATF2_UP.V1_DN	187	Genes down-regulated in myometrial cells over-expressing ATF2 [Gene ID=1386] gene.	20	0.107	1.44e-13	2.79e-11
Consortin	CNST		JOHNSTONE_PARVB_TARGETS_3_DN	918	Genes down-regulated upon overexpression of PARVB [GeneID=29780] in MDA-MB-231 cells (breast cancer) cultured in 3D Matrigel only.	42	0.0458	1.68e-13	3.2e-11
Copper-transporting ATPase 1	ATP7A		GO_POSITIVE_REGULATION_OF_MULTICELLULAR_ORGANISMAL_PROCESS	1395	Any process that activates or increases the frequency, rate or extent of an organismal process, any of the processes pertinent to the function of an organism above the cellular level; includes the integrated processes of tissues and organs.	53	0.038	1.69e-13	3.2e-11
Coronin	CORO1C		GO_STRUCTURAL_MOLECULE_ACTIVITY	732	The action of a molecule that contributes to the structural integrity of a complex or assembly within or outside a cell.	37	0.0505	2.6e-13	4.86e-11
Coronin-6	CORO6		GO_POSITIVE_REGULATION_OF_DEVELOPMENTAL_PROCESS	1142	Any process that activates or increases the rate or extent of development, the biological process whose specific outcome is the progression of an organism over time from an initial condition (e.g. a zygote, or a young adult) to a later condition (e.g. a multicellular animal or an aged adult).	47	0.0412	2.63e-13	4.87e-11
CTD small phosphatase-like protein	CTDSPL		GO_REGULATION_OF_INTRACELLULAR_SIGNAL_TRANSDUCTION	1656	Any process that modulates the frequency, rate or extent of intracellular signal transduction.	58	0.035	3.36e-13	6.15e-11
CUGBP Elav-like family member 2	CELF2		GO_EXTRACELLULAR_MATRIX_STRUCTURAL_CONSTITUENT	76	The action of a molecule that contributes to the structural integrity of the extracellular matrix.	14	0.1842	3.4e-13	6.15e-11
Cyclic AMP-dependent transcription factor ATF-6 alpha;Processed cyclic AMP-dependent transcription factor ATF-6 alpha	ATF6		GO_ADENYL_NUCLEOTIDE_BINDING	1514	Interacting selectively and non-covalently with adenyl nucleotides, any compound consisting of adenosine esterified with (ortho)phosphate.	55	0.0363	3.43e-13	6.15e-11
Cyclic GMP-AMP synthase	MB21D1		NABA_ECM_GLYCOPROTEINS	196	Genes encoding structural ECM glycoproteins	20	0.102	3.52e-13	6.25e-11
Cyclin-A2	CCNA2
Cyclin-Y-like protein 1	CCNYL1
Cystatin-A;Cystatin-A, N-terminally processed	CSTA		Gene/Gene Set Overlap Matrix
Cystatin-M	CST6
Cysteine and glycine-rich protein 2	CSRP2		Entrez Gene Id	Gene Symbol	Gene Description	GO_CYTOSKELETON	TTGCWCAAY_CEBPB_02	NABA_MATRISOME	GO_EXTRACELLULAR_MATRIX
Cystine/glutamate transporter	SLC7A11		7168	TPM1	tropomyosin 1 (alpha)	GO_CYTOSKELETON	TTGCWCAAY_CEBPB_02
Cytochrome c oxidase assembly factor 5	COA5		1756	DMD	dystrophin	GO_CYTOSKELETON	TTGCWCAAY_CEBPB_02
Cytochrome P450 2S1	CYP2S1		4281	MID1	midline 1 (Opitz/BBB syndrome)	GO_CYTOSKELETON	TTGCWCAAY_CEBPB_02
Cytochrome P450 4X1	CYP4X1		9043	SPAG9	sperm associated antigen 9	GO_CYTOSKELETON	TTGCWCAAY_CEBPB_02
Dapper homolog 1	DACT1		287	ANK2	ankyrin 2, neuronal	GO_CYTOSKELETON	TTGCWCAAY_CEBPB_02
DDB1- and CUL4-associated factor 5	DCAF5		288	ANK3	ankyrin 3, node of Ranvier (ankyrin G)	GO_CYTOSKELETON	TTGCWCAAY_CEBPB_02
Death-associated protein kinase 1	DAPK1		79933	SYNPO2L	synaptopodin 2-like	GO_CYTOSKELETON	TTGCWCAAY_CEBPB_02
DEP domain-containing protein 7	DEPDC7		10112	KIF20A	kinesin family member 20A	GO_CYTOSKELETON	TTGCWCAAY_CEBPB_02
Diacylglycerol kinase beta;Diacylglycerol kinase	DGKB		8936	WASF1	WAS protein family, member 1	GO_CYTOSKELETON	TTGCWCAAY_CEBPB_02
Dimethylaniline monooxygenase [N-oxide-forming] 3	FMO3		9702	CEP57	centrosomal protein 57kDa	GO_CYTOSKELETON	TTGCWCAAY_CEBPB_02
Dipeptidase 2;Dipeptidase	DPEP2		55605	KIF21A	kinesin family member 21A	GO_CYTOSKELETON	TTGCWCAAY_CEBPB_02
Dipeptidyl peptidase 4;Dipeptidyl peptidase 4 membrane form;Dipeptidyl peptidase 4 soluble form	DPP4		1000	CDH2	cadherin 2, type 1, N-cadherin (neuronal)	GO_CYTOSKELETON	TTGCWCAAY_CEBPB_02
Discoidin, CUB and LCCL domain-containing protein 1	DCBLD1		1612	DAPK1	death-associated protein kinase 1	GO_CYTOSKELETON	TTGCWCAAY_CEBPB_02
Disheveled-associated activator of morphogenesis 1	DAAM1		54874	FNBP1L	formin binding protein 1-like	GO_CYTOSKELETON	TTGCWCAAY_CEBPB_02
Disks large-associated protein 5	DLGAP5		23657	SLC7A11	solute carrier family 7 (anionic amino acid transporter light chain, xc- system), member 11	GO_CYTOSKELETON	TTGCWCAAY_CEBPB_02
DNA dC->dU-editing enzyme APOBEC-3B	APOBEC3B		51199	NIN	ninein (GSK3B interacting protein)	GO_CYTOSKELETON	TTGCWCAAY_CEBPB_02
DNA helicase INO80	INO80		7412	VCAM1	vascular cell adhesion molecule 1	GO_CYTOSKELETON
DNA polymerase iota	POLI		2316	FLNA	filamin A, alpha	GO_CYTOSKELETON
DNA topoisomerase 2-alpha	TOP2A		23603	CORO1C	coronin, actin binding protein, 1C	GO_CYTOSKELETON
DNA-binding protein inhibitor ID-4	ID4		81	ACTN4	actinin, alpha 4	GO_CYTOSKELETON
DnaJ homolog subfamily C member 14	DNAJC14		11346	SYNPO	synaptopodin	GO_CYTOSKELETON
DnaJ homolog subfamily C member 16	DNAJC16		1264	CNN1	calponin 1, basic, smooth muscle	GO_CYTOSKELETON
DnaJ homolog subfamily C member 28	DNAJC28		9260	PDLIM7	PDZ and LIM domain 7 (enigma)	GO_CYTOSKELETON
Dolichyldiphosphatase 1	DOLPP1		10580	SORBS1	sorbin and SH3 domain containing 1	GO_CYTOSKELETON
Dol-P-Man:Man(7)GlcNAc(2)-PP-Dol alpha-1,6-mannosyltransferase	ALG12		7273	TTN	titin	GO_CYTOSKELETON
Dystrophin	DMD		27295	PDLIM3	PDZ and LIM domain 3	GO_CYTOSKELETON
E3 ubiquitin-protein ligase HECW2	HECW2		23002	DAAM1	dishevelled associated activator of morphogenesis 1	GO_CYTOSKELETON
E3 ubiquitin-protein ligase Midline-1	MID1		64236	PDLIM2	PDZ and LIM domain 2 (mystique)	GO_CYTOSKELETON
E3 ubiquitin-protein ligase UHRF1	UHRF1		26119	LDLRAP1	low density lipoprotein receptor adaptor protein 1	GO_CYTOSKELETON
Ectoderm-neural cortex protein 1	ENC1		23048	FNBP1	formin binding protein 1	GO_CYTOSKELETON
Ectonucleotide pyrophosphatase/phosphodiesterase family member 7	ENPP7		51807	TUBA8	tubulin, alpha 8	GO_CYTOSKELETON
EF-hand calcium-binding domain-containing protein 7	EFCAB7		4629	MYH11	myosin, heavy chain 11, smooth muscle	GO_CYTOSKELETON
EGF-containing fibulin-like extracellular matrix protein 1	EFEMP1		4634	MYL3	myosin, light chain 3, alkali; ventricular, skeletal, slow	GO_CYTOSKELETON
Elastin	ELN		11155	LDB3	LIM domain binding 3	GO_CYTOSKELETON
Electrogenic sodium bicarbonate cotransporter 1	SLC4A4		29127	RACGAP1	Rac GTPase activating protein 1	GO_CYTOSKELETON
Eosinophil peroxidase;Eosinophil peroxidase light chain;Eosinophil peroxidase heavy chain	EPX		54443	ANLN	anillin, actin binding protein	GO_CYTOSKELETON
Epidermal growth factor-like protein 7	EGFL7		55638	SYBU	syntabulin (syntaxin-interacting)	GO_CYTOSKELETON
Epiplakin	EPPK1		4135	MAP6	microtubule-associated protein 6	GO_CYTOSKELETON
ERO1-like protein beta	ERO1LB		23122	CLASP2	cytoplasmic linker associated protein 2	GO_CYTOSKELETON
ES1 protein homolog, mitochondrial	C21orf33		324	APC	adenomatous polyposis coli	GO_CYTOSKELETON
Eukaryotic translation initiation factor 4 gamma 3	EIF4G3		24137	KIF4A	kinesin family member 4A	GO_CYTOSKELETON
Exocyst complex component 7	EXOC7		6188	RPS3	ribosomal protein S3	GO_CYTOSKELETON
Extracellular glycoprotein lacritin	LACRT		8727	CTNNAL1	catenin (cadherin-associated protein), alpha-like 1	GO_CYTOSKELETON
FAST kinase domain-containing protein 5	FASTKD5		4647	MYO7A	myosin VIIA	GO_CYTOSKELETON
Fatty-acid amide hydrolase 1	FAAH		5357	PLS1	plastin 1	GO_CYTOSKELETON
F-box only protein 44	FBXO44		84940	CORO6	coronin 6	GO_CYTOSKELETON
Fetuin-B	FETUB		8507	ENC1	ectodermal-neural cortex 1 (with BTB-like domain)	GO_CYTOSKELETON
Fibrillin-1	FBN1		57530	CGN	cingulin	GO_CYTOSKELETON
Fibrillin-2	FBN2		9050	PSTPIP2	proline-serine-threonine phosphatase interacting protein 2	GO_CYTOSKELETON
Fibrocystin-L	PKHD1L1		56907	SPIRE1	spire homolog 1 (Drosophila)	GO_CYTOSKELETON
Fibronectin type III domain-containing protein 1	FNDC1		54617	INO80	INO80 homolog (S. cerevisiae)	GO_CYTOSKELETON
Fibronectin;Anastellin;Ugl-Y1;Ugl-Y2;Ugl-Y3	FN1		5774	PTPN3	protein tyrosine phosphatase, non-receptor type 3	GO_CYTOSKELETON
Fibronectin;Anastellin;Ugl-Y1;Ugl-Y2;Ugl-Y3	FN1		25924	MYRIP	myosin VIIA and Rab interacting protein	GO_CYTOSKELETON
Fibulin-2	FBLN2		57644	MYH7B	myosin, heavy chain 7B, cardiac muscle, beta	GO_CYTOSKELETON
Follistatin	FST		3880	KRT19	keratin 19	GO_CYTOSKELETON
Follistatin-related protein 3	FSTL3		117178	SSX2IP	synovial sarcoma, X breakpoint 2 interacting protein	GO_CYTOSKELETON
Forkhead box protein C2	FOXC2		8502	PKP4	plakophilin 4	GO_CYTOSKELETON
Forkhead-associated domain-containing protein 1	FHAD1		9051	PSTPIP1	proline-serine-threonine phosphatase interacting protein 1	GO_CYTOSKELETON
Formin-binding protein 1	FNBP1		114884	OSBPL10	oxysterol binding protein-like 10	GO_CYTOSKELETON
Formin-binding protein 1-like	FNBP1L		23108	RAP1GAP2	RAP1 GTPase activating protein 2	GO_CYTOSKELETON
Fructose-1,6-bisphosphatase isozyme 2	FBP2		8178	ELL	elongation factor RNA polymerase II	GO_CYTOSKELETON
GA-binding protein subunit beta-1	GABPB1		54903	MKS1	Meckel syndrome, type 1	GO_CYTOSKELETON
Gamma-glutamyltranspeptidase 1;Gamma-glutamyltranspeptidase 1 heavy chain;Gamma-glutamyltranspeptidase 1 light chain	GGT1		7188	TRAF5	TNF receptor-associated factor 5	GO_CYTOSKELETON
Gastricsin	PGC		7153	TOP2A	topoisomerase (DNA) II alpha 170kDa	GO_CYTOSKELETON
GATS-like protein 3	GATSL3		9787	DLGAP5	discs, large (Drosophila) homolog-associated protein 5	GO_CYTOSKELETON
GDNF-inducible zinc finger protein 1	GZF1		22974	TPX2	TPX2, microtubule-associated, homolog (Xenopus laevis)	GO_CYTOSKELETON
GDP-Man:Man(3)GlcNAc(2)-PP-Dol alpha-1,2-mannosyltransferase	ALG11		9212	AURKB	aurora kinase B	GO_CYTOSKELETON
Geminin	GMNN		5318	PKP2	plakophilin 2	GO_CYTOSKELETON
Glutathione S-transferase	GSTA3		3875	KRT18	keratin 18	GO_CYTOSKELETON
Glycogen phosphorylase, muscle form	PYGM		10868	USP20	ubiquitin specific peptidase 20	GO_CYTOSKELETON
Glycosyltransferase-like protein LARGE1;Xylosyltransferase LARGE;Beta-1,3-glucuronyltransferase LARGE	LARGE		9262	STK17B	serine/threonine kinase 17b	GO_CYTOSKELETON
Group XIIA secretory phospholipase A2	PLA2G12A		83593	RASSF5	Ras association (RalGDS/AF-6) domain family member 5	GO_CYTOSKELETON
Growth/differentiation factor 6	GDF6		8997	KALRN	kalirin, RhoGEF kinase	GO_CYTOSKELETON
GTP-binding protein 8	GTPBP8		23265	EXOC7	exocyst complex component 7	GO_CYTOSKELETON
Guanine nucleotide-binding protein G(o) subunit alpha	GNAO1		9903	KLHL21	kelch-like 21 (Drosophila)	GO_CYTOSKELETON
Guanine nucleotide-binding protein subunit alpha-12	GNA12		83481	EPPK1	epiplakin 1	GO_CYTOSKELETON
Hemicentin-1	HMCN1		5584	PRKCI	protein kinase C, iota	GO_CYTOSKELETON
Hemicentin-2	HMCN2		10445	MCRS1	microspherule protein 1	GO_CYTOSKELETON
Hemoglobin subunit delta	HBD		2166	FAAH	fatty acid amide hydrolase	GO_CYTOSKELETON
Hemoglobin subunit gamma-2	HBG2		1070	CETN3	centrin, EF-hand protein, 3	GO_CYTOSKELETON
Hepatocyte growth factor receptor	MET		84461	NEURL4	neuralized homolog 4 (Drosophila)	GO_CYTOSKELETON
Histone-lysine N-methyltransferase ASH1L	ASH1L		10015	PDCD6IP	programmed cell death 6 interacting protein	GO_CYTOSKELETON
Histone-lysine N-methyltransferase NSD3	WHSC1L1		284086	NEK8	NIMA (never in mitosis gene a)- related kinase 8	GO_CYTOSKELETON
HLA class I histocompatibility antigen, B-18 alpha chain	HLA-B		84260	TCHP	trichoplein, keratin filament binding	GO_CYTOSKELETON
HLA class I histocompatibility antigen, B-37 alpha chain	HLA-B		65059	RAPH1	Ras association (RalGDS/AF-6) and pleckstrin homology domains 1	GO_CYTOSKELETON
HLA class I histocompatibility antigen, B-38 alpha chain;HLA class I histocompatibility antigen, B-67 alpha chain;HLA class I histocompatibility antigen, B-39 alpha chain	HLA-B		55329	MNS1	meiosis-specific nuclear structural 1	GO_CYTOSKELETON
HLA class I histocompatibility antigen, B-73 alpha chain	HLA-B		9172	MYOM2	myomesin (M-protein) 2, 165kDa	GO_CYTOSKELETON
HLA class I histocompatibility antigen, Cw-12 alpha chain	HLA-C		58498	MYL7	myosin, light chain 7, regulatory	GO_CYTOSKELETON
HLA class I histocompatibility antigen, Cw-6 alpha chain	HLA-C		79959	CEP76	centrosomal protein 76kDa	GO_CYTOSKELETON
HLA class II histocompatibility antigen, DP beta 1 chain	HLA-DPB1		7042	TGFB2	transforming growth factor, beta 2		TTGCWCAAY_CEBPB_02	NABA_MATRISOME	GO_EXTRACELLULAR_MATRIX
HLA class II histocompatibility antigen, DR beta 5 chain	HLA-DRB5		4237	MFAP2	microfibrillar-associated protein 2		TTGCWCAAY_CEBPB_02	NABA_MATRISOME	GO_EXTRACELLULAR_MATRIX
Homeobox protein cut-like 1	CUX1		83872	HMCN1	hemicentin 1		TTGCWCAAY_CEBPB_02	NABA_MATRISOME	GO_EXTRACELLULAR_MATRIX
Homogentisate 1,2-dioxygenase	HGD		222663	SCUBE3	signal peptide, CUB domain, EGF-like 3		TTGCWCAAY_CEBPB_02	NABA_MATRISOME
HRAS-like suppressor 3	PLA2G16		10468	FST	follistatin		TTGCWCAAY_CEBPB_02	NABA_MATRISOME
HSPB1-associated protein 1	HSPBAP1		7059	THBS3	thrombospondin 3		TTGCWCAAY_CEBPB_02	NABA_MATRISOME
Hyaluronan and proteoglycan link protein 3	HAPLN3		91851	CHRDL1	chordin-like 1		TTGCWCAAY_CEBPB_02	NABA_MATRISOME
Hyaluronan mediated motility receptor	HMMR		55558	PLXNA3	plexin A3		TTGCWCAAY_CEBPB_02	NABA_MATRISOME
Hydroxyacylglutathione hydrolase, mitochondrial	HAGH		4670	HNRNPM	heterogeneous nuclear ribonucleoprotein M		TTGCWCAAY_CEBPB_02		GO_EXTRACELLULAR_MATRIX
Hydroxymethylglutaryl-CoA synthase, mitochondrial	HMGCS2		23767	FLRT3	fibronectin leucine rich transmembrane protein 3		TTGCWCAAY_CEBPB_02		GO_EXTRACELLULAR_MATRIX
Ig heavy chain V-II region ARH-77			4919	ROR1	receptor tyrosine kinase-like orphan receptor 1		TTGCWCAAY_CEBPB_02
Ig heavy chain V-III region BRO			29128	UHRF1	ubiquitin-like with PHD and ring finger domains 1		TTGCWCAAY_CEBPB_02
Ig kappa chain V-I region Rei			4330	MN1	meningioma (disrupted in balanced translocation) 1		TTGCWCAAY_CEBPB_02
Ig kappa chain V-I region Scw			89795	NAV3	neuron navigator 3		TTGCWCAAY_CEBPB_02
Ig kappa chain V-II region FR			10090	UST	uronyl-2-sulfotransferase		TTGCWCAAY_CEBPB_02
Ig kappa chain V-III region B6			358	AQP1	aquaporin 1 (Colton blood group)		TTGCWCAAY_CEBPB_02
Ig kappa chain V-III region GOL			11030	RBPMS	RNA binding protein with multiple splicing		TTGCWCAAY_CEBPB_02
Ig kappa chain V-III region POM			4233	MET	met proto-oncogene (hepatocyte growth factor receptor)		TTGCWCAAY_CEBPB_02
Ig lambda chain V-I region MEM			10948	STARD3	StAR-related lipid transfer (START) domain containing 3		TTGCWCAAY_CEBPB_02
Ig lambda chain V-III region SH			4775	NFATC3	nuclear factor of activated T-cells, cytoplasmic, calcineurin-dependent 3		TTGCWCAAY_CEBPB_02
Ig lambda chain V-V region DEL			11177	BAZ1A	bromodomain adjacent to zinc finger domain, 1A		TTGCWCAAY_CEBPB_02
Inactive serine protease PAMR1	PAMR1		58190	CTDSP1	CTD (carboxy-terminal domain, RNA polymerase II, polypeptide A) small phosphatase 1		TTGCWCAAY_CEBPB_02
Indolethylamine N-methyltransferase	INMT;INMT-FAM188B		6297	SALL2	sal-like 2 (Drosophila)		TTGCWCAAY_CEBPB_02
Integrin alpha-11	ITGA11		7046	TGFBR1	transforming growth factor, beta receptor 1		TTGCWCAAY_CEBPB_02
Integrin alpha-8;Integrin alpha-8 heavy chain;Integrin alpha-8 light chain	ITGA8		29763	PACSIN3	protein kinase C and casein kinase substrate in neurons 3		TTGCWCAAY_CEBPB_02
Integrin beta-like protein 1	ITGBL1		9223	MAGI1	membrane associated guanylate kinase, WW and PDZ domain containing 1		TTGCWCAAY_CEBPB_02
Inter-alpha-trypsin inhibitor heavy chain H4;70 kDa inter-alpha-trypsin inhibitor heavy chain H4;35 kDa inter-alpha-trypsin inhibitor heavy chain H4	ITIH4		55435	AP1AR	adaptor-related protein complex 1 associated regulatory protein		TTGCWCAAY_CEBPB_02
Intercellular adhesion molecule 5	ICAM5		9145	SYNGR1	synaptogyrin 1		TTGCWCAAY_CEBPB_02
Interleukin-1 receptor accessory protein	IL1RAP		152485	ZNF827	zinc finger protein 827		TTGCWCAAY_CEBPB_02
Interleukin-18	IL18		143686	SESN3	sestrin 3		TTGCWCAAY_CEBPB_02
Iron-sulfur cluster assembly 1 homolog, mitochondrial	ISCA1		4883	NPR3	natriuretic peptide receptor C/guanylate cyclase C (atrionatriuretic peptide receptor C)		TTGCWCAAY_CEBPB_02
Junctional adhesion molecule B	JAM2		8301	PICALM	phosphatidylinositol binding clathrin assembly protein		TTGCWCAAY_CEBPB_02
Kalirin	KALRN		23033	DOPEY1	dopey family member 1		TTGCWCAAY_CEBPB_02
Kelch domain-containing protein 10	KLHDC10		22882	ZHX2	zinc fingers and homeoboxes 2		TTGCWCAAY_CEBPB_02
Kelch-like protein 21	KLHL21		57060	PCBP4	poly(rC) binding protein 4		TTGCWCAAY_CEBPB_02
Keratin, type I cytoskeletal 18	KRT18		2065	ERBB3	v-erb-b2 erythroblastic leukemia viral oncogene homolog 3 (avian)		TTGCWCAAY_CEBPB_02
Keratin, type I cytoskeletal 19	KRT19		8437	RASAL1	RAS protein activator like 1 (GAP1 like)		TTGCWCAAY_CEBPB_02
Kinesin-like protein KIF20A	KIF20A		51249	TMEM69	transmembrane protein 69		TTGCWCAAY_CEBPB_02
Kinesin-like protein KIF21A	KIF21A		9736	USP34	ubiquitin specific peptidase 34		TTGCWCAAY_CEBPB_02
KN motif and ankyrin repeat domain-containing protein 1	KANK1		166336	PRICKLE2	prickle homolog 2 (Drosophila)		TTGCWCAAY_CEBPB_02
Krueppel-like factor 3	KLF3		3183	HNRNPC	heterogeneous nuclear ribonucleoprotein C (C1/C2)		TTGCWCAAY_CEBPB_02
Laccase domain-containing protein 1	LACC1		10057	ABCC5	ATP-binding cassette, sub-family C (CFTR/MRP), member 5		TTGCWCAAY_CEBPB_02
Large neutral amino acids transporter small subunit 1	SLC7A5		55884	WSB2	WD repeat and SOCS box containing 2		TTGCWCAAY_CEBPB_02
Latent-transforming growth factor beta-binding protein 1	LTBP1		51339	DACT1	dapper, antagonist of beta-catenin, homolog 1 (Xenopus laevis)		TTGCWCAAY_CEBPB_02
Leptin	LEP		89944	GLB1L2	galactosidase, beta 1-like 2		TTGCWCAAY_CEBPB_02
Leucine-rich repeat neuronal protein 4	LRRN4		10846	PDE10A	phosphodiesterase 10A		TTGCWCAAY_CEBPB_02
Leucine-rich repeat transmembrane protein FLRT3	FLRT3		23137	SMC5	structural maintenance of chromosomes 5		TTGCWCAAY_CEBPB_02
Leucine-rich repeat-containing G-protein coupled receptor 6	LGR6		5090	PBX3	pre-B-cell leukemia homeobox 3		TTGCWCAAY_CEBPB_02
Leucine-rich repeat-containing protein 25	LRRC25		23008	KLHDC10	kelch domain containing 10		TTGCWCAAY_CEBPB_02
Leukocyte immunoglobulin-like receptor subfamily A member 3	LILRA3		51274	KLF3	Kruppel-like factor 3 (basic)		TTGCWCAAY_CEBPB_02
Leukotriene C4 synthase	LTC4S		673	BRAF	v-raf murine sarcoma viral oncogene homolog B1		TTGCWCAAY_CEBPB_02
Ligand of Numb protein X 2	LNX2		6944	VPS72	vacuolar protein sorting 72 homolog (S. cerevisiae)		TTGCWCAAY_CEBPB_02
LIM domain-binding protein 3	LDB3		29883	CNOT7	CCR4-NOT transcription complex, subunit 7		TTGCWCAAY_CEBPB_02
LIM domain-binding protein 3	LDB3		51268	PIPOX	pipecolic acid oxidase		TTGCWCAAY_CEBPB_02
Lipoma HMGIC fusion partner	LHFP		781	CACNA2D1	calcium channel, voltage-dependent, alpha 2/delta subunit 1		TTGCWCAAY_CEBPB_02
Liver carboxylesterase 1	CES1		23632	CA14	carbonic anhydrase XIV		TTGCWCAAY_CEBPB_02
Low affinity immunoglobulin gamma Fc region receptor II-a	FCGR2A		51400	PPME1	protein phosphatase methylesterase 1		TTGCWCAAY_CEBPB_02
Low affinity immunoglobulin gamma Fc region receptor III-A	FCGR3A		54904	WHSC1L1	Wolf-Hirschhorn syndrome candidate 1-like 1		TTGCWCAAY_CEBPB_02
Low density lipoprotein receptor adapter protein 1	LDLRAP1		51311	TLR8	toll-like receptor 8		TTGCWCAAY_CEBPB_02
Lymphocyte antigen 96	LY96		666	BOK	BCL2-related ovarian killer		TTGCWCAAY_CEBPB_02
Lysyl oxidase homolog 1	LOXL1		8676	STX11	syntaxin 11		TTGCWCAAY_CEBPB_02
Lysyl oxidase homolog 2	LOXL2		55852	TEX2	testis expressed 2		TTGCWCAAY_CEBPB_02
Maestro heat-like repeat-containing protein family member 2B	MROH2B		4947	OAZ2	ornithine decarboxylase antizyme 2		TTGCWCAAY_CEBPB_02
Magnesium transporter NIPA2	NIPA2		1431	CS	citrate synthase		TTGCWCAAY_CEBPB_02
MAGUK p55 subfamily member 7	MPP7		79759	ZNF668	zinc finger protein 668		TTGCWCAAY_CEBPB_02
Male-specific lethal 1 homolog	MSL1		283383	GPR133	G protein-coupled receptor 133		TTGCWCAAY_CEBPB_02
Male-specific lethal 3 homolog	MSL3		138639	PTPDC1	protein tyrosine phosphatase domain containing 1		TTGCWCAAY_CEBPB_02
MAM domain-containing glycosylphosphatidylinositol anchor protein 1	MDGA1		1607	DGKB	diacylglycerol kinase, beta 90kDa		TTGCWCAAY_CEBPB_02
MAP3K7 C-terminal-like protein	MAP3K7CL		51320	MEX3C	mex-3 homolog C (C. elegans)		TTGCWCAAY_CEBPB_02
Matrilin-2	MATN2		2120	ETV6	ets variant 6		TTGCWCAAY_CEBPB_02
Matrilin-2	MATN2		2200	FBN1	fibrillin 1			NABA_MATRISOME	GO_EXTRACELLULAR_MATRIX
Meckel syndrome type 1 protein	MKS1		2201	FBN2	fibrillin 2			NABA_MATRISOME	GO_EXTRACELLULAR_MATRIX
Mediator of RNA polymerase II transcription subunit 20	MED20		4147	MATN2	matrilin 2			NABA_MATRISOME	GO_EXTRACELLULAR_MATRIX
Meiosis-specific nuclear structural protein 1	MNS1		1289	COL5A1	collagen, type V, alpha 1			NABA_MATRISOME	GO_EXTRACELLULAR_MATRIX
Membrane-associated guanylate kinase, WW and PDZ domain-containing protein 1	MAGI1		25890	ABI3BP	ABI family, member 3 (NESH) binding protein			NABA_MATRISOME	GO_EXTRACELLULAR_MATRIX
Membrane-associated phosphatidylinositol transfer protein 3	PITPNM3		2335	FN1	fibronectin 1			NABA_MATRISOME	GO_EXTRACELLULAR_MATRIX
Metastasis-associated protein MTA3	MTA3		4016	LOXL1	lysyl oxidase-like 1			NABA_MATRISOME	GO_EXTRACELLULAR_MATRIX
Methyltransferase-like protein 5	METTL5		4017	LOXL2	lysyl oxidase-like 2			NABA_MATRISOME	GO_EXTRACELLULAR_MATRIX
Microfibrillar-associated protein 2	MFAP2		79875	THSD4	thrombospondin, type I, domain containing 4			NABA_MATRISOME	GO_EXTRACELLULAR_MATRIX
Microsomal triglyceride transfer protein large subunit	MTTP		11095	ADAMTS8	ADAM metallopeptidase with thrombospondin type 1 motif, 8			NABA_MATRISOME	GO_EXTRACELLULAR_MATRIX
Microspherule protein 1	MCRS1		81029	WNT5B	wingless-type MMTV integration site family, member 5B			NABA_MATRISOME	GO_EXTRACELLULAR_MATRIX
Microtubule-associated protein 6	MAP6		1285	COL4A3	collagen, type IV, alpha 3 (Goodpasture antigen)			NABA_MATRISOME	GO_EXTRACELLULAR_MATRIX
Microtubule-associated serine/threonine-protein kinase 3	MAST3		1294	COL7A1	collagen, type VII, alpha 1			NABA_MATRISOME	GO_EXTRACELLULAR_MATRIX
Mitochondrial antiviral-signaling protein	MAVS		3371	TNC	tenascin C			NABA_MATRISOME	GO_EXTRACELLULAR_MATRIX
Mitochondrial pyruvate carrier 2	MPC2		1296	COL8A2	collagen, type VIII, alpha 2			NABA_MATRISOME	GO_EXTRACELLULAR_MATRIX
Monocyte differentiation antigen CD14;Monocyte differentiation antigen CD14, urinary form;Monocyte differentiation antigen CD14, membrane-bound form	CD14		63827	BCAN	brevican			NABA_MATRISOME	GO_EXTRACELLULAR_MATRIX
Mucosa-associated lymphoid tissue lymphoma translocation protein 1	MALT1		2202	EFEMP1	EGF containing fibulin-like extracellular matrix protein 1			NABA_MATRISOME	GO_EXTRACELLULAR_MATRIX
Multidrug resistance-associated protein 5	ABCC5		1286	COL4A4	collagen, type IV, alpha 4			NABA_MATRISOME	GO_EXTRACELLULAR_MATRIX
Multiple epidermal growth factor-like domains protein 6	MEGF6		2006	ELN	elastin			NABA_MATRISOME	GO_EXTRACELLULAR_MATRIX
Myelin regulatory factor;Myelin regulatory factor, N-terminal;Myelin regulatory factor, C-terminal	MYRF		1302	COL11A2	collagen, type XI, alpha 2			NABA_MATRISOME	GO_EXTRACELLULAR_MATRIX
Myosin light chain 3	MYL3		1288	COL4A6	collagen, type IV, alpha 6			NABA_MATRISOME	GO_EXTRACELLULAR_MATRIX
Myosin-11	MYH11		4052	LTBP1	latent transforming growth factor beta binding protein 1			NABA_MATRISOME	GO_EXTRACELLULAR_MATRIX
Myosin-7B	MYH7B		1690	COCH	coagulation factor C homolog, cochlin (Limulus polyphemus)			NABA_MATRISOME	GO_EXTRACELLULAR_MATRIX
N-acetyllactosaminide beta-1,3-N-acetylglucosaminyltransferase 2	B3GNT2		64129	TINAGL1	tubulointerstitial nephritis antigen-like 1			NABA_MATRISOME	GO_EXTRACELLULAR_MATRIX
Netrin receptor UNC5B	UNC5B		2199	FBLN2	fibulin 2			NABA_MATRISOME	GO_EXTRACELLULAR_MATRIX
Neugrin	NGRN		54361	WNT4	wingless-type MMTV integration site family, member 4			NABA_MATRISOME	GO_EXTRACELLULAR_MATRIX
Neuralized-like protein 4	NEURL4		11173	ADAMTS7	ADAM metallopeptidase with thrombospondin type 1 motif, 7			NABA_MATRISOME	GO_EXTRACELLULAR_MATRIX
Neurofascin	NFASC		145864	HAPLN3	hyaluronan and proteoglycan link protein 3			NABA_MATRISOME	GO_EXTRACELLULAR_MATRIX
Neurofascin	NFASC		256158	HMCN2	hemicentin 2			NABA_MATRISOME	GO_EXTRACELLULAR_MATRIX
Neuron navigator 3	NAV3		5265	SERPINA1	serpin peptidase inhibitor, clade A (alpha-1 antiproteinase, antitrypsin), member 1			NABA_MATRISOME	GO_EXTRACELLULAR_MATRIX
Neuronal-specific septin-3	"SEPT3"		51162	EGFL7	EGF-like-domain, multiple 7			NABA_MATRISOME	GO_EXTRACELLULAR_MATRIX
NF-kappa-B-repressing factor	NKRF		80310	PDGFD	platelet derived growth factor D			NABA_MATRISOME
Nik-related protein kinase	NRK		27302	BMP10	bone morphogenetic protein 10			NABA_MATRISOME
Ninein	NIN		6424	SFRP4	secreted frizzled-related protein 4			NABA_MATRISOME
Nitric oxide-associated protein 1	NOA1		10272	FSTL3	follistatin-like 3 (secreted glycoprotein)			NABA_MATRISOME
Noggin	NOG		3606	IL18	interleukin 18 (interferon-gamma-inducing factor)			NABA_MATRISOME
Nuclear factor of activated T-cells, cytoplasmic 3	NFATC3		9370	ADIPOQ	adiponectin, C1Q and collagen domain containing			NABA_MATRISOME
Nucleolar and coiled-body phosphoprotein 1	NOLC1		3700	ITIH4	inter-alpha-trypsin inhibitor heavy chain family, member 4			NABA_MATRISOME
Nucleoplasmin-3	NPM3		1305	COL13A1	collagen, type XIII, alpha 1			NABA_MATRISOME
Nucleus accumbens-associated protein 2	NACC2		5268	SERPINB5	serpin peptidase inhibitor, clade B (ovalbumin), member 5			NABA_MATRISOME
Optic atrophy 3 protein	OPA3		5646	PRSS3	protease, serine, 3			NABA_MATRISOME
Origin recognition complex subunit 5	ORC5		7051	TGM1	transglutaminase 1 (K polypeptide epidermal type I, protein-glutamine-gamma-glutamyltransferase)			NABA_MATRISOME
Ornithine decarboxylase antizyme 2	OAZ2		6271	S100A1	S100 calcium binding protein A1			NABA_MATRISOME
Oxidoreductase NAD-binding domain-containing protein 1	OXNAD1		26577	PCOLCE2	procollagen C-endopeptidase enhancer 2			NABA_MATRISOME
Oxysterol-binding protein-related protein 10;Oxysterol-binding protein	OSBPL10		259	AMBP	alpha-1-microglobulin/bikunin precursor			NABA_MATRISOME
Palmitoyltransferase ZDHHC6	ZDHHC6		25891	PAMR1	peptidase domain containing associated with muscle regeneration 1			NABA_MATRISOME
Pancreatic progenitor cell differentiation and proliferation factor	PPDPF		1953	MEGF6	multiple EGF-like-domains 6			NABA_MATRISOME
Paralemmin-3	PALM3		84624	FNDC1	fibronectin type III domain containing 1			NABA_MATRISOME
Paraneoplastic antigen Ma2	PNMA2		3952	LEP	leptin			NABA_MATRISOME
PDZ and LIM domain protein 2	PDLIM2		6360	CCL16	chemokine (C-C motif) ligand 16			NABA_MATRISOME
PDZ and LIM domain protein 3	PDLIM3		392255	GDF6	growth differentiation factor 6			NABA_MATRISOME
Peptide chain release factor 1-like, mitochondrial	MTRF1L		1475	CSTA	cystatin A (stefin A)			NABA_MATRISOME
Peptidyl-prolyl cis-trans isomerase C	PPIC		1474	CST6	cystatin E/M			NABA_MATRISOME
Peroxisomal leader peptide-processing protease;Peroxisomal leader peptide-processing protease, 15 kDa form;Peroxisomal leader peptide-processing protease, 45 kDa form	TYSND1		4982	TNFRSF11B	tumor necrosis factor receptor superfamily, member 11b				GO_EXTRACELLULAR_MATRIX
Peroxisomal membrane protein 4	PXMP4		5919	RARRES2	retinoic acid receptor responder (tazarotene induced) 2				GO_EXTRACELLULAR_MATRIX
Peroxisomal membrane protein PMP34	SLC25A17		84947	SERAC1	serine active site containing 1				GO_EXTRACELLULAR_MATRIX
Peroxisomal sarcosine oxidase	PIPOX		2152	F3	coagulation factor III (thromboplastin, tissue factor)				GO_EXTRACELLULAR_MATRIX
Phenylalanine-4-hydroxylase	PAH		5803	PTPRZ1	protein tyrosine phosphatase, receptor-type, Z polypeptide 1				GO_EXTRACELLULAR_MATRIX
Phosphatidylinositol-binding clathrin assembly protein	PICALM		8140	SLC7A5	solute carrier family 7 (amino acid transporter light chain, L system), member 5
Phospholemman	FXYD1		2303	FOXC2	forkhead box C2 (MFH-1, mesenchyme forkhead 1)
Phospholipase B-like 1;Phospholipase B-like 1 chain A;Phospholipase B-like 1 chain B;Phospholipase B-like 1 chain C	PLBD1		81624	DIAPH3	diaphanous homolog 3 (Drosophila)
Phosphoprotein associated with glycosphingolipid-enriched microdomains 1	PAG1		23705	CADM1	cell adhesion molecule 1
Plakophilin-2	PKP2		51200	CPA4	carboxypeptidase A4
Plakophilin-4	PKP4		10335	MRVI1	murine retrovirus integration site 1 homolog
Plastin-1	PLS1		11098	PRSS23	protease, serine, 23
Platelet-derived growth factor D;Platelet-derived growth factor D, latent form;Platelet-derived growth factor D, receptor-binding form	PDGFD		27346	TMEM97	transmembrane protein 97
Plexin-A3	PLXNA3		9358	ITGBL1	integrin, beta-like 1 (with EGF-like repeat domains)
Poly(rC)-binding protein 4	PCBP4		4232	MEST	mesoderm specific transcript homolog (mouse)
Potassium voltage-gated channel subfamily KQT member 5	KCNQ5		388650	FAM69A	family with sequence similarity 69, member A
PR domain zinc finger protein 15	PRDM15;ZNF298		9582	APOBEC3B	apolipoprotein B mRNA editing enzyme, catalytic polypeptide-like 3B
Pre-B-cell leukemia transcription factor 3	PBX3		10797	MTHFD2	methylenetetrahydrofolate dehydrogenase (NADP+ dependent) 2, methenyltetrahydrofolate cyclohydrolase
Pre-miRNA 5-monophosphate methyltransferase	BCDIN3D		10186	LHFP	lipoma HMGIC fusion partner
Probable ATP-dependent RNA helicase DHX35	DHX35		4008	LMO7	LIM domain 7
Probable C-mannosyltransferase DPY19L3	DPY19L3		5910	RAP1GDS1	RAP1, GTP-GDP dissociation stimulator 1
Probable G-protein coupled receptor 133	GPR133		4345	CD200	CD200 molecule
Probable helicase senataxin	SETX		2328	FMO3	flavin containing monooxygenase 3
Probable palmitoyltransferase ZDHHC8	ZDHHC8		3045	HBD	hemoglobin, delta
Probable tumor suppressor protein MN1	MN1		8654	PDE5A	phosphodiesterase 5A, cGMP-specific
Procollagen C-endopeptidase enhancer 2	PCOLCE2		115701	ALPK2	alpha-kinase 2
Procollagen galactosyltransferase 2	COLGALT2		538	ATP7A	ATPase, Cu++ transporting, alpha polypeptide
Programmed cell death 1 ligand 2	PDCD1LG2		2768	GNA12	guanine nucleotide binding protein (G protein) alpha 12
Programmed cell death 6-interacting protein	PDCD6IP		8854	ALDH1A2	aldehyde dehydrogenase 1 family, member A2
Proline-rich protein 15	PRR15		10066	SCAMP2	secretory carrier membrane protein 2
Proline-serine-threonine phosphatase-interacting protein 1	PSTPIP1		3400	ID4	inhibitor of DNA binding 4, dominant negative helix-loop-helix protein
Proline-serine-threonine phosphatase-interacting protein 2	PSTPIP2		1466	CSRP2	cysteine and glycine-rich protein 2
Proteasome assembly chaperone 2	PSMG2		51053	GMNN	geminin, DNA replication inhibitor
Protein AMBP;Alpha-1-microglobulin;Inter-alpha-trypsin inhibitor light chain;Trypstatin	AMBP		1645	AKR1C1	aldo-keto reductase family 1, member C1 (dihydrodiol dehydrogenase 1; 20-alpha (3-alpha)-hydroxysteroid dehydrogenase)
Protein CMSS1	CMSS1		9215	LARGE	like-glycosyltransferase
Protein diaphanous homolog 3	DIAPH3		26998	FETUB	fetuin B
Protein dopey-1	DOPEY1		9057	SLC7A6	solute carrier family 7 (amino acid transporter light chain, y+L system), member 6
Protein FAM122B	FAM122B;SPACIA2		2678	GGT1	gamma-glutamyltransferase 1
Protein FAM69A	FAM69A		384	ARG2	arginase, type II
Protein FAM73A	FAM73A		51196	PLCE1	phospholipase C, epsilon 1
Protein farnesyltransferase subunit beta	CHURC1-FNTB;FNTB		10892	MALT1	mucosa associated lymphoid tissue lymphoma translocation gene 1
Protein kinase C and casein kinase substrate in neurons protein 3	PACSIN3		1523	CUX1	cut-like homeobox 1
Protein kinase C iota type	PRKCI		860	RUNX2	runt-related transcription factor 2
Protein MRVI1	MRVI1		8671	SLC4A4	solute carrier family 4, sodium bicarbonate cotransporter, member 4
Protein PET117 homolog, mitochondrial	PET117		11065	UBE2C	ubiquitin-conjugating enzyme E2C
Protein phosphatase 1 regulatory subunit 1B	PPP1R1B		6238	RRBP1	ribosome binding protein 1 homolog 180kDa (dog)
Protein phosphatase 1 regulatory subunit 3A	PPP1R3A		9221	NOLC1	nucleolar and coiled-body phosphoprotein 1
Protein phosphatase 1H	PPM1H		10217	CTDSPL	CTD (carboxy-terminal domain, RNA polymerase II, polypeptide A) small phosphatase-like
Protein phosphatase methylesterase 1	PPME1		79144	PPDPF	pancreatic progenitor cell differentiation and proliferation factor homolog (zebrafish)
Protein S100-A1;Protein S100	S100A1		79663	HSPBAP1	HSPB (heat shock 27kDa) associated protein 1
Protein SCAF11	SCAF11		5225	PGC	progastricsin (pepsinogen C)
Protein SERAC1	SERAC1		9332	CD163	CD163 molecule
Protein shisa-4	SHISA4		5053	PAH	phenylalanine hydroxylase
Protein sidekick-2	SDK2		8635	RNASET2	ribonuclease T2
Protein spire homolog 1	SPIRE1		23114	NFASC	neurofascin
Protein sprouty homolog 1	SPRY1		6617	SNAPC1	small nuclear RNA activating complex, polypeptide 1, 43kDa
Protein THEM6	THEM6		6484	ST3GAL4	ST3 beta-galactoside alpha-2,3-sialyltransferase 4
Protein tyrosine phosphatase domain-containing protein 1	PTPDC1		25807	RHBDD3	rhomboid domain containing 3
Protein unc-93 homolog B1	UNC93B1		56606	SLC2A9	solute carrier family 2 (facilitated glucose transporter), member 9
Protein Wnt-4	WNT4		29083	GTPBP8	GTP-binding protein 8 (putative)
Protein Wnt-5b;Protein Wnt	WNT5B		55311	ZNF444	zinc finger protein 444
Protein-glutamine gamma-glutamyltransferase K	TGM1		22801	ITGA11	integrin, alpha 11
Protocadherin beta-2	PCDHB2		8516	ITGA8	integrin, alpha 8
Protocadherin Fat 1;Protocadherin Fat 1, nuclear form	FAT1		7087	ICAM5	intercellular adhesion molecule 5, telencephalin
Proton-coupled amino acid transporter 4	SLC36A4		56605	ERO1LB	ERO1-like beta (S. cerevisiae)
Putative ATP-dependent RNA helicase DHX33	DHX33		58494	JAM2	junctional adhesion molecule 2
Putative nascent polypeptide-associated complex subunit alpha-like protein	NACAP1		196264	MPZL3	myelin protein zero-like 3
Putative transmembrane protein INAFM2	INAFM2		342371	ATXN1L	ataxin 1-like
PWWP domain-containing protein MUM1	MUM1		6532	SLC6A4	solute carrier family 6 (neurotransmitter transporter, serotonin), member 4
PX domain-containing protein 1	PXDC1		10486	CAP2	CAP, adenylate cyclase-associated protein, 2 (yeast)
Pyridine nucleotide-disulfide oxidoreductase domain-containing protein 1	PYROXD1		54784	ALKBH4	alkB, alkylation repair homolog 4 (E. coli)
Rab effector MyRIP	MYRIP		55591	VEZT	vezatin, adherens junctions transmembrane protein
Rab11 family-interacting protein 1	RAB11FIP1		219699	UNC5B	unc-5 homolog B (C. elegans)
RAB6A-GEF complex partner protein 2	RGP1		2775	GNAO1	guanine nucleotide binding protein (G protein), alpha activating activity polypeptide O
Rac GTPase-activating protein 1	RACGAP1		5348	FXYD1	FXYD domain containing ion transport regulator 1
RANBP2-like and GRIP domain-containing protein 8	RGPD8		4915	NTRK2	neurotrophic tyrosine kinase, receptor, type 2
Rap1 GTPase-activating protein 2	RAP1GAP2		6502	SKP2	S-phase kinase-associated protein 2 (p45)
Rap1 GTPase-GDP dissociation stimulator 1	RAP1GDS1		203447	NRK	Nik related kinase
Ras association domain-containing protein 5	RASSF5		11145	PLA2G16	phospholipase A2, group XVI
Ras-associated and pleckstrin homology domains-containing protein 1	RAPH1		64403	CDH24	cadherin 24, type 2
RasGAP-activating-like protein 1	RASAL1		7286	TUFT1	tuftelin 1
Receptor tyrosine-protein kinase erbB-3	ERBB3		91833	WDR20	WD repeat domain 20
Receptor-type tyrosine-protein phosphatase zeta	PTPRZ1		93611	FBXO44	F-box protein 44
RecQ-mediated genome instability protein 1	RMI1		22926	ATF6	activating transcription factor 6
Regulatory solute carrier protein family 1 member 1	RSC1A1		266727	MDGA1	MAM domain containing glycosylphosphatidylinositol anchor 1
Retinal dehydrogenase 2	ALDH1A2		1500	CTNND1	catenin (cadherin-associated protein), delta 1
Retinoic acid receptor responder protein 2	RARRES2		4056	LTC4S	leukotriene C4 synthase
Rho guanine nucleotide exchange factor 25	ARHGEF25		2081	ERN1	endoplasmic reticulum to nucleus signaling 1
Rho guanine nucleotide exchange factor 9	ARHGEF9		3069	HDLBP	high density lipoprotein binding protein
Rhomboid domain-containing protein 3	RHBDD3		56650	CLDND1	claudin domain containing 1
Ribonuclease T2	RNASET2		196	AHR	aryl hydrocarbon receptor
Ribose-phosphate pyrophosphokinase 2	PRPS2		222484	LNX2	ligand of numb-protein X 2
RNA polymerase II elongation factor ELL	ELL		151195	CCNYL1	cyclin Y-like 1
RNA-binding E3 ubiquitin-protein ligase MEX3C	MEX3C		219738	C10orf35	chromosome 10 open reading frame 35
RNA-binding protein 45	RBM45		54502	RBM47	RNA binding motif protein 47
RNA-binding protein 47	RBM47		222171	PRR15	proline rich 15
RNA-binding protein with multiple splicing	RBPMS		142685	ASB15	ankyrin repeat and SOCS box containing 15
RUN domain-containing protein 1	RUNDC1		51239	ANKRD39	ankyrin repeat domain 39
Runt-related transcription factor 2	RUNX2		5480	PPIC	peptidylprolyl isomerase C (cyclophilin C)
Sal-like protein 2	SALL2		79745	CLIP4	CAP-GLY domain containing linker protein family, member 4
Sarcosine dehydrogenase, mitochondrial	SARDH		92999	ZBTB47	zinc finger and BTB domain containing 47
Scavenger receptor cysteine-rich type 1 protein M130;Soluble CD163	CD163		10659	CELF2	CUGBP, Elav-like family member 2
Secreted frizzled-related protein 4	SFRP4		929	CD14	CD14 molecule
Sentrin-specific protease 6	SENP6		890	CCNA2	cyclin A2
Septin-5	"SEPT5"		9429	ABCG2	ATP-binding cassette, sub-family G (WHITE), member 2
Septin-9	"SEPT9"		7035	TFPI	tissue factor pathway inhibitor (lipoprotein-associated coagulation inhibitor)
Serine palmitoyltransferase 3	SPTLC3		3161	HMMR	hyaluronan-mediated motility receptor (RHAMM)
Serine protease 23	PRSS23		5136	PDE1A	phosphodiesterase 1A, calmodulin-dependent
Serine/threonine-protein kinase 17B	STK17B		3107	HLA-C	major histocompatibility complex, class I, C
Serine/threonine-protein kinase 19	STK19		2517	FUCA1	fucosidase, alpha-L- 1, tissue
Serine/threonine-protein kinase Nek8	NEK8		23643	LY96	lymphocyte antigen 96
Serine/threonine-protein kinase SBK2	SBK2		2717	GLA	galactosidase, alpha
Serine/threonine-protein kinase/endoribonuclease IRE1;Serine/threonine-protein kinase;Endoribonuclease	ERN1		22834	ZNF652	zinc finger protein 652
Serine/threonine-protein phosphatase 6 regulatory ankyrin repeat subunit C	ANKRD52		2214	FCGR3A	Fc fragment of IgG, low affinity IIIa, receptor (CD16a)
Serpin B5	SERPINB5		2212	FCGR2A	Fc fragment of IgG, low affinity IIa, receptor (CD32)
Sestrin-3	SESN3		90	ACVR1	activin A receptor, type I
SH2 domain-containing adapter protein B	SHB		51654	CDK5RAP1	CDK5 regulatory subunit associated protein 1
Sideroflexin-5	SFXN5		9241	NOG	noggin
Signal peptide, CUB and EGF-like domain-containing protein 3	SCUBE3		90070	LACRT	lacritin
snRNA-activating protein complex subunit 1	SNAPC1		84939	MUM1	melanoma associated antigen (mutated) 1
Sodium-dependent serotonin transporter;Transporter	SLC6A4		1066	CES1	carboxylesterase 1
Soluble lamin-associated protein of 75 kDa	FAM169A		2195	FAT1	FAT tumor suppressor homolog 1 (Drosophila)
Solute carrier family 2, facilitated glucose transporter member 9	SLC2A9		79887	PLBD1	phospholipase B domain containing 1
Solute carrier family 22 member 23	SLC22A23		3029	HAGH	hydroxyacylglutathione hydrolase
Solute carrier family 25 member 38	SLC25A38		219	ALDH1B1	aldehyde dehydrogenase 1 family, member B1
Solute carrier family 41 member 3	SLC41A3		64429	ZDHHC6	zinc finger, DHHC-type containing 6
Somatomedin-B and thrombospondin type-1 domain-containing protein	SBSPON		7083	TK1	thymidine kinase 1, soluble
Sorbin and SH3 domain-containing protein 1	SORBS1		29028	ATAD2	ATPase family, AAA domain containing 2
Sorting nexin-13	SNX13		952	CD38	CD38 molecule
S-phase kinase-associated protein 2	SKP2		79734	KCTD17	potassium channel tetramerisation domain containing 17
Sphingomyelin synthase-related protein 1	SAMD8		81622	UNC93B1	unc-93 homolog B1 (C. elegans)
Sphingosine-1-phosphate phosphatase 1	SGPP1		4064	CD180	CD180 molecule
StAR-related lipid transfer protein 3	STARD3		90355	C5orf30	chromosome 5 open reading frame 30
StAR-related lipid transfer protein 5	STARD5		4522	MTHFD1	methylenetetrahydrofolate dehydrogenase (NADP+ dependent) 1, methenyltetrahydrofolate cyclohydrolase, formyltetrahydrofolate synthetase
StAR-related lipid transfer protein 7, mitochondrial	STARD7		57460	PPM1H	protein phosphatase, Mg2+/Mn2+ dependent, 1H
Structural maintenance of chromosomes protein 5	SMC5		7305	TYROBP	TYRO protein tyrosine kinase binding protein
Succinate-semialdehyde dehydrogenase, mitochondrial	ALDH5A1		140809	SRXN1	sulfiredoxin 1
Sulfiredoxin-1	SRXN1		64174	DPEP2	dipeptidase 2
Sulfotransferase 1A1;Sulfotransferase	SULT1A1		126364	LRRC25	leucine rich repeat containing 25
SUMO-interacting motif-containing protein 1	SIMC1		116987	AGAP1	ArfGAP with GTPase domain, ankyrin repeat and PH domain 1
SURP and G-patch domain-containing protein 2	SUGP2		157680	VPS13B	vacuolar protein sorting 13 homolog B (yeast)
Synaptogyrin-1	SYNGR1		3556	IL1RAP	interleukin 1 receptor accessory protein
Synaptopodin	SYNPO		55870	ASH1L	ash1 (absent, small, or homeotic)-like (Drosophila)
Synaptopodin 2-like protein	SYNPO2L		10252	SPRY1	sprouty homolog 1, antagonist of FGF signaling (Drosophila)
Syntabulin	SYBU		84706	GPT2	glutamic pyruvate transaminase (alanine aminotransferase) 2
Syntaxin-11	STX11		91614	DEPDC7	DEP domain containing 7
Targeting protein for Xklp2	TPX2		29785	CYP2S1	cytochrome P450, family 2, subfamily S, polypeptide 1
Tenascin	TNC		115004	MB21D1	Mab-21 domain containing 1
Testis-expressed sequence 2 protein	TEX2		9537	TP53I11	tumor protein p53 inducible protein 11
Tetratricopeptide repeat protein 9A	TTC9		57016	AKR1B10	aldo-keto reductase family 1, member B10 (aldose reductase)
TGF-beta receptor type-1;Receptor protein serine/threonine kinase	TGFBR1		3633	INPP5B	inositol polyphosphate-5-phosphatase, 75kDa
THAP domain-containing protein 4	THAP4		27254	CSDC2	cold shock domain containing C2, RNA binding
Thiamine transporter 1	SLC19A2		9712	USP6NL	USP6 N-terminal like
Thiamine transporter 2	SLC19A3		219743	TYSND1	trypsin domain containing 1
Thiosulfate sulfurtransferase/rhodanese-like domain-containing protein 2	TSTD2		63027	SLC22A23	solute carrier family 22, member 23
Thrombospondin type-1 domain-containing protein 4	THSD4		2444	FRK	fyn-related kinase
Thrombospondin-3	THBS3		5332	PLCB4	phospholipase C, beta 4
Thymidine kinase 2, mitochondrial	TK2		6461	SHB	Src homology 2 domain containing adaptor protein B
Thymidine kinase, cytosolic;Thymidine kinase	TK1		23064	SETX	senataxin
Tissue alpha-L-fucosidase	FUCA1		23362	PSD3	pleckstrin and Sec7 domain containing 3
Tissue factor	F3		9811	CTIF	CBP80/20-dependent translation initiation factor
Tissue factor pathway inhibitor	TFPI		23161	SNX13	sorting nexin 13
Titin	TTN		5001	ORC5	origin recognition complex, subunit 5
TNF receptor-associated factor 5	TRAF5		8672	EIF4G3	eukaryotic translation initiation factor 4 gamma, 3
Toll-like receptor 8	TLR8		26049	FAM169A	family with sequence similarity 169, member A
Trans-2,3-enoyl-CoA reductase-like	TECRL		80207	OPA3	optic atrophy 3 (autosomal recessive, with chorea and spastic paraplegia)
Transcription factor ETV6	ETV6		26054	SENP6	SUMO1/sentrin specific peptidase 6
Transcription factor GATA-4	GATA4		79087	ALG12	asparagine-linked glycosylation 12, alpha-1,6-mannosyltransferase homolog (S. cerevisiae)
Transcription initiation factor TFIID subunit 2	TAF2		85406	DNAJC14	DnaJ (Hsp40) homolog, subfamily C, member 14
Transcriptional enhancer factor TEF-5	TEAD3		4288	MKI67	antigen identified by monoclonal antibody Ki-67
Transforming growth factor beta-2;Latency-associated peptide	TGFB2		8816	DCAF5	DDB1 and CUL4 associated factor 5
Transmembrane anterior posterior transformation protein 1 homolog	TAPT1		144233	BCDIN3D	BCDIN3 domain containing
Transmembrane protein 132C	TMEM132C		54892	NCAPG2	non-SMC condensin II complex, subunit G2
Transmembrane protein 14C	TMEM14C		55082	ARGLU1	arginine and glutamate rich 1
Transmembrane protein 185B;Transmembrane protein 185A	TMEM185B;TMEM185A;FAM11A		9169	SCAF11	SR-related CTD-associated factor 11
Transmembrane protein 243	TMEM243		8209	C21orf33	chromosome 21 open reading frame 33
Transmembrane protein 41A	TMEM41A		92106	OXNAD1	oxidoreductase NAD-binding domain containing 1
Transmembrane protein 69	TMEM69		11201	POLI	polymerase (DNA directed) iota
Transmembrane protein 97	TMEM97		2626	GATA4	GATA binding protein 4
Trichoplein keratin filament-binding protein	TCHP		57504	MTA3	metastasis associated 1 family, member 3
Tropomyosin alpha-1 chain	TPM1		54516	MTRF1L	mitochondrial translational release factor 1-like
Tropomyosin alpha-1 chain	TPM1		339287	MSL1	male-specific lethal 1 homolog (Drosophila)
Tropomyosin alpha-1 chain	TPM1		6873	TAF2	TAF2 RNA polymerase II, TATA box binding protein (TBP)-associated factor, 150kDa
Tropomyosin alpha-1 chain	TPM1		10560	SLC19A2	solute carrier family 19 (thiamine transporter), member 2
Trypsin-3	PRSS3		10551	AGR2	anterior gradient homolog 2 (Xenopus laevis)
Tubulin alpha-8 chain	TUBA8		80765	STARD5	StAR-related lipid transfer (START) domain containing 5
Tubulointerstitial nephritis antigen-like	TINAGL1		23189	KANK1	KN motif and ankyrin repeat domains 1
Tuftelin	TUFT1		56479	KCNQ5	potassium voltage-gated channel, KQT-like subfamily, member 5
Tumor necrosis factor receptor superfamily member 11B	TNFRSF11B		10360	NPM3	nucleophosmin/nucleoplasmin 3
Tumor protein p53-inducible protein 11	TP53I11		202018	TAPT1	transmembrane anterior posterior transformation 1
Twisted gastrulation protein homolog 1	TWSG1		54549	SDK2	sidekick homolog 2 (chicken)
Type II inositol 1,4,5-trisphosphate 5-phosphatase	INPP5B		11185	INMT	indolethylamine N-methyltransferase
TYRO protein tyrosine kinase-binding protein	TYROBP		3615	IMPDH2	IMP (inosine 5'-monophosphate) dehydrogenase 2
Tyrosine-protein kinase FRK	FRK		10943	MSL3	male-specific lethal 3 homolog (Drosophila)
Tyrosine-protein kinase transmembrane receptor ROR1;Tyrosine-protein kinase transmembrane receptor	ROR1		138151	NACC2	NACC family member 2, BEN and BTB (POZ) domain containing
Tyrosine-protein phosphatase non-receptor type 3;Tyrosine-protein phosphatase non-receptor type	PTPN3		11326	VSIG4	V-set and immunoglobulin domain containing 4
U7 snRNA-associated Sm-like protein LSm10	LSM10		1803	DPP4	dipeptidyl-peptidase 4
UAP56-interacting factor	FYTTD1		433	ASGR2	asialoglycoprotein receptor 2
Ubiquinol-cytochrome-c reductase complex assembly factor 1	UQCC1		3158	HMGCS2	3-hydroxy-3-methylglutaryl-CoA synthase 2 (mitochondrial)
Ubiquitin carboxyl-terminal hydrolase 20	USP20		3081	HGD	homogentisate 1,2-dioxygenase
Ubiquitin carboxyl-terminal hydrolase 34	USP34		3127	HLA-DRB5	major histocompatibility complex, class II, DR beta 5
Ubiquitin-conjugating enzyme E2 C	UBE2C		10554	AGPAT1	1-acylglycerol-3-phosphate O-acyltransferase 1 (lysophosphatidic acid acyltransferase, alpha)
UHRF1-binding protein 1	UHRF1BP1		51026	GOLT1B	golgi transport 1B
UNC119-binding protein C5orf30	C5orf30		3106	HLA-B	major histocompatibility complex, class I, B
Uncharacterized protein C10orf35	C10orf35		3115	HLA-DPB1	major histocompatibility complex, class II, DP beta 1
Uncharacterized protein C16orf46	C16orf46		218	ALDH3A1	aldehyde dehydrogenase 3 family, member A1
Uncharacterized protein C7orf43	C7orf43		142891	SAMD8	sterile alpha motif domain containing 8
Uncharacterized serine/threonine-protein kinase SBK3	SBK3		23508	TTC9	tetratricopeptide repeat domain 9
Unconventional myosin-VIIa	MYO7A		5837	PYGM	phosphorylase, glycogen, muscle
UPF0544 protein C5orf45	C5orf45		81537	SGPP1	sphingosine-1-phosphate phosphatase 1
UPF0577 protein KIAA1324-like	KIAA1324L		55922	NKRF	NFKB repressing factor
UPF0606 protein KIAA1549L	KIAA1549L		81579	PLA2G12A	phospholipase A2, group XIIA
Uronyl 2-sulfotransferase	UST		57171	DOLPP1	dolichyl pyrophosphate phosphatase 1
USP6 N-terminal-like protein	USP6NL		4547	MTTP	microsomal triglyceride transfer protein
Vacuolar protein sorting-associated protein 13B	VPS13B		55304	SPTLC3	serine palmitoyltransferase, long chain base subunit 3
Vacuolar protein sorting-associated protein 72 homolog	VPS72		260293	CYP4X1	cytochrome P450, family 4, subfamily X, polypeptide 1
Vascular cell adhesion protein 1	VCAM1		440138	ALG11	asparagine-linked glycosylation 11, alpha-1,2-mannosyltransferase homolog (yeast)
Very-long-chain (3R)-3-hydroxyacyl-CoA dehydratase 1	HACD1		3500	IGHG1	immunoglobulin heavy constant gamma 1 (G1m marker)
Vesicle transport protein GOT1B	GOLT1B		57045	TWSG1	twisted gastrulation homolog 1 (Drosophila)
Vezatin	VEZT		406	ARNTL	aryl hydrocarbon receptor nuclear translocator-like
Vigilin	HDLBP		3955	LFNG	LFNG O-fucosylpeptide 3-beta-N-acetylglucosaminyltransferase
Voltage-dependent calcium channel subunit alpha-2/delta-1;Voltage-dependent calcium channel subunit alpha-2-1;Voltage-dependent calcium channel subunit delta-1	CACNA2D1		143098	MPP7	membrane protein, palmitoylated 7 (MAGUK p55 subfamily member 7)
Voltage-dependent calcium channel subunit alpha-2/delta-1;Voltage-dependent calcium channel subunit alpha-2-1;Voltage-dependent calcium channel subunit delta-1	CACNA2D1		728	C5AR1	complement component 5a receptor 1
Voltage-dependent calcium channel subunit alpha-2/delta-1;Voltage-dependent calcium channel subunit alpha-2-1;Voltage-dependent calcium channel subunit delta-1	CACNA2D1		785	CACNB4	calcium channel, voltage-dependent, beta 4 subunit
Voltage-dependent L-type calcium channel subunit beta-4	CACNB4		59352	LGR6	leucine-rich repeat containing G protein-coupled receptor 6
V-set and immunoglobulin domain-containing protein 4	VSIG4		57506	MAVS	mitochondrial antiviral signaling protein
WD repeat and SOCS box-containing protein 2	WSB2		55824	PAG1	phosphoprotein associated with glycosphingolipid microdomains 1
WD repeat-containing protein 20	WDR20		84142	FAM175A	family with sequence similarity 175, member A
Wiskott-Aldrich syndrome protein family member 1	WASF1		93035	PKHD1L1	polycystic kidney and hepatic disease 1 (autosomal recessive)-like 1
Y+L amino acid transporter 2	SLC7A6		319	APOF	apolipoprotein F
Zinc finger and BTB domain-containing protein 47	ZBTB47		1071	CETP	cholesteryl ester transfer protein, plasma
Zinc finger MYM-type protein 1	ZMYM1		3048	HBG2	hemoglobin, gamma G
Zinc finger protein 106	ZNF106		146923	RUNDC1	RUN domain containing 1
Zinc finger protein 444	ZNF444		56910	STARD7	StAR-related lipid transfer (START) domain containing 7
Zinc finger protein 629	ZNF629		163882	CNST	consortin, connexin sorting protein
Zinc finger protein 652	ZNF652		5634	PRPS2	phosphoribosyl pyrophosphate synthetase 2
Zinc finger protein 668	ZNF668		79830	ZMYM1	zinc finger, MYM-type 1
Zinc finger protein 804B	ZNF804B		123775	C16orf46	chromosome 16 open reading frame 46
Zinc finger protein 827	ZNF827		7005	TEAD3	TEA domain family member 3
Zinc fingers and homeoboxes protein 2	ZHX2		10478	SLC25A17	solute carrier family 25 (mitochondrial carrier; peroxisomal membrane protein, 34kDa), member 17
	ABI3BP		219578	ZNF804B	zinc finger protein 804B
	ACTN4		79798	ARMC5	armadillo repeat containing 5
	AGAP1		56133	PCDHB2	protocadherin beta 2
	ANK2		54943	DNAJC28	DnaJ (Hsp40) homolog, subfamily C, member 28
	ANK3		6817	SULT1A1	sulfotransferase family, cytosolic, 1A, phenol-preferring, member 1
	ANK3		92293	TMEM132C	transmembrane protein 132C
	ANK3		794	CALB2	calbindin 2
	BRAF		8789	FBP2	fructose-1,6-bisphosphatase 2
	C21orf33		6248	RSC1A1	regulatory solute carrier protein, family 1, member 1
	CD200		8120	AP3B2	adaptor-related protein complex 3, beta 2 subunit
	CLASP2		10678	B3GNT2	UDP-GlcNAc:betaGal beta-1,3-N-acetylglucosaminyltransferase 2
	CLUH		8846	ALKBH1	alkB, alkylation repair homolog 1 (E. coli)
	COL5A1		8288	EPX	eosinophil peroxidase
	CS		283373	ANKRD52	ankyrin repeat domain 52
	CTNND1		7084	TK2	thymidine kinase 2, mitochondrial
	DOCK6		23031	MAST3	microtubule associated serine/threonine kinase 3
	EPPK1		80223	RAB11FIP1	RAB11 family interacting protein 1 (class I)
	FLNA		130340	AP1S3	adaptor-related protein complex 1, sigma 3 subunit
	HNRNPC		9827	RGP1	RGP1 retrograde golgi transport homolog (S. cerevisiae)
	HNRNPM		9892	SNAP91	synaptosomal-associated protein, 91kDa homolog (mouse)
	IGHG1		727851	RGPD8	RANBP2-like and GRIP domain containing 8
	IGHV4-39		115557	ARHGEF25	Rho guanine nucleotide exchange factor (GEF) 25
	IGLV2-11		84152	PPP1R1B	protein phosphatase 1, regulatory (inhibitor) subunit 1B
	IMPDH2		7915	ALDH5A1	aldehyde dehydrogenase 5 family, member A1
	LMO7		56984	PSMG2	proteasome (prosome, macropain) assembly chaperone 2
	MEST		10687	PNMA2	paraneoplastic antigen MA2
	MPZL3		54887	UHRF1BP1	UHRF1 binding protein 1
	MTHFD1		9477	MED20	mediator complex subunit 20
	MYL7		23361	ZNF629	zinc finger protein 629
	MYOM2		57572	DOCK6	dedicator of cytokinesis 6
	NFASC		23229	ARHGEF9	Cdc42 guanine nucleotide exchange factor (GEF) 9
	PDLIM7		374986	FAM73A	family with sequence similarity 73, member A
	PRICKLE2		90407	TMEM41A	transmembrane protein 41A
	PSD3		342979	PALM3	paralemmin 3
	RPS3		51103	NDUFAF1	NADH dehydrogenase (ubiquinone) 1 alpha subcomplex, assembly factor 1
	RRBP1		1757	SARDH	sarcosine dehydrogenase
	SCAMP2		84248	FYTTD1	forty-two-three domain containing 1
	SERPINA1		2553	GABPB1	GA binding protein transcription factor, beta subunit 1
	XRCC1		29081	METTL5	methyltransferase like 5
			147991	DPY19L3	dpy-19-like 3 (C. elegans)
			159090	FAM122B	family with sequence similarity 122B
			64412	GZF1	GDNF-inducible zinc finger protein 1
			84455	EFCAB7	EF-hand calcium binding domain 7
			11264	PXMP4	peroxisomal membrane protein 4, 24kDa
			149345	SHISA4	shisa homolog 4 (Xenopus laevis)
			83394	PITPNM3	PITPNM family member 3
			7515	XRCC1	X-ray repair complementing defective repair in Chinese hamster cells 1
			624	BDKRB2	bradykinin receptor B2
			339221	ENPP7	ectonucleotide pyrophosphatase/phosphodiesterase 7
			8859	STK19	serine/threonine kinase 19
			646643	SBK2	SH3-binding domain kinase family, member 2
			60493	FASTKD5	FAST kinase domains 5
			80010	RMI1	RMI1, RecQ mediated genome instability 1, homolog (S. cerevisiae)
			29801	ZDHHC8	zinc finger, DHHC-type containing 8
			81614	NIPA2	non imprinted in Prader-Willi/Angelman syndrome 2
			55262	C7orf43	chromosome 7 open reading frame 43
			285761	DCBLD1	discoidin, CUB and LCCL domain containing 1
			51335	NGRN	neugrin, neurite outgrowth associated
			80704	SLC19A3	solute carrier family 19, member 3
			54977	SLC25A38	solute carrier family 25, member 38
			51522	TMEM14C	transmembrane protein 14C
			2940	GSTA3	glutathione S-transferase alpha 3
			10	NAT2	N-acetyltransferase 2 (arylamine N-acetyltransferase)
			80380	PDCD1LG2	programmed cell death 1 ligand 2
			57520	HECW2	HECT, C2 and WW domain containing E3 ubiquitin protein ligase 2
			120103	SLC36A4	solute carrier family 36 (proton/amino acid symporter), member 4
			56919	DHX33	DEAH (Asp-Glu-Ala-His) box polypeptide 33
			158427	TSTD2	thiosulfate sulfurtransferase (rhodanese)-like domain containing 2
			51078	THAP4	THAP domain containing 4
			79134	TMEM185B	transmembrane protein 185B
			11026	LILRA3	leukocyte immunoglobulin-like receptor, subfamily A (without TM domain), member 3
			244	ANXA8L2	annexin A8-like 2
			84967	LSM10	LSM10, U7 small nuclear RNA associated
			100303755	PET117	cytochrome c oxidase assembly factor-like
			81689	ISCA1	iron-sulfur cluster assembly 1 homolog (S. cerevisiae)
			60625	DHX35	DEAH (Asp-Glu-Ala-His) box polypeptide 35
			5506	PPP1R3A	protein phosphatase 1, regulatory subunit 3A
			222223	KIAA1324L	KIAA1324-like
			79912	PYROXD1	pyridine nucleotide-disulphide oxidoreductase domain 1
			94097	SFXN5	sideroflexin 5
			10147	SUGP2	SURP and G patch domain containing 2
			23341	DNAJC16	DnaJ (Hsp40) homolog, subfamily C, member 16
			51149	C5orf45	chromosome 5 open reading frame 45
			253017	TECRL	trans-2,3-enoyl-CoA reductase-like
			164312	LRRN4	leucine rich repeat neuronal 4
			54946	SLC41A3	solute carrier family 41, member 3
			114827	FHAD1	forkhead-associated (FHA) phosphopeptide binding domain 1
			129831	RBM45	RNA binding motif protein 45
			124401	ANKS3	ankyrin repeat and sterile alpha motif domain containing 3
			652968	GATSL3	GATS protein-like 3
			64860	ARMCX5	armadillo repeat containing, X-linked 5
			63977	PRDM15	PR domain containing 15
			83955	NACAP1	nascent-polypeptide-associated complex alpha polypeptide pseudogene 1
			28816	IGLV2-11	immunoglobulin lambda variable 2-11
			28394	IGHV4-39	immunoglobulin heavy variable 4-39

## Sheet: AF 2fold up
Protein names	Gene names		Gene Set enrichment analysis
Alpha-crystallin B chain	CRYAB		# genes in comparison (n):	713
Alkaline phosphatase, tissue-nonspecific isozyme	ALPL		# genes in universe (N):	45956
Aldehyde dehydrogenase family 1 member A3	ALDH1A3
Band 4.1-like protein 3;Band 4.1-like protein 3, N-terminally processed	EPB41L3		Gene Set Name	# Genes in Gene Set (K)	Description	# Genes in Overlap (k)	k/K	p-value	FDR q-value
Serine--tRNA ligase, cytoplasmic	SARS		YRTCANNRCGC_UNKNOWN	2940	Genes having at least one occurence of the highly conserved motif M115 YRTCANNRCGC in the region spanning up to 4 kb around their tarnscription start sites. The motif does not match any known transcription factor binding site.	153	0.052	1.01e-40	1.8e-36
Desmin	DES		GO_IMMUNE_SYSTEM_PROCESS	1984	Any process involved in the development or functioning of the immune system, an organismal system for calibrated responses to potential internal or invasive threats.	122	0.0615	4.04e-39	3.59e-35
Tenascin-X	TNXB		GO_POSITIVE_REGULATION_OF_MOLECULAR_FUNCTION	1791	Any process that activates or increases the rate or extent of a molecular function, an elemental biological activity occurring at the molecular level, such as catalysis or binding.	108	0.0603	8.67e-34	5.14e-30
HIV Tat-specific factor 1	HTATSF1		TGGAAA_NFAT_Q4_01	2061	Genes having at least one occurence of the highly conserved motif M55 TGGAAA in the region spanning up to 4 kb around their tarnscription start sites. The motif matches transcription factor binding site V$NFAT_Q4_01 in v7.4 TRANSFAC.	110	0.0534	7.98e-30	3.25e-26
DNA replication licensing factor MCM5;DNA helicase	MCM5		GO_POSITIVE_REGULATION_OF_RESPONSE_TO_STIMULUS	1929	Any process that activates, maintains or increases the rate of a response to a stimulus. Response to stimulus is a change in state or activity of a cell or an organism (in terms of movement, secretion, enzyme production, gene expression, etc.) as a result of a stimulus.	106	0.055	9.13e-30	3.25e-26
Macrophage-capping protein	CAPG		PILON_KLF1_TARGETS_DN	1972	Genes down-regulated in erythroid progenitor cells from fetal livers of E13.5 embryos with KLF1 [GeneID=10661] knockout compared to those from the wild type embryos.	107	0.0543	1.36e-29	4.03e-26
Vasorin	VASN		GO_CHROMOSOME_ORGANIZATION	1009	A process that is carried out at the cellular level that results in the assembly, arrangement of constituent parts, or disassembly of chromosomes, structures composed of a very long molecule of DNA and associated proteins that carries hereditary information. This term covers covalent modifications at the molecular level as well as spatial relationships among the major components of a chromosome.	74	0.0733	2.21e-28	5.61e-25
Endosialin	CD248		GO_REGULATION_OF_TRANSCRIPTION_FROM_RNA_POLYMERASE_II_PROMOTER	1784	Any process that modulates the frequency, rate or extent of transcription from an RNA polymerase II promoter.	99	0.0555	4.07e-28	9.04e-25
Gamma-tubulin complex component 6	TUBGCP6		GO_POSITIVE_REGULATION_OF_CATALYTIC_ACTIVITY	1518	Any process that activates or increases the activity of an enzyme.	89	0.0586	5.88e-27	1.16e-23
Sorting nexin-9;Sorting nexin	SNX9		AAAYWAACM_HFH4_01	1890	Genes having at least one occurence of the highly conserved motif M139 AAAYWAACM in the region spanning up to 4 kb around their tarnscription start sites. The motif matches transcription factor binding site V$HFH4_01 in v7.4 TRANSFAC.	100	0.0529	8.41e-27	1.5e-23
Thymidine phosphorylase	TYMP		GO_POSITIVE_REGULATION_OF_GENE_EXPRESSION	1733	Any process that increases the frequency, rate or extent of gene expression. Gene expression is the process in which a gene's coding sequence is converted into a mature gene product or products (proteins or RNA). This includes the production of an RNA transcript as well as any processing to produce a mature RNA product or an mRNA (for protein-coding genes) and the translation of that mRNA into pr…	95	0.0548	1.37e-26	2.22e-23
Talin-2	TLN2		GO_REGULATION_OF_HYDROLASE_ACTIVITY	1327	Any process that modulates the frequency, rate or extent of hydrolase activity, the catalysis of the hydrolysis of various bonds, e.g. C-O, C-N, C-C, phosphoric anhydride bonds, etc. Hydrolase is the systematic name for any enzyme of EC class 3.	82	0.0618	2.33e-26	3.46e-23
RNA-binding protein 3	RBM3		BLALOCK_ALZHEIMERS_DISEASE_UP	1691	Genes up-regulated in brain from patients with Alzheimer's disease.	93	0.055	3.91e-26	5.35e-23
Phosphatidylinositol 5-phosphate 4-kinase type-2 alpha	PIP4K2A		TGANTCA_AP1_C	2485	Genes having at least one occurence of the highly conserved motif M7 TGANTCA in the region spanning up to 4 kb around their tarnscription start sites. The motif matches transcription factor binding site V$AP1_C in v7.4 TRANSFAC.	115	0.0463	7.42e-26	9.43e-23
Serine/threonine-protein kinase DCLK1	DCLK1		GO_REGULATION_OF_INTRACELLULAR_SIGNAL_TRANSDUCTION	1656	Any process that modulates the frequency, rate or extent of intracellular signal transduction.	91	0.055	1.5e-25	1.78e-22
Peptidase inhibitor 16	PI16		BOQUEST_STEM_CELL_UP	260	Genes up-regulated in freshly isolated CD31- [GeneID=5175] (stromal stem cells from adipose tissue) versus the CD31+ (non-stem) counterparts.	38	0.1462	1.74e-25	1.94e-22
CD109 antigen	CD109		GO_ENZYME_BINDING	1737	Interacting selectively and non-covalently with any enzyme.	93	0.0535	2.68e-25	2.81e-22
Sushi domain-containing protein 2	SUSD2		GO_REGULATION_OF_ANATOMICAL_STRUCTURE_MORPHOGENESIS	1021	Any process that modulates the frequency, rate or extent of anatomical structure morphogenesis.	70	0.0686	3.62e-25	3.58e-22
Carbonyl reductase [NADPH] 3	CBR3		GO_REGULATION_OF_CELL_DIFFERENTIATION	1492	Any process that modulates the frequency, rate or extent of cell differentiation, the process in which relatively unspecialized cells acquire specialized structural and functional features.	85	0.057	6.34e-25	5.93e-22
Calcium-regulated heat stable protein 1	CARHSP1		GO_REGULATION_OF_IMMUNE_SYSTEM_PROCESS	1403	Any process that modulates the frequency, rate, or extent of an immune system process.	82	0.0584	8.91e-25	7.92e-22
Lamina-associated polypeptide 2, isoforms beta/gamma;Thymopoietin;Thymopentin	TMPO		GO_MACROMOLECULAR_COMPLEX_BINDING	1399	Interacting selectively and non-covalently with any macromolecular complex.	81	0.0579	3.22e-24	2.72e-21
DNA replication licensing factor MCM4	MCM4		GO_REGULATION_OF_MULTICELLULAR_ORGANISMAL_DEVELOPMENT	1672	Any process that modulates the frequency, rate or extent of multicellular organismal development.	89	0.0532	4.77e-24	3.74e-21
Perilipin-2	PLIN2		GSE42021_CD24HI_VS_CD24INT_TREG_THYMUS_DN	200	Genes down-regulated in thymic T reg: CD24 high [GeneID=100133941] versus CD24 int [GeneID=100133941].	33	0.165	5.05e-24	3.74e-21
DNA replication licensing factor MCM7	MCM7		GSE42021_TREG_PLN_VS_CD24INT_TREG_THYMUS_DN	200	Genes down-regulated in T reg: peripheral lymph nodes versus thymic CD24 int [GeneID=100133941].	33	0.165	5.05e-24	3.74e-21
Immunoglobulin superfamily containing leucine-rich repeat protein	ISLR		GO_IMMUNE_RESPONSE	1100	Any immune system process that functions in the calibrated response of an organism to a potential internal or invasive threat.	71	0.0645	5.48e-24	3.89e-21
Endoplasmic reticulum aminopeptidase 2	ERAP2		GRAESSMANN_APOPTOSIS_BY_DOXORUBICIN_DN	1781	Genes down-regulated in ME-A cells (breast cancer) undergoing apoptosis in response to doxorubicin [PubChem=31703].	92	0.0517	6.16e-24	4.21e-21
Sorting nexin-18	SNX18		GO_RESPONSE_TO_EXTERNAL_STIMULUS	1821	Any process that results in a change in state or activity of a cell or an organism (in terms of movement, secretion, enzyme production, gene expression, etc.) as a result of an external stimulus.	93	0.0511	7.57e-24	4.99e-21
Adenosine kinase	ADK		GO_MOLECULAR_FUNCTION_REGULATOR	1353	A molecular function that modulates the activity of a gene product or complex. Examples include enzyme regulators and channel regulators.	78	0.0576	3.15e-23	2e-20
Rab GTPase-activating protein 1	RABGAP1		GO_CYTOSKELETON	1967	Any of the various filamentous elements that form the internal framework of cells, and typically remain after treatment of the cells with mild detergent to remove membrane constituents and soluble components of the cytoplasm. The term embraces intermediate filaments, microfilaments, microtubules, the microtrabecular lattice, and other structures characterized by a polymeric filamentous nature and…	96	0.0488	3.38e-23	2.07e-20
Histone-lysine N-methyltransferase SETD7	SETD7		GO_DEFENSE_RESPONSE	1231	Reactions, triggered in response to the presence of a foreign body or the occurrence of an injury, which result in restriction of damage to the organism attacked or prevention/recovery from the infection caused by the attack.	74	0.0601	3.93e-23	2.33e-20
Myc box-dependent-interacting protein 1	BIN1		GO_REGULATION_OF_ORGANELLE_ORGANIZATION	1178	Any process that modulates the frequency, rate or extent of a process involved in the formation, arrangement of constituent parts, or disassembly of an organelle.	72	0.0611	6.11e-23	3.51e-20
DNA replication licensing factor MCM6	MCM6		GO_NEUROGENESIS	1402	Generation of cells within the nervous system.	79	0.0563	6.62e-23	3.68e-20
Proteasome maturation protein	POMP		KRIGE_RESPONSE_TO_TOSEDOSTAT_24HR_UP	783	Genes up-regulated in HL-60 cells (acute promyelocytic leukemia, APL) after treatment with the aminopeptidase inhibitor tosedostat (CHR-2797) [PubChem=15547703] for 24 h.	58	0.0741	1.24e-22	6.7e-20
Lipid phosphate phosphohydrolase 3	PPAP2B		TGACAGNY_MEIS1_01	1524	Genes having at least one occurence of the highly conserved motif M41 TGACAGNY in the region spanning up to 4 kb around their tarnscription start sites. The motif matches transcription factor binding site V$MEIS1_01 in v7.4 TRANSFAC.	82	0.0538	1.75e-22	9.14e-20
Aldehyde oxidase	AOX1		GO_POSITIVE_REGULATION_OF_MULTICELLULAR_ORGANISMAL_PROCESS	1395	Any process that activates or increases the frequency, rate or extent of an organismal process, any of the processes pertinent to the function of an organism above the cellular level; includes the integrated processes of tissues and organs.	78	0.0559	2.03e-22	1.03e-19
Claudin-11;Claudin	CLDN11		KINSEY_TARGETS_OF_EWSR1_FLII_FUSION_UP	1278	Genes up-regulated in TC71 and EWS502 cells (Ewing's sarcoma) by EWSR1-FLI1 [GeneID=2130;2314] as inferred from RNAi knockdown of this fusion protein.	74	0.0579	3.52e-22	1.74e-19
Xaa-Pro aminopeptidase 2	XPNPEP2		TTCYRGAA_UNKNOWN	1232	Genes having at least one occurence of the highly conserved motif M72 TTCYRGAA in the region spanning up to 4 kb around their tarnscription start sites. The motif does not match any known transcription factor binding site.	72	0.0584	7.92e-22	3.8e-19
Poly [ADP-ribose] polymerase 10	PARP10		GSE42021_TREG_VS_TCONV_PLN_UP	200	Genes up-regulated in cells from peripheral lymph nodes: T reg versus T conv.	31	0.155	8.27e-22	3.87e-19
Transmembrane protein 119	TMEM119		GO_POSITIVE_REGULATION_OF_CELL_COMMUNICATION	1532	Any process that increases the frequency, rate or extent of cell communication. Cell communication is the process that mediates interactions between a cell and its surroundings. Encompasses interactions such as signaling or attachment between one cell and another cell, between a cell and an extracellular matrix, or between a cell and any other aspect of its environment.	81	0.0529	9.55e-22	4.35e-19
Deoxyuridine 5-triphosphate nucleotidohydrolase, mitochondrial	DUT		GO_CELL_CYCLE	1316	The progression of biochemical and morphological phases and events that occur in a cell during successive cell replication or nuclear replication events. Canonically, the cell cycle comprises the replication and segregation of genetic material followed by the division of the cell, but in endocycles or syncytial cells nuclear replication or nuclear division may not be followed by cell division.	74	0.0562	1.91e-21	8.51e-19
Matrix-remodeling-associated protein 5	MXRA5		ZWANG_TRANSIENTLY_UP_BY_1ST_EGF_PULSE_ONLY	1839	Genes transiently induced only by the first pulse of EGF [GeneID =1950] in 184A1 cells (mammary epithelium).	89	0.0484	2.74e-21	1.19e-18
DBH-like monooxygenase protein 1	MOXD1		KRIGE_RESPONSE_TO_TOSEDOSTAT_6HR_UP	953	Genes up-regulated in HL-60 cells (acute promyelocytic leukemia, APL) after treatment with the aminopeptidase inhibitor tosedostat (CHR-2797) [PubChem=15547703] for 6 h.	62	0.0651	3.16e-21	1.34e-18
DCC-interacting protein 13-beta	APPL2		GO_MACROMOLECULAR_COMPLEX_ASSEMBLY	1398	The aggregation, arrangement and bonding together of a set of macromolecules to form a complex.	76	0.0544	3.82e-21	1.58e-18
Glypican-6;Secreted glypican-6	GPC6		GRAESSMANN_APOPTOSIS_BY_DOXORUBICIN_UP	1142	Genes up-regulated in ME-A cells (breast cancer) undergoing apoptosis in response to doxorubicin [PubChem=31703].	68	0.0595	4.28e-21	1.73e-18
Ubiquitin-like modifier-activating enzyme 7	UBA7		GO_POSITIVE_REGULATION_OF_BIOSYNTHETIC_PROCESS	1805	Any process that activates or increases the frequency, rate or extent of the chemical reactions and pathways resulting in the formation of substances.	87	0.0482	1.05e-20	4.13e-18
HLA class I histocompatibility antigen, A-34 alpha chain;HLA class I histocompatibility antigen, A-66 alpha chain	HLA-A		GO_PROTEIN_COMPLEX_SUBUNIT_ORGANIZATION	1527	Any process in which macromolecules aggregate, disaggregate, or are modified, resulting in the formation, disassembly, or alteration of a protein complex.	79	0.0517	1.17e-20	4.51e-18
DNA replication licensing factor MCM2	MCM2		GO_REGULATION_OF_RESPONSE_TO_STRESS	1468	Any process that modulates the frequency, rate or extent of a response to stress. Response to stress is a change in state or activity of a cell or an organism (in terms of movement, secretion, enzyme production, gene expression, etc.) as a result of a disturbance in organismal or cellular homeostasis, usually, but not necessarily, exogenous (e.g. temperature, humidity, ionizing radiation).	77	0.0525	1.68e-20	6.36e-18
Semaphorin-7A	SEMA7A		GO_INTRACELLULAR_SIGNAL_TRANSDUCTION	1572	The process in which a signal is passed on to downstream components within the cell, which become activated themselves to further propagate the signal and finally trigger a change in the function or state of the cell.	80	0.0509	1.75e-20	6.48e-18
Cytoglobin	CYGB		GO_POSITIVE_REGULATION_OF_DEVELOPMENTAL_PROCESS	1142	Any process that activates or increases the rate or extent of development, the biological process whose specific outcome is the progression of an organism over time from an initial condition (e.g. a zygote, or a young adult) to a later condition (e.g. a multicellular animal or an aged adult).	67	0.0587	1.86e-20	6.75e-18
Heat shock-related 70 kDa protein 2	HSPA2		GO_IDENTICAL_PROTEIN_BINDING	1209	Interacting selectively and non-covalently with an identical protein or proteins.	69	0.0571	2.15e-20	7.64e-18
Signal-induced proliferation-associated protein 1	SIPA1		TTTNNANAGCYR_UNKNOWN	2274	Genes having at least one occurence of the highly conserved motif M169 TTTNNANAGCYR in the region spanning up to 4 kb around their tarnscription start sites. The motif does not match any known transcription factor binding site.	99	0.0435	2.26e-20	7.88e-18
Coronin-2B	CORO2B		PUJANA_ATM_PCC_NETWORK	1442	Genes constituting the ATM-PCC network of transcripts whose expression positively correlated (Pearson correlation coefficient, PCC >= 0.4) with that of ATM [GeneID=472] across a compendium of normal tissues.	76	0.0527	2.3e-20	7.88e-18
Serine/threonine-protein kinase SMG1	SMG1		GO_POSITIVE_REGULATION_OF_HYDROLASE_ACTIVITY	905	Any process that activates or increases the frequency, rate or extent of hydrolase activity, the catalysis of the hydrolysis of various bonds.	59	0.0652	2.74e-20	9.18e-18
Ubiquitin carboxyl-terminal hydrolase 40	USP40		GO_NEGATIVE_REGULATION_OF_NITROGEN_COMPOUND_METABOLIC_PROCESS	1517	Any process that stops, prevents, or reduces the frequency, rate or extent of the chemical reactions and pathways involving nitrogen or nitrogenous compounds.	78	0.0514	3e-20	9.88e-18
Bromodomain-containing protein 8	BRD8		DACOSTA_UV_RESPONSE_VIA_ERCC3_DN	855	Genes down-regulated in fibroblasts expressing mutant forms of ERCC3 [GeneID=2071] after UV irradiation.	57	0.0667	4.35e-20	1.41e-17
Ankyrin repeat domain-containing protein 27	ANKRD27		GO_CELLULAR_RESPONSE_TO_ORGANIC_SUBSTANCE	1848	Any process that results in a change in state or activity of a cell (in terms of movement, secretion, enzyme production, gene expression, etc.) as a result of an organic substance stimulus.	87	0.0471	4.66e-20	1.48e-17
Paired mesoderm homeobox protein 1	PRRX1		WWTAAGGC_UNKNOWN	1896	Genes having at least one occurence of the highly conserved motif M127 WWTAAGGC in the region spanning up to 4 kb around their tarnscription start sites. The motif does not match any known transcription factor binding site.	88	0.0464	6.86e-20	2.14e-17
Protein prune homolog 2	PRUNE2		GO_CHROMOSOME	880	A structure composed of a very long molecule of DNA and associated proteins (e.g. histones) that carries hereditary information.	57	0.0648	1.66e-19	5.1e-17
Receptor-type tyrosine-protein phosphatase S	PTPRS		GO_POSITIVE_REGULATION_OF_CELL_DIFFERENTIATION	823	Any process that activates or increases the frequency, rate or extent of cell differentiation.	55	0.0668	1.82e-19	5.48e-17
Arf-GAP with Rho-GAP domain, ANK repeat and PH domain-containing protein 1	ARAP1		GO_REGULATION_OF_CELLULAR_COMPONENT_BIOGENESIS	767	Any process that modulates the frequency, rate or extent of cellular component biogenesis, a process that results in the biosynthesis of constituent macromolecules, assembly, and arrangement of constituent parts of a cellular component.	53	0.0691	1.97e-19	5.84e-17
EH domain-binding protein 1	EHBP1		YGCANTGCR_UNKNOWN	1294	Genes having at least one occurence of the highly conserved motif M96 YGCANTGCR in the region spanning up to 4 kb around their tarnscription start sites. The motif does not match any known transcription factor binding site.	70	0.0541	2.03e-19	5.88e-17
TLD domain-containing protein 1	TLDC1		GO_NEGATIVE_REGULATION_OF_CELLULAR_COMPONENT_ORGANIZATION	684	Any process that stops, prevents, or reduces the frequency, rate or extent of a process involved in the formation, arrangement of constituent parts, or disassembly of cell structures, including the plasma membrane and any external encapsulating structures such as the cell wall and cell envelope.	50	0.0731	2.05e-19	5.88e-17
Katanin p80 WD40 repeat-containing subunit B1	KATNB1		GO_PROTEIN_COMPLEX_BIOGENESIS	1132	A cellular process that results in the biosynthesis of constituent macromolecules, assembly, and arrangement of constituent parts of a protein complex. Includes the synthesis of non-protein components, and those protein modifications that are involved in synthesis or assembly of the complex.	65	0.0574	2.14e-19	6.03e-17
Transforming growth factor beta receptor type 3	TGFBR3		GO_TISSUE_DEVELOPMENT	1518	The process whose specific outcome is the progression of a tissue over time, from its formation to the mature structure.	76	0.0501	4.31e-19	1.2e-16
Interferon-induced protein with tetratricopeptide repeats 1	IFIT1		GO_RESPONSE_TO_ABIOTIC_STIMULUS	1024	Any process that results in a change in state or activity of a cell or an organism (in terms of movement, secretion, enzyme production, gene expression, etc.) as a result of an abiotic (non-living) stimulus.	61	0.0596	5.01e-19	1.36e-16
Interferon-induced protein with tetratricopeptide repeats 3	IFIT3		LIM_MAMMARY_STEM_CELL_UP	489	Genes consistently up-regulated in mammary stem cells both in mouse and human species.	42	0.0859	5.03e-19	1.36e-16
E3 ubiquitin-protein ligase DTX3L	DTX3L		GO_POSITIVE_REGULATION_OF_CELLULAR_COMPONENT_ORGANIZATION	1152	Any process that activates or increases the frequency, rate or extent of a process involved in the formation, arrangement of constituent parts, or disassembly of cell structures, including the plasma membrane and any external encapsulating structures such as the cell wall and cell envelope.	65	0.0564	5.19e-19	1.38e-16
Proteasome subunit beta type-9;Proteasome subunit beta type	PSMB9		GO_PROTEIN_COMPLEX_BINDING	935	Interacting selectively and non-covalently with any protein complex (a complex of two or more proteins that may include other nonprotein molecules).	58	0.062	5.95e-19	1.56e-16
Tropomodulin-2	TMOD2		GO_NEGATIVE_REGULATION_OF_GENE_EXPRESSION	1493	Any process that decreases the frequency, rate or extent of gene expression. Gene expression is the process in which a gene's coding sequence is converted into a mature gene product or products (proteins or RNA). This includes the production of an RNA transcript as well as any processing to produce a mature RNA product or an mRNA (for protein-coding genes) and the translation of that mRNA into pr…	75	0.0502	6.24e-19	1.61e-16
Forkhead box protein K1	FOXK1		GO_CELL_DEVELOPMENT	1426	The process whose specific outcome is the progression of the cell over time, from its formation to the mature structure. Cell development does not include the steps involved in committing a cell to a specific fate.	73	0.0512	6.8e-19	1.73e-16
Protein TANC2	TANC2		GO_REGULATION_OF_PROTEIN_MODIFICATION_PROCESS	1710	Any process that modulates the frequency, rate or extent of the covalent alteration of one or more amino acid residues within a protein.	81	0.0474	7.16e-19	1.78e-16
Tumor necrosis factor alpha-induced protein 2	TNFAIP2		GOBERT_OLIGODENDROCYTE_DIFFERENTIATION_UP	570	Genes up-regulated during later stage of differentiation of Oli-Neu cells (oligodendroglial precursor) in response to PD174265 [PubChem=4709].	45	0.0789	7.22e-19	1.78e-16
Signal-induced proliferation-associated 1-like protein 3	SIPA1L3		GO_NEGATIVE_REGULATION_OF_RESPONSE_TO_STIMULUS	1360	Any process that stops, prevents, or reduces the frequency, rate or extent of a response to a stimulus. Response to stimulus is a change in state or activity of a cell or an organism (in terms of movement, secretion, enzyme production, gene expression, etc.) as a result of a stimulus.	71	0.0522	7.48e-19	1.82e-16
Endothelial protein C receptor	PROCR		TTGCWCAAY_CEBPB_02	1972	Genes having at least one occurence of the highly conserved motif M172 TTGCWCAAY in the region spanning up to 4 kb around their tarnscription start sites. The motif matches transcription factor binding site V$CEBPB_02 in v7.4 TRANSFAC.	88	0.0446	8.11e-19	1.95e-16
Dynamin-1	DNM1		TGGNNNNNNKCCAR_UNKNOWN	919	Genes having at least one occurence of the highly conserved motif M27 TGGNNNNNNKCCAR in the region spanning up to 4 kb around their tarnscription start sites. The motif does not match any known transcription factor binding site.	57	0.062	1.22e-18	2.84e-16
Complement C1r subcomponent;Complement C1r subcomponent heavy chain;Complement C1r subcomponent light chain	C1R		GO_RESPONSE_TO_CYTOKINE	714	Any process that results in a change in state or activity of a cell or an organism (in terms of movement, secretion, enzyme production, gene expression, etc.) as a result of a cytokine stimulus.	50	0.07	1.23e-18	2.84e-16
TBC1 domain family member 2B	TBC1D2B		GO_REGULATION_OF_CELL_MORPHOGENESIS	552	Any process that modulates the frequency, rate or extent of cell morphogenesis. Cell morphogenesis is the developmental process in which the shape of a cell is generated and organized.	44	0.0797	1.24e-18	2.84e-16
GTP-binding protein SAR1b	SAR1B;DKFZp434B2017		GO_REGULATION_OF_PHOSPHORUS_METABOLIC_PROCESS	1618	Any process that modulates the frequency, rate or extent of the chemical reactions and pathways involving phosphorus or compounds containing phosphorus.	78	0.0482	1.25e-18	2.84e-16
HLA class I histocompatibility antigen, Cw-7 alpha chain	HLA-C		GO_CELL_CYCLE_PROCESS	1081	The cellular process that ensures successive accurate and complete genome replication and chromosome segregation.	62	0.0574	1.61e-18	3.61e-16
Ras GTPase-activating protein 3	RASA3		GO_CHROMATIN_ORGANIZATION	663	Any process that results in the specification, formation or maintenance of the physical structure of eukaryotic chromatin.	48	0.0724	1.63e-18	3.61e-16
Condensin complex subunit 3	NCAPG		GO_POSITIVE_REGULATION_OF_IMMUNE_SYSTEM_PROCESS	867	Any process that activates or increases the frequency, rate, or extent of an immune system process.	55	0.0634	1.87e-18	4.09e-16
Small glutamine-rich tetratricopeptide repeat-containing protein beta	SGTB		GO_CYTOSKELETON_ORGANIZATION	838	A process that is carried out at the cellular level which results in the assembly, arrangement of constituent parts, or disassembly of cytoskeletal structures.	54	0.0644	1.95e-18	4.22e-16
Trinucleotide repeat-containing gene 6B protein	TNRC6B		GO_POSITIVE_REGULATION_OF_PROTEIN_METABOLIC_PROCESS	1492	Any process that activates or increases the frequency, rate or extent of the chemical reactions and pathways involving a protein.	74	0.0496	2.19e-18	4.7e-16
Tumor necrosis factor receptor superfamily member 6	FAS		RODWELL_AGING_KIDNEY_UP	487	Genes whose expression increases with age in normal kidney.	41	0.0842	2.73e-18	5.78e-16
Tyrosine-protein phosphatase non-receptor type 13	PTPN13		GO_CHROMATIN_MODIFICATION	539	The alteration of DNA, protein, or sometimes RNA, in chromatin, which may result in changing the chromatin structure.	43	0.0798	2.99e-18	6.24e-16
Amyloid beta A4 precursor protein-binding family B member 1-interacting protein	APBB1IP		NUYTTEN_EZH2_TARGETS_UP	1037	Genes up-regulated in PC3 cells (prostate cancer) after knockdown of EZH2 [GeneID=2146] by RNAi.	60	0.0579	3.92e-18	8.09e-16
	C3		GO_MITOTIC_CELL_CYCLE	766	Progression through the phases of the mitotic cell cycle, the most common eukaryotic cell cycle, which canonically comprises four successive phases called G1, S, G2, and M and includes replication of the genome and the subsequent segregation of chromosomes into daughter cells. In some variant cell cycles nuclear replication or nuclear division may not be followed by cell division, or G1 and G2 ph…	51	0.0666	4.6e-18	9.4e-16
Nuclear autoantigen Sp-100	SP100		DODD_NASOPHARYNGEAL_CARCINOMA_DN	1375	Genes down-regulated in nasopharyngeal carcinoma (NPC) compared to the normal tissue.	70	0.0509	5.02e-18	1.02e-15
Ubiquitin/ISG15-conjugating enzyme E2 L6	UBE2L6		JOHNSTONE_PARVB_TARGETS_3_DN	918	Genes down-regulated upon overexpression of PARVB [GeneID=29780] in MDA-MB-231 cells (breast cancer) cultured in 3D Matrigel only.	56	0.061	5.21e-18	1.03e-15
CUGBP Elav-like family member 1	CELF1		GO_EXTRACELLULAR_SPACE	1376	That part of a multicellular organism outside the cells proper, usually taken to be outside the plasma membranes, and occupied by fluid.	70	0.0509	5.22e-18	1.03e-15
Hypermethylated in cancer 1 protein	HIC1		MODULE_84	549	Immune (humoral) and inflammatory response.	43	0.0783	5.88e-18	1.15e-15
Thiamine-triphosphatase	THTPA		GO_ENZYME_REGULATOR_ACTIVITY	959	Binds to and modulates the activity of an enzyme.	57	0.0594	8.4e-18	1.62e-15
Toll-like receptor 3	TLR3		GO_CELL_PROJECTION	1786	A prolongation or process extending from a cell, e.g. a flagellum or axon.	81	0.0454	8.99e-18	1.71e-15
Cdc42 effector protein 2	CDC42EP2		GO_IMMUNE_SYSTEM_DEVELOPMENT	582	The process whose specific outcome is the progression of an organismal system whose objective is to provide calibrated responses by an organism to a potential internal or invasive threat, over time, from its formation to the mature structure. A system is a regularly interacting or interdependent group of organs or tissues that work together to carry out a given biological process.	44	0.0756	9.05e-18	1.71e-15
Cdc42 effector protein 4	CDC42EP4		GO_REGULATION_OF_CELL_PROJECTION_ORGANIZATION	558	Any process that modulates the frequency, rate or extent of a process involved in the formation, arrangement of constituent parts, or disassembly of cell projections.	43	0.0771	1.07e-17	2e-15
Tensin-2	TNS2		GO_BIOLOGICAL_ADHESION	1032	The attachment of a cell or organism to a substrate, another cell, or other organism. Biological adhesion includes intracellular attachment between membrane regions.	59	0.0572	1.31e-17	2.43e-15
Centrosomal protein of 112 kDa	CEP112		GO_CYTOSKELETAL_PART	1436	Any constituent part of the cytoskeleton, a cellular scaffolding or skeleton that maintains cell shape, enables some cell motion (using structures such as flagella and cilia), and plays important roles in both intra-cellular transport (e.g. the movement of vesicles and organelles) and cellular division. Includes constituent parts of intermediate filaments, microfilaments, microtubules, and the mi…	71	0.0494	1.33e-17	2.44e-15
Insulin-like growth factor-binding protein 5	IGFBP5		GSE37533_PPARG1_FOXP3_VS_FOXP3_TRANSDUCED_CD4_TCELL_DN	200	Genes down-regulated in CD4 [GeneID=920] over-expressing: FOXP3 [GeneID=50943] and PPARg1 form of PPARG [GeneID=5468] versus FOXP3 [GeneID=50943].	27	0.135	1.38e-17	2.48e-15
Poly [ADP-ribose] polymerase 9	PARP9		GSE37533_PPARG2_FOXP3_VS_FOXP3_TRANSDUCED_CD4_TCELL_DN	200	Genes down-regulated in CD4 [GeneID=920] over-expressing: FOXP3 [GeneID=50943] and PPARg2 form of PPARG [GeneID=5468] versus FOXP3 [GeneID=50943].	27	0.135	1.38e-17	2.48e-15
Zinc finger E-box-binding homeobox 2	ZEB2		GO_REGULATION_OF_GTPASE_ACTIVITY	673	Any process that modulates the rate of GTP hydrolysis by a GTPase.	47	0.0698	1.53e-17	2.72e-15
Platelet glycoprotein 4	CD36
Ras-specific guanine nucleotide-releasing factor RalGPS2	RALGPS2
Collectin-12	COLEC12		Gene/Gene Set Overlap Matrix
Coiled-coil domain-containing protein 9	CCDC9
Transcription factor COE1	EBF1		Entrez Gene Id	Gene Symbol	Gene Description	YRTCANNRCGC_UNKNOWN	GO_IMMUNE_SYSTEM_PROCESS	GO_POSITIVE_REGULATION_OF_MOLECULAR_FUNCTION	TGGAAA_NFAT_Q4_01	GO_POSITIVE_REGULATION_OF_RESPONSE_TO_STIMULUS
Protocadherin-18	PCDH18		2033	EP300	E1A binding protein p300	YRTCANNRCGC_UNKNOWN	GO_IMMUNE_SYSTEM_PROCESS	GO_POSITIVE_REGULATION_OF_MOLECULAR_FUNCTION	TGGAAA_NFAT_Q4_01	GO_POSITIVE_REGULATION_OF_RESPONSE_TO_STIMULUS
Cordon-bleu protein-like 1	COBLL1		5058	PAK1	p21 protein (Cdc42/Rac)-activated kinase 1	YRTCANNRCGC_UNKNOWN	GO_IMMUNE_SYSTEM_PROCESS	GO_POSITIVE_REGULATION_OF_MOLECULAR_FUNCTION		GO_POSITIVE_REGULATION_OF_RESPONSE_TO_STIMULUS
Liprin-alpha-2	PPFIA2		673	BRAF	v-raf murine sarcoma viral oncogene homolog B1	YRTCANNRCGC_UNKNOWN	GO_IMMUNE_SYSTEM_PROCESS	GO_POSITIVE_REGULATION_OF_MOLECULAR_FUNCTION		GO_POSITIVE_REGULATION_OF_RESPONSE_TO_STIMULUS
	ABI3BP;DKFZp667H216		9314	KLF4	Kruppel-like factor 4 (gut)	YRTCANNRCGC_UNKNOWN	GO_IMMUNE_SYSTEM_PROCESS	GO_POSITIVE_REGULATION_OF_MOLECULAR_FUNCTION
Putative hydrolase RBBP9	RBBP9		79840	NHEJ1	nonhomologous end-joining factor 1	YRTCANNRCGC_UNKNOWN	GO_IMMUNE_SYSTEM_PROCESS	GO_POSITIVE_REGULATION_OF_MOLECULAR_FUNCTION
Glutamine synthetase	GLUL		5532	PPP3CB	protein phosphatase 3, catalytic subunit, beta isozyme	YRTCANNRCGC_UNKNOWN	GO_IMMUNE_SYSTEM_PROCESS		TGGAAA_NFAT_Q4_01	GO_POSITIVE_REGULATION_OF_RESPONSE_TO_STIMULUS
Neurocalcin-delta	NCALD		4286	MITF	microphthalmia-associated transcription factor	YRTCANNRCGC_UNKNOWN	GO_IMMUNE_SYSTEM_PROCESS		TGGAAA_NFAT_Q4_01
Telomeric repeat-binding factor 2-interacting protein 1	TERF2IP		5305	PIP4K2A	phosphatidylinositol-5-phosphate 4-kinase, type II, alpha	YRTCANNRCGC_UNKNOWN	GO_IMMUNE_SYSTEM_PROCESS			GO_POSITIVE_REGULATION_OF_RESPONSE_TO_STIMULUS
Helicase SRCAP	SRCAP		165918	RNF168	ring finger protein 168	YRTCANNRCGC_UNKNOWN	GO_IMMUNE_SYSTEM_PROCESS			GO_POSITIVE_REGULATION_OF_RESPONSE_TO_STIMULUS
Phosphotriesterase-related protein	PTER		79155	TNIP2	TNFAIP3 interacting protein 2	YRTCANNRCGC_UNKNOWN	GO_IMMUNE_SYSTEM_PROCESS			GO_POSITIVE_REGULATION_OF_RESPONSE_TO_STIMULUS
Origin recognition complex subunit 2	ORC2		558	AXL	AXL receptor tyrosine kinase	YRTCANNRCGC_UNKNOWN	GO_IMMUNE_SYSTEM_PROCESS			GO_POSITIVE_REGULATION_OF_RESPONSE_TO_STIMULUS
UPF0668 protein C10orf76	C10orf76		23604	DAPK2	death-associated protein kinase 2	YRTCANNRCGC_UNKNOWN	GO_IMMUNE_SYSTEM_PROCESS			GO_POSITIVE_REGULATION_OF_RESPONSE_TO_STIMULUS
G-protein coupled receptor 124	GPR124		8482	SEMA7A	semaphorin 7A, GPI membrane anchor (John Milton Hagen blood group)	YRTCANNRCGC_UNKNOWN	GO_IMMUNE_SYSTEM_PROCESS			GO_POSITIVE_REGULATION_OF_RESPONSE_TO_STIMULUS
NADH-cytochrome b5 reductase 2	CYB5R2		1240	CMKLR1	chemokine-like receptor 1	YRTCANNRCGC_UNKNOWN	GO_IMMUNE_SYSTEM_PROCESS			GO_POSITIVE_REGULATION_OF_RESPONSE_TO_STIMULUS
Tripartite motif-containing protein 2	TRIM2		6670	SP3	Sp3 transcription factor	YRTCANNRCGC_UNKNOWN	GO_IMMUNE_SYSTEM_PROCESS
Tapasin	TAPBP		6938	TCF12	transcription factor 12	YRTCANNRCGC_UNKNOWN	GO_IMMUNE_SYSTEM_PROCESS
Cohesin subunit SA-2	STAG2		3726	JUNB	jun B proto-oncogene	YRTCANNRCGC_UNKNOWN	GO_IMMUNE_SYSTEM_PROCESS
Heat shock protein beta-2	HSPB2		56603	CYP26B1	cytochrome P450, family 26, subfamily B, polypeptide 1	YRTCANNRCGC_UNKNOWN	GO_IMMUNE_SYSTEM_PROCESS
Transcription factor jun-B	JUNB		677	ZFP36L1	zinc finger protein 36, C3H type-like 1	YRTCANNRCGC_UNKNOWN	GO_IMMUNE_SYSTEM_PROCESS
General transcription factor 3C polypeptide 2	GTF3C2		83871	RAB34	RAB34, member RAS oncogene family	YRTCANNRCGC_UNKNOWN	GO_IMMUNE_SYSTEM_PROCESS
Leucine-rich repeat transmembrane protein FLRT2	FLRT2		56241	SUSD2	sushi domain containing 2	YRTCANNRCGC_UNKNOWN	GO_IMMUNE_SYSTEM_PROCESS
Serine/threonine-protein kinase 3;Serine/threonine-protein kinase 3 36kDa subunit;Serine/threonine-protein kinase 3 20kDa subunit	STK3		9839	ZEB2	zinc finger E-box binding homeobox 2	YRTCANNRCGC_UNKNOWN		GO_POSITIVE_REGULATION_OF_MOLECULAR_FUNCTION	TGGAAA_NFAT_Q4_01	GO_POSITIVE_REGULATION_OF_RESPONSE_TO_STIMULUS
Macrosialin	CD68		8613	PPAP2B	phosphatidic acid phosphatase type 2B	YRTCANNRCGC_UNKNOWN		GO_POSITIVE_REGULATION_OF_MOLECULAR_FUNCTION	TGGAAA_NFAT_Q4_01	GO_POSITIVE_REGULATION_OF_RESPONSE_TO_STIMULUS
Arf-GAP with SH3 domain, ANK repeat and PH domain-containing protein 3	ASAP3		29098	RANGRF	RAN guanine nucleotide release factor	YRTCANNRCGC_UNKNOWN		GO_POSITIVE_REGULATION_OF_MOLECULAR_FUNCTION	TGGAAA_NFAT_Q4_01
Mitogen-activated protein kinase kinase kinase MLT	ZAK		6257	RXRB	retinoid X receptor, beta	YRTCANNRCGC_UNKNOWN		GO_POSITIVE_REGULATION_OF_MOLECULAR_FUNCTION	TGGAAA_NFAT_Q4_01
Serine/threonine-protein kinase PAK 1;Non-specific serine/threonine protein kinase	PAK1		23637	RABGAP1	RAB GTPase activating protein 1	YRTCANNRCGC_UNKNOWN		GO_POSITIVE_REGULATION_OF_MOLECULAR_FUNCTION	TGGAAA_NFAT_Q4_01
Serine/threonine-protein kinase VRK1	VRK1		2674	GFRA1	GDNF family receptor alpha 1	YRTCANNRCGC_UNKNOWN		GO_POSITIVE_REGULATION_OF_MOLECULAR_FUNCTION	TGGAAA_NFAT_Q4_01
Kinesin-like protein KIF7	KIF7		3316	HSPB2	heat shock 27kDa protein 2	YRTCANNRCGC_UNKNOWN		GO_POSITIVE_REGULATION_OF_MOLECULAR_FUNCTION	TGGAAA_NFAT_Q4_01
DNA polymerase delta catalytic subunit;DNA polymerase	POLD1		10499	NCOA2	nuclear receptor coactivator 2	YRTCANNRCGC_UNKNOWN		GO_POSITIVE_REGULATION_OF_MOLECULAR_FUNCTION		GO_POSITIVE_REGULATION_OF_RESPONSE_TO_STIMULUS
Probable ATP-dependent RNA helicase DDX60-like	DDX60L		29969	MDFIC	MyoD family inhibitor domain containing	YRTCANNRCGC_UNKNOWN		GO_POSITIVE_REGULATION_OF_MOLECULAR_FUNCTION		GO_POSITIVE_REGULATION_OF_RESPONSE_TO_STIMULUS
3 beta-hydroxysteroid dehydrogenase type 7	HSD3B7		116985	ARAP1	ArfGAP with RhoGAP domain, ankyrin repeat and PH domain 1	YRTCANNRCGC_UNKNOWN		GO_POSITIVE_REGULATION_OF_MOLECULAR_FUNCTION		GO_POSITIVE_REGULATION_OF_RESPONSE_TO_STIMULUS
Retinoblastoma-associated protein	RB1		9064	MAP3K6	mitogen-activated protein kinase kinase kinase 6	YRTCANNRCGC_UNKNOWN		GO_POSITIVE_REGULATION_OF_MOLECULAR_FUNCTION		GO_POSITIVE_REGULATION_OF_RESPONSE_TO_STIMULUS
Interferon regulatory factor 2-binding protein-like	IRF2BPL		663	BNIP2	BCL2/adenovirus E1B 19kDa interacting protein 2	YRTCANNRCGC_UNKNOWN		GO_POSITIVE_REGULATION_OF_MOLECULAR_FUNCTION
Ig kappa chain V-III region HAH;Ig kappa chain V-III region HIC	IGKV3-20		10156	RASA4	RAS p21 protein activator 4	YRTCANNRCGC_UNKNOWN		GO_POSITIVE_REGULATION_OF_MOLECULAR_FUNCTION
Sickle tail protein homolog	KIAA1217		55081	IFT57	intraflagellar transport 57 homolog (Chlamydomonas)	YRTCANNRCGC_UNKNOWN		GO_POSITIVE_REGULATION_OF_MOLECULAR_FUNCTION
Protein FAM150B	FAM150B		3993	LLGL2	lethal giant larvae homolog 2 (Drosophila)	YRTCANNRCGC_UNKNOWN		GO_POSITIVE_REGULATION_OF_MOLECULAR_FUNCTION
Schlafen family member 11	SLFN11		10235	RASGRP2	RAS guanyl releasing protein 2 (calcium and DAG-regulated)	YRTCANNRCGC_UNKNOWN		GO_POSITIVE_REGULATION_OF_MOLECULAR_FUNCTION
Mannan-binding lectin serine protease 1;Mannan-binding lectin serine protease 1 heavy chain;Mannan-binding lectin serine protease 1 light chain	MASP1		8660	IRS2	insulin receptor substrate 2	YRTCANNRCGC_UNKNOWN		GO_POSITIVE_REGULATION_OF_MOLECULAR_FUNCTION
Loss of heterozygosity 12 chromosomal region 1 protein	LOH12CR1		23580	CDC42EP4	CDC42 effector protein (Rho GTPase binding) 4	YRTCANNRCGC_UNKNOWN		GO_POSITIVE_REGULATION_OF_MOLECULAR_FUNCTION
Pre-mRNA-processing factor 39	PRPF39		6494	SIPA1	signal-induced proliferation-associated 1	YRTCANNRCGC_UNKNOWN		GO_POSITIVE_REGULATION_OF_MOLECULAR_FUNCTION
Inter-alpha-trypsin inhibitor heavy chain H5	ITIH5		2245	FGD1	FYVE, RhoGEF and PH domain containing 1	YRTCANNRCGC_UNKNOWN		GO_POSITIVE_REGULATION_OF_MOLECULAR_FUNCTION
Apolipoprotein L3	APOL3		84079	ANKRD27	ankyrin repeat domain 27 (VPS9 domain)	YRTCANNRCGC_UNKNOWN		GO_POSITIVE_REGULATION_OF_MOLECULAR_FUNCTION
Serine/threonine-protein kinase Nek1	NEK1		10435	CDC42EP2	CDC42 effector protein (Rho GTPase binding) 2	YRTCANNRCGC_UNKNOWN		GO_POSITIVE_REGULATION_OF_MOLECULAR_FUNCTION
Angiopoietin-related protein 2	ANGPTL2		115704	EVI5L	ecotropic viral integration site 5-like	YRTCANNRCGC_UNKNOWN		GO_POSITIVE_REGULATION_OF_MOLECULAR_FUNCTION
Muskelin	MKLN1		23179	RGL1	ral guanine nucleotide dissociation stimulator-like 1	YRTCANNRCGC_UNKNOWN		GO_POSITIVE_REGULATION_OF_MOLECULAR_FUNCTION
Serine protease HTRA3	HTRA3		6786	STIM1	stromal interaction molecule 1	YRTCANNRCGC_UNKNOWN		GO_POSITIVE_REGULATION_OF_MOLECULAR_FUNCTION
Transcription factor jun-D	JUND		51523	CXXC5	CXXC finger protein 5	YRTCANNRCGC_UNKNOWN			TGGAAA_NFAT_Q4_01	GO_POSITIVE_REGULATION_OF_RESPONSE_TO_STIMULUS
Rho GTPase-activating protein 28	ARHGAP28		5396	PRRX1	paired related homeobox 1	YRTCANNRCGC_UNKNOWN			TGGAAA_NFAT_Q4_01	GO_POSITIVE_REGULATION_OF_RESPONSE_TO_STIMULUS
Uncharacterized protein KIAA0408	KIAA0408		7862	BRPF1	bromodomain and PHD finger containing, 1	YRTCANNRCGC_UNKNOWN			TGGAAA_NFAT_Q4_01
TBC1 domain family member 2A	TBC1D2		80204	FBXO11	F-box protein 11	YRTCANNRCGC_UNKNOWN			TGGAAA_NFAT_Q4_01
Mothers against decapentaplegic homolog 4;Mothers against decapentaplegic homolog	SMAD4		51444	RNF138	ring finger protein 138	YRTCANNRCGC_UNKNOWN			TGGAAA_NFAT_Q4_01
Integrator complex subunit 10	INTS10		81563	C1orf21	chromosome 1 open reading frame 21	YRTCANNRCGC_UNKNOWN			TGGAAA_NFAT_Q4_01
HAUS augmin-like complex subunit 6	HAUS6		2521	FUS	fused in sarcoma	YRTCANNRCGC_UNKNOWN			TGGAAA_NFAT_Q4_01
Tensin-1	TNS1		8861	LDB1	LIM domain binding 1	YRTCANNRCGC_UNKNOWN			TGGAAA_NFAT_Q4_01
Serine/threonine-protein phosphatase 2A 56 kDa regulatory subunit gamma isoform	PPP2R5C		7403	KDM6A	lysine (K)-specific demethylase 6A	YRTCANNRCGC_UNKNOWN			TGGAAA_NFAT_Q4_01
Disheveled-associated activator of morphogenesis 2	DAAM2		10735	STAG2	stromal antigen 2	YRTCANNRCGC_UNKNOWN			TGGAAA_NFAT_Q4_01
NADH-ubiquinone oxidoreductase chain 2	MT-ND2		4176	MCM7	minichromosome maintenance complex component 7	YRTCANNRCGC_UNKNOWN			TGGAAA_NFAT_Q4_01
FAS-associated death domain protein	FADD		23049	SMG1	smg-1 homolog, phosphatidylinositol 3-kinase-related kinase (C. elegans)	YRTCANNRCGC_UNKNOWN			TGGAAA_NFAT_Q4_01
ORM1-like protein 1	ORMDL1		6910	TBX5	T-box 5	YRTCANNRCGC_UNKNOWN			TGGAAA_NFAT_Q4_01
PIH1 domain-containing protein 1	PIH1D1		3223	HOXC6	homeobox C6	YRTCANNRCGC_UNKNOWN			TGGAAA_NFAT_Q4_01
Lysophosphatidic acid receptor 1	LPAR1		171017	ZNF384	zinc finger protein 384	YRTCANNRCGC_UNKNOWN			TGGAAA_NFAT_Q4_01
Gamma-tubulin complex component 4	TUBGCP4		23500	DAAM2	dishevelled associated activator of morphogenesis 2	YRTCANNRCGC_UNKNOWN			TGGAAA_NFAT_Q4_01
Guanine nucleotide exchange factor for Rab-3A	RAB3IL1		116535	MRGPRF	MAS-related GPR, member F	YRTCANNRCGC_UNKNOWN			TGGAAA_NFAT_Q4_01
Ribosomal protein S6 kinase delta-1	RPS6KC1		83667	SESN2	sestrin 2	YRTCANNRCGC_UNKNOWN			TGGAAA_NFAT_Q4_01
Dihydropyrimidine dehydrogenase [NADP(+)]	DPYD		80818	ZNF436	zinc finger protein 436	YRTCANNRCGC_UNKNOWN			TGGAAA_NFAT_Q4_01
Integrator complex subunit 8	INTS8		23301	EHBP1	EH domain binding protein 1	YRTCANNRCGC_UNKNOWN			TGGAAA_NFAT_Q4_01
Nuclear factor of activated T-cells, cytoplasmic 4	NFATC4		1031	CDKN2C	cyclin-dependent kinase inhibitor 2C (p18, inhibits CDK4)	YRTCANNRCGC_UNKNOWN			TGGAAA_NFAT_Q4_01
Roundabout homolog 1	ROBO1		221935	SDK1	sidekick homolog 1, cell adhesion molecule (chicken)	YRTCANNRCGC_UNKNOWN			TGGAAA_NFAT_Q4_01
Serine/threonine-protein phosphatase 2B catalytic subunit beta isoform;Serine/threonine-protein phosphatase	PPP3CB		144097	C11orf84	chromosome 11 open reading frame 84	YRTCANNRCGC_UNKNOWN			TGGAAA_NFAT_Q4_01
Protein AAR2 homolog	AAR2		55014	STX17	syntaxin 17	YRTCANNRCGC_UNKNOWN			TGGAAA_NFAT_Q4_01
Serine/threonine-protein phosphatase 2A regulatory subunit B subunit alpha	PPP2R3A		9585	KIF20B	kinesin family member 20B	YRTCANNRCGC_UNKNOWN			TGGAAA_NFAT_Q4_01
Syndecan-1	SDC1		5166	PDK4	pyruvate dehydrogenase kinase, isozyme 4	YRTCANNRCGC_UNKNOWN			TGGAAA_NFAT_Q4_01
Prostaglandin E synthase	PTGES		51673	TPPP3	tubulin polymerization-promoting protein family member 3	YRTCANNRCGC_UNKNOWN			TGGAAA_NFAT_Q4_01
Cell adhesion molecule 3	CADM3		57863	CADM3	cell adhesion molecule 3	YRTCANNRCGC_UNKNOWN			TGGAAA_NFAT_Q4_01
HLA class II histocompatibility antigen, DRB1-13 beta chain;HLA class II histocompatibility antigen, DRB1-3 chain	HLA-DRB1		3090	HIC1	hypermethylated in cancer 1	YRTCANNRCGC_UNKNOWN				GO_POSITIVE_REGULATION_OF_RESPONSE_TO_STIMULUS
Centrosome-associated protein 350	CEP350		6804	STX1A	syntaxin 1A (brain)	YRTCANNRCGC_UNKNOWN				GO_POSITIVE_REGULATION_OF_RESPONSE_TO_STIMULUS
Zinc finger C2HC domain-containing protein 1A	ZC2HC1A		27020	NPTN	neuroplastin	YRTCANNRCGC_UNKNOWN				GO_POSITIVE_REGULATION_OF_RESPONSE_TO_STIMULUS
Sorting nexin-29	SNX29		8726	EED	embryonic ectoderm development	YRTCANNRCGC_UNKNOWN
Methionine synthase reductase	MTRR		2004	ELK3	ELK3, ETS-domain protein (SRF accessory protein 2)	YRTCANNRCGC_UNKNOWN
Chitinase-3-like protein 1	CHI3L1		140739	UBE2F	ubiquitin-conjugating enzyme E2F (putative)	YRTCANNRCGC_UNKNOWN
Tetratricopeptide repeat protein 4	TTC4		7465	WEE1	WEE1 homolog (S. pombe)	YRTCANNRCGC_UNKNOWN
Probable RNA-binding protein EIF1AD	EIF1AD		55152	DALRD3	DALR anticodon binding domain containing 3	YRTCANNRCGC_UNKNOWN
Probable tRNA(His) guanylyltransferase	THG1L		10658	CELF1	CUGBP, Elav-like family member 1	YRTCANNRCGC_UNKNOWN
Adenylate cyclase type 3	ADCY3		79159	NOL12	nucleolar protein 12	YRTCANNRCGC_UNKNOWN
Interferon-induced GTP-binding protein Mx2	MX2		115825	WDFY2	WD repeat and FYVE domain containing 2	YRTCANNRCGC_UNKNOWN
GRAM domain-containing protein 1B	GRAMD1B		7112	TMPO	thymopoietin	YRTCANNRCGC_UNKNOWN
Interferon regulatory factor 9	IRF9		57147	SCYL3	SCY1-like 3 (S. cerevisiae)	YRTCANNRCGC_UNKNOWN
Polyamine-modulated factor 1	PMF1;PMF1-BGLAP		143684	FAM76B	family with sequence similarity 76, member B	YRTCANNRCGC_UNKNOWN
Amphiphysin	AMPH		138199	C9orf41	chromosome 9 open reading frame 41	YRTCANNRCGC_UNKNOWN
Zinc finger protein 407	ZNF407		79016	DDA1	DET1 and DDB1 associated 1	YRTCANNRCGC_UNKNOWN
Kinetochore-associated protein 1	KNTC1		57407	NMRAL1	NmrA-like family domain containing 1	YRTCANNRCGC_UNKNOWN
Calcium homeostasis modulator protein 2	CALHM2		84191	FAM96A	family with sequence similarity 96, member A	YRTCANNRCGC_UNKNOWN
Cleavage stimulation factor subunit 2 tau variant	CSTF2T		83933	HDAC10	histone deacetylase 10	YRTCANNRCGC_UNKNOWN
5-phosphohydroxy-L-lysine phospho-lyase	PHYKPL		11243	PMF1	polyamine-modulated factor 1	YRTCANNRCGC_UNKNOWN
Tubulin polymerization-promoting protein family member 3	TPPP3		5252	PHF1	PHD finger protein 1	YRTCANNRCGC_UNKNOWN
Histone-lysine N-methyltransferase 2A;MLL cleavage product N320;MLL cleavage product C180	KMT2A		84296	GINS4	GINS complex subunit 4 (Sld5 homolog)	YRTCANNRCGC_UNKNOWN
Glutamyl aminopeptidase	ENPEP		283149	BCL9L	B-cell CLL/lymphoma 9-like	YRTCANNRCGC_UNKNOWN
Phosphatidylinositol 4-phosphate 5-kinase type-1 gamma	PIP5K1C		64207	IRF2BPL	interferon regulatory factor 2 binding protein-like	YRTCANNRCGC_UNKNOWN
Kinetochore protein Spc24	SPC24		3727	JUND	jun D proto-oncogene	YRTCANNRCGC_UNKNOWN
E3 ubiquitin-protein ligase TRIM38	TRIM38		2002	ELK1	ELK1, member of ETS oncogene family	YRTCANNRCGC_UNKNOWN
VPS10 domain-containing receptor SorCS2	SORCS2		23528	ZNF281	zinc finger protein 281	YRTCANNRCGC_UNKNOWN
Prolyl 3-hydroxylase 2	LEPREL1		27336	HTATSF1	HIV-1 Tat specific factor 1	YRTCANNRCGC_UNKNOWN
Histone acetyltransferase p300	EP300		79871	RPAP2	RNA polymerase II associated protein 2	YRTCANNRCGC_UNKNOWN
Aggrecan core protein;Aggrecan core protein 2	ACAN		29915	HCFC2	host cell factor C2	YRTCANNRCGC_UNKNOWN
MyoD family inhibitor domain-containing protein	MDFIC		2332	FMR1	fragile X mental retardation 1	YRTCANNRCGC_UNKNOWN
Spindlin-1	SPIN1		54469	ZFAND6	zinc finger, AN1-type domain 6	YRTCANNRCGC_UNKNOWN
Lymphocyte-specific protein 1	LSP1		283989	TSEN54	tRNA splicing endonuclease 54 homolog (S. cerevisiae)	YRTCANNRCGC_UNKNOWN
HLA class I histocompatibility antigen, A-31 alpha chain	HLA-A		8618	CADPS	Ca++-dependent secretion activator	YRTCANNRCGC_UNKNOWN
Cyclin-dependent kinase 4 inhibitor C	CDKN2C		10082	GPC6	glypican 6	YRTCANNRCGC_UNKNOWN
Zinc finger protein 462	ZNF462		11096	ADAMTS5	ADAM metallopeptidase with thrombospondin type 1 motif, 5	YRTCANNRCGC_UNKNOWN
Aspartoacylase	ASPA		8499	PPFIA2	protein tyrosine phosphatase, receptor type, f polypeptide (PTPRF), interacting protein (liprin), alpha 2	YRTCANNRCGC_UNKNOWN
Probable 8-oxo-dGTP diphosphatase NUDT15	NUDT15		2595	GANC	glucosidase, alpha; neutral C	YRTCANNRCGC_UNKNOWN
UPF0415 protein C7orf25	C7orf25		79842	ZBTB3	zinc finger and BTB domain containing 3	YRTCANNRCGC_UNKNOWN
IQ motif and SEC7 domain-containing protein 2	IQSEC2		1410	CRYAB	crystallin, alpha B	YRTCANNRCGC_UNKNOWN
Mediator of RNA polymerase II transcription subunit 24	MED24		2824	GPM6B	glycoprotein M6B	YRTCANNRCGC_UNKNOWN
Fat storage-inducing transmembrane protein 1	FITM1		7289	TULP3	tubby like protein 3	YRTCANNRCGC_UNKNOWN
52 kDa repressor of the inhibitor of the protein kinase	PRKRIR		4137	MAPT	microtubule-associated protein tau	YRTCANNRCGC_UNKNOWN
Ubiquitin-like protein 7	UBL7		6261	RYR1	ryanodine receptor 1 (skeletal)	YRTCANNRCGC_UNKNOWN
Tudor domain-containing protein 7	TDRD7		132	ADK	adenosine kinase	YRTCANNRCGC_UNKNOWN
NmrA-like family domain-containing protein 1	NMRAL1		29911	HOOK2	hook homolog 2 (Drosophila)	YRTCANNRCGC_UNKNOWN
Neutral alpha-glucosidase C	GANC		6382	SDC1	syndecan 1	YRTCANNRCGC_UNKNOWN
CREB-regulated transcription coactivator 1	CRTC1		747	DAGLA	diacylglycerol lipase, alpha	YRTCANNRCGC_UNKNOWN
Ankyrin repeat domain-containing protein 54	ANKRD54		2006	ELN	elastin	YRTCANNRCGC_UNKNOWN
RING finger protein unkempt homolog	UNK		9929	JOSD1	Josephin domain containing 1	YRTCANNRCGC_UNKNOWN
NAC-alpha domain-containing protein 1	NACAD		2983	GUCY1B3	guanylate cyclase 1, soluble, beta 3	YRTCANNRCGC_UNKNOWN
BTB/POZ domain-containing protein KCTD9	KCTD9		129138	ANKRD54	ankyrin repeat domain 54	YRTCANNRCGC_UNKNOWN
Mitochondrial import receptor subunit TOM20 homolog	TOMM20		9201	DCLK1	doublecortin-like kinase 1	YRTCANNRCGC_UNKNOWN
B-cell CLL/lymphoma 9-like protein	BCL9L		8522	GAS7	growth arrest-specific 7	YRTCANNRCGC_UNKNOWN
ATP-binding cassette sub-family A member 9	ABCA9		5830	PEX5	peroxisomal biogenesis factor 5	YRTCANNRCGC_UNKNOWN
Intraflagellar transport protein 140 homolog	IFT140		115106	HAUS1	HAUS augmin-like complex, subunit 1	YRTCANNRCGC_UNKNOWN
Transcription factor 12	TCF12		11186	RASSF1	Ras association (RalGDS/AF-6) domain family member 1	YRTCANNRCGC_UNKNOWN
Ribonuclease H2 subunit B	RNASEH2B		116840	CNTROB	centrobin, centrosomal BRCA2 interacting protein	YRTCANNRCGC_UNKNOWN
Putative RNA polymerase II subunit B1 CTD phosphatase RPAP2	RPAP2		118426	LOH12CR1	loss of heterozygosity, 12, chromosomal region 1	YRTCANNRCGC_UNKNOWN
T-box transcription factor TBX18	TBX18		1674	DES	desmin	YRTCANNRCGC_UNKNOWN
Suprabasin	SBSN		27129	HSPB7	heat shock 27kDa protein family, member 7 (cardiovascular)	YRTCANNRCGC_UNKNOWN
GDNF family receptor alpha-1	GFRA1		219654	ZCCHC24	zinc finger, CCHC domain containing 24	YRTCANNRCGC_UNKNOWN
Zinc finger CCHC domain-containing protein 24	ZCCHC24		132321	C4orf33	chromosome 4 open reading frame 33	YRTCANNRCGC_UNKNOWN
Scavenger receptor class A member 5	SCARA5		11057	ABHD2	abhydrolase domain containing 2	YRTCANNRCGC_UNKNOWN
F-box only protein 30	FBXO30		9317	PTER	phosphotriesterase related	YRTCANNRCGC_UNKNOWN
Non-homologous end-joining factor 1	NHEJ1		9726	ZNF646	zinc finger protein 646	YRTCANNRCGC_UNKNOWN
Host cell factor 2	HCFC2		55916	NXT2	nuclear transport factor 2-like export factor 2	YRTCANNRCGC_UNKNOWN
Ras GTPase-activating protein 4;Putative Ras GTPase-activating protein 4B	RASA4;RASA4B		114757	CYGB	cytoglobin	YRTCANNRCGC_UNKNOWN
Transcription factor Sp3	SP3		64409	WBSCR17	Williams-Beuren syndrome chromosome region 17	YRTCANNRCGC_UNKNOWN
Proline-rich protein 12	PRR12		85014	TMEM141	transmembrane protein 141	YRTCANNRCGC_UNKNOWN
Rho GTPase-activating protein 7	DLC1		80325	ABTB1	ankyrin repeat and BTB (POZ) domain containing 1	YRTCANNRCGC_UNKNOWN
Probable JmjC domain-containing histone demethylation protein 2C	JMJD1C		28954	REM1	RAS (RAD and GEM)-like GTP-binding 1	YRTCANNRCGC_UNKNOWN
Serine/threonine-protein kinase RIO1	RIOK1		5010	CLDN11	claudin 11	YRTCANNRCGC_UNKNOWN
Glutamine and serine-rich protein 1	QSER1		79913	ACTR5	ARP5 actin-related protein 5 homolog (yeast)	YRTCANNRCGC_UNKNOWN
Plexin-C1	PLXNC1		58513	EPS15L1	epidermal growth factor receptor pathway substrate 15-like 1	YRTCANNRCGC_UNKNOWN
Probable ATP-dependent RNA helicase DDX59	DDX59		23193	GANAB	glucosidase, alpha; neutral AB	YRTCANNRCGC_UNKNOWN
Nucleoporin-like protein 2	NUPL2		80198	MUS81	MUS81 endonuclease homolog (S. cerevisiae)	YRTCANNRCGC_UNKNOWN
Ribonuclease H2 subunit C	RNASEH2C		147965	FAM98C	family with sequence similarity 98, member C	YRTCANNRCGC_UNKNOWN
Formin-like protein 1	FMNL1		84926	SPRYD3	SPRY domain containing 3	YRTCANNRCGC_UNKNOWN
Ran guanine nucleotide release factor	RANGRF		596	BCL2	B-cell CLL/lymphoma 2		GO_IMMUNE_SYSTEM_PROCESS	GO_POSITIVE_REGULATION_OF_MOLECULAR_FUNCTION	TGGAAA_NFAT_Q4_01	GO_POSITIVE_REGULATION_OF_RESPONSE_TO_STIMULUS
Retinoic acid receptor RXR-alpha;Retinoic acid receptor RXR-gamma	RXRA;RXRG		11043	MID2	midline 2		GO_IMMUNE_SYSTEM_PROCESS	GO_POSITIVE_REGULATION_OF_MOLECULAR_FUNCTION	TGGAAA_NFAT_Q4_01	GO_POSITIVE_REGULATION_OF_RESPONSE_TO_STIMULUS
Kinetochore-associated protein DSN1 homolog	DSN1		5978	REST	RE1-silencing transcription factor		GO_IMMUNE_SYSTEM_PROCESS	GO_POSITIVE_REGULATION_OF_MOLECULAR_FUNCTION	TGGAAA_NFAT_Q4_01
Nephrocystin-4	NPHP4		3662	IRF4	interferon regulatory factor 4		GO_IMMUNE_SYSTEM_PROCESS	GO_POSITIVE_REGULATION_OF_MOLECULAR_FUNCTION	TGGAAA_NFAT_Q4_01
MAP kinase-activating death domain protein	MADD		1991	ELANE	elastase, neutrophil expressed		GO_IMMUNE_SYSTEM_PROCESS	GO_POSITIVE_REGULATION_OF_MOLECULAR_FUNCTION		GO_POSITIVE_REGULATION_OF_RESPONSE_TO_STIMULUS
Gem-associated protein 6	GEMIN6		3815	KIT	v-kit Hardy-Zuckerman 4 feline sarcoma viral oncogene homolog		GO_IMMUNE_SYSTEM_PROCESS	GO_POSITIVE_REGULATION_OF_MOLECULAR_FUNCTION		GO_POSITIVE_REGULATION_OF_RESPONSE_TO_STIMULUS
Serum amyloid A-1 protein;Amyloid protein A;Serum amyloid protein A(2-104);Serum amyloid protein A(3-104);Serum amyloid protein A(2-103);Serum amyloid protein A(2-102);Serum amyloid protein A(4-101);Serum amyloid A protein	SAA1		1436	CSF1R	colony stimulating factor 1 receptor		GO_IMMUNE_SYSTEM_PROCESS	GO_POSITIVE_REGULATION_OF_MOLECULAR_FUNCTION		GO_POSITIVE_REGULATION_OF_RESPONSE_TO_STIMULUS
Bromodomain-containing protein 9	BRD9		10206	TRIM13	tripartite motif containing 13		GO_IMMUNE_SYSTEM_PROCESS	GO_POSITIVE_REGULATION_OF_MOLECULAR_FUNCTION		GO_POSITIVE_REGULATION_OF_RESPONSE_TO_STIMULUS
SPRY domain-containing protein 3	SPRYD3		10464	PIBF1	progesterone immunomodulatory binding factor 1		GO_IMMUNE_SYSTEM_PROCESS	GO_POSITIVE_REGULATION_OF_MOLECULAR_FUNCTION		GO_POSITIVE_REGULATION_OF_RESPONSE_TO_STIMULUS
Retinoblastoma-like protein 2	RBL2		8772	FADD	Fas (TNFRSF6)-associated via death domain		GO_IMMUNE_SYSTEM_PROCESS	GO_POSITIVE_REGULATION_OF_MOLECULAR_FUNCTION		GO_POSITIVE_REGULATION_OF_RESPONSE_TO_STIMULUS
Tetratricopeptide repeat protein 7A	TTC7A		6423	SFRP2	secreted frizzled-related protein 2		GO_IMMUNE_SYSTEM_PROCESS	GO_POSITIVE_REGULATION_OF_MOLECULAR_FUNCTION		GO_POSITIVE_REGULATION_OF_RESPONSE_TO_STIMULUS
Endonuclease/exonuclease/phosphatase family domain-containing protein 1	EEPD1		7098	TLR3	toll-like receptor 3		GO_IMMUNE_SYSTEM_PROCESS	GO_POSITIVE_REGULATION_OF_MOLECULAR_FUNCTION		GO_POSITIVE_REGULATION_OF_RESPONSE_TO_STIMULUS
High mobility group nucleosome-binding domain-containing protein 5	HMGN5		7480	WNT10B	wingless-type MMTV integration site family, member 10B		GO_IMMUNE_SYSTEM_PROCESS	GO_POSITIVE_REGULATION_OF_MOLECULAR_FUNCTION		GO_POSITIVE_REGULATION_OF_RESPONSE_TO_STIMULUS
Mitogen-activated protein kinase kinase kinase 2	MAP3K2		6788	STK3	serine/threonine kinase 3		GO_IMMUNE_SYSTEM_PROCESS	GO_POSITIVE_REGULATION_OF_MOLECULAR_FUNCTION		GO_POSITIVE_REGULATION_OF_RESPONSE_TO_STIMULUS
Protein Hook homolog 2	HOOK2		1435	CSF1	colony stimulating factor 1 (macrophage)		GO_IMMUNE_SYSTEM_PROCESS	GO_POSITIVE_REGULATION_OF_MOLECULAR_FUNCTION		GO_POSITIVE_REGULATION_OF_RESPONSE_TO_STIMULUS
Intraflagellar transport protein 22 homolog	IFT22		5027	P2RX7	purinergic receptor P2X, ligand-gated ion channel, 7		GO_IMMUNE_SYSTEM_PROCESS	GO_POSITIVE_REGULATION_OF_MOLECULAR_FUNCTION		GO_POSITIVE_REGULATION_OF_RESPONSE_TO_STIMULUS
T-complex protein 11-like protein 2	TCP11L2		5371	PML	promyelocytic leukemia		GO_IMMUNE_SYSTEM_PROCESS	GO_POSITIVE_REGULATION_OF_MOLECULAR_FUNCTION		GO_POSITIVE_REGULATION_OF_RESPONSE_TO_STIMULUS
EF-hand calcium-binding domain-containing protein 4B	CRACR2A		4804	NGFR	nerve growth factor receptor		GO_IMMUNE_SYSTEM_PROCESS	GO_POSITIVE_REGULATION_OF_MOLECULAR_FUNCTION		GO_POSITIVE_REGULATION_OF_RESPONSE_TO_STIMULUS
WD repeat-containing protein 19	WDR19		355	FAS	Fas (TNF receptor superfamily, member 6)		GO_IMMUNE_SYSTEM_PROCESS	GO_POSITIVE_REGULATION_OF_MOLECULAR_FUNCTION		GO_POSITIVE_REGULATION_OF_RESPONSE_TO_STIMULUS
DnaJ homolog subfamily B member 6	DNAJB6		5698	PSMB9	proteasome (prosome, macropain) subunit, beta type, 9 (large multifunctional peptidase 2)		GO_IMMUNE_SYSTEM_PROCESS	GO_POSITIVE_REGULATION_OF_MOLECULAR_FUNCTION		GO_POSITIVE_REGULATION_OF_RESPONSE_TO_STIMULUS
Zinc finger protein 36, C3H1 type-like 1	ZFP36L1		6794	STK11	serine/threonine kinase 11		GO_IMMUNE_SYSTEM_PROCESS	GO_POSITIVE_REGULATION_OF_MOLECULAR_FUNCTION		GO_POSITIVE_REGULATION_OF_RESPONSE_TO_STIMULUS
DNA primase large subunit	PRIM2		1326	MAP3K8	mitogen-activated protein kinase kinase kinase 8		GO_IMMUNE_SYSTEM_PROCESS	GO_POSITIVE_REGULATION_OF_MOLECULAR_FUNCTION		GO_POSITIVE_REGULATION_OF_RESPONSE_TO_STIMULUS
11-cis retinol dehydrogenase	RDH5		6288	SAA1	serum amyloid A1		GO_IMMUNE_SYSTEM_PROCESS	GO_POSITIVE_REGULATION_OF_MOLECULAR_FUNCTION		GO_POSITIVE_REGULATION_OF_RESPONSE_TO_STIMULUS
Runt-related transcription factor 1	RUNX1		10475	TRIM38	tripartite motif containing 38		GO_IMMUNE_SYSTEM_PROCESS	GO_POSITIVE_REGULATION_OF_MOLECULAR_FUNCTION		GO_POSITIVE_REGULATION_OF_RESPONSE_TO_STIMULUS
Uncharacterized protein C6orf132	C6orf132		23094	SIPA1L3	signal-induced proliferation-associated 1 like 3		GO_IMMUNE_SYSTEM_PROCESS	GO_POSITIVE_REGULATION_OF_MOLECULAR_FUNCTION
Fos-related antigen 2	FOSL2		23228	PLCL2	phospholipase C-like 2		GO_IMMUNE_SYSTEM_PROCESS	GO_POSITIVE_REGULATION_OF_MOLECULAR_FUNCTION
Myb/SANT-like DNA-binding domain-containing protein 2	MSANTD2		6672	SP100	SP100 nuclear antigen		GO_IMMUNE_SYSTEM_PROCESS	GO_POSITIVE_REGULATION_OF_MOLECULAR_FUNCTION
Ataxin-3	ATXN3		10014	HDAC5	histone deacetylase 5		GO_IMMUNE_SYSTEM_PROCESS	GO_POSITIVE_REGULATION_OF_MOLECULAR_FUNCTION
Transcription factor 20	TCF20		302	ANXA2	annexin A2		GO_IMMUNE_SYSTEM_PROCESS	GO_POSITIVE_REGULATION_OF_MOLECULAR_FUNCTION
UPF0565 protein C2orf69	C2orf69		2113	ETS1	v-ets erythroblastosis virus E26 oncogene homolog 1 (avian)		GO_IMMUNE_SYSTEM_PROCESS		TGGAAA_NFAT_Q4_01	GO_POSITIVE_REGULATION_OF_RESPONSE_TO_STIMULUS
Tudor domain-containing protein 3	TDRD3		948	CD36	CD36 molecule (thrombospondin receptor)		GO_IMMUNE_SYSTEM_PROCESS		TGGAAA_NFAT_Q4_01	GO_POSITIVE_REGULATION_OF_RESPONSE_TO_STIMULUS
Rab11 family-interacting protein 2	RAB11FIP2		81035	COLEC12	collectin sub-family member 12		GO_IMMUNE_SYSTEM_PROCESS		TGGAAA_NFAT_Q4_01	GO_POSITIVE_REGULATION_OF_RESPONSE_TO_STIMULUS
Uncharacterized protein C1orf21	C1orf21		5648	MASP1	mannan-binding lectin serine peptidase 1 (C4/C2 activating component of Ra-reactive factor)		GO_IMMUNE_SYSTEM_PROCESS		TGGAAA_NFAT_Q4_01	GO_POSITIVE_REGULATION_OF_RESPONSE_TO_STIMULUS
Nuclear factor interleukin-3-regulated protein	NFIL3		716	C1S	complement component 1, s subcomponent		GO_IMMUNE_SYSTEM_PROCESS		TGGAAA_NFAT_Q4_01	GO_POSITIVE_REGULATION_OF_RESPONSE_TO_STIMULUS
Latent-transforming growth factor beta-binding protein 4	LTBP4		6387	CXCL12	chemokine (C-X-C motif) ligand 12		GO_IMMUNE_SYSTEM_PROCESS		TGGAAA_NFAT_Q4_01	GO_POSITIVE_REGULATION_OF_RESPONSE_TO_STIMULUS
Kinetochore protein Spc25	SPC25		861	RUNX1	runt-related transcription factor 1		GO_IMMUNE_SYSTEM_PROCESS		TGGAAA_NFAT_Q4_01
	NARS		23648	SSBP3	single stranded DNA binding protein 3		GO_IMMUNE_SYSTEM_PROCESS		TGGAAA_NFAT_Q4_01
Nuclear receptor coactivator 2	NCOA2		10379	IRF9	interferon regulatory factor 9		GO_IMMUNE_SYSTEM_PROCESS		TGGAAA_NFAT_Q4_01
Ephrin type-A receptor 4;Receptor protein-tyrosine kinase	EPHA4		3117	HLA-DQA1	major histocompatibility complex, class II, DQ alpha 1		GO_IMMUNE_SYSTEM_PROCESS			GO_POSITIVE_REGULATION_OF_RESPONSE_TO_STIMULUS
Interferon regulatory factor 3	IRF3		4773	NFATC2	nuclear factor of activated T-cells, cytoplasmic, calcineurin-dependent 2		GO_IMMUNE_SYSTEM_PROCESS			GO_POSITIVE_REGULATION_OF_RESPONSE_TO_STIMULUS
2-phosphoxylose phosphatase 1	PXYLP1		84166	NLRC5	NLR family, CARD domain containing 5		GO_IMMUNE_SYSTEM_PROCESS			GO_POSITIVE_REGULATION_OF_RESPONSE_TO_STIMULUS
Growth arrest-specific protein 7	GAS7		3661	IRF3	interferon regulatory factor 3		GO_IMMUNE_SYSTEM_PROCESS			GO_POSITIVE_REGULATION_OF_RESPONSE_TO_STIMULUS
Mast cell carboxypeptidase A	CPA3		7049	TGFBR3	transforming growth factor, beta receptor III		GO_IMMUNE_SYSTEM_PROCESS			GO_POSITIVE_REGULATION_OF_RESPONSE_TO_STIMULUS
Limbic system-associated membrane protein	LSAMP		784	CACNB3	calcium channel, voltage-dependent, beta 3 subunit		GO_IMMUNE_SYSTEM_PROCESS			GO_POSITIVE_REGULATION_OF_RESPONSE_TO_STIMULUS
Polycomb protein EED	EED		718	C3	complement component 3		GO_IMMUNE_SYSTEM_PROCESS			GO_POSITIVE_REGULATION_OF_RESPONSE_TO_STIMULUS
5-azacytidine-induced protein 2	AZI2		6398	SECTM1	secreted and transmembrane 1		GO_IMMUNE_SYSTEM_PROCESS			GO_POSITIVE_REGULATION_OF_RESPONSE_TO_STIMULUS
Histone deacetylase 5	HDAC5		715	C1R	complement component 1, r subcomponent		GO_IMMUNE_SYSTEM_PROCESS			GO_POSITIVE_REGULATION_OF_RESPONSE_TO_STIMULUS
NEDD8-conjugating enzyme UBE2F	UBE2F;UBE2F-SCLY		9641	IKBKE	inhibitor of kappa light polypeptide gene enhancer in B-cells, kinase epsilon		GO_IMMUNE_SYSTEM_PROCESS			GO_POSITIVE_REGULATION_OF_RESPONSE_TO_STIMULUS
Centrosomal protein of 192 kDa	CEP192		149041	RC3H1	ring finger and CCCH-type domains 1		GO_IMMUNE_SYSTEM_PROCESS			GO_POSITIVE_REGULATION_OF_RESPONSE_TO_STIMULUS
Alcohol dehydrogenase 1C	ADH1C		79132	DHX58	DEXH (Asp-Glu-X-His) box polypeptide 58		GO_IMMUNE_SYSTEM_PROCESS			GO_POSITIVE_REGULATION_OF_RESPONSE_TO_STIMULUS
Kinesin-like protein KIFC1	KIFC1		10758	TRAF3IP2	TRAF3 interacting protein 2		GO_IMMUNE_SYSTEM_PROCESS			GO_POSITIVE_REGULATION_OF_RESPONSE_TO_STIMULUS
HemK methyltransferase family member 2	HEMK2;N6AMT1		3106	HLA-B	major histocompatibility complex, class I, B		GO_IMMUNE_SYSTEM_PROCESS			GO_POSITIVE_REGULATION_OF_RESPONSE_TO_STIMULUS
Mediator of RNA polymerase II transcription subunit 18	MED18		3105	HLA-A	major histocompatibility complex, class I, A		GO_IMMUNE_SYSTEM_PROCESS			GO_POSITIVE_REGULATION_OF_RESPONSE_TO_STIMULUS
Kynureninase	KYNU		3123	HLA-DRB1	major histocompatibility complex, class II, DR beta 1		GO_IMMUNE_SYSTEM_PROCESS			GO_POSITIVE_REGULATION_OF_RESPONSE_TO_STIMULUS
Sushi, nidogen and EGF-like domain-containing protein 1	SNED1		3620	IDO1	indoleamine 2,3-dioxygenase 1		GO_IMMUNE_SYSTEM_PROCESS			GO_POSITIVE_REGULATION_OF_RESPONSE_TO_STIMULUS
Serine/threonine-protein kinase 17A	STK17A		11119	BTN3A1	butyrophilin, subfamily 3, member A1		GO_IMMUNE_SYSTEM_PROCESS			GO_POSITIVE_REGULATION_OF_RESPONSE_TO_STIMULUS
HAUS augmin-like complex subunit 1	HAUS1		3514	IGKC	immunoglobulin kappa constant		GO_IMMUNE_SYSTEM_PROCESS			GO_POSITIVE_REGULATION_OF_RESPONSE_TO_STIMULUS
Olfactomedin-like protein 2B	OLFML2B		8547	FCN3	ficolin (collagen/fibrinogen domain containing) 3 (Hakata antigen)		GO_IMMUNE_SYSTEM_PROCESS			GO_POSITIVE_REGULATION_OF_RESPONSE_TO_STIMULUS
Ceroid-lipofuscinosis neuronal protein 6	CLN6		3494	IGHA2	immunoglobulin heavy constant alpha 2 (A2m marker)		GO_IMMUNE_SYSTEM_PROCESS			GO_POSITIVE_REGULATION_OF_RESPONSE_TO_STIMULUS
Voltage-dependent calcium channel subunit alpha-2/delta-2;Voltage-dependent calcium channel subunit alpha-2-2;Voltage-dependent calcium channel subunit delta-2	CACNA2D2		28442	IGHV3-23	immunoglobulin heavy variable 3-23		GO_IMMUNE_SYSTEM_PROCESS			GO_POSITIVE_REGULATION_OF_RESPONSE_TO_STIMULUS
25-hydroxycholesterol 7-alpha-hydroxylase	CYP7B1		28912	IGKV3-20	immunoglobulin kappa variable 3-20		GO_IMMUNE_SYSTEM_PROCESS			GO_POSITIVE_REGULATION_OF_RESPONSE_TO_STIMULUS
HLA class I histocompatibility antigen, B-47 alpha chain	HLA-B		115362	GBP5	guanylate binding protein 5		GO_IMMUNE_SYSTEM_PROCESS			GO_POSITIVE_REGULATION_OF_RESPONSE_TO_STIMULUS
Round spermatid basic protein 1	RSBN1		8685	MARCO	macrophage receptor with collagenous structure		GO_IMMUNE_SYSTEM_PROCESS			GO_POSITIVE_REGULATION_OF_RESPONSE_TO_STIMULUS
[Protein ADP-ribosylarginine] hydrolase	ADPRH		10747	MASP2	mannan-binding lectin serine peptidase 2		GO_IMMUNE_SYSTEM_PROCESS			GO_POSITIVE_REGULATION_OF_RESPONSE_TO_STIMULUS
	GSN		3118	HLA-DQA2	major histocompatibility complex, class II, DQ alpha 2		GO_IMMUNE_SYSTEM_PROCESS			GO_POSITIVE_REGULATION_OF_RESPONSE_TO_STIMULUS
Zinc fingers and homeoboxes protein 1	ZHX1		28896	IGKV1D-33	immunoglobulin kappa variable 1D-33		GO_IMMUNE_SYSTEM_PROCESS			GO_POSITIVE_REGULATION_OF_RESPONSE_TO_STIMULUS
Trafficking kinesin-binding protein 1	TRAK1		1781	DYNC1I2	dynein, cytoplasmic 1, intermediate chain 2		GO_IMMUNE_SYSTEM_PROCESS
Roquin-1	RC3H1		63901	FAM111A	family with sequence similarity 111, member A		GO_IMMUNE_SYSTEM_PROCESS
Microphthalmia-associated transcription factor	MITF		820	CAMP	cathelicidin antimicrobial peptide		GO_IMMUNE_SYSTEM_PROCESS
Protein MEF2BNB	MEF2BNB		5925	RB1	retinoblastoma 1		GO_IMMUNE_SYSTEM_PROCESS
Zinc finger protein 281	ZNF281		9733	SART3	squamous cell carcinoma antigen recognized by T cells 3		GO_IMMUNE_SYSTEM_PROCESS
Retinoic acid receptor RXR-beta	RXRB		4783	NFIL3	nuclear factor, interleukin 3 regulated		GO_IMMUNE_SYSTEM_PROCESS
YEATS domain-containing protein 4	YEATS4		8942	KYNU	kynureninase		GO_IMMUNE_SYSTEM_PROCESS
FYVE, RhoGEF and PH domain-containing protein 1	FGD1		1401	CRP	C-reactive protein, pentraxin-related		GO_IMMUNE_SYSTEM_PROCESS
Apolipoprotein C-II;Proapolipoprotein C-II	APOC4-APOC2;APOC2		135228	CD109	CD109 molecule		GO_IMMUNE_SYSTEM_PROCESS
Abhydrolase domain-containing protein 4	ABHD4		3434	IFIT1	interferon-induced protein with tetratricopeptide repeats 1		GO_IMMUNE_SYSTEM_PROCESS
Extracellular matrix protein FRAS1	FRAS1		4151	MB	myoglobin		GO_IMMUNE_SYSTEM_PROCESS
APC membrane recruitment protein 2	AMER2		4600	MX2	myxovirus (influenza virus) resistance 2 (mouse)		GO_IMMUNE_SYSTEM_PROCESS
Lysine-specific histone demethylase 1B	KDM1B		6892	TAPBP	TAP binding protein (tapasin)		GO_IMMUNE_SYSTEM_PROCESS
Bromodomain-containing protein 7	BRD7		57124	CD248	CD248 molecule, endosialin		GO_IMMUNE_SYSTEM_PROCESS
Chondroitin sulfate synthase 3	CHSY3		23396	PIP5K1C	phosphatidylinositol-4-phosphate 5-kinase, type I, gamma		GO_IMMUNE_SYSTEM_PROCESS
Phospholipase DDHD1	DDHD1		970	CD70	CD70 molecule		GO_IMMUNE_SYSTEM_PROCESS
Single-stranded DNA-binding protein 3	SSBP3		3557	IL1RN	interleukin 1 receptor antagonist		GO_IMMUNE_SYSTEM_PROCESS
Stromal cell-derived factor 1;SDF-1-beta(3-72);SDF-1-alpha(3-67)	CXCL12		146894	CD300LG	CD300 molecule-like family member g		GO_IMMUNE_SYSTEM_PROCESS
Zinc finger and BTB domain-containing protein 40	ZBTB40		3107	HLA-C	major histocompatibility complex, class I, C		GO_IMMUNE_SYSTEM_PROCESS
DET1- and DDB1-associated protein 1	DDA1		60489	APOBEC3G	apolipoprotein B mRNA editing enzyme, catalytic polypeptide-like 3G		GO_IMMUNE_SYSTEM_PROCESS
Cathelicidin antimicrobial peptide;Antibacterial protein FALL-39;Antibacterial protein LL-37	CAMP		3598	IL13RA2	interleukin 13 receptor, alpha 2		GO_IMMUNE_SYSTEM_PROCESS
Ras association domain-containing protein 8	RASSF8		79626	TNFAIP8L2	tumor necrosis factor, alpha-induced protein 8-like 2		GO_IMMUNE_SYSTEM_PROCESS
LRRN4 C-terminal-like protein	LRRN4CL		3437	IFIT3	interferon-induced protein with tetratricopeptide repeats 3		GO_IMMUNE_SYSTEM_PROCESS
Krueppel-like factor 4	KLF4		9711	KIAA0226	KIAA0226		GO_IMMUNE_SYSTEM_PROCESS
Guanylate cyclase soluble subunit beta-1	GUCY1B3		64167	ERAP2	endoplasmic reticulum aminopeptidase 2		GO_IMMUNE_SYSTEM_PROCESS
HAUS augmin-like complex subunit 7	HAUS7		10544	PROCR	protein C receptor, endothelial		GO_IMMUNE_SYSTEM_PROCESS
MICOS complex subunit MIC10	MINOS1;MINOS1-NBL1		54518	APBB1IP	amyloid beta (A4) precursor protein-binding, family B, member 1 interacting protein		GO_IMMUNE_SYSTEM_PROCESS
	IGLV3-25		2650	GCNT1	glucosaminyl (N-acetyl) transferase 1, core 2		GO_IMMUNE_SYSTEM_PROCESS
Regulator of G-protein signaling 19	RGS19		27434	POLM	polymerase (DNA directed), mu		GO_IMMUNE_SYSTEM_PROCESS
HAUS augmin-like complex subunit 3	HAUS3		91607	SLFN11	schlafen family member 11		GO_IMMUNE_SYSTEM_PROCESS
Mitogen-activated protein kinase kinase kinase 6	MAP3K6		54	ACP5	acid phosphatase 5, tartrate resistant		GO_IMMUNE_SYSTEM_PROCESS
Synaptotagmin-like protein 2	SYTL2		64343	AZI2	5-azacytidine induced 2		GO_IMMUNE_SYSTEM_PROCESS
tRNA-splicing endonuclease subunit Sen15	TSEN15		85439	STON2	stonin 2		GO_IMMUNE_SYSTEM_PROCESS
Sodium/hydrogen exchanger 9	SLC9A9		51128	SAR1B	SAR1 homolog B (S. cerevisiae)		GO_IMMUNE_SYSTEM_PROCESS
Coiled-coil domain-containing protein 97	CCDC97		57217	TTC7A	tetratricopeptide repeat domain 7A		GO_IMMUNE_SYSTEM_PROCESS
Dual serine/threonine and tyrosine protein kinase	DSTYK		1116	CHI3L1	chitinase 3-like 1 (cartilage glycoprotein-39)			GO_POSITIVE_REGULATION_OF_MOLECULAR_FUNCTION	TGGAAA_NFAT_Q4_01	GO_POSITIVE_REGULATION_OF_RESPONSE_TO_STIMULUS
Protein arginine N-methyltransferase 7	PRMT7		51776	ZAK	sterile alpha motif and leucine zipper containing kinase AZK			GO_POSITIVE_REGULATION_OF_MOLECULAR_FUNCTION	TGGAAA_NFAT_Q4_01	GO_POSITIVE_REGULATION_OF_RESPONSE_TO_STIMULUS
Tumor necrosis factor receptor superfamily member 16	NGFR		2778	GNAS	GNAS complex locus			GO_POSITIVE_REGULATION_OF_MOLECULAR_FUNCTION	TGGAAA_NFAT_Q4_01	GO_POSITIVE_REGULATION_OF_RESPONSE_TO_STIMULUS
ETS-related transcription factor Elf-2	ELF2		6091	ROBO1	roundabout, axon guidance receptor, homolog 1 (Drosophila)			GO_POSITIVE_REGULATION_OF_MOLECULAR_FUNCTION	TGGAAA_NFAT_Q4_01	GO_POSITIVE_REGULATION_OF_RESPONSE_TO_STIMULUS
Protein cordon-bleu	COBL		112574	SNX18	sorting nexin 18			GO_POSITIVE_REGULATION_OF_MOLECULAR_FUNCTION	TGGAAA_NFAT_Q4_01
4-hydroxyphenylpyruvate dioxygenase-like protein	HPDL		3306	HSPA2	heat shock 70kDa protein 2			GO_POSITIVE_REGULATION_OF_MOLECULAR_FUNCTION	TGGAAA_NFAT_Q4_01
Ubinuclein-1	UBN1		10395	DLC1	deleted in liver cancer 1			GO_POSITIVE_REGULATION_OF_MOLECULAR_FUNCTION	TGGAAA_NFAT_Q4_01
Actin-related protein 5	ACTR5		55103	RALGPS2	Ral GEF with PH domain and SH3 binding motif 2			GO_POSITIVE_REGULATION_OF_MOLECULAR_FUNCTION	TGGAAA_NFAT_Q4_01
Arylacetamide deacetylase	AADAC		1756	DMD	dystrophin			GO_POSITIVE_REGULATION_OF_MOLECULAR_FUNCTION	TGGAAA_NFAT_Q4_01
Snurportin-1	SNUPN		2934	GSN	gelsolin			GO_POSITIVE_REGULATION_OF_MOLECULAR_FUNCTION		GO_POSITIVE_REGULATION_OF_RESPONSE_TO_STIMULUS
Protein C-ets-1	ETS1		6655	SOS2	son of sevenless homolog 2 (Drosophila)			GO_POSITIVE_REGULATION_OF_MOLECULAR_FUNCTION		GO_POSITIVE_REGULATION_OF_RESPONSE_TO_STIMULUS
Protein FAM98C	FAM98C		55011	PIH1D1	PIH1 domain containing 1			GO_POSITIVE_REGULATION_OF_MOLECULAR_FUNCTION		GO_POSITIVE_REGULATION_OF_RESPONSE_TO_STIMULUS
Progesterone-induced-blocking factor 1	PIBF1		54386	TERF2IP	telomeric repeat binding factor 2, interacting protein			GO_POSITIVE_REGULATION_OF_MOLECULAR_FUNCTION		GO_POSITIVE_REGULATION_OF_RESPONSE_TO_STIMULUS
Mitogen-activated protein kinase 13	MAPK13		10746	MAP3K2	mitogen-activated protein kinase kinase kinase 2			GO_POSITIVE_REGULATION_OF_MOLECULAR_FUNCTION		GO_POSITIVE_REGULATION_OF_RESPONSE_TO_STIMULUS
Serine/threonine-protein kinase STK11	STK11		8567	MADD	MAP-kinase activating death domain			GO_POSITIVE_REGULATION_OF_MOLECULAR_FUNCTION		GO_POSITIVE_REGULATION_OF_RESPONSE_TO_STIMULUS
Protein-associating with the carboxyl-terminal domain of ezrin	SCYL3		1902	LPAR1	lysophosphatidic acid receptor 1			GO_POSITIVE_REGULATION_OF_MOLECULAR_FUNCTION		GO_POSITIVE_REGULATION_OF_RESPONSE_TO_STIMULUS
Guanylate cyclase soluble subunit alpha-2	GUCY1A2		2043	EPHA4	EPH receptor A4			GO_POSITIVE_REGULATION_OF_MOLECULAR_FUNCTION		GO_POSITIVE_REGULATION_OF_RESPONSE_TO_STIMULUS
Mediator of RNA polymerase II transcription subunit 6	MED6		835	CASP2	caspase 2, apoptosis-related cysteine peptidase			GO_POSITIVE_REGULATION_OF_MOLECULAR_FUNCTION		GO_POSITIVE_REGULATION_OF_RESPONSE_TO_STIMULUS
TNFAIP3-interacting protein 2	TNIP2		25778	DSTYK	dual serine/threonine and tyrosine protein kinase			GO_POSITIVE_REGULATION_OF_MOLECULAR_FUNCTION		GO_POSITIVE_REGULATION_OF_RESPONSE_TO_STIMULUS
HAUS augmin-like complex subunit 4	HAUS4		79890	RIN3	Ras and Rab interactor 3			GO_POSITIVE_REGULATION_OF_MOLECULAR_FUNCTION
Receptor-type tyrosine-protein phosphatase S;Protein-tyrosine-phosphatase	PTPRS		55843	ARHGAP15	Rho GTPase activating protein 15			GO_POSITIVE_REGULATION_OF_MOLECULAR_FUNCTION
Death-associated protein kinase 2	DAPK2		23102	TBC1D2B	TBC1 domain family, member 2B			GO_POSITIVE_REGULATION_OF_MOLECULAR_FUNCTION
UPF0462 protein C4orf33	C4orf33		10287	RGS19	regulator of G-protein signaling 19			GO_POSITIVE_REGULATION_OF_MOLECULAR_FUNCTION
Tubby-related protein 3;Tubby-like protein	TULP3		10049	DNAJB6	DnaJ (Hsp40) homolog, subfamily B, member 6			GO_POSITIVE_REGULATION_OF_MOLECULAR_FUNCTION
NFATC2-interacting protein	NFATC2IP		54828	BCAS3	breast carcinoma amplified sequence 3			GO_POSITIVE_REGULATION_OF_MOLECULAR_FUNCTION
Integrator complex subunit 12	INTS12		23373	CRTC1	CREB regulated transcription coactivator 1			GO_POSITIVE_REGULATION_OF_MOLECULAR_FUNCTION
Polypeptide N-acetylgalactosaminyltransferase 15;Polypeptide N-acetylgalactosaminyltransferase	GALNT15		2023	ENO1	enolase 1, (alpha)			GO_POSITIVE_REGULATION_OF_MOLECULAR_FUNCTION
Krev interaction trapped protein 1	KRIT1		9912	ARHGAP44	Rho GTPase activating protein 44			GO_POSITIVE_REGULATION_OF_MOLECULAR_FUNCTION
DNA topoisomerase 3-beta-1;DNA topoisomerase	TOP3B		283383	GPR133	G protein-coupled receptor 133			GO_POSITIVE_REGULATION_OF_MOLECULAR_FUNCTION
Chromobox protein homolog 8	CBX8		3987	LIMS1	LIM and senescent cell antigen-like domains 1			GO_POSITIVE_REGULATION_OF_MOLECULAR_FUNCTION
Serine/threonine-protein kinase LMTK2	LMTK2		55357	TBC1D2	TBC1 domain family, member 2			GO_POSITIVE_REGULATION_OF_MOLECULAR_FUNCTION
WD repeat and FYVE domain-containing protein 2	WDFY2		55616	ASAP3	ArfGAP with SH3 domain, ankyrin repeat and PH domain 3			GO_POSITIVE_REGULATION_OF_MOLECULAR_FUNCTION
Protein sidekick-1	SDK1		341	APOC1	apolipoprotein C-I			GO_POSITIVE_REGULATION_OF_MOLECULAR_FUNCTION
Ig kappa chain V-IV region Len			5909	RAP1GAP	RAP1 GTPase activating protein			GO_POSITIVE_REGULATION_OF_MOLECULAR_FUNCTION
Puratrophin-1	PLEKHG4		9681	DEPDC5	DEP domain containing 5			GO_POSITIVE_REGULATION_OF_MOLECULAR_FUNCTION
Aldo-keto reductase family 1 member C4	AKR1C4		22821	RASA3	RAS p21 protein activator 3			GO_POSITIVE_REGULATION_OF_MOLECULAR_FUNCTION
DNA replication complex GINS protein PSF3	GINS3		23096	IQSEC2	IQ motif and Sec7 domain 2			GO_POSITIVE_REGULATION_OF_MOLECULAR_FUNCTION
Regulator of nonsense transcripts 3A	UPF3A		79822	ARHGAP28	Rho GTPase activating protein 28			GO_POSITIVE_REGULATION_OF_MOLECULAR_FUNCTION
Phosphatidate phosphatase LPIN2	LPIN2		9909	DENND4B	DENN/MADD domain containing 4B			GO_POSITIVE_REGULATION_OF_MOLECULAR_FUNCTION
Multiple C2 and transmembrane domain-containing protein 1	MCTP1		25894	PLEKHG4	pleckstrin homology domain containing, family G (with RhoGef domain) member 4			GO_POSITIVE_REGULATION_OF_MOLECULAR_FUNCTION
cGMP-dependent protein kinase 2	PRKG2		51429	SNX9	sorting nexin 9			GO_POSITIVE_REGULATION_OF_MOLECULAR_FUNCTION
Mas-related G-protein coupled receptor member F	MRGPRF		9882	TBC1D4	TBC1 domain family, member 4			GO_POSITIVE_REGULATION_OF_MOLECULAR_FUNCTION
Ras and Rab interactor 3	RIN3		141	ADPRH	ADP-ribosylarginine hydrolase			GO_POSITIVE_REGULATION_OF_MOLECULAR_FUNCTION
Transcription cofactor vestigial-like protein 3	VGLL3		273	AMPH	amphiphysin			GO_POSITIVE_REGULATION_OF_MOLECULAR_FUNCTION
Alpha-N-acetyl-neuraminyl-2,3-beta-galactosyl-1,3-N-acetyl-galactosaminide alpha-2,6-sialyltransferase	ST6GALNAC4		10681	GNB5	guanine nucleotide binding protein (G protein), beta 5			GO_POSITIVE_REGULATION_OF_MOLECULAR_FUNCTION
Serine/threonine-protein kinase B-raf	BRAF		5866	RAB3IL1	RAB3A interacting protein (rabin3)-like 1			GO_POSITIVE_REGULATION_OF_MOLECULAR_FUNCTION
RAB6A-GEF complex partner protein 1	RIC1		55607	PPP1R9A	protein phosphatase 1, regulatory subunit 9A			GO_POSITIVE_REGULATION_OF_MOLECULAR_FUNCTION
Uncharacterized protein KIAA0513	KIAA0513		109	ADCY3	adenylate cyclase 3			GO_POSITIVE_REGULATION_OF_MOLECULAR_FUNCTION
Zinc finger protein 280D	ZNF280D		889	KRIT1	KRIT1, ankyrin repeat containing			GO_POSITIVE_REGULATION_OF_MOLECULAR_FUNCTION
Headcase protein homolog	HECA		4488	MSX2	msh homeobox 2				TGGAAA_NFAT_Q4_01	GO_POSITIVE_REGULATION_OF_RESPONSE_TO_STIMULUS
Overexpressed in colon carcinoma 1 protein	OCC1;C12orf75		5523	PPP2R3A	protein phosphatase 2, regulatory subunit B'', alpha				TGGAAA_NFAT_Q4_01	GO_POSITIVE_REGULATION_OF_RESPONSE_TO_STIMULUS
Uncharacterized protein C11orf96	C11orf96		10902	BRD8	bromodomain containing 8				TGGAAA_NFAT_Q4_01
tRNA wybutosine-synthesizing protein 4	LCMT2		5934	RBL2	retinoblastoma-like 2 (p130)				TGGAAA_NFAT_Q4_01
Extracellular matrix protein 2	ECM2		116461	TSEN15	tRNA splicing endonuclease 15 homolog (S. cerevisiae)				TGGAAA_NFAT_Q4_01
O-phosphoseryl-tRNA(Sec) selenium transferase	SEPSECS		5805	PTS	6-pyruvoyltetrahydropterin synthase				TGGAAA_NFAT_Q4_01
Palmitoyltransferase ZDHHC3;Palmitoyltransferase	ZDHHC3		57117	INTS12	integrator complex subunit 12				TGGAAA_NFAT_Q4_01
Inactive phospholipase C-like protein 2;Phosphoinositide phospholipase C	PLCL2		7273	TTN	titin				TGGAAA_NFAT_Q4_01
Protein NATD1	NATD1		221037	JMJD1C	jumonji domain containing 1C				TGGAAA_NFAT_Q4_01
Nucleolar protein 12	NOL12		1879	EBF1	early B-cell factor 1				TGGAAA_NFAT_Q4_01
Sin3 histone deacetylase corepressor complex component SDS3	SUDS3		22849	CPEB3	cytoplasmic polyadenylation element binding protein 3				TGGAAA_NFAT_Q4_01
Son of sevenless homolog 2	SOS2		2355	FOSL2	FOS-like antigen 2				TGGAAA_NFAT_Q4_01
Protein fem-1 homolog B	FEM1B		5066	PAM	peptidylglycine alpha-amidating monooxygenase				TGGAAA_NFAT_Q4_01
	IGKC		55212	BBS7	Bardet-Biedl syndrome 7				TGGAAA_NFAT_Q4_01
BCL2/adenovirus E1B 19 kDa protein-interacting protein 2	BNIP2		10439	OLFM1	olfactomedin 1				TGGAAA_NFAT_Q4_01
E3 ubiquitin-protein ligase TRIM13	TRIM13		54843	SYTL2	synaptotagmin-like 2				TGGAAA_NFAT_Q4_01
GATS-like protein 2;GATS-like protein 1	GATSL2;GATSL1		9857	CEP350	centrosomal protein 350kDa				TGGAAA_NFAT_Q4_01
Non-structural maintenance of chromosomes element 1 homolog	NSMCE1		23635	SSBP2	single-stranded DNA binding protein 2				TGGAAA_NFAT_Q4_01
Neutrophil elastase	ELANE		4857	NOVA1	neuro-oncological ventral antigen 1				TGGAAA_NFAT_Q4_01
UDP-N-acetylglucosamine transferase subunit ALG14 homolog	ALG14		54510	PCDH18	protocadherin 18				TGGAAA_NFAT_Q4_01
BTB/POZ domain-containing protein KCTD3	KCTD3		60495	HPSE2	heparanase 2				TGGAAA_NFAT_Q4_01
tRNA methyltransferase 10 homolog A	TRMT10A		83988	NCALD	neurocalcin delta				TGGAAA_NFAT_Q4_01
Coiled-coil domain-containing protein R3HCC1L	R3HCC1L		5212	VIT	vitrin				TGGAAA_NFAT_Q4_01
Syntaxin-17	STX17		348793	WDR53	WD repeat domain 53				TGGAAA_NFAT_Q4_01
DEP domain-containing protein 5	DEPDC5		1842	ECM2	extracellular matrix protein 2, female organ and adipocyte specific				TGGAAA_NFAT_Q4_01
Peregrin	BRPF1		274	BIN1	bridging integrator 1				TGGAAA_NFAT_Q4_01
Macrophage colony-stimulating factor 1;Processed macrophage colony-stimulating factor 1	CSF1		4750	NEK1	NIMA (never in mitosis gene a)-related kinase 1				TGGAAA_NFAT_Q4_01
PHD finger protein 1	PHF1		10752	CHL1	cell adhesion molecule with homology to L1CAM (close homolog of L1)				TGGAAA_NFAT_Q4_01
UPF0586 protein C9orf41	C9orf41		54557	SGTB	small glutamine-rich tetratricopeptide repeat (TPR)-containing, beta				TGGAAA_NFAT_Q4_01
Macrophage colony-stimulating factor 1 receptor	CSF1R		55893	ZNF395	zinc finger protein 395				TGGAAA_NFAT_Q4_01
TRAF3-interacting protein 1	TRAF3IP1		221091	LRRN4CL	LRRN4 C-terminal like				TGGAAA_NFAT_Q4_01
Zinc finger protein with KRAB and SCAN domains 1	ZKSCAN1		9254	CACNA2D2	calcium channel, voltage-dependent, alpha 2/delta subunit 2				TGGAAA_NFAT_Q4_01
Connector enhancer of kinase suppressor of ras 2	CNKSR2		255394	TCP11L2	t-complex 11 (mouse)-like 2				TGGAAA_NFAT_Q4_01
DNA dC->dU-editing enzyme APOBEC-3G	APOBEC3G		23199	KIAA0182	KIAA0182				TGGAAA_NFAT_Q4_01
Protocadherin gamma-B7	PCDHGB7		5408	PNLIPRP2	pancreatic lipase-related protein 2				TGGAAA_NFAT_Q4_01
AP-4 complex accessory subunit tepsin	ENTHD2		7148	TNXB	tenascin XB				TGGAAA_NFAT_Q4_01
Embryonal Fyn-associated substrate	EFS		443	ASPA	aspartoacylase				TGGAAA_NFAT_Q4_01
A disintegrin and metalloproteinase with thrombospondin motifs 5	ADAMTS5		117581	TWIST2	twist homolog 2 (Drosophila)				TGGAAA_NFAT_Q4_01
Zinc finger protein 384	ZNF384		83660	TLN2	talin 2				TGGAAA_NFAT_Q4_01
Guanine nucleotide-binding protein G(s) subunit alpha isoforms XLas;Guanine nucleotide-binding protein G(s) subunit alpha isoforms short	GNAS		23174	ZCCHC14	zinc finger, CCHC domain containing 14				TGGAAA_NFAT_Q4_01
Protein FAM111A	FAM111A		153241	CEP120	centrosomal protein 120kDa				TGGAAA_NFAT_Q4_01
Sestrin-2	SESN2		7871	SLMAP	sarcolemma associated protein				TGGAAA_NFAT_Q4_01
Retrotransposon-derived protein PEG10	PEG10		389136	VGLL3	vestigial like 3 (Drosophila)				TGGAAA_NFAT_Q4_01
MIP18 family protein FAM96A	FAM96A		205327	C2orf69	chromosome 2 open reading frame 69				TGGAAA_NFAT_Q4_01
Desumoylating isopeptidase 1	DESI1		55017	C14orf119	chromosome 14 open reading frame 119				TGGAAA_NFAT_Q4_01
Abhydrolase domain-containing protein 2	ABHD2		968	CD68	CD68 molecule				TGGAAA_NFAT_Q4_01
	NAP1L4		2977	GUCY1A2	guanylate cyclase 1, soluble, alpha 2				TGGAAA_NFAT_Q4_01
Syntaxin-binding protein 4	STXBP4		5593	PRKG2	protein kinase, cGMP-dependent, type II				TGGAAA_NFAT_Q4_01
Solute carrier family 2, facilitated glucose transporter member 5	SLC2A5		55656	INTS8	integrator complex subunit 8				TGGAAA_NFAT_Q4_01
Genetic suppressor element 1	GSE1		79712	GTDC1	glycosyltransferase-like domain containing 1				TGGAAA_NFAT_Q4_01
DENN domain-containing protein 4B	DENND4B		10927	SPIN1	spindlin 1					GO_POSITIVE_REGULATION_OF_RESPONSE_TO_STIMULUS
Arginine-glutamic acid dipeptide repeats protein	RERE		4089	SMAD4	SMAD family member 4					GO_POSITIVE_REGULATION_OF_RESPONSE_TO_STIMULUS
Transcription termination factor 1	TTF1		57332	CBX8	chromobox homolog 8					GO_POSITIVE_REGULATION_OF_RESPONSE_TO_STIMULUS
Ras association domain-containing protein 1	RASSF1		4287	ATXN3	ataxin 3					GO_POSITIVE_REGULATION_OF_RESPONSE_TO_STIMULUS
Gelsolin	GSN		4776	NFATC4	nuclear factor of activated T-cells, cytoplasmic, calcineurin-dependent 4					GO_POSITIVE_REGULATION_OF_RESPONSE_TO_STIMULUS
Heat shock protein beta-7	HSPB7		59341	TRPV4	transient receptor potential cation channel, subfamily V, member 4					GO_POSITIVE_REGULATION_OF_RESPONSE_TO_STIMULUS
Synaptosomal-associated protein 47	SNAP47		3488	IGFBP5	insulin-like growth factor binding protein 5					GO_POSITIVE_REGULATION_OF_RESPONSE_TO_STIMULUS
F-box only protein 4	FBXO4		80833	APOL3	apolipoprotein L, 3					GO_POSITIVE_REGULATION_OF_RESPONSE_TO_STIMULUS
Teneurin-2;Ten-2, soluble form;Ten-2 intracellular domain	TENM2		374654	KIF7	kinesin family member 7					GO_POSITIVE_REGULATION_OF_RESPONSE_TO_STIMULUS
Transcription initiation factor TFIID subunit 4	TAF4		197370	NSMCE1	non-SMC element 1 homolog (S. cerevisiae)					GO_POSITIVE_REGULATION_OF_RESPONSE_TO_STIMULUS
Interleukin-13 receptor subunit alpha-2	IL13RA2		29767	TMOD2	tropomodulin 2 (neuronal)					GO_POSITIVE_REGULATION_OF_RESPONSE_TO_STIMULUS
Diacylglycerol kinase theta;Diacylglycerol kinase	DGKQ		5603	MAPK13	mitogen-activated protein kinase 13					GO_POSITIVE_REGULATION_OF_RESPONSE_TO_STIMULUS
Carboxy-terminal domain RNA polymerase II polypeptide A small phosphatase 2	CTDSP2		1111	CHEK1	CHK1 checkpoint homolog (S. pombe)
	DCLK1		473	RERE	arginine-glutamic acid dipeptide (RE) repeats
Mitogen-activated protein kinase kinase kinase 8	MAP3K8		81550	TDRD3	tudor domain containing 3
GPI mannosyltransferase 3	PIGB		151636	DTX3L	deltex 3-like (Drosophila)
Chromatin assembly factor 1 subunit A	CHAF1A		80854	SETD7	SET domain containing (lysine methyltransferase) 7
	CHL1		8089	YEATS4	YEATS domain containing 4
Insulin receptor substrate 2	IRS2		56970	ATXN7L3	ataxin 7-like 3
Cadherin-4	CDH4		83540	NUF2	NUF2, NDC80 kinetochore complex component, homolog (S. cerevisiae)
Ig lambda chain V-VI region SUT			5558	PRIM2	primase, DNA, polypeptide 2 (58kDa)
GTP cyclohydrolase 1 feedback regulatory protein	GCHFR		64431	ACTR6	ARP6 actin-related protein 6 homolog (yeast)
Cilia- and flagella-associated protein 97	CFAP97		4175	MCM6	minichromosome maintenance complex component 6
Transcription factor MafK	MAFK		9837	GINS1	GINS complex subunit 1 (Psf1 homolog)
Bardet-Biedl syndrome 7 protein	BBS7		4173	MCM4	minichromosome maintenance complex component 4
Transcription factor COE3	EBF3		65980	BRD9	bromodomain containing 9
NEDD4-binding protein 2	N4BP2		27316	RBMX	RNA binding motif protein, X-linked
Small membrane A-kinase anchor protein	C2orf88		29117	BRD7	bromodomain containing 7
Mediator of RNA polymerase II transcription subunit 13-like	MED13L		6874	TAF4	TAF4 RNA polymerase II, TATA box binding protein (TBP)-associated factor, 135kDa
	CTBP1		221937	FOXK1	forkhead box K1
Nuclear factor of activated T-cells, cytoplasmic 2	NFATC2		23389	MED13L	mediator complex subunit 13-like
V-set and transmembrane domain-containing protein 4;Peptide Lv	VSTM4		10154	PLXNC1	plexin C1
WD repeat-containing protein 62	WDR62		831	CAST	calpastatin
Caspase-2;Caspase-2 subunit p18;Caspase-2 subunit p13;Caspase-2 subunit p12	CASP2		5527	PPP2R5C	protein phosphatase 2, regulatory subunit B', gamma
Run domain Beclin-1 interacting and cysteine-rich containing protein	KIAA0226		55125	CEP192	centrosomal protein 192kDa
			3475	IFRD1	interferon-related developmental regulator 1
Galectin-4;Galectin	LGALS4		1854	DUT	deoxyuridine triphosphatase
DALR anticodon-binding domain-containing protein 3	DALRD3		2976	GTF3C2	general transcription factor IIIC, polypeptide 2, beta 110kDa
Layilin	LAYN		4046	LSP1	lymphocyte-specific protein 1
Tetraspanin;Tetraspanin-18	TSPAN18		22853	LMTK2	lemur tyrosine kinase 2
	SART3		5191	PEX7	peroxisomal biogenesis factor 7
Serine/threonine-protein kinase D3	PRKD3		9742	IFT140	intraflagellar transport 140 homolog (Chlamydomonas)
Transmembrane protein 176B	TMEM176B		1359	CPA3	carboxypeptidase A3 (mast cell)
Cysteine-rich secretory protein LCCL domain-containing 2	CRISPLD2		83666	PARP9	poly (ADP-ribose) polymerase family, member 9
Leucine-rich repeat-containing protein 14	LRRC14		27229	TUBGCP4	tubulin, gamma complex associated protein 4
3-hydroxyanthranilate 3,4-dioxygenase	HAAO		822	CAPG	capping protein (actin filament), gelsolin-like
Yae1 domain-containing protein 1	YAE1D1		23683	PRKD3	protein kinase D3
F-box only protein 11	FBXO11		79833	GEMIN6	gem (nuclear organelle) associated protein 6
Calpain-15	CAPN15		10038	PARP2	poly (ADP-ribose) polymerase 2
	CAST		54842	MFSD6	major facilitator superfamily domain containing 6
Cytosolic endo-beta-N-acetylglucosaminidase	ENGASE		51696	HECA	headcase homolog (Drosophila)
Inhibitor of nuclear factor kappa-B kinase subunit epsilon	IKBKE		10116	FEM1B	fem-1 homolog b (C. elegans)
HLA class I histocompatibility antigen, A-33 alpha chain	HLA-A		64785	GINS3	GINS complex subunit 3 (Psf3 homolog)
Transmembrane protein 182	TMEM182		55628	ZNF407	zinc finger protein 407
Atherin	SAMD1		83732	RIOK1	RIO kinase 1 (yeast)
Guanine nucleotide-binding protein subunit beta-5	GNB5		84153	RNASEH2C	ribonuclease H2, subunit C
Band 4.1-like protein 3;Band 4.1-like protein 3, N-terminally processed	EPB41L3		79621	RNASEH2B	ribonuclease H2, subunit B
Protein S100-P	S100P		84945	ABHD13	abhydrolase domain containing 13
Probable G-protein coupled receptor 133	GPR133		253832	ZDHHC20	zinc finger, DHHC-type containing 20
Protein N-terminal glutamine amidohydrolase	WDYHV1		23283	CSTF2T	cleavage stimulation factor, 3' pre-RNA, subunit 2, 64kDa, tau variant
Voltage-dependent L-type calcium channel subunit beta-3	CACNB3		79020	C7orf25	chromosome 7 open reading frame 25
Ig lambda chain V-IV region Hil			58499	ZNF462	zinc finger protein 462
Pregnancy-specific beta-1-glycoprotein 5;Pregnancy-specific beta-1-glycoprotein 9;Pregnancy-specific beta-1-glycoprotein 1;Pregnancy-specific beta-1-glycoprotein 6	PSG5;PSG9;PSG1;PSG6;PSG11;PSG7		79366	HMGN5	high mobility group nucleosome binding domain 5
Lactosylceramide 4-alpha-galactosyltransferase	A4GALT		29855	UBN1	ubinuclein 1
Transient receptor potential cation channel subfamily V member 4	TRPV4		9862	MED24	mediator complex subunit 24
Tripartite motif-containing protein 72	TRIM72		1487	CTBP1	C-terminal binding protein 1
Secreted and transmembrane protein 1	SECTM1		10847	SRCAP	Snf2-related CREBBP activator protein
Hemoglobin subunit theta-1	HBQ1		64426	SUDS3	suppressor of defective silencing 3 homolog (S. cerevisiae)
Fibulin-7	FBLN7		93624	TADA2B	transcriptional adaptor 2B
Myosin-8	MYH8		9735	KNTC1	kinetochore associated 1
UPF0450 protein C17orf58	C17orf58		30827	CXXC1	CXXC finger protein 1
Zinc finger protein 511	ZNF511		7270	TTF1	transcription termination factor, RNA polymerase I
Centrosomal protein of 120 kDa	CEP120		64151	NCAPG	non-SMC condensin I complex, subunit G
Glycerophosphodiester phosphodiesterase domain-containing protein 3	GDPD3		4676	NAP1L4	nucleosome assembly protein 1-like 4
CXXC-type zinc finger protein 1	CXXC1		7443	VRK1	vaccinia related kinase 1
Excitatory amino acid transporter 1;Amino acid transporter	SLC1A3		5424	POLD1	polymerase (DNA directed), delta 1, catalytic subunit 125kDa
Polypeptide N-acetylgalactosaminyltransferase 16	GALNT16		4171	MCM2	minichromosome maintenance complex component 2
Transmembrane protein 161B	TMEM161B		10300	KATNB1	katanin p80 (WD repeat containing) subunit B 1
Pyruvate kinase PKLR	PKLR		54496	PRMT7	protein arginine methyltransferase 7
Fragile X mental retardation protein 1	FMR1		3833	KIFC1	kinesin family member C1
tRNA (uracil(54)-C(5))-methyltransferase homolog	TRMT2B		10036	CHAF1A	chromatin assembly factor 1, subunit A (p150)
Intraflagellar transport protein 57 homolog	IFT57		4174	MCM5	minichromosome maintenance complex component 5
Adapter protein CIKS	TRAF3IP2		26272	FBXO4	F-box protein 4
Wee1-like protein kinase	WEE1		55166	CENPQ	centromere protein Q
Macrophage receptor MARCO	MARCO		57405	SPC25	SPC25, NDC80 kinetochore complex component, homolog (S. cerevisiae)
T-box transcription factor TBX5	TBX5		147841	SPC24	SPC24, NDC80 kinetochore complex component, homolog (S. cerevisiae)
Tartrate-resistant acid phosphatase type 5	ACP5		64105	CENPK	centromere protein K
6-pyruvoyl tetrahydrobiopterin synthase	PTS		79980	DSN1	DSN1, MIND kinetochore complex component, homolog (S. cerevisiae)
C-reactive protein;C-reactive protein(1-205)	CRP		8940	TOP3B	topoisomerase (DNA) III beta
NTF2-related export protein 2	NXT2		221656	KDM1B	lysine (K)-specific demethylase 1B
Non-secretory ribonuclease	RNASE2		10001	MED6	mediator complex subunit 6
DNA replication complex GINS protein SLD5;DNA replication complex GINS protein SLD5, N-terminally processed;DNA replication complex GINS protein SLD5	GINS4		6942	TCF20	transcription factor 20 (AR1)
[Pyruvate dehydrogenase (acetyl-transferring)] kinase isozyme 4, mitochondrial	PDK4		1998	ELF2	E74-like factor 2 (ets domain transcription factor)
Calcium-dependent secretion activator 1	CADPS		5105	PCK1	phosphoenolpyruvate carboxykinase 1 (soluble)
LIM domain-binding protein 1	LDB1		116039	OSR2	odd-skipped related 2 (Drosophila)
Interferon-related developmental regulator 1	IFRD1		6256	RXRA	retinoid X receptor, alpha
F-box/LRR-repeat protein 12	FBXL12		30812	SOX8	SRY (sex determining region Y)-box 8
Beta-1,3-galactosyl-O-glycosyl-glycoprotein beta-1,6-N-acetylglucosaminyltransferase	GCNT1		9663	LPIN2	lipin 2
Kinetochore protein Nuf2	NUF2		7975	MAFK	v-maf musculoaponeurotic fibrosarcoma oncogene homolog K (avian)
Glycine N-acyltransferase-like protein 1	GLYATL1		84901	NFATC2IP	nuclear factor of activated T-cells, cytoplasmic, calcineurin-dependent 2 interacting protein
Alpha/beta hydrolase domain-containing protein 13	ABHD13		253738	EBF3	early B-cell factor 3
Major facilitator superfamily domain-containing protein 6	MFSD6		22906	TRAK1	trafficking protein, kinesin binding 1
Butyrophilin subfamily 3 member A1	BTN3A1		1609	DGKQ	diacylglycerol kinase, theta 110kDa
GTP-binding protein REM 1	REM1		9096	TBX18	T-box 18
Serine/threonine-protein phosphatase 2A regulatory subunit B subunit beta	PPP2R3B		54816	ZNF280D	zinc finger protein 280D
Protein angel homolog 1	ANGEL1		5612	PRKRIR	protein-kinase, interferon-inducible double stranded RNA dependent inhibitor, repressor of (P58 repressor)
ETS domain-containing protein Elk-3	ELK3		4999	ORC2	origin recognition complex, subunit 2
Ral guanine nucleotide dissociation stimulator-like 1	RGL1		11244	ZHX1	zinc fingers and homeoboxes 1
HLA class II histocompatibility antigen, DQ alpha 2 chain	HLA-DQA2		94031	HTRA3	HtrA serine peptidase 3
Complement factor H-related protein 2	CFHR2		54797	MED18	mediator complex subunit 18
Zinc finger protein 395	ZNF395		3080	CFHR2	complement factor H-related 2
			6526	SLC5A3	solute carrier family 5 (sodium/myo-inositol cotransporter), member 3
Poly [ADP-ribose] polymerase 2	PARP2		752	FMNL1	formin-like 1
Protein Wnt-10b	WNT10B		286133	SCARA5	scavenger receptor class A, member 5 (putative)
	"SEPT8"		261734	NPHP4	nephronophthisis 4
DNA-directed DNA/RNA polymerase mu	POLM		63874	ABHD4	abhydrolase domain containing 4
SPARC-related modular calcium-binding protein 2	SMOC2		90378	SAMD1	sterile alpha motif domain containing 1
Sodium/myo-inositol cotransporter	SLC5A3		22866	CNKSR2	connector enhancer of kinase suppressor of Ras 2
Lactation elevated protein 1	LACE1		6507	SLC1A3	solute carrier family 1 (glial high affinity glutamate transporter), member 3
	IGKV1D-33		80270	HSD3B7	hydroxy-delta-5-steroid dehydrogenase, 3 beta- and steroid delta-isomerase 7
Zinc finger protein 436	ZNF436		23321	TRIM2	tripartite motif containing 2
Vitrin	VIT		130827	TMEM182	transmembrane protein 182
Lysine-specific demethylase 6A	KDM6A		23357	ANGEL1	angel homolog 1 (Drosophila)
RAS guanyl-releasing protein 2	RASGRP2		80144	FRAS1	Fraser syndrome 1
Mannan-binding lectin serine protease 2;Mannan-binding lectin serine protease 2 A chain;Mannan-binding lectin serine protease 2 B chain	MASP2		54793	KCTD9	potassium channel tetramerisation domain containing 9
D-aspartate oxidase	DDO		176	ACAN	aggrecan
Ankyrin repeat and BTB/POZ domain-containing protein 1	ABTB1		4045	LSAMP	limbic system-associated membrane protein
Tumor necrosis factor alpha-induced protein 8-like protein 2	TNFAIP8L2		26002	MOXD1	monooxygenase, DBH-like 1
Interferon regulatory factor 4	IRF4		5935	RBM3	RNA binding motif (RNP1, RRM) protein 3
	DMD		3371	TNC	tenascin C
Neuroligin-4, Y-linked;Neuroligin-4, X-linked	NLGN4Y;NLGN4X		65110	UPF3A	UPF3 regulator of nonsense transcripts homolog A (yeast)
Transcription factor SOX-8;Transcription factor SOX-9	SOX8;SOX9		23112	TNRC6B	trinucleotide repeat containing 6B
Ig heavy chain V-III region 23	IGHV3-23		9013	TAF1C	TATA box binding protein (TBP)-associated factor, RNA polymerase I, C, 110kDa
CMRF35-like molecule 9	CD300LG		3700	ITIH4	inter-alpha-trypsin inhibitor heavy chain family, member 4
	C1S		6318	SERPINB4	serpin peptidase inhibitor, clade B (ovalbumin), member 4
Actin-related protein 6	ACTR6		2644	GCHFR	GTP cyclohydrolase I feedback regulator
tRNA-splicing endonuclease subunit Sen54	TSEN54		28227	PPP2R3B	protein phosphatase 2, regulatory subunit B'', beta
Glycosyltransferase-like domain-containing protein 1	GTDC1		5522	PPP2R2C	protein phosphatase 2, regulatory subunit B, gamma
Cytoplasmic polyadenylation element-binding protein 3	CPEB3		80760	ITIH5	inter-alpha-trypsin inhibitor heavy chain family, member 5
Zinc finger protein OZF	ZNF146		221476	PI16	peptidase inhibitor 16
Probable ATP-dependent RNA helicase DHX58	DHX58		1890	TYMP	thymidine phosphorylase
Transmembrane protein 98	TMEM98		64772	ENGASE	endo-beta-N-acetylglucosaminidase
	TNS1		10278	EFS	embryonal Fyn-associated substrate
Kelch-like protein 12	KLHL12		3671	ISLR	immunoglobulin superfamily containing leucine-rich repeat
Zinc finger CCHC domain-containing protein 14	ZCCHC14		55559	HAUS7	HAUS augmin-like complex, subunit 7
Apolipoprotein C-I;Truncated apolipoprotein C-I	APOC1		1002	CDH4	cadherin 4, type 1, R-cadherin (retinal)
Zinc finger and BTB domain-containing protein 3	ZBTB3		10106	CTDSP2	CTD (carboxy-terminal domain, RNA polymerase II, polypeptide A) small phosphatase 2
WNT1-inducible-signaling pathway protein 2	WISP2		26093	CCDC9	coiled-coil domain containing 9
CD70 antigen	CD70		23452	ANGPTL2	angiopoietin-like 2
Histone deacetylase 10	HDAC10		89874	SLC25A21	solute carrier family 25 (mitochondrial oxodicarboxylate carrier), member 21
Phosphatidylinositol 4-phosphate 5-kinase-like protein 1	PIP5KL1		27090	ST6GALNAC4	ST6 (alpha-N-acetyl-neuraminyl-2,3-beta-galactosyl-1,3)-N-acetylgalactosaminide alpha-2,6-sialyltransferase 4
TBC1 domain family member 4	TBC1D4		25992	SNED1	sushi, nidogen and EGF-like domains 1
Aquaporin-7;Putative aquaporin-7-like protein 3	AQP7;AQP7P3		28959	TMEM176B	transmembrane protein 176B
P2X purinoceptor 7	P2RX7		25960	GPR124	G protein-coupled receptor 124
Inositol hexakisphosphate and diphosphoinositol-pentakisphosphate kinase 1	PPIP5K1		23242	COBL	cordon-bleu homolog (mouse)
			29765	TMOD4	tropomodulin 4 (muscle)
Phosphoenolpyruvate carboxykinase, cytosolic [GTP]	PCK1		10391	CORO2B	coronin, actin binding protein, 2B
Zinc finger protein 740	ZNF740		9246	UBE2L6	ubiquitin-conjugating enzyme E2L 6
Apolipoprotein L6	APOL6		51304	ZDHHC3	zinc finger, DHHC-type containing 3
Annexin	ANXA2		7145	TNS1	tensin 1
Transcriptional adapter 2-beta	TADA2B		118924	FRA10AC1	fragile site, folic acid type, rare, fra(10)(q23.3) or fra(10)(q24.2) candidate 1
Small integral membrane protein 19	SMIM19		161247	FITM1	fat storage-inducing transmembrane protein 1
Coiled-coil domain-containing protein 174	CCDC174		54540	FAM193B	family with sequence similarity 193, member B
HLA class II histocompatibility antigen, DQ alpha 1 chain	HLA-DQA1		55214	LEPREL1	leprecan-like 1
Transmembrane protein 254	TMEM254		284018	C17orf58	chromosome 17 open reading frame 58
Probable E3 ubiquitin-protein ligase MID2	MID2		23436	CELA3B	chymotrypsin-like elastase family, member 3B
Protein lin-52 homolog	LIN52		64094	SMOC2	SPARC related modular calcium binding 2
	ELN		53947	A4GALT	alpha 1,4-galactosyltransferase
Uncharacterized protein C11orf84	C11orf84		153396	TMEM161B	transmembrane protein 161B
Peroxisomal targeting signal 1 receptor	PEX5		84842	HPDL	4-hydroxyphenylpyruvate dioxygenase-like
Protein PML	PML		23768	FLRT2	fibronectin leucine rich transmembrane protein 2
Ig heavy chain V-II region WAH			5783	PTPN13	protein tyrosine phosphatase, non-receptor type 13 (APO-1/CD95 (Fas)-associated phosphatase)
Protein RMD5 homolog B	RMND5B		126374	WTIP	Wilms tumor 1 interacting protein
Lethal(2) giant larvae protein homolog 2	LLGL2		146760	RTN4RL1	reticulon 4 receptor-like 1
	IGKC		8839	WISP2	WNT1 inducible signaling pathway protein 2
Neuronal membrane glycoprotein M6-b	GPM6B		25890	ABI3BP	ABI family, member 3 (NESH) binding protein
Apoptosis regulator Bcl-2	BCL2		25903	OLFML2B	olfactomedin-like 2B
	EPS15L1		316	AOX1	aldehyde oxidase 1
Tetratricopeptide repeat protein 14	TTC14		25878	MXRA5	matrix-remodelling associated 5
Transmembrane protein 141	TMEM141		23089	PEG10	paternally expressed 10
TATA box-binding protein-associated factor RNA polymerase I subunit C	TAF1C		83716	CRISPLD2	cysteine-rich secretory protein LCCL domain containing 2
	TTN		126	ADH1C	alcohol dehydrogenase 1C (class I), gamma polypeptide
Leucine rich adaptor protein 1-like	LURAP1L		493829	TRIM72	tripartite motif containing 72
Homeobox protein MSX-2	MSX2		1759	DNM1	dynamin 1
Neurabin-1	PPP1R9A		23589	CARHSP1	calcium regulated heat stable protein 1, 24kDa
Ataxin-7-like protein 3	ATXN7L3		23567	ZNF346	zinc finger protein 346
Ribonuclease pancreatic	RNASE1		160622	GRASP	GRP1 (general receptor for phosphoinositides 1)-associated scaffold protein
Pancreatic lipase-related protein 2;Triacylglycerol lipase	PNLIPRP2		22841	RAB11FIP2	RAB11 family interacting protein 2 (class I)
Zinc finger CCCH domain-containing protein 14	ZC3H14		7143	TNR	tenascin R (restrictin, janusin)
RNA-binding protein Nova-1	NOVA1		11178	LZTS1	leucine zipper, putative tumor suppressor 1
Guanylate-binding protein 5	GBP5		114990	VASN	vasorin
Neutral alpha-glucosidase AB	GANAB		3373	HYAL1	hyaluronoglucosaminidase 1
ER membrane protein complex subunit 1	EMC1		23136	EPB41L3	erythrocyte membrane protein band 4.1-like 3
Noelin	OLFM1		80821	DDHD1	DDHD domain containing 1
	IGHV4-59;IGHV4-61		4289	MKLN1	muskelin 1, intracellular mediator containing kelch motifs
Tropomodulin-4	TMOD4		8425	LTBP4	latent transforming growth factor beta binding protein 4
Chymotrypsin-like elastase family member 3B	CELA3B		338773	TMEM119	transmembrane protein 119
Ras-related protein Rab-20	RAB20		116173	CMTM5	CKLF-like MARVEL transmembrane domain containing 5
Beta-galactoside alpha-2,6-sialyltransferase 2	ST6GAL2		26146	TRAF3IP1	TNF receptor-associated factor 3 interacting protein 1
Serine/threonine-protein kinase MRCK alpha	CDC42BPA		1588	CYP19A1	cytochrome P450, family 19, subfamily A, polypeptide 1
Indoleamine 2,3-dioxygenase 1	IDO1		85378	TUBGCP6	tubulin, gamma complex associated protein 6
CXXC-type zinc finger protein 5	CXXC5		4626	MYH8	myosin, heavy chain 8, skeletal muscle, perinatal
Secreted frizzled-related protein 2	SFRP2		53616	ADAM22	ADAM metallopeptidase domain 22
Interleukin-1 receptor antagonist protein	IL1RN		80830	APOL6	apolipoprotein L, 6
	ITIH4		7318	UBA7	ubiquitin-like modifier activating enzyme 7
Stonin-2	STON2		874	CBR3	carbonyl reductase 3
	HLA-DQA1		23424	TDRD7	tudor domain containing 7
Rho GTPase-activating protein 15	ARHGAP15		27306	HPGDS	hematopoietic prostaglandin D synthase
Chemokine-like receptor 1	CMKLR1		8476	CDC42BPA	CDC42 binding protein kinase alpha (DMPK-like)
Protein FRA10AC1	FRA10AC1		51091	SEPSECS	Sep (O-phosphoserine) tRNA:Sec (selenocysteine) tRNA synthase
	ZNF346		55015	PRPF39	PRP39 pre-mRNA processing factor 39 homolog (S. cerevisiae)
Aromatase	CYP19A1		5802	PTPRS	protein tyrosine phosphatase, receptor type, S
Peroxisomal targeting signal 2 receptor	PEX7		94101	ORMDL1	ORM1-like 1 (S. cerevisiae)
Ig kappa chain V-I region AU			11228	RASSF8	Ras association (RalGDS/AF-6) domain family (N-terminal) member 8
	IGHV2-26		199857	ALG14	asparagine-linked glycosylation 14 homolog (S. cerevisiae)
Centromere protein K	CENPK		56243	KIAA1217	KIAA1217
Josephin-1	JOSD1		10741	RBBP9	retinoblastoma binding protein 9
Calcium-activated chloride channel regulator 2;Calcium-activated chloride channel regulator 2, 109 kDa form;Calcium-activated chloride channel regulator 2, 35 kDa form	CLCA2		151613	TTC14	tetratricopeptide repeat domain 14
LIM and senescent cell antigen-like-containing domain protein 1	LIMS1		9536	PTGES	prostaglandin E synthase
Adenosine deaminase CECR1	CECR1		6036	RNASE2	ribonuclease, RNase A family, 2 (liver, eosinophil-derived neurotoxin)
Uncharacterized protein C14orf119	C14orf119		2752	GLUL	glutamate-ammonia ligase
Ficolin-3	FCN3		220	ALDH1A3	aldehyde dehydrogenase 1 family, member A3
Protein odd-skipped-related 2	OSR2		249	ALPL	alkaline phosphatase, liver/bone/kidney
Hematopoietic prostaglandin D synthase	HPGDS		5313	PKLR	pyruvate kinase, liver and RBC
Probable palmitoyltransferase ZDHHC20	ZDHHC20		94274	PPP1R14A	protein phosphatase 1, regulatory (inhibitor) subunit 14A
Sn1-specific diacylglycerol lipase alpha	DAGLA		284403	WDR62	WD repeat domain 62
Inactive heparanase-2	HPSE2		54930	HAUS4	HAUS augmin-like complex, subunit 4
Protocadherin gamma-A9	PCDHGA9		54801	HAUS6	HAUS augmin-like complex, subunit 6
	STIM1		79441	HAUS3	HAUS augmin-like complex, subunit 3
Kinesin-like protein KIF20B	KIF20B		84936	ZFYVE19	zinc finger, FYVE domain containing 19
Abscission/NoCut checkpoint regulator	ZFYVE19		57728	WDR19	WD repeat domain 19
Ig lambda chain V-III region LOI			59349	KLHL12	kelch-like 12 (Drosophila)
Crossover junction endonuclease MUS81	MUS81		201134	CEP112	centrosomal protein 112kDa
CKLF-like MARVEL transmembrane domain-containing protein 5	CMTM5		252983	STXBP4	syntaxin binding protein 4
Hyaluronidase-1	HYAL1		27077	B9D1	B9 protein domain 1
Matrix metalloproteinase-23;Matrix metalloproteinase-23, soluble form	MMP23A;MMP23B		4552	MTRR	5-methyltetrahydrofolate-homocysteine methyltransferase reductase
HLA class I histocompatibility antigen, Cw-8 alpha chain	HLA-C		79848	CSPP1	centrosome and spindle pole associated protein 1
Thyrotropin-releasing hormone-degrading ectoenzyme	TRHDE		201255	LRRC45	leucine rich repeat containing 45
Twist-related protein 2	TWIST2		84285	EIF1AD	eukaryotic translation initiation factor 1A domain containing
B9 domain-containing protein 1	B9D1		55647	RAB20	RAB20, member RAS oncogene family
Gamma-butyrobetaine dioxygenase	BBOX1		84875	PARP10	poly (ADP-ribose) polymerase family, member 10
Leucine zipper putative tumor suppressor 1	LZTS1		85451	UNK	unkempt homolog (Drosophila)
DNA replication complex GINS protein PSF1	GINS1		26750	RPS6KC1	ribosomal protein S6 kinase, 52kDa, polypeptide 1
Protein NLRC5	NLRC5		7127	TNFAIP2	tumor necrosis factor, alpha-induced protein 2
Myoglobin	MB		123	PLIN2	perilipin 2
	FUS		6301	SARS	seryl-tRNA synthetase
Breast carcinoma-amplified sequence 3	BCAS3		6286	S100P	S100 calcium binding protein P
Ig lambda chain V-II region NIG-84			9677	PPIP5K1	diphosphoinositol pentakisphosphate kinase 1
Cytoplasmic dynein 1 intermediate chain 2	DYNC1I2		83479	DDX59	DEAD (Asp-Glu-Ala-Asp) box polypeptide 59
Centromere protein Q	CENPQ		374897	SBSN	suprabasin
	RBMX		143903	LAYN	layilin
Probable E3 ubiquitin-protein ligase HERC3	HERC3		91750	LIN52	lin-52 homolog (C. elegans)
Ig alpha-2 chain C region	IGHA2		54982	CLN6	ceroid-lipofuscinosis, neuronal 6, late infantile, variant
ETS domain-containing protein Elk-1	ELK1		51133	KCTD3	potassium channel tetramerisation domain containing 3
Inactive Ufm1-specific protease 1	UFSP1		29953	TRHDE	thyrotropin-releasing hormone degrading enzyme
Annexin	ANXA2		55728	N4BP2	NEDD4 binding protein 2
Zinc finger protein 688	ZNF688		81573	ANKRD13C	ankyrin repeat domain 13C
RE1-silencing transcription factor	REST		55093	WDYHV1	WDYHV motif containing 1
Centrosome and spindle pole-associated protein 1	CSPP1		1806	DPYD	dihydropyrimidine dehydrogenase
			80820	EEPD1	endonuclease/exonuclease/phosphatase family domain containing 1
E3 ubiquitin-protein ligase RNF168	RNF168		79591	C10orf76	chromosome 10 open reading frame 76
Transmembrane protein 40	TMEM40		116841	SNAP47	synaptosomal-associated protein, 47kDa
WD repeat-containing protein 53	WDR53		11097	NUPL2	nucleoporin like 2
F-box/LRR-repeat protein 17	FBXL17		55198	APPL2	adaptor protein, phosphotyrosine interaction, PH domain and leucine zipper containing 2
Wilms tumor protein 1-interacting protein	WTIP		647024	C6orf132	chromosome 6 open reading frame 132
Ankyrin repeat domain-containing protein 13C	ANKRD13C		51816	CECR1	cat eye syndrome chromosome region, candidate 1
Single-stranded DNA-binding protein 2	SSBP2		9488	PIGB	phosphatidylinositol glycan anchor biosynthesis, class B
Uncharacterized protein C16orf86	C16orf86		7512	XPNPEP2	X-prolyl aminopeptidase (aminopeptidase P) 2, membrane-bound
Putative polypeptide N-acetylgalactosaminyltransferase-like protein 3;Polypeptide N-acetylgalactosaminyltransferase	WBSCR17		55230	USP40	ubiquitin specific peptidase 40
Alpha-ketoglutarate-dependent dioxygenase alkB homolog 6	ALKBH6		128553	TSHZ2	teashirt zinc finger homeobox 2
Centrobin	CNTROB		8424	BBOX1	butyrobetaine (gamma), 2-oxoglutarate dioxygenase (gamma-butyrobetaine hydroxylase) 1
	RAP1GAP		57537	SORCS2	sortilin-related VPS10 domain containing receptor 2
Serine/threonine-protein phosphatase 2A 55 kDa regulatory subunit B gamma isoform	PPP2R2C		22829	NLGN4Y	neuroligin 4, Y-linked
Protein FAM76B	FAM76B		9635	CLCA2	chloride channel accessory 2
Sesquipedalian-1	FAM109A		57476	GRAMD1B	GRAM domain containing 1B
Leucine-rich repeat-containing protein 45	LRRC45		26115	TANC2	tetratricopeptide repeat, ankyrin repeat and coiled-coil containing 2
E3 ubiquitin-protein ligase RNF138	RNF138		5673	PSG5	pregnancy specific beta-1-glycoprotein 5
Ig kappa chain V-III region SIE			92017	SNX29	sorting nexin 29
Cytochrome P450 26B1	CYP26B1		54974	THG1L	tRNA-histidine guanylyltransferase 1-like (S. cerevisiae)
Microtubule-associated protein tau	MAPT		22837	COBLL1	COBL-like 1
Disintegrin and metalloproteinase domain-containing protein 22	ADAM22		51371	POMP	proteasome maturation protein
	IGKV1-39;IGKV1D-39		9804	TOMM20	translocase of outer mitochondrial membrane 20 homolog (yeast)
Ras-related protein Rab-34, isoform NARR	RAB34		10073	SNUPN	snurportin 1
Tenascin-R	TNR		51063	CALHM2	calcium homeostasis modulator 2
Alpha-enolase	ENO1		55287	TMEM40	transmembrane protein 40
Complement C1q and tumor necrosis factor-related protein 9B;Complement C1q and tumor necrosis factor-related protein 9A	C1QTNF9B;C1QTNF9		402682	UFSP1	UFM1-specific peptidase 1 (non-functional)
COBW domain-containing protein 5;COBW domain-containing protein 3;COBW domain-containing protein 6;Putative COBW domain-containing protein 7	CBWD5;CBWD3;CBWD6;CBWD7		5959	RDH5	retinol dehydrogenase 5 (11-cis/9-cis)
DNL-type zinc finger protein	DNLZ		9684	LRRC14	leucine rich repeat containing 14
Rho GTPase-activating protein 44	ARHGAP44		29104	N6AMT1	N-6 adenine-specific DNA methyltransferase 1 (putative)
General receptor for phosphoinositides 1-associated scaffold protein	GRASP		9263	STK17A	serine/threonine kinase 17a
AN1-type zinc finger protein 6	ZFAND6		79772	MCTP1	multiple C2 domains, transmembrane 1
Neuroplastin	NPTN		144717	FAM109A	family with sequence similarity 109, member A
MOB kinase activator 3B	MOB3B		9420	CYP7B1	cytochrome P450, family 7, subfamily B, polypeptide 1
Mitochondrial 2-oxodicarboxylate carrier	SLC25A21		79979	TRMT2B	TRM2 tRNA methyltransferase 2 homolog B (S. cerevisiae)
Reticulon-4 receptor-like 1	RTN4RL1		55174	INTS10	integrator complex subunit 10
Ryanodine receptor 1	RYR1		79882	ZC3H14	zinc finger CCCH-type containing 14
Sarcolemmal membrane-associated protein	SLMAP		54665	RSBN1	round spermatid basic protein 1
Ig kappa chain V-II region TEW			6518	SLC2A5	solute carrier family 2 (facilitated glucose/fructose transporter), member 5
Syntaxin-1A	STX1A		1109	AKR1C4	aldo-keto reductase family 1, member C4 (chlordecone reductase; 3-alpha hydroxysteroid dehydrogenase, type I; dihydrodiol dehydrogenase 4)
Suprabasin	SBSN		84964	ALKBH6	alkB, alkylation repair homolog 6 (E. coli)
Protein FAM193B	FAM193B		79153	GDPD3	glycerophosphodiester phosphodiesterase domain containing 3
Zinc finger protein 646	ZNF646		9923	ZBTB40	zinc finger and BTB domain containing 40
Serpin B4	SERPINB4		129804	FBLN7	fibulin 7
	PPP1R14A		84085	FBXO30	F-box protein 30
Homeobox protein Hox-C6	HOXC6		337876	CHSY3	chondroitin sulfate synthase 3
Teashirt homolog 2	TSHZ2		64091	POPDC2	popeye domain containing 2
Mast/stem cell growth factor receptor Kit	KIT		2028	ENPEP	glutamyl aminopeptidase (aminopeptidase A)
	HSPB7		90139	TSPAN18	tetraspanin 18
Peptidyl-glycine alpha-amidating monooxygenase;Peptidylglycine alpha-hydroxylating monooxygenase;Peptidyl-alpha-hydroxyglycine alpha-amidating lyase	PAM		91351	DDX60L	DEAD (Asp-Glu-Ala-Asp) box polypeptide 60-like
			387763	C11orf96	chromosome 11 open reading frame 96
			285195	SLC9A9	solute carrier family 9 (sodium/hydrogen exchanger), member 9
			9764	KIAA0513	KIAA0513
			79832	QSER1	glutamine and serine rich 1
			7705	ZNF146	zinc finger protein 146
			55270	NUDT15	nudix (nucleoside diphosphate linked moiety X)-type motif 15
			3960	LGALS4	lectin, galactoside-binding, soluble, 4
			6035	RNASE1	ribonuclease, RNase A family, 1 (pancreatic)
			138429	PIP5KL1	phosphatidylinositol-4-phosphate 5-kinase-like 1
			56107	PCDHGA9	protocadherin gamma subfamily A, 9
			56099	PCDHGB7	protocadherin gamma subfamily B, 7
			10350	ABCA9	ATP-binding cassette, sub-family A (ABC1), member 9
			4677	NARS	asparaginyl-tRNA synthetase
			246269	LACE1	lactation elevated 1
			220869	CBWD5	COBW domain containing 5
			23498	HAAO	3-hydroxyanthranilate 3,4-dioxygenase
			79178	THTPA	thiamine triphosphatase
			51700	CYB5R2	cytochrome b5 reductase 2
			84620	ST6GAL2	ST6 beta-galactosamide alpha-2,6-sialyltranferase 2
			64839	FBXL17	F-box and leucine-rich repeat protein 17
			728489	DNLZ	DNL-type zinc finger
			3049	HBQ1	hemoglobin, theta 1
			64777	RMND5B	required for meiotic nuclear division 5 homolog B (S. cerevisiae)
			84281	C2orf88	chromosome 2 open reading frame 88
			23148	NACAD	NAC alpha domain containing
			13	AADAC	arylacetamide deacetylase (esterase)
			364	AQP7	aquaporin 7
			7586	ZKSCAN1	zinc finger with KRAB and SCAN domains 1
			8916	HERC3	hect domain and RLD 3
			158471	PRUNE2	prune homolog 2 (Drosophila)
			8528	DDO	D-aspartate oxidase
			54850	FBXL12	F-box and leucine-rich repeat protein 12
			146542	ZNF688	zinc finger protein 688
			26022	TMEM98	transmembrane protein 98
			8511	MMP23A	matrix metallopeptidase 23A (pseudogene)
			9729	KIAA0408	KIAA0408
			90324	CCDC97	coiled-coil domain containing 97
			283337	ZNF740	zinc finger protein 740
			388284	C16orf86	chromosome 16 open reading frame 86
			118472	ZNF511	zinc finger protein 511
			729991	MEF2BNB	MEF2B neighbor
			9836	LCMT2	leucine carboxyl methyltransferase 2
			57479	PRR12	proline rich 12
			7268	TTC4	tetratricopeptide repeat domain 4
			92292	GLYATL1	glycine-N-acyltransferase-like 1
			84993	UBL7	ubiquitin-like 7 (bone marrow stromal cell-derived)
			285016	FAM150B	family with sequence similarity 150, member B
			28793	IGLV3-25	immunoglobulin lambda variable 3-25
			28930	IGKV1-39	immunoglobulin kappa variable 1-39 (gene/pseudogene)
			28392	IGHV4-59	immunoglobulin heavy variable 4-59
			28455	IGHV2-26	immunoglobulin heavy variable 2-26

## Sheet: EC 2fold
Protein names	Gene names		Gene Set enrichment analysis
10 kDa heat shock protein, mitochondrial	HSPE1
14-3-3 protein epsilon	YWHAE		Overlap Results
17-beta-hydroxysteroid dehydrogenase 14	HSD17B14
1-acyl-sn-glycerol-3-phosphate acyltransferase epsilon	AGPAT5		Collection(s):	C1, C2, C3, C4, C5, C6, C7, H
1-phosphatidylinositol 4,5-bisphosphate phosphodiesterase gamma-1	PLCG1		# overlaps shown:	100
1-phosphatidylinositol 4,5-bisphosphate phosphodiesterase gamma-2;Phosphoinositide phospholipase C	PLCG2		# genesets in collections:	17779
2-5-oligoadenylate synthase 2	OAS2		# genes in comparison (n):	949
26S proteasome non-ATPase regulatory subunit 14	PSMD14		# genes in universe (N):	45956
26S proteasome non-ATPase regulatory subunit 4	PSMD4
28S ribosomal protein S5, mitochondrial	MRPS5		Gene Set Name	# Genes in Gene Set (K)	Description	# Genes in Overlap (k)	k/K	p-value	FDR q-value
2-amino-3-carboxymuconate-6-semialdehyde decarboxylase	ACMSD		BOQUEST_STEM_CELL_DN	216	Genes down-regulated in freshly isolated CD31- [GeneID=5175] (stromal stem cells from adipose tissue) versus the CD31+ (non-stem) counterparts.	77	0.3565	4.09e-73	7.27e-69
3(2),5-bisphosphate nucleotidase 1	BPNT1		CUI_TCF21_TARGETS_2_DN	830	All significantly down-regulated genes in kidney glomeruli isolated from TCF21 [Gene ID=6943] knockout mice.	111	0.1337	6.02e-56	5.35e-52
39S ribosomal protein L14, mitochondrial	MRPL14		TTTNNANAGCYR_UNKNOWN	2274	Genes having at least one occurence of the highly conserved motif M169 TTTNNANAGCYR in the region spanning up to 4 kb around their tarnscription start sites. The motif does not match any known transcription factor binding site.	169	0.0743	2.24e-48	1.33e-44
39S ribosomal protein L18, mitochondrial	MRPL18		GO_IMMUNE_SYSTEM_PROCESS	1984	Any process involved in the development or functioning of the immune system, an organismal system for calibrated responses to potential internal or invasive threats.	154	0.0776	3.07e-46	1.36e-42
39S ribosomal protein L50, mitochondrial	MRPL50		TGANTCA_AP1_C	2485	Genes having at least one occurence of the highly conserved motif M7 TGANTCA in the region spanning up to 4 kb around their tarnscription start sites. The motif matches transcription factor binding site V$AP1_C in v7.4 TRANSFAC.	168	0.0676	1.16e-42	4.13e-39
39S ribosomal protein L52, mitochondrial	MRPL52		GO_BIOLOGICAL_ADHESION	1032	The attachment of a cell or organism to a substrate, another cell, or other organism. Biological adhesion includes intracellular attachment between membrane regions.	103	0.0998	4.05e-40	1.2e-36
39S ribosomal protein L54, mitochondrial	MRPL54		GO_INTRACELLULAR_VESICLE	1259	Any vesicle that is part of the intracellular region.	113	0.0898	1.4e-39	3.56e-36
40S ribosomal protein S10	RPS10		GO_POSITIVE_REGULATION_OF_MOLECULAR_FUNCTION	1791	Any process that activates or increases the rate or extent of a molecular function, an elemental biological activity occurring at the molecular level, such as catalysis or binding.	134	0.0748	2.27e-38	5.05e-35
5-methylcytosine rRNA methyltransferase NSUN4	NSUN4		GO_REGULATION_OF_HYDROLASE_ACTIVITY	1327	Any process that modulates the frequency, rate or extent of hydrolase activity, the catalysis of the hydrolysis of various bonds, e.g. C-O, C-N, C-C, phosphoric anhydride bonds, etc. Hydrolase is the systematic name for any enzyme of EC class 3.	112	0.0844	9.63e-37	1.9e-33
60S ribosomal protein L35	RPL35		PILON_KLF1_TARGETS_DN	1972	Genes down-regulated in erythroid progenitor cells from fetal livers of E13.5 embryos with KLF1 [GeneID=10661] knockout compared to those from the wild type embryos.	138	0.07	2.12e-36	3.77e-33
85/88 kDa calcium-independent phospholipase A2	PLA2G6		YRTCANNRCGC_UNKNOWN	2940	Genes having at least one occurence of the highly conserved motif M115 YRTCANNRCGC in the region spanning up to 4 kb around their tarnscription start sites. The motif does not match any known transcription factor binding site.	173	0.0588	3.37e-36	5.45e-33
Absent in melanoma 1 protein	AIM1		TGCTGAY_UNKNOWN	1085	Genes having at least one occurence of the highly conserved motif M92 TGCTGAY in the region spanning up to 4 kb around their tarnscription start sites. The motif does not match any known transcription factor binding site.	100	0.0922	5.33e-36	7.89e-33
Actin filament-associated protein 1-like 1	AFAP1L1		GO_PHOSPHATE_CONTAINING_COMPOUND_METABOLIC_PROCESS	1977	The chemical reactions and pathways involving the phosphate group, the anion or salt of any phosphoric acid.	137	0.0693	1.11e-35	1.52e-32
Actin filament-associated protein 1-like 2	AFAP1L2		GO_POSITIVE_REGULATION_OF_RESPONSE_TO_STIMULUS	1929	Any process that activates, maintains or increases the rate of a response to a stimulus. Response to stimulus is a change in state or activity of a cell or an organism (in terms of movement, secretion, enzyme production, gene expression, etc.) as a result of a stimulus.	135	0.07	1.35e-35	1.71e-32
Actin, gamma-enteric smooth muscle	ACTG2		GO_POSITIVE_REGULATION_OF_CATALYTIC_ACTIVITY	1518	Any process that activates or increases the activity of an enzyme.	118	0.0777	2.7e-35	3.2e-32
Actin-binding LIM protein 2	ABLIM2		GO_RESPONSE_TO_EXTERNAL_STIMULUS	1821	Any process that results in a change in state or activity of a cell or an organism (in terms of movement, secretion, enzyme production, gene expression, etc.) as a result of an external stimulus.	130	0.0714	3.98e-35	4.42e-32
Actin-binding LIM protein 3	ABLIM3		GO_CELL_JUNCTION	1151	A cellular component that forms a specialized region of connection between two or more cells or between a cell and the extracellular matrix. At a cell junction, anchoring proteins extend through the plasma membrane to link cytoskeletal proteins in one cell to cytoskeletal proteins in neighboring cells or to proteins in the extracellular matrix.	101	0.0877	1.49e-34	1.56e-31
Actin-related protein 8	ACTR8		GO_INTRACELLULAR_SIGNAL_TRANSDUCTION	1572	The process in which a signal is passed on to downstream components within the cell, which become activated themselves to further propagate the signal and finally trigger a change in the function or state of the cell.	119	0.0757	1.67e-34	1.65e-31
Activated CDC42 kinase 1	TNK2		GO_CIRCULATORY_SYSTEM_DEVELOPMENT	788	The process whose specific outcome is the progression of the circulatory system over time, from its formation to the mature structure. The circulatory system is the organ system that passes nutrients (such as amino acids and electrolytes), gases, hormones, blood cells, etc. to and from cells in the body to help fight diseases and help stabilize body temperature and pH to maintain homeostasis.	83	0.1053	4.3e-34	4.03e-31
Activating signal cointegrator 1	TRIP4		GO_CYTOSKELETON	1967	Any of the various filamentous elements that form the internal framework of cells, and typically remain after treatment of the cells with mild detergent to remove membrane constituents and soluble components of the cytoplasm. The term embraces intermediate filaments, microfilaments, microtubules, the microtrabecular lattice, and other structures characterized by a polymeric filamentous nature and…	133	0.0676	1.55e-33	1.38e-30
Active regulator of SIRT1	RPS19BP1		GO_MOLECULAR_FUNCTION_REGULATOR	1353	A molecular function that modulates the activity of a gene product or complex. Examples include enzyme regulators and channel regulators.	108	0.0798	2.67e-33	2.26e-30
Acyl-coenzyme A thioesterase 9, mitochondrial	ACOT9		GO_VASCULATURE_DEVELOPMENT	469	The process whose specific outcome is the progression of the vasculature over time, from its formation to the mature structure. The vasculature is an interconnected tubular multi-tissue structure that contains fluid that is actively transported around the organism.	64	0.1365	5.51e-33	4.46e-30
Acyl-coenzyme A thioesterase THEM4	THEM4		GO_SMALL_MOLECULE_METABOLIC_PROCESS	1767	The chemical reactions and pathways involving small molecules, any low molecular weight, monomeric, non-encoded molecule.	124	0.0702	8.99e-33	6.95e-30
Acylpyruvase FAHD1, mitochondrial	FAHD1		TGGAAA_NFAT_Q4_01	2061	Genes having at least one occurence of the highly conserved motif M55 TGGAAA in the region spanning up to 4 kb around their tarnscription start sites. The motif matches transcription factor binding site V$NFAT_Q4_01 in v7.4 TRANSFAC.	135	0.0655	1.22e-32	9.05e-30
Adenylosuccinate synthetase isozyme 2	ADSS		GO_REGULATION_OF_CELL_PROLIFERATION	1496	Any process that modulates the frequency, rate or extent of cell proliferation.	110	0.0735	8.47e-31	6.03e-28
ADM;Adrenomedullin;Proadrenomedullin N-20 terminal peptide	ADM		GO_REGULATION_OF_TRANSPORT	1804	Any process that modulates the frequency, rate or extent of the directed movement of substances (such as macromolecules, small molecules, ions) into, out of or within a cell, or between cells, by means of some agent such as a transporter or pore.	122	0.0676	9.65e-31	6.6e-28
ADP/ATP translocase 2;ADP/ATP translocase 2, N-terminally processed	SLC25A5		GO_ANGIOGENESIS	293	Blood vessel formation when new vessels emerge from the proliferation of pre-existing blood vessels.	50	0.1706	1.18e-30	7.75e-28
ADP-ribosylation factor-like protein 8A	ARL8A		GO_VESICLE_MEDIATED_TRANSPORT	1239	A cellular transport process in which transported substances are moved in membrane-bounded vesicles; transported substances are enclosed in the vesicle lumen or located in the vesicle membrane. The process begins with a step that directs a substance to the forming vesicle, and includes vesicle budding and coating. Vesicles are then targeted to, and fuse with, an acceptor membrane.	99	0.0799	1.4e-30	8.88e-28
Afadin	MLLT4		MODULE_5	434	Lung genes.	59	0.1359	2.13e-30	1.3e-27
A-kinase anchor protein 13	AKAP13		GO_REGULATION_OF_CELLULAR_COMPONENT_MOVEMENT	771	Any process that modulates the frequency, rate or extent of the movement of a cellular component.	77	0.0999	3.9e-30	2.31e-27
A-kinase anchor protein SPHKAP	SPHKAP		GO_ENZYME_BINDING	1737	Interacting selectively and non-covalently with any enzyme.	118	0.0679	6.6e-30	3.79e-27
Alcohol dehydrogenase 1A	ADH1A		GO_BLOOD_VESSEL_MORPHOGENESIS	364	The process in which the anatomical structures of blood vessels are generated and organized. The blood vessel is the vasculature carrying blood.	54	0.1484	7.62e-30	4.24e-27
Alcohol dehydrogenase 4	ADH4		GO_CELLULAR_RESPONSE_TO_ORGANIC_SUBSTANCE	1848	Any process that results in a change in state or activity of a cell (in terms of movement, secretion, enzyme production, gene expression, etc.) as a result of an organic substance stimulus.	122	0.066	8.87e-30	4.78e-27
Aldehyde dehydrogenase, mitochondrial	ALDH2		YGCANTGCR_UNKNOWN	1294	Genes having at least one occurence of the highly conserved motif M96 YGCANTGCR in the region spanning up to 4 kb around their tarnscription start sites. The motif does not match any known transcription factor binding site.	100	0.0773	1e-29	5.24e-27
Allergin-1	MILR1		GO_REGULATION_OF_INTRACELLULAR_SIGNAL_TRANSDUCTION	1656	Any process that modulates the frequency, rate or extent of intracellular signal transduction.	114	0.0688	2.15e-29	1.09e-26
Allograft inflammatory factor 1-like	AIF1L		GO_CATABOLIC_PROCESS	1773	The chemical reactions and pathways resulting in the breakdown of substances, including the breakdown of carbon compounds with the liberation of energy for use by the cell or organism.	118	0.0666	4.11e-29	2.03e-26
Alpha-1B-glycoprotein	A1BG		GO_POSITIVE_REGULATION_OF_HYDROLASE_ACTIVITY	905	Any process that activates or increases the frequency, rate or extent of hydrolase activity, the catalysis of the hydrolysis of various bonds.	82	0.0906	4.22e-29	2.03e-26
Alpha-endosulfine	ENSA		GO_REGULATION_OF_IMMUNE_SYSTEM_PROCESS	1403	Any process that modulates the frequency, rate, or extent of an immune system process.	103	0.0734	8.47e-29	3.96e-26
Alpha-N-acetylgalactosaminide alpha-2,6-sialyltransferase 3	ST6GALNAC3		GO_ENDOPLASMIC_RETICULUM	1631	The irregular network of unit membranes, visible only by electron microscopy, that occurs in the cytoplasm of many eukaryotic cells. The membranes form a complex meshwork of tubular channels, which are often expanded into slitlike cavities called cisternae. The ER takes two forms, rough (or granular), with ribosomes adhering to the outer surface, and smooth (with no ribosomes attached).	112	0.0687	8.68e-29	3.96e-26
Alpha-sarcoglycan	SGCA		GO_MEMBRANE_REGION	1134	A membrane that is a part of a larger membrane. Examples include the apical region of the plasma membrane of an epithelial cell and the various regions of the endoplasmic reticulum membrane.	91	0.0802	2.77e-28	1.23e-25
Alpha-synuclein	SNCA		GO_RECEPTOR_BINDING	1476	Interacting selectively and non-covalently with one or more specific sites on a receptor molecule, a macromolecule that undergoes combination with a hormone, neurotransmitter, drug or intracellular messenger to initiate a change in cell function.	105	0.0711	3.08e-28	1.34e-25
Amine oxidase [flavin-containing] A	MAOA		GO_ANATOMICAL_STRUCTURE_FORMATION_INVOLVED_IN_MORPHOGENESIS	957	The developmental process pertaining to the initial formation of an anatomical structure from unspecified parts. This process begins with the specific processes that contribute to the appearance of the discrete structure and ends when the structural rudiment is recognizable. An anatomical structure is any biological entity that occupies space and is distinguished from its surroundings. Anatomical…	83	0.0867	3.89e-28	1.64e-25
Amyloid beta A4 precursor protein-binding family A member 1	APBA1		BLALOCK_ALZHEIMERS_DISEASE_UP	1691	Genes up-regulated in brain from patients with Alzheimer's disease.	113	0.0668	4.95e-28	2.05e-25
Amyloid-like protein 2	APLP2		TTGCWCAAY_CEBPB_02	1972	Genes having at least one occurence of the highly conserved motif M172 TTGCWCAAY in the region spanning up to 4 kb around their tarnscription start sites. The motif matches transcription factor binding site V$CEBPB_02 in v7.4 TRANSFAC.	123	0.0624	8.96e-28	3.62e-25
Amyloid-like protein 2	APLP2		WWTAAGGC_UNKNOWN	1896	Genes having at least one occurence of the highly conserved motif M127 WWTAAGGC in the region spanning up to 4 kb around their tarnscription start sites. The motif does not match any known transcription factor binding site.	120	0.0633	1.18e-27	4.66e-25
Anaphase-promoting complex subunit CDC26	CDC26		GO_CELL_PROJECTION	1786	A prolongation or process extending from a cell, e.g. a flagellum or axon.	115	0.0644	3.85e-27	1.49e-24
Angiogenin	ANG		GO_REGULATION_OF_ANATOMICAL_STRUCTURE_MORPHOGENESIS	1021	Any process that modulates the frequency, rate or extent of anatomical structure morphogenesis.	84	0.0823	6.81e-27	2.57e-24
Angiopoietin-1 receptor	TEK		CHEN_METABOLIC_SYNDROM_NETWORK	1210	Genes forming the macrophage-enriched metabolic network (MEMN) claimed to have a causal relationship with the metabolic syndrom traits.	92	0.076	7.15e-27	2.65e-24
Angiopoietin-2	ANGPT2		RODWELL_AGING_KIDNEY_UP	487	Genes whose expression increases with age in normal kidney.	58	0.1191	7.53e-27	2.73e-24
Angiopoietin-related protein 4	ANGPTL4		MEISSNER_BRAIN_HCP_WITH_H3K4ME3_AND_H3K27ME3	1069	Genes with high-CpG-density promoters (HCP) bearing histone H3 dimethylation at K4 (H3K4me2) and trimethylation at K27 (H3K27me3) in brain.	86	0.0804	7.68e-27	2.73e-24
Ankyrin repeat and SOCS box protein 2	ASB2		GO_REGULATION_OF_PHOSPHORUS_METABOLIC_PROCESS	1618	Any process that modulates the frequency, rate or extent of the chemical reactions and pathways involving phosphorus or compounds containing phosphorus.	107	0.0661	3.42e-26	1.19e-23
Ankyrin repeat and SOCS box protein 7	ASB7		GO_CYTOPLASMIC_VESICLE_PART	601	Any constituent part of cytoplasmic vesicle, a vesicle formed of membrane or protein, found in the cytoplasm of a cell.	63	0.1048	5.63e-26	1.93e-23
Ankyrin repeat domain-containing protein 1	ANKRD1		GO_RESPONSE_TO_WOUNDING	563	Any process that results in a change in state or activity of a cell or an organism (in terms of movement, secretion, enzyme production, gene expression, etc.) as a result of a stimulus indicating damage to the organism.	61	0.1083	5.96e-26	2e-23
Ankyrin-1	ANK1		GO_CELL_DEVELOPMENT	1426	The process whose specific outcome is the progression of the cell over time, from its formation to the mature structure. Cell development does not include the steps involved in committing a cell to a specific fate.	99	0.0694	7.65e-26	2.52e-23
Annexin	ANXA3		GO_REGULATION_OF_MULTICELLULAR_ORGANISMAL_DEVELOPMENT	1672	Any process that modulates the frequency, rate or extent of multicellular organismal development.	108	0.0646	1.3e-25	4.2e-23
Annexin A3;Annexin	ANXA3		GO_REGULATION_OF_PROTEIN_MODIFICATION_PROCESS	1710	Any process that modulates the frequency, rate or extent of the covalent alteration of one or more amino acid residues within a protein.	109	0.0637	2.2e-25	6.99e-23
AP-1 complex subunit sigma-2	AP1S2		GO_IMMUNE_RESPONSE	1100	Any immune system process that functions in the calibrated response of an organism to a potential internal or invasive threat.	85	0.0773	2.38e-25	7.42e-23
AP-4 complex accessory subunit tepsin	ENTHD2		GO_POSITIVE_REGULATION_OF_CELL_COMMUNICATION	1532	Any process that increases the frequency, rate or extent of cell communication. Cell communication is the process that mediates interactions between a cell and its surroundings. Encompasses interactions such as signaling or attachment between one cell and another cell, between a cell and an extracellular matrix, or between a cell and any other aspect of its environment.	102	0.0666	3.28e-25	1e-22
Apolipoprotein A-V	APOA5		GO_WOUND_HEALING	470	The series of events that restore integrity to a damaged tissue, following an injury.	55	0.117	3.83e-25	1.15e-22
Apolipoprotein B receptor	APOBR		GO_RIBONUCLEOTIDE_BINDING	1860	Interacting selectively and non-covalently with a ribonucleotide, any compound consisting of a ribonucleoside that is esterified with (ortho)phosphate or an oligophosphate at any hydroxyl group on the ribose moiety.	114	0.0613	4.06e-25	1.2e-22
Apolipoprotein E	APOE		SWEET_LUNG_CANCER_KRAS_DN	435	Genes down-regulated in the Kras2LA mouse lung cancer model with mutated KRAS [GeneID=3845].	53	0.1218	4.15e-25	1.21e-22
Apolipoprotein(a)	LPA		GO_TISSUE_DEVELOPMENT	1518	The process whose specific outcome is the progression of a tissue over time, from its formation to the mature structure.	100	0.0659	2.22e-24	6.35e-22
Apoptosis-stimulating of p53 protein 1	PPP1R13B		GO_REGULATION_OF_CELL_DEATH	1472	Any process that modulates the rate or frequency of cell death. Cell death is the specific activation or halting of processes within a cell so that its vital functions markedly cease, rather than simply deteriorating gradually over time, which culminates in cell death.	98	0.0666	3.07e-24	8.65e-22
Arachidonate 5-lipoxygenase-activating protein	ALOX5AP		GO_ORGANONITROGEN_COMPOUND_METABOLIC_PROCESS	1796	The chemical reactions and pathways involving organonitrogen compound.	110	0.0612	3.2e-24	8.88e-22
Archaemetzincin-2	AMZ2		PEREZ_TP53_TARGETS	1174	Genes up-regulated in the HMEC cells (primary mammary epithelium) upon expression of TP53 [GeneID=7157] off adenoviral vector.	86	0.0733	4.49e-24	1.23e-21
Arf-GAP domain and FG repeat-containing protein 2	AGFG2		GO_EXTRACELLULAR_SPACE	1376	That part of a multicellular organism outside the cells proper, usually taken to be outside the plasma membranes, and occupied by fluid.	94	0.0683	4.58e-24	1.23e-21
Arf-GAP with coiled-coil, ANK repeat and PH domain-containing protein 3	ACAP3		AAAYWAACM_HFH4_01	1890	Genes having at least one occurence of the highly conserved motif M139 AAAYWAACM in the region spanning up to 4 kb around their tarnscription start sites. The motif matches transcription factor binding site V$HFH4_01 in v7.4 TRANSFAC.	113	0.0598	5.04e-24	1.34e-21
Arf-GAP with dual PH domain-containing protein 1	ADAP1		GO_REGULATION_OF_CELLULAR_LOCALIZATION	1277	Any process that modulates the frequency, rate or extent of a process in which a cell, a substance, or a cellular entity is transported to, or maintained in a specific location within or in the membrane of a cell.	90	0.0705	5.37e-24	1.4e-21
Arf-GAP with Rho-GAP domain, ANK repeat and PH domain-containing protein 3	ARAP3		BENPORATH_NANOG_TARGETS	988	Set 'Nanog targets': genes upregulated and identified by ChIP on chip as Nanog [GeneID=79923] transcription factor targets in human embryonic stem cells.	78	0.0789	6.6e-24	1.7e-21
Armadillo repeat protein deleted in velo-cardio-facial syndrome	ARVCF		REACTOME_HEMOSTASIS	466	Genes involved in Hemostasis	53	0.1137	1.1e-23	2.78e-21
Armadillo repeat-containing protein 10	ARMC10		GO_MOVEMENT_OF_CELL_OR_SUBCELLULAR_COMPONENT	1275	The directed, self-propelled movement of a cell or subcellular component without the involvement of an external agent such as a transporter or a pore.	89	0.0698	1.87e-23	4.69e-21
Aromatic-L-amino-acid decarboxylase	DDC		GO_DEFENSE_RESPONSE	1231	Reactions, triggered in response to the presence of a foreign body or the occurrence of an injury, which result in restriction of damage to the organism attacked or prevention/recovery from the infection caused by the attack.	87	0.0707	2.66e-23	6.57e-21
Arylsulfatase D	ARSD		GO_MITOCHONDRION	1633	A semiautonomous, self replicating organelle that occurs in varying numbers, shapes, and sizes in the cytoplasm of virtually all eukaryotic cells. It is notably the site of tissue respiration.	102	0.0625	4.02e-23	9.8e-21
Arylsulfatase E	ARSE		MODULE_117	731	Signaling.	65	0.0889	8.12e-23	1.95e-20
Ashwin	C2orf49		KRIGE_RESPONSE_TO_TOSEDOSTAT_6HR_DN	911	Genes down-regulated in HL-60 cells (acute promyelocytic leukemia, APL) after treatment with the aminopeptidase inhibitor tosedostat (CHR-2797) [PubChem=15547703] for 6 h.	73	0.0801	8.24e-23	1.95e-20
Aspartate aminotransferase, mitochondrial	GOT2		GO_ENZYME_REGULATOR_ACTIVITY	959	Binds to and modulates the activity of an enzyme.	75	0.0782	8.89e-23	2.08e-20
Asporin	ASPN		YOSHIMURA_MAPK8_TARGETS_UP	1305	Genes up-regulated in vascular smooth muscle cells (VSMC) by MAPK8 (JNK1) [GeneID=5599].	89	0.0682	8.99e-23	2.08e-20
ATP synthase subunit s, mitochondrial	ATP5S		SANA_TNF_SIGNALING_DN	90	Genes down-regulated in five primary endothelial cell types (lung, aortic, iliac, dermal, and colon) by TNF [GeneID=7124].	26	0.2889	9.14e-23	2.08e-20
ATPase inhibitor, mitochondrial	ATPIF1		GO_ANCHORING_JUNCTION	489	A cell junction that mechanically attaches a cell (and its cytoskeleton) to neighboring cells or to the extracellular matrix.	53	0.1084	1.05e-22	2.35e-20
ATP-binding cassette sub-family A member 3	ABCA3		SMID_BREAST_CANCER_NORMAL_LIKE_UP	476	Genes up-regulated in the normal-like subtype of breast cancer.	52	0.1092	1.86e-22	4.12e-20
ATP-dependent RNA helicase DDX55	DDX55		GO_REGULATION_OF_RESPONSE_TO_EXTERNAL_STIMULUS	926	Any process that modulates the frequency, rate or extent of a response to an external stimulus.	73	0.0788	2.13e-22	4.69e-20
Atypical chemokine receptor 3	ACKR3		GO_RESPONSE_TO_OXYGEN_CONTAINING_COMPOUND	1381	Any process that results in a change in state or activity of a cell or an organism (in terms of movement, secretion, enzyme production, gene expression, etc.) as a result of an oxygen-containing compound stimulus.	91	0.0659	2.99e-22	6.49e-20
Autophagy protein 5	ATG5		MODULE_45	583	Whole blood genes.	57	0.0978	4.02e-22	8.61e-20
BAG family molecular chaperone regulator 1	BAG1		GO_ENZYME_LINKED_RECEPTOR_PROTEIN_SIGNALING_PATHWAY	689	Any series of molecular signals initiated by the binding of an extracellular ligand to a receptor on the surface of the target cell, where the receptor possesses catalytic activity or is closely associated with an enzyme such as a protein kinase, and ending with regulation of a downstream cellular process, e.g. transcription.	62	0.09	4.42e-22	9.36e-20
Bcl10-interacting CARD protein	C9orf89		GO_GOLGI_APPARATUS	1445	A compound membranous cytoplasmic organelle of eukaryotic cells, consisting of flattened, ribosome-free vesicles arranged in a more or less regular stack. The Golgi apparatus differs from the endoplasmic reticulum in often having slightly thicker membranes, appearing in sections as a characteristic shallow semicircle so that the convex side (cis or entry face) abuts the endoplasmic reticulum, sec…	93	0.0644	5.09e-22	1.06e-19
Bcl-2-binding component 3	BBC3		NUYTTEN_NIPP1_TARGETS_DN	848	Genes down-regulated in PC3 cells (prostate cancer) after knockdown of NIPP1 [GeneID=5511] by RNAi.	69	0.0814	5.53e-22	1.14e-19
Beclin-1	BECN1		GO_LOCOMOTION	1114	Self-propelled movement of a cell or organism from one location to another.	80	0.0718	6.42e-22	1.3e-19
Beta-arrestin-1	ARRB1		GO_RESPONSE_TO_ENDOGENOUS_STIMULUS	1450	Any process that results in a change in state or activity of a cell or an organism (in terms of movement, secretion, enzyme production, gene expression, etc.) as a result of a stimulus arising within the organism.	93	0.0641	6.45e-22	1.3e-19
Beta-arrestin-1	ARRB1		GO_REGULATION_OF_GTPASE_ACTIVITY	673	Any process that modulates the rate of GTP hydrolysis by a GTPase.	61	0.0906	6.67e-22	1.33e-19
Beta-catenin-interacting protein 1	CTNNBIP1		MODULE_84	549	Immune (humoral) and inflammatory response.	55	0.1002	6.93e-22	1.37e-19
Beta-galactosidase-1-like protein	GLB1L		GO_NEGATIVE_REGULATION_OF_RESPONSE_TO_STIMULUS	1360	Any process that stops, prevents, or reduces the frequency, rate or extent of a response to a stimulus. Response to stimulus is a change in state or activity of a cell or an organism (in terms of movement, secretion, enzyme production, gene expression, etc.) as a result of a stimulus.	89	0.0654	1.4e-21	2.74e-19
Beta-galactoside alpha-2,6-sialyltransferase 1	ST6GAL1		TGACAGNY_MEIS1_01	1524	Genes having at least one occurence of the highly conserved motif M41 TGACAGNY in the region spanning up to 4 kb around their tarnscription start sites. The motif matches transcription factor binding site V$MEIS1_01 in v7.4 TRANSFAC.	95	0.0623	1.63e-21	3.14e-19
Betaine--homocysteine S-methyltransferase 1	BHMT		GO_POSITIVE_REGULATION_OF_MULTICELLULAR_ORGANISMAL_PROCESS	1395	Any process that activates or increases the frequency, rate or extent of an organismal process, any of the processes pertinent to the function of an organism above the cellular level; includes the integrated processes of tissues and organs.	90	0.0645	2.11e-21	4.03e-19
Beta-parvin	PARVB		ONKEN_UVEAL_MELANOMA_UP	783	Genes up-regulated in uveal melanoma: class 2 vs class 1 tumors.	65	0.083	3.16e-21	5.97e-19
Beta-secretase 2	BACE2		GSE21379_WT_VS_SAP_KO_TFH_CD4_TCELL_UP	200	Genes up-regulated in CD4 [GeneID=920] follicular helper T cells (Tfh) with SH2D1A [GeneID=4068] knockout versus wildtype Tfh cells.	34	0.17	3.28e-21	6.14e-19
Bile acid-CoA:amino acid N-acyltransferase	BAAT		GO_ADENYL_NUCLEOTIDE_BINDING	1514	Interacting selectively and non-covalently with adenyl nucleotides, any compound consisting of adenosine esterified with (ortho)phosphate.	94	0.0621	3.54e-21	6.55e-19
Bile salt export pump	ABCB11		GO_RNA_BINDING	1598	Interacting selectively and non-covalently with an RNA molecule or a portion thereof.	97	0.0607	3.8e-21	6.96e-19
Bone marrow proteoglycan;Eosinophil granule major basic protein	PRG2		GO_PLASMA_MEMBRANE_REGION	929	A membrane that is a (regional) part of the plasma membrane.	71	0.0764	4.71e-21	8.54e-19
Bone marrow stromal antigen 2	BST2		GO_PHOSPHORYLATION	1228	The process of introducing a phosphate group into a molecule, usually with the formation of a phosphoric ester, a phosphoric anhydride or a phosphoric amide.	83	0.0676	4.78e-21	8.58e-19
Bone morphogenetic protein 6	BMP6		GO_REGULATION_OF_CELLULAR_COMPONENT_BIOGENESIS	767	Any process that modulates the frequency, rate or extent of cellular component biogenesis, a process that results in the biosynthesis of constituent macromolecules, assembly, and arrangement of constituent parts of a cellular component.	64	0.0834	4.93e-21	8.77e-19
Bone morphogenetic protein receptor type-2	BMPR2
Breakpoint cluster region protein	BCR
Breast cancer anti-estrogen resistance protein 1	BCAR1		Gene/Gene Set Overlap Matrix
Bromodomain adjacent to zinc finger domain protein 2A	BAZ2A
BTB/POZ domain-containing adapter for CUL3-mediated RhoA degradation protein 2	TNFAIP1		Entrez Gene Id	Gene Symbol	Gene Description	BOQUEST_STEM_CELL_DN	CUI_TCF21_TARGETS_2_DN	TTTNNANAGCYR_UNKNOWN	GO_IMMUNE_SYSTEM_PROCESS	TGANTCA_AP1_C
BTB/POZ domain-containing protein KCTD15	KCTD15		10019	SH2B3	SH2B adaptor protein 3	BOQUEST_STEM_CELL_DN	CUI_TCF21_TARGETS_2_DN	TTTNNANAGCYR_UNKNOWN	GO_IMMUNE_SYSTEM_PROCESS
CAAX prenyl protease 2	RCE1		2313	FLI1	Friend leukemia virus integration 1	BOQUEST_STEM_CELL_DN	CUI_TCF21_TARGETS_2_DN	TTTNNANAGCYR_UNKNOWN	GO_IMMUNE_SYSTEM_PROCESS
Cadherin-17	CDH17		27253	PCDH17	protocadherin 17	BOQUEST_STEM_CELL_DN	CUI_TCF21_TARGETS_2_DN	TTTNNANAGCYR_UNKNOWN		TGANTCA_AP1_C
Cadherin-5	CDH5		5583	PRKCH	protein kinase C, eta	BOQUEST_STEM_CELL_DN	CUI_TCF21_TARGETS_2_DN	TTTNNANAGCYR_UNKNOWN		TGANTCA_AP1_C
Calcitonin gene-related peptide type 1 receptor	CALCRL		2078	ERG	v-ets erythroblastosis virus E26 oncogene homolog (avian)	BOQUEST_STEM_CELL_DN	CUI_TCF21_TARGETS_2_DN	TTTNNANAGCYR_UNKNOWN		TGANTCA_AP1_C
Calcium and integrin-binding protein 1	CIB1		256949	KANK3	KN motif and ankyrin repeat domains 3	BOQUEST_STEM_CELL_DN	CUI_TCF21_TARGETS_2_DN	TTTNNANAGCYR_UNKNOWN		TGANTCA_AP1_C
Calcium/calmodulin-dependent protein kinase type II subunit alpha	CAMK2A		7010	TEK	TEK tyrosine kinase, endothelial	BOQUEST_STEM_CELL_DN	CUI_TCF21_TARGETS_2_DN		GO_IMMUNE_SYSTEM_PROCESS
Calcium-binding mitochondrial carrier protein Aralar2	SLC25A13		3384	ICAM2	intercellular adhesion molecule 2	BOQUEST_STEM_CELL_DN	CUI_TCF21_TARGETS_2_DN		GO_IMMUNE_SYSTEM_PROCESS
Calcium-dependent secretion activator 2	CADPS2		1948	EFNB2	ephrin-B2	BOQUEST_STEM_CELL_DN	CUI_TCF21_TARGETS_2_DN		GO_IMMUNE_SYSTEM_PROCESS
Calcium-transporting ATPase type 2C member 1	ATP2C1		2321	FLT1	fms-related tyrosine kinase 1 (vascular endothelial growth factor/vascular permeability factor receptor)	BOQUEST_STEM_CELL_DN	CUI_TCF21_TARGETS_2_DN		GO_IMMUNE_SYSTEM_PROCESS
Calmodulin-like protein 5	CALML5		4855	NOTCH4	notch 4	BOQUEST_STEM_CELL_DN	CUI_TCF21_TARGETS_2_DN		GO_IMMUNE_SYSTEM_PROCESS
cAMP-dependent protein kinase inhibitor gamma	PKIG		22885	ABLIM3	actin binding LIM protein family, member 3	BOQUEST_STEM_CELL_DN	CUI_TCF21_TARGETS_2_DN			TGANTCA_AP1_C
cAMP-dependent protein kinase type II-beta regulatory subunit	PRKAR2B		5787	PTPRB	protein tyrosine phosphatase, receptor type, B	BOQUEST_STEM_CELL_DN	CUI_TCF21_TARGETS_2_DN			TGANTCA_AP1_C
cAMP-specific 3,5-cyclic phosphodiesterase 4D	PDE4D		1003	CDH5	cadherin 5, type 2 (vascular endothelium)	BOQUEST_STEM_CELL_DN	CUI_TCF21_TARGETS_2_DN
Carbohydrate sulfotransferase 7	CHST7		51294	PCDH12	protocadherin 12	BOQUEST_STEM_CELL_DN	CUI_TCF21_TARGETS_2_DN
Carbonic anhydrase-related protein	CA8		57608	KIAA1462	KIAA1462	BOQUEST_STEM_CELL_DN	CUI_TCF21_TARGETS_2_DN
Carbonyl reductase family member 4	CBR4		64123	ELTD1	EGF, latrophilin and seven transmembrane domain containing 1	BOQUEST_STEM_CELL_DN	CUI_TCF21_TARGETS_2_DN
Carboxypeptidase A1	CPA1		22899	ARHGEF15	Rho guanine nucleotide exchange factor (GEF) 15	BOQUEST_STEM_CELL_DN	CUI_TCF21_TARGETS_2_DN
Carcinoembryonic antigen-related cell adhesion molecule 1	CEACAM1		55303	GIMAP4	GTPase, IMAP family member 4	BOQUEST_STEM_CELL_DN	CUI_TCF21_TARGETS_2_DN
Cardiac phospholamban	PLN		80177	MYCT1	myc target 1	BOQUEST_STEM_CELL_DN	CUI_TCF21_TARGETS_2_DN
Carnitine O-palmitoyltransferase 1, muscle isoform	CPT1B		79812	MMRN2	multimerin 2	BOQUEST_STEM_CELL_DN	CUI_TCF21_TARGETS_2_DN
Cartilage intermediate layer protein 2;Cartilage intermediate layer protein 2 C1;Cartilage intermediate layer protein 2 C2	CILP2		221981	THSD7A	thrombospondin, type I, domain containing 7A	BOQUEST_STEM_CELL_DN	CUI_TCF21_TARGETS_2_DN
Cartilage oligomeric matrix protein	COMP		4071	TM4SF1	transmembrane 4 L six family member 1	BOQUEST_STEM_CELL_DN	CUI_TCF21_TARGETS_2_DN
Casein kinase I isoform epsilon	CSNK1E		51705	EMCN	endomucin	BOQUEST_STEM_CELL_DN	CUI_TCF21_TARGETS_2_DN
Caspase recruitment domain-containing protein 8	CARD8		474344	GIMAP6	GTPase, IMAP family member 6	BOQUEST_STEM_CELL_DN	CUI_TCF21_TARGETS_2_DN
Caspase recruitment domain-containing protein 9	CARD9		1901	S1PR1	sphingosine-1-phosphate receptor 1	BOQUEST_STEM_CELL_DN		TTTNNANAGCYR_UNKNOWN	GO_IMMUNE_SYSTEM_PROCESS	TGANTCA_AP1_C
Caspase-10;Caspase-10 subunit p23/17;Caspase-10 subunit p12	CASP10		2122	MECOM	MDS1 and EVI1 complex locus	BOQUEST_STEM_CELL_DN		TTTNNANAGCYR_UNKNOWN	GO_IMMUNE_SYSTEM_PROCESS
Caspase-6;Caspase-6 subunit p18;Caspase-6 subunit p11	CASP6		54874	FNBP1L	formin binding protein 1-like	BOQUEST_STEM_CELL_DN		TTTNNANAGCYR_UNKNOWN		TGANTCA_AP1_C
Catechol O-methyltransferase domain-containing protein 1	COMTD1		8578	SCARF1	scavenger receptor class F, member 1	BOQUEST_STEM_CELL_DN		TTTNNANAGCYR_UNKNOWN
Cathepsin S	CTSS		9289	GPR56	G protein-coupled receptor 56	BOQUEST_STEM_CELL_DN		TTTNNANAGCYR_UNKNOWN
Caveolin-2	CAV2		64411	ARAP3	ArfGAP with RhoGAP domain, ankyrin repeat and PH domain 3	BOQUEST_STEM_CELL_DN		TTTNNANAGCYR_UNKNOWN
Caveolin-3	CAV3		9535	GMFG	glia maturation factor, gamma	BOQUEST_STEM_CELL_DN		TTTNNANAGCYR_UNKNOWN
CB1 cannabinoid receptor-interacting protein 1	CNRIP1		54922	RASIP1	Ras interacting protein 1	BOQUEST_STEM_CELL_DN		TTTNNANAGCYR_UNKNOWN
CCR4-NOT transcription complex subunit 6	CNOT6		7980	TFPI2	tissue factor pathway inhibitor 2	BOQUEST_STEM_CELL_DN		TTTNNANAGCYR_UNKNOWN
CCR4-NOT transcription complex subunit 6-like	CNOT6L		7075	TIE1	tyrosine kinase with immunoglobulin-like and EGF-like domains 1	BOQUEST_STEM_CELL_DN		TTTNNANAGCYR_UNKNOWN
CD2 antigen cytoplasmic tail-binding protein 2	CD2BP2		7102	TSPAN7	tetraspanin 7	BOQUEST_STEM_CELL_DN		TTTNNANAGCYR_UNKNOWN
CD82 antigen	CD82		3655	ITGA6	integrin, alpha 6	BOQUEST_STEM_CELL_DN			GO_IMMUNE_SYSTEM_PROCESS	TGANTCA_AP1_C
CD9 antigen;Tetraspanin	CD9		5420	PODXL	podocalyxin-like	BOQUEST_STEM_CELL_DN			GO_IMMUNE_SYSTEM_PROCESS	TGANTCA_AP1_C
Cdc42 effector protein 5	CDC42EP5		50848	F11R	F11 receptor	BOQUEST_STEM_CELL_DN			GO_IMMUNE_SYSTEM_PROCESS
Cell surface glycoprotein MUC18	MCAM		22918	CD93	CD93 molecule	BOQUEST_STEM_CELL_DN			GO_IMMUNE_SYSTEM_PROCESS
Cellular nucleic acid-binding protein	CNBP		5175	PECAM1	platelet/endothelial cell adhesion molecule	BOQUEST_STEM_CELL_DN			GO_IMMUNE_SYSTEM_PROCESS
Centrosomal protein C10orf90	C10orf90		8809	IL18R1	interleukin 18 receptor 1	BOQUEST_STEM_CELL_DN			GO_IMMUNE_SYSTEM_PROCESS
Centrosomal protein of 104 kDa	CEP104		306	ANXA3	annexin A3	BOQUEST_STEM_CELL_DN			GO_IMMUNE_SYSTEM_PROCESS
Centrosomal protein of 152 kDa	CEP152		3791	KDR	kinase insert domain receptor (a type III receptor tyrosine kinase)	BOQUEST_STEM_CELL_DN			GO_IMMUNE_SYSTEM_PROCESS
Ceramide-1-phosphate transfer protein	CPTP		3106	HLA-B	major histocompatibility complex, class I, B	BOQUEST_STEM_CELL_DN			GO_IMMUNE_SYSTEM_PROCESS
cGMP-inhibited 3,5-cyclic phosphodiesterase B	PDE3B		3119	HLA-DQB1	major histocompatibility complex, class II, DQ beta 1	BOQUEST_STEM_CELL_DN			GO_IMMUNE_SYSTEM_PROCESS
Charged multivesicular body protein 1a	CHMP1A		3134	HLA-F	major histocompatibility complex, class I, F	BOQUEST_STEM_CELL_DN			GO_IMMUNE_SYSTEM_PROCESS
Checkpoint protein HUS1	HUS1		3937	LCP2	lymphocyte cytosolic protein 2 (SH2 domain containing leukocyte protein of 76kDa)	BOQUEST_STEM_CELL_DN			GO_IMMUNE_SYSTEM_PROCESS
Chondroitin sulfate N-acetylgalactosaminyltransferase 1	CSGALNACT1		684	BST2	bone marrow stromal cell antigen 2	BOQUEST_STEM_CELL_DN			GO_IMMUNE_SYSTEM_PROCESS
Chordin	CHRD		4860	PNP	purine nucleoside phosphorylase	BOQUEST_STEM_CELL_DN			GO_IMMUNE_SYSTEM_PROCESS
Chromobox protein homolog 5	CBX5		285	ANGPT2	angiopoietin 2	BOQUEST_STEM_CELL_DN			GO_IMMUNE_SYSTEM_PROCESS
Chromodomain Y-like protein	CDYL		7133	TNFRSF1B	tumor necrosis factor receptor superfamily, member 1B	BOQUEST_STEM_CELL_DN			GO_IMMUNE_SYSTEM_PROCESS
Clathrin heavy chain 2	CLTCL1		3669	ISG20	interferon stimulated exonuclease gene 20kDa	BOQUEST_STEM_CELL_DN			GO_IMMUNE_SYSTEM_PROCESS
Claudin-5;Claudin	CLDN5		6397	SEC14L1	SEC14-like 1 (S. cerevisiae)	BOQUEST_STEM_CELL_DN			GO_IMMUNE_SYSTEM_PROCESS
Cleavage and polyadenylation specificity factor subunit 1	CPSF1		6480	ST6GAL1	ST6 beta-galactosamide alpha-2,6-sialyltranferase 1	BOQUEST_STEM_CELL_DN			GO_IMMUNE_SYSTEM_PROCESS
CMP-sialic acid transporter	SLC35A1		54739	XAF1	XIAP associated factor 1	BOQUEST_STEM_CELL_DN			GO_IMMUNE_SYSTEM_PROCESS
Cob(I)yrinic acid a,c-diamide adenosyltransferase, mitochondrial	MMAB		7163	TPD52	tumor protein D52	BOQUEST_STEM_CELL_DN			GO_IMMUNE_SYSTEM_PROCESS
Cocaine- and amphetamine-regulated transcript protein;CART(1-39);CART(42-89)	CARTPT		7450	VWF	von Willebrand factor	BOQUEST_STEM_CELL_DN				TGANTCA_AP1_C
Coiled-coil domain-containing protein 115	CCDC115		7122	CLDN5	claudin 5	BOQUEST_STEM_CELL_DN				TGANTCA_AP1_C
Coiled-coil domain-containing protein 149	CCDC149		6405	SEMA3F	sema domain, immunoglobulin domain (Ig), short basic domain, secreted, (semaphorin) 3F	BOQUEST_STEM_CELL_DN				TGANTCA_AP1_C
Coiled-coil domain-containing protein 23	CCDC23		57228	SMAGP	small cell adhesion glycoprotein	BOQUEST_STEM_CELL_DN
Coiled-coil domain-containing protein 69	CCDC69		2050	EPHB4	EPH receptor B4	BOQUEST_STEM_CELL_DN
Coiled-coil domain-containing protein 85B	CCDC85B		10205	MPZL2	myelin protein zero-like 2	BOQUEST_STEM_CELL_DN
Coiled-coil-helix-coiled-coil-helix domain-containing protein 1	CHCHD1		3382	ICA1	islet cell autoantigen 1, 69kDa	BOQUEST_STEM_CELL_DN
Coiled-coil-helix-coiled-coil-helix domain-containing protein 7	CHCHD7		5287	PIK3C2B	phosphoinositide-3-kinase, class 2, beta polypeptide	BOQUEST_STEM_CELL_DN
Coilin	COIL		3563	IL3RA	interleukin 3 receptor, alpha (low affinity)	BOQUEST_STEM_CELL_DN
Collagen alpha-1(XI) chain	COL11A1		23348	DOCK9	dedicator of cytokinesis 9	BOQUEST_STEM_CELL_DN
Collagen alpha-1(XVIII) chain;Endostatin	COL18A1		22900	CARD8	caspase recruitment domain family, member 8	BOQUEST_STEM_CELL_DN
Collagen alpha-2(IV) chain;Canstatin	COL4A2		9267	CYTH1	cytohesin 1	BOQUEST_STEM_CELL_DN
Colorectal mutant cancer protein	MCC		4258	MGST2	microsomal glutathione S-transferase 2	BOQUEST_STEM_CELL_DN
Complement C1q tumor necrosis factor-related protein 3	C1QTNF3;C1QTNF3-AMACR		5791	PTPRE	protein tyrosine phosphatase, receptor type, E	BOQUEST_STEM_CELL_DN
Complement C1q tumor necrosis factor-related protein 5	C1QTNF5		11140	CDC37	cell division cycle 37 homolog (S. cerevisiae)	BOQUEST_STEM_CELL_DN
Complement C1q tumor necrosis factor-related protein 7	C1QTNF7		2791	GNG11	guanine nucleotide binding protein (G protein), gamma 11	BOQUEST_STEM_CELL_DN
Complement C1q tumor necrosis factor-related protein 8	C1QTNF8		7378	UPP1	uridine phosphorylase 1	BOQUEST_STEM_CELL_DN
Complement component C1q receptor	CD93		2171	FABP5	fatty acid binding protein 5 (psoriasis-associated)	BOQUEST_STEM_CELL_DN
Contactin-3	CNTN3		7105	TSPAN6	tetraspanin 6	BOQUEST_STEM_CELL_DN
Contactin-associated protein-like 3;Contactin-associated protein-like 3B	CNTNAP3;CNTNAP3B		54873	PALMD	palmdelphin	BOQUEST_STEM_CELL_DN
Copine-2	CPNE2		2534	FYN	FYN oncogene related to SRC, FGR, YES		CUI_TCF21_TARGETS_2_DN	TTTNNANAGCYR_UNKNOWN	GO_IMMUNE_SYSTEM_PROCESS	TGANTCA_AP1_C
Copine-8	CPNE8		961	CD47	CD47 molecule		CUI_TCF21_TARGETS_2_DN	TTTNNANAGCYR_UNKNOWN	GO_IMMUNE_SYSTEM_PROCESS
Coronin;Coronin-7	CORO7-PAM16;CORO7		54861	SNRK	SNF related kinase		CUI_TCF21_TARGETS_2_DN	TTTNNANAGCYR_UNKNOWN	GO_IMMUNE_SYSTEM_PROCESS
C-type lectin domain family 14 member A	CLEC14A		421	ARVCF	armadillo repeat gene deleted in velocardiofacial syndrome		CUI_TCF21_TARGETS_2_DN	TTTNNANAGCYR_UNKNOWN		TGANTCA_AP1_C
C-type lectin domain family 2 member B	CLEC2B		10411	RAPGEF3	Rap guanine nucleotide exchange factor (GEF) 3		CUI_TCF21_TARGETS_2_DN	TTTNNANAGCYR_UNKNOWN		TGANTCA_AP1_C
Cyclic AMP-dependent transcription factor ATF-6 beta;Processed cyclic AMP-dependent transcription factor ATF-6 beta	ATF6B		57509	MTUS1	microtubule associated tumor suppressor 1		CUI_TCF21_TARGETS_2_DN	TTTNNANAGCYR_UNKNOWN		TGANTCA_AP1_C
Cyclic AMP-dependent transcription factor ATF-7	ATF7		26051	PPP1R16B	protein phosphatase 1, regulatory subunit 16B		CUI_TCF21_TARGETS_2_DN	TTTNNANAGCYR_UNKNOWN		TGANTCA_AP1_C
Cyclin-dependent kinase 16	CDK16		357	SHROOM2	shroom family member 2		CUI_TCF21_TARGETS_2_DN	TTTNNANAGCYR_UNKNOWN		TGANTCA_AP1_C
Cyclin-dependent kinase 17	CDK17		79145	CHCHD7	coiled-coil-helix-coiled-coil-helix domain containing 7		CUI_TCF21_TARGETS_2_DN	TTTNNANAGCYR_UNKNOWN		TGANTCA_AP1_C
Cyclin-dependent kinase 18	CDK18		9732	DOCK4	dedicator of cytokinesis 4		CUI_TCF21_TARGETS_2_DN	TTTNNANAGCYR_UNKNOWN
Cyclin-dependent kinase 4 inhibitor B	CDKN2B		55959	SULF2	sulfatase 2		CUI_TCF21_TARGETS_2_DN	TTTNNANAGCYR_UNKNOWN
Cyclin-dependent kinases regulatory subunit 1;Cyclin-dependent kinases regulatory subunit	CKS1B		51631	LUC7L2	LUC7-like 2 (S. cerevisiae)		CUI_TCF21_TARGETS_2_DN	TTTNNANAGCYR_UNKNOWN
Cysteine protease ATG4A	ATG4A		79567	FAM65A	family with sequence similarity 65, member A		CUI_TCF21_TARGETS_2_DN	TTTNNANAGCYR_UNKNOWN
Cysteine protease ATG4B	ATG4B		144402	CPNE8	copine VIII		CUI_TCF21_TARGETS_2_DN	TTTNNANAGCYR_UNKNOWN
Cytochrome b	MT-CYB		489	ATP2A3	ATPase, Ca++ transporting, ubiquitous		CUI_TCF21_TARGETS_2_DN	TTTNNANAGCYR_UNKNOWN
Cytochrome b5 reductase 4	CYB5R4		23608	MKRN1	makorin ring finger protein 1		CUI_TCF21_TARGETS_2_DN	TTTNNANAGCYR_UNKNOWN
Cytochrome c oxidase assembly factor 3 homolog, mitochondrial	COA3		51105	PHF20L1	PHD finger protein 20-like 1		CUI_TCF21_TARGETS_2_DN	TTTNNANAGCYR_UNKNOWN
Cytochrome c oxidase assembly factor 6 homolog	COA6		57458	TMCC3	transmembrane and coiled-coil domain family 3		CUI_TCF21_TARGETS_2_DN	TTTNNANAGCYR_UNKNOWN
Cytochrome P450 2A6;Cytochrome P450 2A13	CYP2A6;CYP2A13		3707	ITPKB	inositol-trisphosphate 3-kinase B		CUI_TCF21_TARGETS_2_DN		GO_IMMUNE_SYSTEM_PROCESS
Cytochrome P450 2D6;Putative cytochrome P450 2D7	CYP2D6;CYP2D7		10461	MERTK	c-mer proto-oncogene tyrosine kinase		CUI_TCF21_TARGETS_2_DN		GO_IMMUNE_SYSTEM_PROCESS
Cytochrome P450 2J2	CYP2J2		3680	ITGA9	integrin, alpha 9		CUI_TCF21_TARGETS_2_DN		GO_IMMUNE_SYSTEM_PROCESS
Cytochrome P450 4Z1;Putative inactive cytochrome P450 family member 4Z2	CYP4Z1;CYP4Z2P		8773	SNAP23	synaptosomal-associated protein, 23kDa		CUI_TCF21_TARGETS_2_DN		GO_IMMUNE_SYSTEM_PROCESS
Cytohesin-1	CYTH1		1520	CTSS	cathepsin S		CUI_TCF21_TARGETS_2_DN		GO_IMMUNE_SYSTEM_PROCESS
Cytokine-like protein 1	CYTL1		5144	PDE4D	phosphodiesterase 4D, cAMP-specific		CUI_TCF21_TARGETS_2_DN		GO_IMMUNE_SYSTEM_PROCESS
Cytoplasmic FMR1-interacting protein 2	CYFIP2		7525	YES1	v-yes-1 Yamaguchi sarcoma viral oncogene homolog 1		CUI_TCF21_TARGETS_2_DN		GO_IMMUNE_SYSTEM_PROCESS
Cytoplasmic tyrosine-protein kinase BMX	BMX		133	ADM	adrenomedullin		CUI_TCF21_TARGETS_2_DN		GO_IMMUNE_SYSTEM_PROCESS
Cytosolic phospholipase A2 gamma	PLA2G4C		9788	MTSS1	metastasis suppressor 1		CUI_TCF21_TARGETS_2_DN			TGANTCA_AP1_C
Dedicator of cytokinesis protein 4	DOCK4		25851	TECPR1	tectonin beta-propeller repeat containing 1		CUI_TCF21_TARGETS_2_DN			TGANTCA_AP1_C
Dedicator of cytokinesis protein 6	DOCK6		50618	ITSN2	intersectin 2		CUI_TCF21_TARGETS_2_DN			TGANTCA_AP1_C
Dedicator of cytokinesis protein 9	DOCK9		23092	ARHGAP26	Rho GTPase activating protein 26		CUI_TCF21_TARGETS_2_DN			TGANTCA_AP1_C
Dedicator of cytokinesis protein 9	DOCK9		6867	TACC1	transforming, acidic coiled-coil containing protein 1		CUI_TCF21_TARGETS_2_DN			TGANTCA_AP1_C
Dehydrogenase/reductase SDR family member 11	DHRS11		23368	PPP1R13B	protein phosphatase 1, regulatory subunit 13B		CUI_TCF21_TARGETS_2_DN			TGANTCA_AP1_C
Deleted in autism-related protein 1	CXorf36		23499	MACF1	microtubule-actin crosslinking factor 1		CUI_TCF21_TARGETS_2_DN			TGANTCA_AP1_C
Dematin	DMTN		285513	GPRIN3	GPRIN family member 3		CUI_TCF21_TARGETS_2_DN			TGANTCA_AP1_C
DENN domain-containing protein 4C	DENND4C		30844	EHD4	EH-domain containing 4		CUI_TCF21_TARGETS_2_DN			TGANTCA_AP1_C
Deoxyribonuclease-1-like 1	DNASE1L1		81553	FAM49A	family with sequence similarity 49, member A		CUI_TCF21_TARGETS_2_DN			TGANTCA_AP1_C
Desmoglein-1	DSG1		408	ARRB1	arrestin, beta 1		CUI_TCF21_TARGETS_2_DN
D-glucuronyl C5-epimerase	GLCE		858	CAV2	caveolin 2		CUI_TCF21_TARGETS_2_DN
Diacylglycerol kinase zeta;Diacylglycerol kinase	DGKZ		223082	ZNRF2	zinc and ring finger 2		CUI_TCF21_TARGETS_2_DN
Diacylglycerol O-acyltransferase 1	DGAT1		115677	NOSTRIN	nitric oxide synthase trafficker		CUI_TCF21_TARGETS_2_DN
Differentially expressed in FDCP 8 homolog	DEF8		5337	PLD1	phospholipase D1, phosphatidylcholine-specific		CUI_TCF21_TARGETS_2_DN
Dihydropyrimidinase-related protein 5	DPYSL5		4646	MYO6	myosin VI		CUI_TCF21_TARGETS_2_DN
Dimethyladenosine transferase 2, mitochondrial	TFB2M		221395	GPR116	G protein-coupled receptor 116		CUI_TCF21_TARGETS_2_DN
Dipeptidyl peptidase 3	DPP3		54453	RIN2	Ras and Rab interactor 2		CUI_TCF21_TARGETS_2_DN
Diphosphoinositol polyphosphate phosphohydrolase 1	NUDT3		57514	ARHGAP31	Rho GTPase activating protein 31		CUI_TCF21_TARGETS_2_DN
Diphosphoinositol polyphosphate phosphohydrolase 2	NUDT4		80243	PREX2	phosphatidylinositol-3,4,5-trisphosphate-dependent Rac exchange factor 2		CUI_TCF21_TARGETS_2_DN
Diphosphoinositol polyphosphate phosphohydrolase 3-beta;Diphosphoinositol polyphosphate phosphohydrolase 3-alpha	NUDT11;NUDT10		9411	ARHGAP29	Rho GTPase activating protein 29		CUI_TCF21_TARGETS_2_DN
Disintegrin and metalloproteinase domain-containing protein 11	ADAM11		7168	TPM1	tropomyosin 1 (alpha)		CUI_TCF21_TARGETS_2_DN
Disintegrin and metalloproteinase domain-containing protein 15	ADAM15		152273	FGD5	FYVE, RhoGEF and PH domain containing 5		CUI_TCF21_TARGETS_2_DN
Disks large homolog 4	DLG4		57480	PLEKHG1	pleckstrin homology domain containing, family G (with RhoGef domain) member 1		CUI_TCF21_TARGETS_2_DN
DNA damage-regulated autophagy modulator protein 2	DRAM2		55312	RFK	riboflavin kinase		CUI_TCF21_TARGETS_2_DN
DNA dC->dU-editing enzyme APOBEC-3C	APOBEC3C		84632	AFAP1L2	actin filament associated protein 1-like 2		CUI_TCF21_TARGETS_2_DN
DNA-binding protein inhibitor ID-1	ID1		9425	CDYL	chromodomain protein, Y-like		CUI_TCF21_TARGETS_2_DN
DNA-binding protein inhibitor ID-3	ID3		10098	TSPAN5	tetraspanin 5		CUI_TCF21_TARGETS_2_DN
DNA-binding protein SMUBP-2	IGHMBP2		9208	LRRFIP1	leucine rich repeat (in FLII) interacting protein 1		CUI_TCF21_TARGETS_2_DN
DNA-directed RNA polymerase I subunit RPA43	TWISTNB		51088	KLHL5	kelch-like 5 (Drosophila)		CUI_TCF21_TARGETS_2_DN
DNA-directed RNA polymerase III subunit RPC8	POLR3H		10434	LYPLA1	lysophospholipase I		CUI_TCF21_TARGETS_2_DN
DNA-directed RNA polymerases I and III subunit RPAC2	POLR1D		3631	INPP4A	inositol polyphosphate-4-phosphatase, type I, 107kDa		CUI_TCF21_TARGETS_2_DN
DnaJ homolog subfamily B member 4	DNAJB4		199870	FAM76A	family with sequence similarity 76, member A		CUI_TCF21_TARGETS_2_DN
Dual specificity mitogen-activated protein kinase kinase 6	MAP2K6		10203	CALCRL	calcitonin receptor-like		CUI_TCF21_TARGETS_2_DN
Dynein light chain 1, cytoplasmic	DYNLL1		4163	MCC	mutated in colorectal cancers		CUI_TCF21_TARGETS_2_DN
Dysferlin	DYSF		2167	FABP4	fatty acid binding protein 4, adipocyte		CUI_TCF21_TARGETS_2_DN
Dysferlin	DYSF		83543	AIF1L	allograft inflammatory factor 1-like		CUI_TCF21_TARGETS_2_DN
E3 ubiquitin-protein ligase makorin-1	MKRN1		9351	SLC9A3R2	solute carrier family 9 (sodium/hydrogen exchanger), member 3 regulator 2		CUI_TCF21_TARGETS_2_DN
E3 ubiquitin-protein ligase MARCH6	"MARCH6"		85461	TANC1	tetratricopeptide repeat, ankyrin repeat and coiled-coil containing 1		CUI_TCF21_TARGETS_2_DN
E3 ubiquitin-protein ligase Mdm2	MDM2;MDM2 isoform KB9;mdm2		10763	NES	nestin		CUI_TCF21_TARGETS_2_DN
E3 ubiquitin-protein ligase NHLRC1	NHLRC1		7280	TUBB2A	tubulin, beta 2A class IIa		CUI_TCF21_TARGETS_2_DN
E3 ubiquitin-protein ligase RFWD2	RFWD2		10402	ST3GAL6	ST3 beta-galactoside alpha-2,3-sialyltransferase 6		CUI_TCF21_TARGETS_2_DN
E3 ubiquitin-protein ligase RNF149	RNF149		55790	CSGALNACT1	chondroitin sulfate N-acetylgalactosaminyltransferase 1		CUI_TCF21_TARGETS_2_DN
E3 ubiquitin-protein ligase RNF187	RNF187		114905	C1QTNF7	C1q and tumor necrosis factor related protein 7		CUI_TCF21_TARGETS_2_DN
E3 ubiquitin-protein ligase TRIM36	TRIM36		11080	DNAJB4	DnaJ (Hsp40) homolog, subfamily B, member 4		CUI_TCF21_TARGETS_2_DN
E3 ubiquitin-protein ligase TRIP12	TRIP12		3977	LIFR	leukemia inhibitory factor receptor alpha		CUI_TCF21_TARGETS_2_DN
E3 ubiquitin-protein ligase ZNRF2	ZNRF2		5229	PGGT1B	protein geranylgeranyltransferase type I, beta subunit		CUI_TCF21_TARGETS_2_DN
Ecto-ADP-ribosyltransferase 3;NAD(P)(+)--arginine ADP-ribosyltransferase	ART3		9424	KCNK6	potassium channel, subfamily K, member 6		CUI_TCF21_TARGETS_2_DN
Ectonucleoside triphosphate diphosphohydrolase 1	ENTPD1		115201	ATG4A	ATG4 autophagy related 4 homolog A (S. cerevisiae)		CUI_TCF21_TARGETS_2_DN
EF-hand calcium-binding domain-containing protein 14	EFCAB14		170575	GIMAP1	GTPase, IMAP family member 1		CUI_TCF21_TARGETS_2_DN
EF-hand calcium-binding domain-containing protein 4A	CRACR2B		155038	GIMAP8	GTPase, IMAP family member 8		CUI_TCF21_TARGETS_2_DN
EF-hand domain-containing protein D2	EFHD2		54463	FAM134B	family with sequence similarity 134, member B		CUI_TCF21_TARGETS_2_DN
EGF, latrophilin and seven transmembrane domain-containing protein 1	ELTD1		6744	SSFA2	sperm specific antigen 2		CUI_TCF21_TARGETS_2_DN
EH domain-containing protein 4	EHD4		163782	KANK4	KN motif and ankyrin repeat domains 4		CUI_TCF21_TARGETS_2_DN
Elongation factor G, mitochondrial	GFM1		256435	ST6GALNAC3	ST6 (alpha-N-acetyl-neuraminyl-2,3-beta-galactosyl-1,3)-N-acetylgalactosaminide alpha-2,6-sialyltransferase 3		CUI_TCF21_TARGETS_2_DN
Endomucin	EMCN		51646	YPEL5	yippee-like 5 (Drosophila)		CUI_TCF21_TARGETS_2_DN
Endothelial cell-selective adhesion molecule	ESAM		126669	SHE	Src homology 2 domain containing E		CUI_TCF21_TARGETS_2_DN
Endothelial cell-specific chemotaxis regulator	ECSCR		285527	FRYL	FRY-like		CUI_TCF21_TARGETS_2_DN
Endothelial cell-specific molecule 1	ESM1		419	ART3	ADP-ribosyltransferase 3		CUI_TCF21_TARGETS_2_DN
Endothelial cell-specific molecule 1	ESM1		161198	CLEC14A	C-type lectin domain family 14, member A		CUI_TCF21_TARGETS_2_DN
Engulfment and cell motility protein 1	ELMO1		25865	PRKD2	protein kinase D2			TTTNNANAGCYR_UNKNOWN	GO_IMMUNE_SYSTEM_PROCESS	TGANTCA_AP1_C
Eosinophil cationic protein	RNASE3		6622	SNCA	synuclein, alpha (non A4 component of amyloid precursor)			TTTNNANAGCYR_UNKNOWN	GO_IMMUNE_SYSTEM_PROCESS	TGANTCA_AP1_C
Ephrin type-B receptor 4;Receptor protein-tyrosine kinase	EPHB4		5585	PKN1	protein kinase N1			TTTNNANAGCYR_UNKNOWN	GO_IMMUNE_SYSTEM_PROCESS	TGANTCA_AP1_C
Ephrin-B2	EFNB2		8905	AP1S2	adaptor-related protein complex 1, sigma 2 subunit			TTTNNANAGCYR_UNKNOWN	GO_IMMUNE_SYSTEM_PROCESS	TGANTCA_AP1_C
Epoxide hydrolase 4	EPHX4		2242	FES	feline sarcoma oncogene			TTTNNANAGCYR_UNKNOWN	GO_IMMUNE_SYSTEM_PROCESS	TGANTCA_AP1_C
Equilibrative nucleoside transporter 1	SLC29A1		118788	PIK3AP1	phosphoinositide-3-kinase adaptor protein 1			TTTNNANAGCYR_UNKNOWN	GO_IMMUNE_SYSTEM_PROCESS	TGANTCA_AP1_C
ERC protein 2	ERC2		8751	ADAM15	ADAM metallopeptidase domain 15			TTTNNANAGCYR_UNKNOWN	GO_IMMUNE_SYSTEM_PROCESS
Erythrocyte band 7 integral membrane protein	STOM		482	ATP1B2	ATPase, Na+/K+ transporting, beta 2 polypeptide			TTTNNANAGCYR_UNKNOWN	GO_IMMUNE_SYSTEM_PROCESS
Erythrocyte membrane protein band 4.2	EPB42		4851	NOTCH1	notch 1			TTTNNANAGCYR_UNKNOWN	GO_IMMUNE_SYSTEM_PROCESS
Estradiol 17-beta-dehydrogenase 2	HSD17B2		8673	VAMP8	vesicle-associated membrane protein 8 (endobrevin)			TTTNNANAGCYR_UNKNOWN	GO_IMMUNE_SYSTEM_PROCESS
Ethanolamine kinase 1	ETNK1		5608	MAP2K6	mitogen-activated protein kinase kinase 6			TTTNNANAGCYR_UNKNOWN	GO_IMMUNE_SYSTEM_PROCESS
Eukaryotic peptide chain release factor GTP-binding subunit ERF3B	GSPT2		3609	ILF3	interleukin enhancer binding factor 3, 90kDa			TTTNNANAGCYR_UNKNOWN	GO_IMMUNE_SYSTEM_PROCESS
Eukaryotic translation initiation factor 6	EIF6		2213	FCGR2B	Fc fragment of IgG, low affinity IIb, receptor (CD32)			TTTNNANAGCYR_UNKNOWN	GO_IMMUNE_SYSTEM_PROCESS
Excitatory amino acid transporter 2	SLC1A2		3934	LCN2	lipocalin 2			TTTNNANAGCYR_UNKNOWN	GO_IMMUNE_SYSTEM_PROCESS
Exocyst complex component 6	EXOC6		5094	PCBP2	poly(rC) binding protein 2			TTTNNANAGCYR_UNKNOWN	GO_IMMUNE_SYSTEM_PROCESS
Exosome complex component RRP43	EXOSC8		3603	IL16	interleukin 16			TTTNNANAGCYR_UNKNOWN	GO_IMMUNE_SYSTEM_PROCESS
Exosome complex component RRP45	EXOSC9		2778	GNAS	GNAS complex locus			TTTNNANAGCYR_UNKNOWN		TGANTCA_AP1_C
Extracellular sulfatase Sulf-2	SULF2		4040	LRP6	low density lipoprotein receptor-related protein 6			TTTNNANAGCYR_UNKNOWN		TGANTCA_AP1_C
Farnesyl pyrophosphate synthase	FDPS		80725	SRCIN1	SRC kinase signaling inhibitor 1			TTTNNANAGCYR_UNKNOWN		TGANTCA_AP1_C
Fat storage-inducing transmembrane protein 2	FITM2		3911	LAMA5	laminin, alpha 5			TTTNNANAGCYR_UNKNOWN		TGANTCA_AP1_C
Fatty acid-binding protein, adipocyte	FABP4		5097	PCDH1	protocadherin 1			TTTNNANAGCYR_UNKNOWN		TGANTCA_AP1_C
Fatty acid-binding protein, epidermal	FABP5		22859	LPHN1	latrophilin 1			TTTNNANAGCYR_UNKNOWN		TGANTCA_AP1_C
Fatty acyl-CoA reductase 2	FAR2		3397	ID1	inhibitor of DNA binding 1, dominant negative helix-loop-helix protein			TTTNNANAGCYR_UNKNOWN		TGANTCA_AP1_C
F-box and leucine-rich protein 22	FBXL22		80781	COL18A1	collagen, type XVIII, alpha 1			TTTNNANAGCYR_UNKNOWN		TGANTCA_AP1_C
F-box/LRR-repeat protein 6	FBXL6		4685	NCAM2	neural cell adhesion molecule 2			TTTNNANAGCYR_UNKNOWN		TGANTCA_AP1_C
FERM domain-containing protein 4A	FRMD4A		7043	TGFB3	transforming growth factor, beta 3			TTTNNANAGCYR_UNKNOWN		TGANTCA_AP1_C
Fermitin family homolog 3	FERMT3		100506658	OCLN	occludin			TTTNNANAGCYR_UNKNOWN		TGANTCA_AP1_C
Fibrinogen-like protein 1	FGL1		23526	HMHA1	histocompatibility (minor) HA-1			TTTNNANAGCYR_UNKNOWN		TGANTCA_AP1_C
Fibroblast growth factor 23;Fibroblast growth factor 23 N-terminal peptide;Fibroblast growth factor 23 C-terminal peptide	FGF23		10044	SH2D3C	SH2 domain containing 3C			TTTNNANAGCYR_UNKNOWN		TGANTCA_AP1_C
Ficolin-1	FCN1		5998	RGS3	regulator of G-protein signaling 3			TTTNNANAGCYR_UNKNOWN		TGANTCA_AP1_C
Filamin-binding LIM protein 1	FBLIM1		6300	MAPK12	mitogen-activated protein kinase 12			TTTNNANAGCYR_UNKNOWN		TGANTCA_AP1_C
Filamin-C	FLNC		8061	FOSL1	FOS-like antigen 1			TTTNNANAGCYR_UNKNOWN		TGANTCA_AP1_C
Filamin-interacting protein FAM101B	FAM101B		8491	MAP4K3	mitogen-activated protein kinase kinase kinase kinase 3			TTTNNANAGCYR_UNKNOWN		TGANTCA_AP1_C
Forkhead box protein O1	FOXO1		4624	MYH6	myosin, heavy chain 6, cardiac muscle, alpha			TTTNNANAGCYR_UNKNOWN		TGANTCA_AP1_C
Formin-binding protein 1-like	FNBP1L		84975	MFSD5	major facilitator superfamily domain containing 5			TTTNNANAGCYR_UNKNOWN		TGANTCA_AP1_C
Formin-like protein 3	FMNL3		7170	TPM3	tropomyosin 3			TTTNNANAGCYR_UNKNOWN		TGANTCA_AP1_C
Fos-related antigen 1	FOSL1		51082	POLR1D	polymerase (RNA) I polypeptide D, 16kDa			TTTNNANAGCYR_UNKNOWN		TGANTCA_AP1_C
Four and a half LIM domains protein 5	FHL5		883	CCBL1	cysteine conjugate-beta lyase, cytoplasmic			TTTNNANAGCYR_UNKNOWN		TGANTCA_AP1_C
Friend leukemia integration 1 transcription factor	FLI1		92162	TMEM88	transmembrane protein 88			TTTNNANAGCYR_UNKNOWN		TGANTCA_AP1_C
Frizzled-4	FZD4		3151	HMGN2	high mobility group nucleosomal binding domain 2			TTTNNANAGCYR_UNKNOWN		TGANTCA_AP1_C
Fructosamine-3-kinase	FN3K		57468	SLC12A5	solute carrier family 12 (potassium/chloride transporter), member 5			TTTNNANAGCYR_UNKNOWN		TGANTCA_AP1_C
Fructose-2,6-bisphosphatase TIGAR	TIGAR		64928	MRPL14	mitochondrial ribosomal protein L14			TTTNNANAGCYR_UNKNOWN		TGANTCA_AP1_C
FYVE, RhoGEF and PH domain-containing protein 3	FGD3		8525	DGKZ	diacylglycerol kinase, zeta			TTTNNANAGCYR_UNKNOWN		TGANTCA_AP1_C
FYVE, RhoGEF and PH domain-containing protein 5	FGD5		3399	ID3	inhibitor of DNA binding 3, dominant negative helix-loop-helix protein			TTTNNANAGCYR_UNKNOWN		TGANTCA_AP1_C
G protein-regulated inducer of neurite outgrowth 3	GPRIN3		54436	SH3TC1	SH3 domain and tetratricopeptide repeats 1			TTTNNANAGCYR_UNKNOWN		TGANTCA_AP1_C
G1/S-specific cyclin-D1	CCND1		4858	NOVA2	neuro-oncological ventral antigen 2			TTTNNANAGCYR_UNKNOWN		TGANTCA_AP1_C
Galectin-9;Galectin	LGALS9		2224	FDPS	farnesyl diphosphate synthase			TTTNNANAGCYR_UNKNOWN		TGANTCA_AP1_C
Gametogenetin-binding protein 2	GGNBP2		51676	ASB2	ankyrin repeat and SOCS box containing 2			TTTNNANAGCYR_UNKNOWN		TGANTCA_AP1_C
Gamma-aminobutyric acid receptor-associated protein-like 2	GABARAPL2		2318	FLNC	filamin C, gamma			TTTNNANAGCYR_UNKNOWN		TGANTCA_AP1_C
Gamma-secretase subunit APH-1A	APH1A		10579	TACC2	transforming, acidic coiled-coil containing protein 2			TTTNNANAGCYR_UNKNOWN		TGANTCA_AP1_C
Gamma-synuclein	SNCG		2582	GALE	UDP-galactose-4-epimerase			TTTNNANAGCYR_UNKNOWN		TGANTCA_AP1_C
Gap junction alpha-5 protein;Gap junction protein	GJA5		56998	CTNNBIP1	catenin, beta interacting protein 1			TTTNNANAGCYR_UNKNOWN		TGANTCA_AP1_C
Gasdermin-D	GSDMD		84230	LRRC8C	leucine rich repeat containing 8 family, member C			TTTNNANAGCYR_UNKNOWN		TGANTCA_AP1_C
Gem-associated protein 2	GEMIN2		4185	ADAM11	ADAM metallopeptidase domain 11			TTTNNANAGCYR_UNKNOWN		TGANTCA_AP1_C
GEM-interacting protein	GMIP		126282	TNFAIP8L1	tumor necrosis factor, alpha-induced protein 8-like 1			TTTNNANAGCYR_UNKNOWN		TGANTCA_AP1_C
Geranylgeranyl transferase type-1 subunit beta	PGGT1B		89797	NAV2	neuron navigator 2			TTTNNANAGCYR_UNKNOWN		TGANTCA_AP1_C
Glia maturation factor gamma	GMFG		26112	CCDC69	coiled-coil domain containing 69			TTTNNANAGCYR_UNKNOWN		TGANTCA_AP1_C
Glucose 1,6-bisphosphate synthase	PGM2L1		54897	CASZ1	castor zinc finger 1			TTTNNANAGCYR_UNKNOWN		TGANTCA_AP1_C
Glucosidase 2 subunit beta	PRKCSH		5498	PPOX	protoporphyrinogen oxidase			TTTNNANAGCYR_UNKNOWN		TGANTCA_AP1_C
Glutamate receptor 2	GRIA2		23166	STAB1	stabilin 1			TTTNNANAGCYR_UNKNOWN
Glutamate-rich WD repeat-containing protein 1	GRWD1		83706	FERMT3	fermitin family member 3			TTTNNANAGCYR_UNKNOWN
Glutathione peroxidase 1;Glutathione peroxidase	GPX1		5792	PTPRF	protein tyrosine phosphatase, receptor type, F			TTTNNANAGCYR_UNKNOWN
Glutathione peroxidase 3;Glutathione peroxidase	GPX3		388	RHOB	ras homolog gene family, member B			TTTNNANAGCYR_UNKNOWN
Glycerophosphodiester phosphodiesterase domain-containing protein 1	GDPD1		488	ATP2A2	ATPase, Ca++ transporting, cardiac muscle, slow twitch 2			TTTNNANAGCYR_UNKNOWN
Glycine dehydrogenase (decarboxylating), mitochondrial	GLDC		220296	HEPACAM	hepatic and glial cell adhesion molecule			TTTNNANAGCYR_UNKNOWN
Glycine N-methyltransferase	GNMT		8642	DCHS1	dachsous 1 (Drosophila)			TTTNNANAGCYR_UNKNOWN
Golgi to ER traffic protein 4 homolog	GET4		953	ENTPD1	ectonucleoside triphosphate diphosphohydrolase 1			TTTNNANAGCYR_UNKNOWN
GPI inositol-deacylase	PGAP1		11345	GABARAPL2	GABA(A) receptor-associated protein-like 2			TTTNNANAGCYR_UNKNOWN
G-protein coupled receptor 126	GPR126;ADGRG6		7531	YWHAE	tyrosine 3-monooxygenase/tryptophan 5-monooxygenase activation protein, epsilon polypeptide			TTTNNANAGCYR_UNKNOWN
G-protein coupled receptor 56;GPR56 N-terminal fragment;GPR56 C-terminal fragment	GPR56;ADGRG1		79893	GGNBP2	gametogenetin binding protein 2			TTTNNANAGCYR_UNKNOWN
Grancalcin	GCA		3312	HSPA8	heat shock 70kDa protein 8			TTTNNANAGCYR_UNKNOWN
GRB2-related adapter protein	GRAP		5127	CDK16	cyclin-dependent kinase 16			TTTNNANAGCYR_UNKNOWN
GRIP1-associated protein 1	GRIPAP1		22876	INPP5F	inositol polyphosphate-5-phosphatase F			TTTNNANAGCYR_UNKNOWN
Growth/differentiation factor 15	GDF15		6854	SYN2	synapsin II			TTTNNANAGCYR_UNKNOWN
GTPase IMAP family member 1	GIMAP1		11033	ADAP1	ArfGAP with dual PH domains 1			TTTNNANAGCYR_UNKNOWN
GTPase IMAP family member 2	GIMAP2		57731	SPTBN4	spectrin, beta, non-erythrocytic 4			TTTNNANAGCYR_UNKNOWN
GTPase IMAP family member 4	GIMAP4		3336	HSPE1	heat shock 10kDa protein 1 (chaperonin 10)			TTTNNANAGCYR_UNKNOWN
GTPase IMAP family member 5	GIMAP1-GIMAP5;GIMAP5		6774	STAT3	signal transducer and activator of transcription 3 (acute-phase response factor)			TTTNNANAGCYR_UNKNOWN
GTPase IMAP family member 6	GIMAP6		148170	CDC42EP5	CDC42 effector protein (Rho GTPase binding) 5			TTTNNANAGCYR_UNKNOWN
GTPase IMAP family member 7	GIMAP7		57572	DOCK6	dedicator of cytokinesis 6			TTTNNANAGCYR_UNKNOWN
GTPase IMAP family member 8	GIMAP8		7139	TNNT2	troponin T type 2 (cardiac)			TTTNNANAGCYR_UNKNOWN
GTP-binding protein Rit1	RIT1		4296	MAP3K11	mitogen-activated protein kinase kinase kinase 11			TTTNNANAGCYR_UNKNOWN
Guanine nucleotide-binding protein G(I)/G(S)/G(O) subunit gamma-11	GNG11		595	CCND1	cyclin D1			TTTNNANAGCYR_UNKNOWN
Guanine nucleotide-binding protein G(s) subunit alpha isoforms short	GNAS		5577	PRKAR2B	protein kinase, cAMP-dependent, regulatory, type II, beta			TTTNNANAGCYR_UNKNOWN
Haptoglobin-related protein	HPR		55135	WRAP53	WD repeat containing, antisense to TP53			TTTNNANAGCYR_UNKNOWN
HCLS1-binding protein 3	HS1BP3		2029	ENSA	endosulfine alpha			TTTNNANAGCYR_UNKNOWN
Heat shock 70 kDa protein 4L	HSPA4L		57826	RAP2C	RAP2C, member of RAS oncogene family			TTTNNANAGCYR_UNKNOWN
Hedgehog-interacting protein	HHIP		1163	CKS1B	CDC28 protein kinase regulatory subunit 1B			TTTNNANAGCYR_UNKNOWN
Hematopoietic lineage cell-specific protein	HCLS1		5128	CDK17	cyclin-dependent kinase 17			TTTNNANAGCYR_UNKNOWN
Heme oxygenase 2	HMOX2		57048	PLSCR3	phospholipid scramblase 3			TTTNNANAGCYR_UNKNOWN
Heme oxygenase 2	HMOX2		64216	TFB2M	transcription factor B2, mitochondrial			TTTNNANAGCYR_UNKNOWN
Hemoglobin subunit epsilon	HBE1		140460	ASB7	ankyrin repeat and SOCS box containing 7			TTTNNANAGCYR_UNKNOWN
Heparanase;Heparanase 8 kDa subunit;Heparanase 50 kDa subunit	HPSE		51503	CWC15	CWC15 spliceosome-associated protein homolog (S. cerevisiae)			TTTNNANAGCYR_UNKNOWN
Heparin cofactor 2	SERPIND1		8028	MLLT10	myeloid/lymphoid or mixed-lineage leukemia (trithorax homolog, Drosophila); translocated to, 10			TTTNNANAGCYR_UNKNOWN
Hepatic triacylglycerol lipase	LIPC		2308	FOXO1	forkhead box O1			TTTNNANAGCYR_UNKNOWN
Hepatocyte cell adhesion molecule	HEPACAM		54926	UBE2R2	ubiquitin-conjugating enzyme E2R 2			TTTNNANAGCYR_UNKNOWN
Hippocampus abundant transcript 1 protein	HIAT1		29941	PKN3	protein kinase N3			TTTNNANAGCYR_UNKNOWN
Histone acetyltransferase KAT6A;Histone acetyltransferase	KAT6A;MYST3		55500	ETNK1	ethanolamine kinase 1			TTTNNANAGCYR_UNKNOWN
Histone H1.3	HIST1H1D		11176	BAZ2A	bromodomain adjacent to zinc finger domain, 2A			TTTNNANAGCYR_UNKNOWN
Histone H1.5	HIST1H1B		10362	HMG20B	high mobility group 20B			TTTNNANAGCYR_UNKNOWN
Histone lysine demethylase PHF8	PHF8		659	BMPR2	bone morphogenetic protein receptor, type II (serine/threonine kinase)			TTTNNANAGCYR_UNKNOWN
Histone-lysine N-methyltransferase 2D	KMT2D		2879	GPX4	glutathione peroxidase 4 (phospholipid hydroperoxidase)			TTTNNANAGCYR_UNKNOWN
HLA class I histocompatibility antigen, A-11 alpha chain	HLA-A		6872	TAF1	TAF1 RNA polymerase II, TATA box binding protein (TBP)-associated factor, 250kDa			TTTNNANAGCYR_UNKNOWN
HLA class I histocompatibility antigen, A-36 alpha chain;HLA class I histocompatibility antigen, A-1 alpha chain	HLA-A		4134	MAP4	microtubule-associated protein 4			TTTNNANAGCYR_UNKNOWN
HLA class I histocompatibility antigen, A-69 alpha chain	HLA-A		1375	CPT1B	carnitine palmitoyltransferase 1B (muscle)			TTTNNANAGCYR_UNKNOWN
HLA class I histocompatibility antigen, A-74 alpha chain	HLA-A		6427	SRSF2	serine/arginine-rich splicing factor 2			TTTNNANAGCYR_UNKNOWN
HLA class I histocompatibility antigen, alpha chain F	HLA-F		11248	NXPH3	neurexophilin 3			TTTNNANAGCYR_UNKNOWN
HLA class I histocompatibility antigen, B-41 alpha chain	HLA-B		57610	RANBP10	RAN binding protein 10			TTTNNANAGCYR_UNKNOWN
HLA class I histocompatibility antigen, B-44 alpha chain	HLA-B		1388	ATF6B	activating transcription factor 6 beta			TTTNNANAGCYR_UNKNOWN
HLA class II histocompatibility antigen, DR beta 3 chain	HLA-DRB3		4201	MEA1	male-enhanced antigen 1			TTTNNANAGCYR_UNKNOWN
Homer protein homolog 3	HOMER3		56654	NPDC1	neural proliferation, differentiation and control, 1			TTTNNANAGCYR_UNKNOWN
Hsp90 co-chaperone Cdc37;Hsp90 co-chaperone Cdc37, N-terminally processed	CDC37		2101	ESRRA	estrogen-related receptor alpha			TTTNNANAGCYR_UNKNOWN
Huntingtin-interacting protein 1-related protein	HIP1R		54538	ROBO4	roundabout homolog 4, magic roundabout (Drosophila)			TTTNNANAGCYR_UNKNOWN
Hyaluro1 synthase 1	HAS1		221504	ZBTB9	zinc finger and BTB domain containing 9			TTTNNANAGCYR_UNKNOWN
Hyaluronidase-2	HYAL2		1454	CSNK1E	casein kinase 1, epsilon			TTTNNANAGCYR_UNKNOWN
Ig heavy chain V-II region SESS			11165	NUDT3	nudix (nucleoside diphosphate linked moiety X)-type motif 3			TTTNNANAGCYR_UNKNOWN
Ig kappa chain V-I region CAR			3931	LCAT	lecithin-cholesterol acyltransferase			TTTNNANAGCYR_UNKNOWN
Ig kappa chain V-I region DEE			9518	GDF15	growth differentiation factor 15			TTTNNANAGCYR_UNKNOWN
Ig kappa chain V-I region Kue			1301	COL11A1	collagen, type XI, alpha 1			TTTNNANAGCYR_UNKNOWN
Ig kappa chain V-I region Walker			79884	MAP9	microtubule-associated protein 9			TTTNNANAGCYR_UNKNOWN
Ig kappa chain V-III region CLL			56062	KLHL4	kelch-like 4 (Drosophila)			TTTNNANAGCYR_UNKNOWN
Ig lambda chain V region 4A	IGLV7-43		8929	PHOX2B	paired-like homeobox 2b			TTTNNANAGCYR_UNKNOWN
Ig lambda chain V-I region NEWM			11016	ATF7	activating transcription factor 7			TTTNNANAGCYR_UNKNOWN
Ig lambda chain V-I region WAH			116135	LRRC3B	leucine rich repeat containing 3B			TTTNNANAGCYR_UNKNOWN
Ig lambda chain V-II region BUR			8646	CHRD	chordin			TTTNNANAGCYR_UNKNOWN
Ig lambda-7 chain C region	IGLC7		7275	TUB	tubby homolog (mouse)			TTTNNANAGCYR_UNKNOWN
IgGFc-binding protein	FCGBP		23381	SMG5	smg-5 homolog, nonsense mediated mRNA decay factor (C. elegans)			TTTNNANAGCYR_UNKNOWN
Immunoglobulin J chain	IGJ;JCHAIN		51806	CALML5	calmodulin-like 5			TTTNNANAGCYR_UNKNOWN
Inactive rhomboid protein 2	RHBDF2		283807	FBXL22	F-box and leucine-rich repeat protein 22			TTTNNANAGCYR_UNKNOWN
Inhibin beta A chain	INHBA		3294	HSD17B2	hydroxysteroid (17-beta) dehydrogenase 2			TTTNNANAGCYR_UNKNOWN
INO80 complex subunit B	INO80B;INO80B-WBP1		57645	POGK	pogo transposable element with KRAB domain			TTTNNANAGCYR_UNKNOWN
Inositol 1,4,5-trisphosphate receptor type 2	ITPR2		284161	GDPD1	glycerophosphodiester phosphodiesterase domain containing 1			TTTNNANAGCYR_UNKNOWN
Inositol 1,4,5-trisphosphate receptor type 3	ITPR3		5816	PVALB	parvalbumin			TTTNNANAGCYR_UNKNOWN
Inositol monophosphatase 1	IMPA1		91252	SLC39A13	solute carrier family 39 (zinc transporter), member 13			TTTNNANAGCYR_UNKNOWN
Inositol-trisphosphate 3-kinase B	ITPKB		90952	ESAM	endothelial cell adhesion molecule				GO_IMMUNE_SYSTEM_PROCESS	TGANTCA_AP1_C
Inositol-trisphosphate 3-kinase C	ITPKC		660	BMX	BMX non-receptor tyrosine kinase				GO_IMMUNE_SYSTEM_PROCESS	TGANTCA_AP1_C
Insulin receptor;Insulin receptor subunit alpha;Insulin receptor subunit beta	INSR		3659	IRF1	interferon regulatory factor 1				GO_IMMUNE_SYSTEM_PROCESS	TGANTCA_AP1_C
Integrin alpha-6;Integrin alpha-6 heavy chain;Integrin alpha-6 light chain;Processed integrin alpha-6	ITGA6		23303	KIF13B	kinesin family member 13B				GO_IMMUNE_SYSTEM_PROCESS	TGANTCA_AP1_C
Integrin alpha-9	ITGA9		815	CAMK2A	calcium/calmodulin-dependent protein kinase II alpha				GO_IMMUNE_SYSTEM_PROCESS	TGANTCA_AP1_C
Integrin beta-3;Integrin beta	ITGB3		8692	HYAL2	hyaluronoglucosaminidase 2				GO_IMMUNE_SYSTEM_PROCESS	TGANTCA_AP1_C
Intelectin-1	ITLN1		9844	ELMO1	engulfment and cell motility 1				GO_IMMUNE_SYSTEM_PROCESS	TGANTCA_AP1_C
Inter-alpha-trypsin inhibitor heavy chain H2	ITIH2		5871	MAP4K2	mitogen-activated protein kinase kinase kinase kinase 2				GO_IMMUNE_SYSTEM_PROCESS	TGANTCA_AP1_C
Intercellular adhesion molecule 2	ICAM2		257397	TAB3	TGF-beta activated kinase 1/MAP3K7 binding protein 3				GO_IMMUNE_SYSTEM_PROCESS	TGANTCA_AP1_C
Interferon regulatory factor 1	IRF1		7321	UBE2D1	ubiquitin-conjugating enzyme E2D 1				GO_IMMUNE_SYSTEM_PROCESS	TGANTCA_AP1_C
Interferon regulatory factor 6	IRF6		7482	WNT2B	wingless-type MMTV integration site family, member 2B				GO_IMMUNE_SYSTEM_PROCESS	TGANTCA_AP1_C
Interferon-induced GTP-binding protein Mx1;Interferon-induced GTP-binding protein Mx1, N-terminally processed	MX1		8398	PLA2G6	phospholipase A2, group VI (cytosolic, calcium-independent)				GO_IMMUNE_SYSTEM_PROCESS	TGANTCA_AP1_C
Interferon-stimulated 20 kDa exonuclease-like 2	ISG20L2		654	BMP6	bone morphogenetic protein 6				GO_IMMUNE_SYSTEM_PROCESS	TGANTCA_AP1_C
Interferon-stimulated gene 20 kDa protein	ISG20		3664	IRF6	interferon regulatory factor 6				GO_IMMUNE_SYSTEM_PROCESS	TGANTCA_AP1_C
Interleukin enhancer-binding factor 3	ILF3		5284	PIGR	polymeric immunoglobulin receptor				GO_IMMUNE_SYSTEM_PROCESS	TGANTCA_AP1_C
Interleukin-1 receptor-associated kinase-like 2	IRAK2		7126	TNFAIP1	tumor necrosis factor, alpha-induced protein 1 (endothelial)				GO_IMMUNE_SYSTEM_PROCESS	TGANTCA_AP1_C
Interleukin-18 receptor 1	IL18R1		3690	ITGB3	integrin, beta 3 (platelet glycoprotein IIIa, antigen CD61)				GO_IMMUNE_SYSTEM_PROCESS
Interleukin-3 receptor subunit alpha	IL3RA		567	B2M	beta-2-microglobulin				GO_IMMUNE_SYSTEM_PROCESS
Interleukin-32	IL32		9474	ATG5	ATG5 autophagy related 5 homolog (S. cerevisiae)				GO_IMMUNE_SYSTEM_PROCESS
Interleukin-34	IL34		26999	CYFIP2	cytoplasmic FMR1 interacting protein 2				GO_IMMUNE_SYSTEM_PROCESS
Intersectin-2	ITSN2		57580	PREX1	phosphatidylinositol-3,4,5-trisphosphate-dependent Rac exchange factor 1				GO_IMMUNE_SYSTEM_PROCESS
Intraflagellar transport protein 88 homolog	IFT88		7448	VTN	vitronectin				GO_IMMUNE_SYSTEM_PROCESS
Islet cell autoantigen 1	ICA1		8874	ARHGEF7	Rho guanine nucleotide exchange factor (GEF) 7				GO_IMMUNE_SYSTEM_PROCESS
Isoaspartyl peptidase/L-asparaginase;Isoaspartyl peptidase/L-asparaginase alpha chain;Isoaspartyl peptidase/L-asparaginase beta chain	ASRGL1		10519	CIB1	calcium and integrin binding 1 (calmyrin)				GO_IMMUNE_SYSTEM_PROCESS
Isochorismatase domain-containing protein 1	ISOC1		8767	RIPK2	receptor-interacting serine-threonine kinase 2				GO_IMMUNE_SYSTEM_PROCESS
Isocitrate dehydrogenase [NAD] subunit beta, mitochondrial	IDH3B		634	CEACAM1	carcinoembryonic antigen-related cell adhesion molecule 1 (biliary glycoprotein)				GO_IMMUNE_SYSTEM_PROCESS
Junctional adhesion molecule A	F11R		4091	SMAD6	SMAD family member 6				GO_IMMUNE_SYSTEM_PROCESS
Junctional protein associated with coronary artery disease	KIAA1462		7292	TNFSF4	tumor necrosis factor (ligand) superfamily, member 4				GO_IMMUNE_SYSTEM_PROCESS
KAT8 regulatory NSL complex subunit 3	KANSL3		9564	BCAR1	breast cancer anti-estrogen resistance 1				GO_IMMUNE_SYSTEM_PROCESS
Kelch-like protein 18	KLHL18		925	CD8A	CD8a molecule				GO_IMMUNE_SYSTEM_PROCESS
Kelch-like protein 4	KLHL4		71	ACTG1	actin, gamma 1				GO_IMMUNE_SYSTEM_PROCESS
Kelch-like protein 5	KLHL5		10296	MAEA	macrophage erythroblast attacher				GO_IMMUNE_SYSTEM_PROCESS
Kinesin-like protein KIF13B	KIF13B		9235	IL32	interleukin 32				GO_IMMUNE_SYSTEM_PROCESS
Kinesin-like protein KIF2C;Kinesin-like protein	KIF2C		1015	CDH17	cadherin 17, LI cadherin (liver-intestine)				GO_IMMUNE_SYSTEM_PROCESS
Kinetochore protein NDC80 homolog	NDC80		6712	SPTBN2	spectrin, beta, non-erythrocytic 2				GO_IMMUNE_SYSTEM_PROCESS
KN motif and ankyrin repeat domain-containing protein 3	KANK3		283	ANG	angiogenin, ribonuclease, RNase A family, 5				GO_IMMUNE_SYSTEM_PROCESS
KN motif and ankyrin repeat domain-containing protein 4	KANK4		10188	TNK2	tyrosine kinase, non-receptor, 2				GO_IMMUNE_SYSTEM_PROCESS
Kynurenine/alpha-aminoadipate aminotransferase, mitochondrial	AADAT		4688	NCF2	neutrophil cytosolic factor 2				GO_IMMUNE_SYSTEM_PROCESS
Kynurenine--oxoglutarate transaminase 1	CCBL1		3125	HLA-DRB3	major histocompatibility complex, class II, DR beta 3				GO_IMMUNE_SYSTEM_PROCESS
Lambda-crystallin homolog	CRYL1		5473	PPBP	pro-platelet basic protein (chemokine (C-X-C motif) ligand 7)				GO_IMMUNE_SYSTEM_PROCESS
Lamin-B receptor	LBR		8678	BECN1	beclin 1, autophagy related				GO_IMMUNE_SYSTEM_PROCESS
Laminin subunit alpha-5	LAMA5		3105	HLA-A	major histocompatibility complex, class I, A				GO_IMMUNE_SYSTEM_PROCESS
Laminin subunit gamma-2	LAMC2		1668	DEFA3	defensin, alpha 3, neutrophil-specific				GO_IMMUNE_SYSTEM_PROCESS
La-related protein 4	LARP4		5553	PRG2	proteoglycan 2, bone marrow (natural killer cell activator, eosinophil granule major basic protein)				GO_IMMUNE_SYSTEM_PROCESS
Latrophilin-1	LPHN1		10213	PSMD14	proteasome (prosome, macropain) 26S subunit, non-ATPase, 14				GO_IMMUNE_SYSTEM_PROCESS
Left-right determination factor 2	LEFTY2		3965	LGALS9	lectin, galactoside-binding, soluble, 9				GO_IMMUNE_SYSTEM_PROCESS
Leiomodin-3	LMOD3		8797	TNFRSF10A	tumor necrosis factor receptor superfamily, member 10a				GO_IMMUNE_SYSTEM_PROCESS
Leptin receptor gene-related protein	LEPROT		6407	SEMG2	semenogelin II				GO_IMMUNE_SYSTEM_PROCESS
Leptin receptor overlapping transcript-like 1	LEPROTL1		5336	PLCG2	phospholipase C, gamma 2 (phosphatidylinositol-specific)				GO_IMMUNE_SYSTEM_PROCESS
Leucine-rich repeat flightless-interacting protein 1	LRRFIP1		5685	PSMA4	proteasome (prosome, macropain) subunit, alpha type, 4				GO_IMMUNE_SYSTEM_PROCESS
Leucine-rich repeat LGI family member 4	LGI4		5335	PLCG1	phospholipase C, gamma 1				GO_IMMUNE_SYSTEM_PROCESS
Leucine-rich repeat-containing protein 3B	LRRC3B		3656	IRAK2	interleukin-1 receptor-associated kinase 2				GO_IMMUNE_SYSTEM_PROCESS
Leukemia inhibitory factor receptor	LIFR		5710	PSMD4	proteasome (prosome, macropain) 26S subunit, non-ATPase, 4				GO_IMMUNE_SYSTEM_PROCESS
Leukocyte receptor cluster member 8	LENG8		23586	DDX58	DEAD (Asp-Glu-Ala-Asp) box polypeptide 58				GO_IMMUNE_SYSTEM_PROCESS
Leukocyte surface antigen CD47	CD47		93974	ATPIF1	ATPase inhibitory factor 1				GO_IMMUNE_SYSTEM_PROCESS
LIM domain-containing protein 2	LIMD2		5272	SERPINB9	serpin peptidase inhibitor, clade B (ovalbumin), member 9				GO_IMMUNE_SYSTEM_PROCESS
Lithostathine-1-alpha;Lithostathine-1-beta	REG1A;REG1B		159	ADSS	adenylosuccinate synthase				GO_IMMUNE_SYSTEM_PROCESS
Long-chain fatty acid transport protein 4	SLC27A4		11004	KIF2C	kinesin family member 2C				GO_IMMUNE_SYSTEM_PROCESS
Low affinity immunoglobulin gamma Fc region receptor II-b;Low affinity immunoglobulin gamma Fc region receptor II-c	FCGR2B;FCGR2C		55326	AGPAT5	1-acylglycerol-3-phosphate O-acyltransferase 5 (lysophosphatidic acid acyltransferase, epsilon)				GO_IMMUNE_SYSTEM_PROCESS
Low affinity immunoglobulin gamma Fc region receptor III-B	FCGR3B		8993	PGLYRP1	peptidoglycan recognition protein 1				GO_IMMUNE_SYSTEM_PROCESS
Low-density lipoprotein receptor-related protein 2	LRP2		8655	DYNLL1	dynein, light chain, LC8-type 1				GO_IMMUNE_SYSTEM_PROCESS
Low-density lipoprotein receptor-related protein 6	LRP6		171568	POLR3H	polymerase (RNA) III (DNA directed) polypeptide H (22.9kD)				GO_IMMUNE_SYSTEM_PROCESS
Lymphocyte antigen 75	LY75		4502	MT2A	metallothionein 2A				GO_IMMUNE_SYSTEM_PROCESS
Lymphocyte cytosolic protein 2	LCP2		4779	NFE2L1	nuclear factor (erythroid-derived 2)-like 1				GO_IMMUNE_SYSTEM_PROCESS
LYR motif-containing protein 2	LYRM2		64170	CARD9	caspase recruitment domain family, member 9				GO_IMMUNE_SYSTEM_PROCESS
Lysophosphatidylcholine acyltransferase 2	LPCAT2		3059	HCLS1	hematopoietic cell-specific Lyn substrate 1				GO_IMMUNE_SYSTEM_PROCESS
Macrophage erythroblast attacher	MAEA		59338	PLEKHA1	pleckstrin homology domain containing, family A (phosphoinositide binding specific) member 1				GO_IMMUNE_SYSTEM_PROCESS
Male-enhanced antigen 1	MEA1		5393	EXOSC9	exosome component 9				GO_IMMUNE_SYSTEM_PROCESS
MAM domain-containing protein 2	MAMDC2		29927	SEC61A1	Sec61 alpha 1 subunit (S. cerevisiae)				GO_IMMUNE_SYSTEM_PROCESS
Mannosyl-oligosaccharide 1,2-alpha-mannosidase IC;alpha-1,2-Mannosidase	MAN1C1		3635	INPP5D	inositol polyphosphate-5-phosphatase, 145kDa				GO_IMMUNE_SYSTEM_PROCESS
MANSC domain-containing protein 1	MANSC1		4939	OAS2	2'-5'-oligoadenylate synthetase 2, 69/71kDa				GO_IMMUNE_SYSTEM_PROCESS
MAPK-interacting and spindle-stabilizing protein-like	MAPK1IP1L		1030	CDKN2B	cyclin-dependent kinase inhibitor 2B (p15, inhibits CDK4)				GO_IMMUNE_SYSTEM_PROCESS
Matrix metalloproteinase-28	MMP28		3500	IGHG1	immunoglobulin heavy constant gamma 1 (G1m marker)				GO_IMMUNE_SYSTEM_PROCESS
MDS1 and EVI1 complex locus protein EVI1	MECOM		28834	IGLC7	immunoglobulin lambda constant 7				GO_IMMUNE_SYSTEM_PROCESS
Mediator of RNA polymerase II transcription subunit 16	MED16		114770	PGLYRP2	peptidoglycan recognition protein 2				GO_IMMUNE_SYSTEM_PROCESS
Membralin	TMEM259		3624	INHBA	inhibin, beta A				GO_IMMUNE_SYSTEM_PROCESS
Membrane-associated phosphatidylinositol transfer protein 2	PITPNM2		2219	FCN1	ficolin (collagen/fibrinogen domain containing) 1				GO_IMMUNE_SYSTEM_PROCESS
Metallothionein-2;Metallothionein-1X;Metallothionein-1G	MT2A;MT1X;MT1G		28776	IGLV7-43	immunoglobulin lambda variable 7-43				GO_IMMUNE_SYSTEM_PROCESS
Metastasis suppressor protein 1	MTSS1		28874	IGKV3D-20	immunoglobulin kappa variable 3D-20				GO_IMMUNE_SYSTEM_PROCESS
Methyl-CpG-binding domain protein 1	MBD1		843	CASP10	caspase 10, apoptosis-related cysteine peptidase				GO_IMMUNE_SYSTEM_PROCESS
Methylsterol monooxygenase 1	MSMO1		27350	APOBEC3C	apolipoprotein B mRNA editing enzyme, catalytic polypeptide-like 3C				GO_IMMUNE_SYSTEM_PROCESS
Methyltransferase-like protein 17, mitochondrial	METTL17		8794	TNFRSF10C	tumor necrosis factor receptor superfamily, member 10c, decoy without an intracellular domain				GO_IMMUNE_SYSTEM_PROCESS
Methyltransferase-like protein 7B	METTL7B		79792	GSDMD	gasdermin D				GO_IMMUNE_SYSTEM_PROCESS
MICOS complex subunit MIC60	IMMT		3512	IGJ	immunoglobulin J polypeptide, linker protein for immunoglobulin alpha and mu polypeptides				GO_IMMUNE_SYSTEM_PROCESS
MICOS complex subunit MIC60	IMMT		4599	MX1	myxovirus (influenza virus) resistance 1, interferon-inducible protein p78 (mouse)				GO_IMMUNE_SYSTEM_PROCESS
Microsomal glutathione S-transferase 2	MGST2		2215	FCGR3B	Fc fragment of IgG, low affinity IIIb, receptor (CD16b)				GO_IMMUNE_SYSTEM_PROCESS
Microtubule-actin cross-linking factor 1, isoforms 1/2/3/5	MACF1		6037	RNASE3	ribonuclease, RNase A family, 3				GO_IMMUNE_SYSTEM_PROCESS
Microtubule-associated protein 4;Microtubule-associated protein	MAP4		2038	EPB42	erythrocyte membrane protein band 4.2				GO_IMMUNE_SYSTEM_PROCESS
Microtubule-associated protein 9	MAP9		29126	CD274	CD274 molecule				GO_IMMUNE_SYSTEM_PROCESS
Microtubule-associated tumor suppressor 1	MTUS1		5657	PRTN3	proteinase 3				GO_IMMUNE_SYSTEM_PROCESS
Minor histocompatibility protein HA-1;Minor histocompatibility antigen HA-1	HMHA1		146433	IL34	interleukin 34				GO_IMMUNE_SYSTEM_PROCESS
Mitochondrial import receptor subunit TOM34	TOMM34		56262	LRRC8A	leucine rich repeat containing 8 family, member A				GO_IMMUNE_SYSTEM_PROCESS
Mitochondrial import receptor subunit TOM40B	TOMM40L		4065	LY75	lymphocyte antigen 75				GO_IMMUNE_SYSTEM_PROCESS
Mitochondrial ribosome-associated GTPase 2	MTG2		124976	SPNS2	spinster homolog 2 (Drosophila)				GO_IMMUNE_SYSTEM_PROCESS
Mitogen-activated protein kinase 12	MAPK12		23218	NBEAL2	neurobeachin-like 2				GO_IMMUNE_SYSTEM_PROCESS
Mitogen-activated protein kinase kinase kinase 11	MAP3K11		80328	ULBP2	UL16 binding protein 2				GO_IMMUNE_SYSTEM_PROCESS
Mitogen-activated protein kinase kinase kinase kinase 2;Mitogen-activated protein kinase kinase kinase kinase	MAP4K2		8544	PIR	pirin (iron-binding nuclear protein)				GO_IMMUNE_SYSTEM_PROCESS
Mitogen-activated protein kinase kinase kinase kinase 3	MAP4K3		8322	FZD4	frizzled family receptor 4					TGANTCA_AP1_C
MOB kinase activator 2	MOB2		928	CD9	CD9 molecule					TGANTCA_AP1_C
Molybdate-anion transporter	MFSD5		5880	RAC2	ras-related C3 botulinum toxin substrate 2 (rho family, small GTP binding protein Rac2)					TGANTCA_AP1_C
Mothers against decapentaplegic homolog 2;Mothers against decapentaplegic homolog	SMAD2		320	APBA1	amyloid beta (A4) precursor protein-binding, family A, member 1					TGANTCA_AP1_C
Mothers against decapentaplegic homolog 6	SMAD6		8828	NRP2	neuropilin 2					TGANTCA_AP1_C
Multimerin-1;Platelet glycoprotein Ia*;155 kDa platelet multimerin	MMRN1		8470	SORBS2	sorbin and SH3 domain containing 2					TGANTCA_AP1_C
Multimerin-2	MMRN2		54751	FBLIM1	filamin binding LIM protein 1					TGANTCA_AP1_C
Multiple myeloma tumor-associated protein 2	MMTAG2		4897	NRCAM	neuronal cell adhesion molecule					TGANTCA_AP1_C
Muscarinic acetylcholine receptor M2	CHRM2		4162	MCAM	melanoma cell adhesion molecule					TGANTCA_AP1_C
Myc target protein 1	MYCT1		23037	PDZD2	PDZ domain containing 2					TGANTCA_AP1_C
Myelin expression factor 2	MYEF2		3918	LAMC2	laminin, gamma 2					TGANTCA_AP1_C
Myelin protein zero-like protein 2	MPZL2		9607	CARTPT	CART prepropeptide					TGANTCA_AP1_C
Myelin proteolipid protein	PLP1		7405	UVRAG	UV radiation resistance associated gene					TGANTCA_AP1_C
Myelin-oligodendrocyte glycoprotein	MOG		4900	NRGN	neurogranin (protein kinase C substrate, RC3)					TGANTCA_AP1_C
Myeloblastin	PRTN3		11138	TBC1D8	TBC1 domain family, member 8 (with GRAM domain)					TGANTCA_AP1_C
Myosin-3	MYH3		8890	EIF2B4	eukaryotic translation initiation factor 2B, subunit 4 delta, 67kDa					TGANTCA_AP1_C
Myosin-6	MYH6		5924	RASGRF2	Ras protein-specific guanine nucleotide-releasing factor 2					TGANTCA_AP1_C
Myotubularin-related protein 12	MTMR12		116519	APOA5	apolipoprotein A-V					TGANTCA_AP1_C
Na(+)/H(+) exchange regulatory cofactor NHE-RF2	SLC9A3R2		2035	EPB41	erythrocyte membrane protein band 4.1 (elliptocytosis 1, RH-linked)					TGANTCA_AP1_C
N-acetylated-alpha-linked acidic dipeptidase 2	NAALAD2		8896	BUD31	BUD31 homolog (S. cerevisiae)					TGANTCA_AP1_C
N-acetylmuramoyl-L-alanine amidase	PGLYRP2		5520	PPP2R2A	protein phosphatase 2, regulatory subunit B, alpha					TGANTCA_AP1_C
N-acylglucosamine 2-epimerase	RENBP		2876	GPX1	glutathione peroxidase 1					TGANTCA_AP1_C
N-acylneuraminate cytidylyltransferase	CMAS		292	SLC25A5	solute carrier family 25 (mitochondrial carrier; adenine nucleotide translocator), member 5					TGANTCA_AP1_C
NAD-dependent protein deacetylase sirtuin-3, mitochondrial	SIRT3		84324	SARNP	SAP domain containing ribonucleoprotein					TGANTCA_AP1_C
NADH dehydrogenase [ubiquinone] 1 beta subcomplex subunit 11, mitochondrial	NDUFB11		51167	CYB5R4	cytochrome b5 reductase 4					TGANTCA_AP1_C
NADP-dependent malic enzyme, mitochondrial;Malic enzyme	ME3		55691	FRMD4A	FERM domain containing 4A					TGANTCA_AP1_C
NADPH:adrenodoxin oxidoreductase, mitochondrial	FDXR		246175	CNOT6L	CCR4-NOT transcription complex, subunit 6-like					TGANTCA_AP1_C
N-alpha-acetyltransferase 15, NatA auxiliary subunit	NAA15		3930	LBR	lamin B receptor					TGANTCA_AP1_C
Nebulin-related-anchoring protein	NRAP		2186	BPTF	bromodomain PHD finger transcription factor					TGANTCA_AP1_C
NEDD4-binding protein 3	N4BP3		23225	NUP210	nucleoporin 210kDa					TGANTCA_AP1_C
Nestin	NES		3709	ITPR2	inositol 1,4,5-trisphosphate receptor, type 2					TGANTCA_AP1_C
Neural cell adhesion molecule 2	NCAM2		11007	CCDC85B	coiled-coil domain containing 85B					TGANTCA_AP1_C
Neural proliferation differentiation and control protein 1	NPDC1		23235	SIK2	salt-inducible kinase 2					TGANTCA_AP1_C
Neurexophilin-3	NXPH3		10497	UNC13B	unc-13 homolog B (C. elegans)					TGANTCA_AP1_C
Neurobeachin-like protein 2	NBEAL2		58515	SELK	selenoprotein K					TGANTCA_AP1_C
Neurogenic locus notch homolog protein 1;Notch 1 extracellular truncation;Notch 1 intracellular domain	NOTCH1		80155	NAA15	N(alpha)-acetyltransferase 15, NatA auxiliary subunit					TGANTCA_AP1_C
Neurogenic locus notch homolog protein 4;Notch 4 extracellular truncation;Notch 4 intracellular domain	NOTCH4		10873	ME3	malic enzyme 3, NADP(+)-dependent, mitochondrial					TGANTCA_AP1_C
Neurogranin;NEUG(55-78)	NRGN		113251	LARP4	La ribonucleoprotein domain family, member 4					TGANTCA_AP1_C
Neuron navigator 2	NAV2		79047	KCTD15	potassium channel tetramerisation domain containing 15					TGANTCA_AP1_C
Neuronal cell adhesion molecule	NRCAM		83444	INO80B	INO80 complex subunit B					TGANTCA_AP1_C
Neuropilin-2	NRP2		5362	PLXNA2	plexin A2					TGANTCA_AP1_C
Neutrophil cytosol factor 1;Putative neutrophil cytosol factor 1B;Putative neutrophil cytosol factor 1C	NCF1;NCF1B;NCF1C		3710	ITPR3	inositol 1,4,5-trisphosphate receptor, type 3					TGANTCA_AP1_C
Neutrophil cytosol factor 2	NCF2		8857	FCGBP	Fc fragment of IgG binding protein					TGANTCA_AP1_C
Neutrophil defensin 3;HP 3-56;Neutrophil defensin 2;Neutrophil defensin 1;HP 1-56;Neutrophil defensin 2	DEFA3;DEFA1		253152	EPHX4	epoxide hydrolase 4					TGANTCA_AP1_C
Neutrophil gelatinase-associated lipocalin	LCN2		5129	CDK18	cyclin-dependent kinase 18					TGANTCA_AP1_C
NF-kappa-B inhibitor epsilon	NFKBIE		160760	PPTC7	PTC7 protein phosphatase homolog (S. cerevisiae)					TGANTCA_AP1_C
NGFI-A-binding protein 1	NAB1		27063	ANKRD1	ankyrin repeat domain 1 (cardiac muscle)					TGANTCA_AP1_C
NHS-like protein 2	NHSL2		56896	DPYSL5	dihydropyrimidinase-like 5					TGANTCA_AP1_C
Nicotinamide riboside kinase 1	NMRK1		57211	GPR126	G protein-coupled receptor 126					TGANTCA_AP1_C
Nitric oxide synthase, endothelial	NOS3		5589	PRKCSH	protein kinase C substrate 80K-H					TGANTCA_AP1_C
NKG2D ligand 2	ULBP2		286	ANK1	ankyrin 1, erythrocytic					TGANTCA_AP1_C
Non-histone chromosomal protein HMG-17	HMGN2		55911	APOBR	apolipoprotein B receptor					TGANTCA_AP1_C
Non-lysosomal glucosylceramidase	GBA2		27232	GNMT	glycine N-methyltransferase					TGANTCA_AP1_C
Nostrin	NOSTRIN		23558	WBP2	WW domain binding protein 2					TGANTCA_AP1_C
NUAK family SNF1-like kinase 1	NUAK1		64399	HHIP	hedgehog interacting protein					TGANTCA_AP1_C
Nuclear body protein SP140-like protein	SP140L		113878	DTX2	deltex homolog 2 (Drosophila)					TGANTCA_AP1_C
Nuclear factor erythroid 2-related factor 1	NFE2L1		11180	WDR6	WD repeat domain 6					TGANTCA_AP1_C
Nuclear pore membrane glycoprotein 210	NUP210		79651	RHBDF2	rhomboid 5 homolog 2 (Drosophila)					TGANTCA_AP1_C
Nuclear ubiquitous casein and cyclin-dependent kinase substrate 1	NUCKS1		29803	REPIN1	replication initiator 1					TGANTCA_AP1_C
Nucleolar protein 4-like	NOL4L		26984	SEC22A	SEC22 vesicle trafficking protein homolog A (S. cerevisiae)					TGANTCA_AP1_C
Nucleolar protein 7	NOL7		54536	EXOC6	exocyst complex component 6					TGANTCA_AP1_C
Nucleosome-remodeling factor subunit BPTF	BPTF		1774	DNASE1L1	deoxyribonuclease I-like 1					TGANTCA_AP1_C
Occludin	OCLN		51061	TXNDC11	thioredoxin domain containing 11					TGANTCA_AP1_C
OCIA domain-containing protein 2	OCIAD2		8848	TSC22D1	TSC22 domain family, member 1					TGANTCA_AP1_C
Olfactomedin-4	OLFM4		3732	CD82	CD82 molecule					TGANTCA_AP1_C
Oral cancer-overexpressed protein 1	ORAOV1		79742	CXorf36	chromosome X open reading frame 36					TGANTCA_AP1_C
Oral-facial-digital syndrome 1 protein	OFD1		54534	MRPL50	mitochondrial ribosomal protein L50					TGANTCA_AP1_C
Ornithine aminotransferase, mitochondrial;Ornithine aminotransferase, hepatic form;Ornithine aminotransferase, renal form	OAT		23276	KLHL18	kelch-like 18 (Drosophila)					TGANTCA_AP1_C
Oxidoreductase HTATIP2	HTATIP2		54682	MANSC1	MANSC domain containing 1					TGANTCA_AP1_C
p21-activated protein kinase-interacting protein 1	PAK1IP1		84268	RPAIN	RPA interacting protein					TGANTCA_AP1_C
p53 apoptosis effector related to PMP-22	PERP		51506	UFC1	ubiquitin-fold modifier conjugating enzyme 1					TGANTCA_AP1_C
PAB-dependent poly(A)-specific ribonuclease subunit PAN3	PAN3		26233	FBXL6	F-box and leucine-rich repeat protein 6					TGANTCA_AP1_C
Paired mesoderm homeobox protein 2B	PHOX2B		25801	GCA	grancalcin, EF-hand calcium binding protein					TGANTCA_AP1_C
Paladin	PALD1		10562	OLFM4	olfactomedin 4
Palmdelphin	PALMD		22915	MMRN1	multimerin 1
Palmitoyltransferase ZDHHC13	ZDHHC13		64065	PERP	PERP, TP53 apoptosis effector
Pancreatic triacylglycerol lipase	PNLIP		4301	MLLT4	myeloid/lymphoid or mixed-lineage leukemia (trithorax homolog, Drosophila); translocated to, 4
Parvalbumin alpha	PVALB		9891	NUAK1	NUAK family, SNF1-like kinase, 1
Paxillin	PXN		6793	STK10	serine/threonine kinase 10
PDZ domain-containing protein 2;Processed PDZ domain-containing protein 2	PDZD2		10855	HPSE	heparanase
PDZ domain-containing protein GIPC3	GIPC3		7060	THBS4	thrombospondin 4
Peptidoglycan recognition protein 1	PGLYRP1		27032	ATP2C1	ATPase, Ca++ transporting, type 2C, member 1
Perilipin-5	PLIN5		3371	TNC	tenascin C
Peroxisomal coenzyme A diphosphatase NUDT7	NUDT7		4340	MOG	myelin oligodendrocyte glycoprotein
PERQ amino acid-rich with GYF domain-containing protein 1	GIGYF1		5829	PXN	paxillin
PHD finger protein 20-like protein 1	PHF20L1		29780	PARVB	parvin, beta
PHD finger-like domain-containing protein 5A	PHF5A		144100	PLEKHA7	pleckstrin homology domain containing, family A member 7
Phosphatase and actin regulator 2;Phosphatase and actin regulator	PHACTR2		1828	DSG1	desmoglein 1
Phosphatidylcholine-sterol acyltransferase	LCAT		10418	SPON1	spondin 1, extracellular matrix protein
Phosphatidylglycerophosphatase and protein-tyrosine phosphatase 1	PTPMT1		3036	HAS1	hyaluronan synthase 1
Phosphatidylinositide phosphatase SAC2	INPP5F		1311	COMP	cartilage oligomeric matrix protein
Phosphatidylinositol 3,4,5-trisphosphate 5-phosphatase 1	INPP5D		57717	PCDHB16	protocadherin beta 16
Phosphatidylinositol 3,4,5-trisphosphate-dependent Rac exchanger 1 protein	PREX1		2814	GP5	glycoprotein V (platelet)
Phosphatidylinositol 3,4,5-trisphosphate-dependent Rac exchanger 2 protein	PREX2		79937	CNTNAP3	contactin associated protein-like 3
Phosphatidylinositol 4-phosphate 3-kinase C2 domain-containing subunit beta	PIK3C2B		5067	CNTN3	contactin 3 (plasmacytoma associated)
Phosphoinositide 3-kinase adapter protein 1	PIK3AP1		397	ARHGDIB	Rho GDP dissociation inhibitor (GDI) beta
Phospholipase D1	PLD1		5770	PTPN1	protein tyrosine phosphatase, non-receptor type 1
Phospholipid hydroperoxide glutathione peroxidase, mitochondrial;Glutathione peroxidase	GPX4		1742	DLG4	discs, large homolog 4 (Drosophila)
Phospholipid scramblase 3	PLSCR3;TMEM256-PLSCR3		4846	NOS3	nitric oxide synthase 3 (endothelial cell)
Pirin	PIR		55667	DENND4C	DENN/MADD domain containing 4C
Plasma kallikrein;Plasma kallikrein heavy chain;Plasma kallikrein light chain	KLKB1		348	APOE	apolipoprotein E
Plasminogen receptor (KT)	PLGRKT		6950	TCP1	t-complex 1
Plasminogen;Plasmin heavy chain A;Activation peptide;Angiostatin;Plasmin heavy chain A, short form;Plasmin light chain B	PLG		334	APLP2	amyloid beta (A4) precursor-like protein 2
Platelet basic protein;Connective tissue-activating peptide III;TC-2;Connective tissue-activating peptide III(1-81);Beta-thromboglobulin;Neutrophil-activating peptide 2(74);Neutrophil-activating peptide 2(73);Neutrophil-activating peptide 2;TC-1;Neutrophil-activating peptide 2(1-66);Neutrophil-activating peptide 2(1-63)	PPBP		4193	MDM2	Mdm2 p53 binding protein homolog (mouse)
Platelet endothelial cell adhesion molecule	PECAM1		6694	SPP2	secreted phosphoprotein 2, 24kDa
Platelet endothelial cell adhesion molecule	PECAM1		6809	STX3	syntaxin 3
Platelet glycoprotein V	GP5		54503	ZDHHC13	zinc finger, DHHC-type containing 13
Platelet-derived growth factor receptor-like protein	PDGFRL		10015	PDCD6IP	programmed cell death 6 interacting protein
Pleckstrin homology domain-containing family A member 1	PLEKHA1		9026	HIP1R	huntingtin interacting protein 1 related
Pleckstrin homology domain-containing family A member 7	PLEKHA7		84888	SPPL2A	signal peptide peptidase-like 2A
Pleckstrin homology domain-containing family F member 2	PLEKHF2		79666	PLEKHF2	pleckstrin homology domain containing, family F (with FYVE domain) member 2
Pleckstrin homology domain-containing family G member 1	PLEKHG1		9144	SYNGR2	synaptogyrin 2
Pleckstrin homology domain-containing family M member 1	PLEKHM1		4036	LRP2	low density lipoprotein receptor-related protein 2
Pleckstrin homology domain-containing family O member 1	PLEKHO1		3736	KCNA1	potassium voltage-gated channel, shaker-related subfamily, member 1 (episodic ataxia with myokymia)
Plexin-A2	PLXNA2		9545	RAB3D	RAB3D, member RAS oncogene family
Plexin-D1	PLXND1		5125	PCSK5	proprotein convertase subtilisin/kexin type 5
Podocalyxin	PODXL		7417	VDAC2	voltage-dependent anion channel 2
Pogo transposable element with KRAB domain	POGK		10590	SCGN	secretagogin, EF-hand calcium binding protein
Poly(rC)-binding protein 2	PCBP2		112755	STX1B	syntaxin 1B
Polymeric immunoglobulin receptor;Secretory component	PIGR		5340	PLG	plasminogen
Potassium channel subfamily K member 6	KCNK6		7044	LEFTY2	left-right determination factor 2
Potassium voltage-gated channel subfamily A member 1;Potassium voltage-gated channel subfamily A member 3;Potassium voltage-gated channel subfamily A member 2	KCNA1;KCNA3;KCNA2		93664	CADPS2	Ca++-dependent secretion activator 2
Pre-mRNA-splicing factor CWC25 homolog	CWC25		2040	STOM	stomatin
Presenilins-associated rhomboid-like protein, mitochondrial;P-beta	PARL		7356	SCGB1A1	secretoglobin, family 1A, member 1 (uteroglobin)
Probable ATP-dependent RNA helicase DDX49	DDX49		2891	GRIA2	glutamate receptor, ionotropic, AMPA 2
Probable ATP-dependent RNA helicase DDX58	DDX58		94121	SYTL4	synaptotagmin-like 4
Probable C-mannosyltransferase DPY19L4	DPY19L4		8218	CLTCL1	clathrin, heavy chain-like 1
Probable E3 ubiquitin-protein ligase DTX2	DTX2		7114	TMSB4X	thymosin beta 4, X-linked
Probable G-protein coupled receptor 116	GPR116		55521	TRIM36	tripartite motif containing 36
Probable proline--tRNA ligase, mitochondrial	PARS2		9749	PHACTR2	phosphatase and actin regulator 2
Programmed cell death 1 ligand 1	CD274		1644	DDC	dopa decarboxylase (aromatic L-amino acid decarboxylase)
Pro-interleukin-16;Interleukin-16	IL16		117156	SCGB3A2	secretoglobin, family 3A, member 2
Proline-rich basic protein 1	PROB1		51393	TRPV2	transient receptor potential cation channel, subfamily V, member 2
Proprotein convertase subtilisin/kexin type 5	PCSK5		8291	DYSF	dysferlin, limb girdle muscular dystrophy 2B (autosomal recessive)
Proteasome subunit alpha type-4;Proteasome subunit alpha type	PSMA4		1	A1BG	alpha-1-B glycoprotein
Proteasome subunit beta type	PSMA4		21	ABCA3	ATP-binding cassette, sub-family A (ABC1), member 3
Protein 4.1	EPB41		6517	SLC2A4	solute carrier family 2 (facilitated glucose transporter), member 4
Protein AF-10	MLLT10		23138	N4BP3	NEDD4 binding protein 3
Protein BUD31 homolog	BUD31		284612	SYPL2	synaptophysin-like 2
Protein Churchill	CHURC1;CHURC1-FNTB		84317	CCDC115	coiled-coil domain containing 115
Protein Daple	CCDC88C		393	ARHGAP4	Rho GTPase activating protein 4
Protein DDI1 homolog 2	DDI2		11214	AKAP13	A kinase (PRKA) anchor protein 13
Protein FAM107B	FAM107B		613	BCR	breakpoint cluster region
Protein FAM118B	FAM118B		201176	ARHGAP27	Rho GTPase activating protein 27
Protein FAM124B	FAM124B		3268	AGFG2	ArfGAP with FG repeats 2
Protein FAM134B	FAM134B		8074	FGF23	fibroblast growth factor 23
Protein FAM179A	FAM179A		116983	ACAP3	ArfGAP with coiled-coil, ankyrin repeat and PH domains 3
Protein FAM180B	FAM180B		2149	F2R	coagulation factor II (thrombin) receptor
Protein FAM193A	FAM193A		27113	BBC3	BCL2 binding component 3
Protein FAM198B	FAM198B		51291	GMIP	GEM interacting protein
Protein FAM49A	FAM49A		89846	FGD3	FYVE, RhoGEF and PH domain containing 3
Protein FAM57A	FAM57A		6103	RPGR	retinitis pigmentosa GTPase regulator
Protein FAM65A	FAM65A		54662	TBC1D13	TBC1 domain family, member 13
Protein FAM76A	FAM76A		9938	ARHGAP25	Rho GTPase activating protein 25
Protein FAM78A	FAM78A		57568	SIPA1L2	signal-induced proliferation-associated 1 like 2
Protein FAM84B	FAM84B		57186	RALGAPA2	Ral GTPase activating protein, alpha subunit 2 (catalytic)
Protein FAM89A	FAM89A		1102	RCBTB2	regulator of chromosome condensation (RCC1) and BTB (POZ) domain containing protein 2
Protein farnesyltransferase subunit beta	FNTB		440503	PLIN5	perilipin 5
Protein furry homolog-like	FRYL		5406	PNLIP	pancreatic lipase
Protein HID1	HID1		241	ALOX5AP	arachidonate 5-lipoxygenase-activating protein
Protein kinase C eta type	PRKCH		10054	UBA2	ubiquitin-like modifier activating enzyme 2
Protein mago nashi homolog;Protein mago nashi homolog 2	MAGOH;MAGOHB		3643	INSR	insulin receptor
Protein N-terminal asparagine amidohydrolase	NTAN1		5347	PLK1	polo-like kinase 1
Protein phosphatase 1 regulatory inhibitor subunit 16B	PPP1R16B		51107	APH1A	anterior pharynx defective 1 homolog A (C. elegans)
Protein phosphatase 1 regulatory subunit 1A	PPP1R1A		10910	SUGT1	SGT1, suppressor of G2 allele of SKP1 (S. cerevisiae)
Protein phosphatase 1L	PPM1L		85358	SHANK3	SH3 and multiple ankyrin repeat domains 3
Protein phosphatase PTC7 homolog	PPTC7		246184	CDC26	cell division cycle 26 homolog (S. cerevisiae)
Protein Shroom1	SHROOM1		23129	PLXND1	plexin D1
Protein Shroom2	SHROOM2		57472	CNOT6	CCR4-NOT transcription complex, subunit 6
Protein Shroom4	SHROOM4		10025	MED16	mediator complex subunit 16
Protein Simiate	FAM206A		54360	CYTL1	cytokine-like 1
Protein SMG5	SMG5		6195	RPS6KA1	ribosomal protein S6 kinase, 90kDa, polypeptide 1
Protein spinster homolog 2	SPNS2		5519	PPP2R1B	protein phosphatase 2, regulatory subunit A, beta
Protein TANC1	TANC1		5962	RDX	radixin
Protein unc-13 homolog B	UNC13B		23076	RRP1B	ribosomal RNA processing 1 homolog B (S. cerevisiae)
Protein Wnt-2b;Protein Wnt	WNT2B		10421	CD2BP2	CD2 (cytoplasmic tail) binding protein 2
Protein yippee-like 5	YPEL5		3053	SERPIND1	serpin peptidase inhibitor, clade D (heparin cofactor), member 1
Proteinase-activated receptor 1	F2R		5350	PLN	phospholamban
Protocadherin beta-16	PCDHB16		51129	ANGPTL4	angiopoietin-like 4
Protocadherin-1	PCDH1		5973	RENBP	renin binding protein
Protocadherin-12	PCDH12		3698	ITIH2	inter-alpha-trypsin inhibitor heavy chain 2
Protocadherin-16	DCHS1		4018	LPA	lipoprotein, Lp(a)
Protocadherin-17	PCDH17		6906	SERPINA7	serpin peptidase inhibitor, clade A (alpha-1 antiproteinase, antitrypsin), member 7
Protoporphyrinogen oxidase	PPOX		5271	SERPINB8	serpin peptidase inhibitor, clade B (ovalbumin), member 8
Pseudouridine-5-phosphatase	HDHD1		9698	PUM1	pumilio homolog 1 (Drosophila)
Pterin-4-alpha-carbinolamine dehydratase	PCBD1		80774	LIMD2	LIM domain containing 2
Pumilio homolog 1	PUM1		4087	SMAD2	SMAD family member 2
Pumilio homolog 1	PUM1		22934	RPIA	ribose 5-phosphate isomerase A
Purine nucleoside phosphorylase	PNP		1155	TBCB	tubulin folding cofactor B
Putative hydroxypyruvate isomerase;Hydroxypyruvate isomerase	HYI		217	ALDH2	aldehyde dehydrogenase 2 family (mitochondrial)
Putative lipoyltransferase 2, mitochondrial	LIPT2		3419	IDH3A	isocitrate dehydrogenase 3 (NAD+) alpha
Putative RNA-binding protein Luc7-like 2	LUC7L2		54741	LEPROT	leptin receptor overlapping transcript
Putative sodium-coupled neutral amino acid transporter 7	SLC38A7		55342	STRBP	spermatid perinuclear RNA binding protein
Putative uncharacterized protein MYH16	MYH16		5140	PDE3B	phosphodiesterase 3B, cGMP-inhibited
R3H domain-containing protein 4	R3HDM4		3612	IMPA1	inositol(myo)-1(or 4)-monophosphatase 1
RAD50-interacting protein 1	RINT1		3364	HUS1	HUS1 checkpoint homolog (S. pombe)
Radical S-adenosyl methionine domain-containing protein 1, mitochondrial	RSAD1		128486	FITM2	fat storage-inducing transmembrane protein 2
Ral GTPase-activating protein subunit alpha-2	RALGAPA2		81619	TSPAN14	tetraspanin 14
Ran-binding protein 10	RANBP10		64710	NUCKS1	nuclear casein kinase and cyclin-dependent kinase substrate 1
Rap guanine nucleotide exchange factor 3	RAPGEF3		4152	MBD1	methyl-CpG binding domain protein 1
Ras and Rab interactor 2	RIN2		26136	TES	testis derived transcript (3 LIM domains)
Ras-interacting protein 1	RASIP1		440193	CCDC88C	coiled-coil domain containing 88C
Ras-related C3 botulinum toxin substrate 2	RAC2		57178	ZMIZ1	zinc finger, MIZ-type containing 1
Ras-related protein Rab-3D	RAB3D		359845	FAM101B	family with sequence similarity 101, member B
Ras-related protein Rap-2c	RAP2C		768211	RELL1	RELT-like 1
Ras-specific guanine nucleotide-releasing factor 2	RASGRF2		221830	TWISTNB	TWIST neighbor
RCC1 and BTB domain-containing protein 2	RCBTB2		7555	CNBP	CCHC-type zinc finger, nucleic acid binding protein
Receptor-interacting serine/threonine-protein kinase 2	RIPK2		83641	FAM107B	family with sequence similarity 107, member B
Receptor-type tyrosine-protein phosphatase beta;Protein-tyrosine-phosphatase	PTPRB		258010	SVIP	small VCP/p97-interacting protein
Receptor-type tyrosine-protein phosphatase epsilon	PTPRE		55486	PARL	presenilin associated, rhomboid-like
Receptor-type tyrosine-protein phosphatase F	PTPRF		9392	TGFBRAP1	transforming growth factor, beta receptor associated protein 1
Redox-regulatory protein FAM213A	FAM213A		29894	CPSF1	cleavage and polyadenylation specific factor 1, 160kDa
Regulator of cell cycle RGCC	RGCC		11340	EXOSC8	exosome component 8
Regulator of G-protein signaling 3	RGS3		11157	LSM6	LSM6 homolog, U6 small nuclear RNA associated (S. cerevisiae)
Regulator of G-protein signaling 3	RGS3		4116	MAGOH	mago-nashi homolog, proliferation-associated (Drosophila)
Regulator of nonsense transcripts 3B	UPF3B		9616	RNF7	ring finger protein 7
RELT-like protein 1	RELL1		83787	ARMC10	armadillo repeat containing 10
Replication initiator 1	REPIN1		79180	EFHD2	EF-hand domain family, member D2
Resistin	RETN		57096	RPGRIP1	retinitis pigmentosa GTPase regulator interacting protein 1
Rho GDP-dissociation inhibitor 2	ARHGDIB		23484	LEPROTL1	leptin receptor overlapping transcript-like 1
Rho GTPase-activating protein 25	ARHGAP25		93487	MAPK1IP1L	mitogen-activated protein kinase 1 interacting protein 1-like
Rho GTPase-activating protein 26	ARHGAP26		64645	HIAT1	hippocampus abundant transcript 1
Rho GTPase-activating protein 27	ARHGAP27		83877	TM2D2	TM2 domain containing 2
Rho GTPase-activating protein 29	ARHGAP29		83743	GRWD1	glutamate-rich WD repeat containing 1
Rho GTPase-activating protein 31	ARHGAP31		23597	ACOT9	acyl-CoA thioesterase 9
Rho GTPase-activating protein 4	ARHGAP4		55858	TMEM165	transmembrane protein 165
Rho guanine nucleotide exchange factor 15	ARHGEF15		53346	TM6SF1	transmembrane 6 superfamily member 1
Rho guanine nucleotide exchange factor 28	ARHGEF28		654817	NCF1C	neutrophil cytosolic factor 1C pseudogene
Rho guanine nucleotide exchange factor 7	ARHGEF7		51015	ISOC1	isochorismatase domain containing 1
Rho guanine nucleotide exchange factor 7	ARHGEF7		55621	TRMT1	TRM1 tRNA methyltransferase 1 homolog (S. cerevisiae)
Rho-related GTP-binding protein RhoB	RHOB		81875	ISG20L2	interferon stimulated exonuclease gene 20kDa-like 2
Riboflavin kinase	RFK		10607	TBL3	transducin (beta)-like 3
Ribose-5-phosphate isomerase	RPIA		8161	COIL	coilin
Ribosomal protein S6 kinase alpha-1;Ribosomal protein S6 kinase	RPS6KA1		84301	DDI2	DNA-damage inducible 1 homolog 2 (S. cerevisiae)
Ribosomal RNA processing protein 1 homolog B	RRP1B		51567	TDP2	tyrosyl-DNA phosphodiesterase 2
Ribosome biogenesis protein BMS1 homolog	BMS1		340527	NHSL2	NHS-like 2
Ribosome biogenesis protein TSR3 homolog	TSR3		51389	RWDD1	RWD domain containing 1
RING-box protein 2	RNF7		23293	SMG6	smg-6 homolog, nonsense mediated mRNA decay factor (C. elegans)
RISC-loading complex subunit TARBP2	TARBP2		10072	DPP3	dipeptidyl-peptidase 3
RNA exonuclease 4	REXO4		80271	ITPKC	inositol-trisphosphate 3-kinase C
RNA-binding protein Nova-2	NOVA2		10165	SLC25A13	solute carrier family 25, member 13 (citrin)
RNA-binding protein with multiple splicing 2	RBPMS2		54539	NDUFB11	NADH dehydrogenase (ubiquinone) 1 beta subcomplex, 11, 17.3kDa
Roundabout homolog 4	ROBO4		8805	TRIM24	tripartite motif containing 24
RPA-interacting protein	RPAIN		6506	SLC1A2	solute carrier family 1 (glial high affinity glutamate transporter), member 2
RWD domain-containing protein 1	RWDD1		127829	ARL8A	ADP-ribosylation factor-like 8A
S-adenosylmethionine synthase isoform type-1	MAT1A		9842	PLEKHM1	pleckstrin homology domain containing, family M (with RUN domain) member 1
SAP domain-containing ribonucleoprotein	SARNP		91010	FMNL3	formin-like 3
SAP30-binding protein	SAP30BP		132320	SCLT1	sodium channel and clathrin linker 1
Sarcolemmal membrane-associated protein	SLMAP		65109	UPF3B	UPF3 regulator of nonsense transcripts homolog B (yeast)
Sarcoplasmic/endoplasmic reticulum calcium ATPase 2	ATP2A2		573	BAG1	BCL2-associated athanogene
Sarcoplasmic/endoplasmic reticulum calcium ATPase 3	ATP2A3		1374	CPT1A	carnitine palmitoyltransferase 1A (liver)
Scavenger receptor class F member 1	SCARF1		57704	GBA2	glucosidase, beta (bile acid) 2
SEC14-like protein 1	SEC14L1		2731	GLDC	glycine dehydrogenase (decarboxylating)
Secretagogin	SCGN		4942	OAT	ornithine aminotransferase
Secreted frizzled-related protein 3	FRZB		29914	UBIAD1	UbiA prenyltransferase domain containing 1
Secreted phosphoprotein 24	SPP2		23764	MAFF	v-maf musculoaponeurotic fibrosarcoma oncogene homolog F (avian)
Secretoglobin family 3A member 2	SCGB3A2		56850	GRIPAP1	GRIP1 associated protein 1
Selenoprotein K	SELK		55850	USE1	unconventional SNARE in the ER 1 homolog (S. cerevisiae)
Selenoprotein N	SEPN1		55113	XKR8	XK, Kell blood group complex subunit-related family, member 8
Selenoprotein O	SELO		4128	MAOA	monoamine oxidase A
Semaphorin-3F	SEMA3F		57819	LSM2	LSM2 homolog, U6 small nuclear RNA associated (S. cerevisiae)
Semaphorin-6B	SEMA6B		23468	CBX5	chromobox homolog 5
Semenogelin-2	SEMG2		91582	RPS19BP1	ribosomal protein S19 binding protein 1
Sentrin-specific protease 5	SENP5		3163	HMOX2	heme oxygenase (decycling) 2
Sentrin-specific protease 8	SENP8		9986	RCE1	RCE1 homolog, prenyl protein peptidase (S. cerevisiae)
Serine/arginine-rich splicing factor 2	SRSF2		256691	MAMDC2	MAM domain containing 2
Serine/threonine-protein kinase 10	STK10		64847	SPATA20	spermatogenesis associated 20
Serine/threonine-protein kinase 33	STK33		84844	PHF5A	PHD finger protein 5A
Serine/threonine-protein kinase N1	PKN1		55901	THSD1	thrombospondin, type I, domain containing 1
Serine/threonine-protein kinase N3	PKN3		387338	NSUN4	NOP2/Sun domain family, member 4
Serine/threonine-protein kinase PLK1	PLK1		123228	SENP8	SUMO/sentrin specific peptidase family member 8
Serine/threonine-protein kinase receptor R3;Serine/threonine-protein kinase receptor;Receptor protein serine/threonine kinase	ACVRL1		118881	COMTD1	catechol-O-methyltransferase domain containing 1
Serine/threonine-protein kinase SIK2	SIK2		139065	SLITRK4	SLIT and NTRK-like family, member 4
Serine/threonine-protein kinase;Serine/threonine-protein kinase D2	PRKD2		23133	PHF8	PHD finger protein 8
Serine/threonine-protein phosphatase 2A 55 kDa regulatory subunit B alpha isoform	PPP2R2A		65084	TMEM135	transmembrane protein 135
Serine/threonine-protein phosphatase 2A 65 kDa regulatory subunit A beta isoform	PPP2R1B		79850	FAM57A	family with sequence similarity 57, member A
Serine/threonine-protein phosphatase CPPED1	CPPED1		79411	GLB1L	galactosidase, beta 1-like
Serpin B8	SERPINB8		91373	UAP1L1	UDP-N-acteylglucosamine pyrophosphorylase 1-like 1
Serpin B9	SERPINB9		220064	ORAOV1	oral cancer overexpressed 1
Serum amyloid A-4 protein	SAA2-SAA4;SAA4		91612	CHURC1	churchill domain containing 1
Serum paraoxonase/lactonase 3	PON3		10750	GRAP	GRB2-related adaptor protein
Serum response factor-binding protein 1	SRFBP1		2702	GJA5	gap junction protein, alpha 5, 40kDa
SH2 domain-containing adapter protein E	SHE		134549	SHROOM1	shroom family member 1
SH2 domain-containing protein 3C	SH2D3C		55907	CMAS	cytidine monophosphate N-acetylneuraminic acid synthetase
SH2B adapter protein 3	SH2B3		93010	B3GNT7	UDP-GlcNAc:betaGal beta-1,3-N-acetylglucosaminyltransferase 7
SH3 and multiple ankyrin repeat domains protein 3	SHANK3		4794	NFKBIE	nuclear factor of kappa light polypeptide gene enhancer in B-cells inhibitor, epsilon
SH3 domain and tetratricopeptide repeat-containing protein 1	SH3TC1		25927	CNRIP1	cannabinoid receptor interacting protein 1
Signal peptide peptidase-like 2A	SPPL2A		83878	USHBP1	Usher syndrome 1C binding protein 1
Signal transducer and activator of transcription 3	STAT3		2324	FLT4	fms-related tyrosine kinase 4
Signal-induced proliferation-associated 1-like protein 2	SIPA1L2		94	ACVRL1	activin A receptor type II-like 1
SLIT and NTRK-like protein 4	SLITRK4		3990	LIPC	lipase, hepatic
Slit homolog 1 protein	SLIT1		129607	CMPK2	cytidine monophosphate (UMP-CMP) kinase 2, mitochondrial
Smad nuclear-interacting protein 1	SNIP1		5446	PON3	paraoxonase 3
Small cell adhesion glycoprotein	SMAGP		7298	TYMS	thymidylate synthetase
Small integral membrane protein 12	SMIM12		9414	TJP2	tight junction protein 2 (zona occludens 2)
Small VCP/p97-interacting protein	SVIP		11163	NUDT4	nudix (nucleoside diphosphate linked moiety X)-type motif 4
SNF-related serine/threonine-protein kinase	SNRK		8605	PLA2G4C	phospholipase A2, group IVC (cytosolic, calcium-independent)
Sodium channel and clathrin linker 1	SCLT1		151742	PPM1L	protein phosphatase, Mg2+/Mn2+ dependent, 1L
Sodium/potassium-transporting ATPase subunit beta-2	ATP1B2		506	ATP5B	ATP synthase, H+ transporting, mitochondrial F1 complex, beta polypeptide
Solute carrier family 12 member 5	SLC12A5		4331	MNAT1	menage a trois homolog 1, cyclin H assembly factor (Xenopus laevis)
Solute carrier family 2, facilitated glucose transporter member 4	SLC2A4		4621	MYH3	myosin, heavy chain 3, skeletal muscle, embryonic
Solute carrier family 46 member 3	SLC46A3		55190	NUDT11	nudix (nucleoside diphosphate linked moiety X)-type motif 11
Sorbin and SH3 domain-containing protein 2	SORBS2		283927	NUDT7	nudix (nucleoside diphosphate linked moiety X)-type motif 7
Sorbin and SH3 domain-containing protein 2	SORBS2		51084	CRYL1	crystallin, lambda 1
Sorbin and SH3 domain-containing protein 2	SORBS2		54947	LPCAT2	lysophosphatidylcholine acyltransferase 2
SOSS complex subunit C	INIP		3420	IDH3B	isocitrate dehydrogenase 3 (NAD+) beta
Sp110 nuclear body protein	SP110		64122	FN3K	fructosamine 3 kinase
Spectrin beta chain, non-erythrocytic 2	SPTBN2		283209	PGM2L1	phosphoglucomutase 2-like 1
Spectrin beta chain, non-erythrocytic 4	SPTBN4		8050	PDHX	pyruvate dehydrogenase complex, component X
Sperm-associated antigen 1	SPAG1		27010	TPK1	thiamin pyrophosphokinase 1
Spermatid perinuclear RNA-binding protein	STRBP		27284	SULT1B1	sulfotransferase family, cytosolic, 1B, member 1
Spermatogenesis-associated protein 20	SPATA20		27109	ATP5S	ATP synthase, H+ transporting, mitochondrial Fo complex, subunit s (factor B)
Sperm-specific antigen 2	SSFA2		10380	BPNT1	3'(2'), 5'-bisphosphate nucleotidase 1
Sphingosine 1-phosphate receptor 1	S1PR1		8226	HDHD1	haloacid dehalogenase-like hydrolase domain containing 1
Spliceosome-associated protein CWC15 homolog	CWC15		65975	STK33	serine/threonine kinase 33
Spondin-1	SPON1		255967	PAN3	PAN3 poly(A) specific ribonuclease subunit homolog (S. cerevisiae)
SRC kinase signaling inhibitor 1	SRCIN1		80055	PGAP1	post-GPI attachment to proteins 1
Stabilin-1	STAB1		114971	PTPMT1	protein tyrosine phosphatase, mitochondrial 1
Steroid hormone receptor ERR1	ESRRA		55313	CPPED1	calcineurin-like phosphoesterase domain containing 1
Striatin-interacting protein 2	STRIP2		11082	ESM1	endothelial cell-specific molecule 1
Succinate dehydrogenase assembly factor 1, mitochondrial	SDHAF1		57190	SEPN1	selenoprotein N, 1
Sulfotransferase family cytosolic 1B member 1	SULT1B1		23555	TSPAN15	tetraspanin 15
Suppressor of G2 allele of SKP1 homolog	SUGT1		3818	KLKB1	kallikrein B, plasma (Fletcher factor) 1
SUZ domain-containing protein 1	SZRD1		859	CAV3	caveolin 3
SWI/SNF-related matrix-associated actin-dependent regulator of chromatin subfamily E member 1-related	HMG20B		5328	PLAU	plasminogen activator, urokinase
Synapsin-2	SYN2		1129	CHRM2	cholinergic receptor, muscarinic 2
Synaptogyrin-2	SYNGR2		641700	ECSCR	endothelial cell-specific chemotaxis regulator
Synaptophysin-like protein 2	SYPL2		5119	CHMP1A	chromatin modifying protein 1A
Synaptosomal-associated protein 23;Synaptosomal-associated protein	SNAP23		10999	SLC27A4	solute carrier family 27 (fatty acid transporter), member 4
Synaptotagmin-like protein 4	SYTL4		56729	RETN	resistin
Syntaxin-1B	STX1B		55600	ITLN1	intelectin 1 (galactofuranose binding)
Syntaxin-3	STX3		3250	HPR	haptoglobin-related protein
TBC1 domain family member 13	TBC1D13		10501	SEMA6B	sema domain, transmembrane domain (TM), and cytoplasmic domain, (semaphorin) 6B
TBC1 domain family member 8	TBC1D8		6585	SLIT1	slit homolog 1 (Drosophila)
T-cell surface glycoprotein CD8 alpha chain	CD8A		1356	CP	ceruloplasmin (ferroxidase)
T-complex protein 1 subunit alpha	TCP1		26059	ERC2	ELKS/RAB6-interacting/CAST family member 2
T-complex protein 1 subunit zeta-2	CCT6B		6442	SGCA	sarcoglycan, alpha (50kDa dystrophin-associated glycoprotein)
Tectonin beta-propeller repeat-containing protein 1	TECPR1		134265	AFAP1L1	actin filament associated protein 1-like 1
Telomerase Cajal body protein 1	WRAP53		64326	RFWD2	ring finger and WD repeat domain 2
Telomerase-binding protein EST1A	SMG6		8647	ABCB11	ATP-binding cassette, sub-family B (MDR/TAP), member 11
Tenascin	TNC		6204	RPS10	ribosomal protein S10
Testin	TES		9454	HOMER3	homer homolog 3 (Drosophila)
Tetraspanin-14;Tetraspanin	TSPAN14		4892	NRAP	nebulin-related anchoring protein
Tetraspanin-15	TSPAN15		5502	PPP1R1A	protein phosphatase 1, regulatory (inhibitor) subunit 1A
Tetraspanin-5;Tetraspanin	TSPAN5		117145	THEM4	thioesterase superfamily member 4
Tetraspanin-6	TSPAN6		767	CA8	carbonic anhydrase VIII
Tetraspanin-7;Tetraspanin	TSPAN7		6016	RIT1	Ras-like without CAAX 1
Tetratricopeptide repeat protein 19, mitochondrial	TTC19		79753	SNIP1	Smad nuclear interacting protein 1
Tetratricopeptide repeat protein 8	TTC8		54849	DEF8	differentially expressed in FDCP 8 homolog (mouse)
TGF-beta-activated kinase 1 and MAP3K7-binding protein 3	TAB3		54345	SOX18	SRY (sex determining region Y)-box 18
Thiamin pyrophosphokinase 1	TPK1		1284	COL4A2	collagen, type IV, alpha 2
Thioredoxin domain-containing protein 11	TXNDC11		10553	HTATIP2	HIV-1 Tat interactive protein 2, 30kDa
Thrombospondin type-1 domain-containing protein 1	THSD1		1548	CYP2A6	cytochrome P450, family 2, subfamily A, polypeptide 6
Thrombospondin type-1 domain-containing protein 7A	THSD7A		7871	SLMAP	sarcolemma associated protein
Thrombospondin-4	THBS4		2342	FNTB	farnesyltransferase, CAAX box, beta
Thymidylate synthase	TYMS		6623	SNCG	synuclein, gamma (breast cancer-specific protein 1)
Thymosin beta-4;Hematopoietic system regulatory peptide	TMSB4X		9325	TRIP4	thyroid hormone receptor interactor 4
Thyroid hormone-inducible hepatic protein	THRSP		22995	CEP152	centrosomal protein 152kDa
Thyroxine-binding globulin	SERPINA7		123016	TTC8	tetratricopeptide repeat domain 8
Tight junction protein ZO-2	TJP2		57477	SHROOM4	shroom family member 4
Tissue factor pathway inhibitor 2	TFPI2		6674	SPAG1	sperm associated antigen 1
TM2 domain-containing protein 2	TM2D2		56203	LMOD3	leiomodin 3 (fetal)
TM2 domain-containing protein 3	TM2D3		8481	OFD1	oral-facial-digital syndrome 1
Torsin-2A	TOR2A		93973	ACTR8	ARP8 actin-related protein 8 homolog (yeast)
Torsin-4A	TOR4A		7278	TUBA3C	tubulin, alpha 3c
Transcription factor MafF	MAFF		29115	SAP30BP	SAP30 binding protein
Transcription factor SOX-18	SOX18		84448	ABLIM2	actin binding LIM protein family, member 2
Transcription initiation factor TFIID subunit 1;Transcription initiation factor TFIID subunit 1-like	TAF1;TAF1L		8100	IFT88	intraflagellar transport 88 homolog (Chlamydomonas)
Transcription intermediary factor 1-alpha	TRIM24		72	ACTG2	actin, gamma 2, smooth muscle, enteric
Transcription termination factor 2, mitochondrial	MTERF2		58498	MYL7	myosin, light chain 7, regulatory
Transcription termination factor 3, mitochondrial	MTERF3		9731	CEP104	centrosomal protein 104kDa
Transcriptional regulator ERG	ERG		54902	TTC19	tetratricopeptide repeat domain 19
Transforming acidic coiled-coil-containing protein 1	TACC1		118611	C10orf90	chromosome 10 open reading frame 90
Transforming acidic coiled-coil-containing protein 2	TACC2		84176	MYH16	myosin, heavy chain 16 pseudogene
Transforming growth factor beta-3;Latency-associated peptide	TGFB3		11142	PKIG	protein kinase (cAMP-dependent, catalytic) inhibitor gamma
Transforming growth factor-beta receptor-associated protein 1	TGFBRAP1		54829	ASPN	asporin
Transient receptor potential cation channel subfamily V member 2	TRPV2		54545	MTMR12	myotubularin related protein 12
Translation initiation factor eIF-2B subunit delta	EIF2B4		5354	PLP1	proteolipid protein 1
Transmembrane 4 L6 family member 1	TM4SF1		124	ADH1A	alcohol dehydrogenase 1A (class I), alpha polypeptide
Transmembrane 4 L6 family member 18	TM4SF18		2806	GOT2	glutamic-oxaloacetic transaminase 2, mitochondrial (aspartate aminotransferase 2)
Transmembrane 6 superfamily member 1	TM6SF1		1565	CYP2D6	cytochrome P450, family 2, subfamily D, polypeptide 6
Transmembrane and coiled-coil domains protein 3	TMCC3		130013	ACMSD	aminocarboxymuconate semialdehyde decarboxylase
Transmembrane gamma-carboxyglutamic acid protein 1	PRRG1		10003	NAALAD2	N-acetylated alpha-linked acidic dipeptidase 2
Transmembrane protein 115	TMEM115		51166	AADAT	aminoadipate aminotransferase
Transmembrane protein 132A	TMEM132A		635	BHMT	betaine--homocysteine S-methyltransferase
Transmembrane protein 135	TMEM135		80150	ASRGL1	asparaginase like 1
Transmembrane protein 160	TMEM160		5092	PCBD1	pterin-4 alpha-carbinolamine dehydratase/dimerization cofactor of hepatocyte nuclear factor 1 alpha
Transmembrane protein 165	TMEM165		127	ADH4	alcohol dehydrogenase 4 (class II), pi polypeptide
Transmembrane protein 51	TMEM51		79001	VKORC1	vitamin K epoxide reductase complex, subunit 1
Transmembrane protein 88	TMEM88		8694	DGAT1	diacylglycerol O-acyltransferase 1
tRNA (guanine(26)-N(2))-dimethyltransferase	TRMT1		1573	CYP2J2	cytochrome P450, family 2, subfamily J, polypeptide 2
tRNA pseudouridine(38/39) synthase;tRNA pseudouridine synthase	PUS3		570	BAAT	bile acid CoA: amino acid N-acyltransferase (glycine N-choloyltransferase)
tRNA selenocysteine 1-associated protein 1	TRNAU1AP		26035	GLCE	glucuronic acid epimerase
Tropomyosin alpha-3 chain	TPM3		57176	VARS2	valyl-tRNA synthetase 2, mitochondrial (putative)
Tropomyosin alpha-3 chain	TPM3		2232	FDXR	ferredoxin reductase
Troponin T, cardiac muscle	TNNT2;HNTN1		56548	CHST7	carbohydrate (N-acetylglucosamine 6-O) sulfotransferase 7
TSC22 domain family protein 1	TSC22D1		25973	PARS2	prolyl-tRNA synthetase 2, mitochondrial (putative)
Tubby protein homolog;Tubby-like protein	TUB		326625	MMAB	methylmalonic aciduria (cobalamin deficiency) cblB type
Tubulin alpha-3C/D chain;Tubulin alpha-3E chain	TUBA3C;TUBA3E		4143	MAT1A	methionine adenosyltransferase I, alpha
Tubulin beta-2A chain	TUBB2A		8875	VNN2	vanin 2
Tubulin-folding cofactor B	TBCB		84869	CBR4	carbonyl reductase 4
Tumor necrosis factor alpha-induced protein 8-like protein 1	TNFAIP8L1		387787	LIPT2	lipoyl(octanoyl) transferase 2 (putative)
Tumor necrosis factor ligand superfamily member 4	TNFSF4		6390	SDHB	succinate dehydrogenase complex, subunit B, iron sulfur (Ip)
Tumor necrosis factor receptor superfamily member 10A	TNFRSF10A		114899	C1QTNF3	C1q and tumor necrosis factor related protein 3
Tumor necrosis factor receptor superfamily member 10C	TNFRSF10C		128338	DRAM2	DNA-damage regulated autophagy modulator 2
Tumor necrosis factor receptor superfamily member 1B;Tumor necrosis factor receptor superfamily member 1b, membrane form;Tumor necrosis factor-binding protein 2	TNFRSF1B		2267	FGL1	fibrinogen-like 1
Tumor protein D52	TPD52		9457	FHL5	four and a half LIM domains 5
Type 2 lactosamine alpha-2,3-sialyltransferase	ST3GAL6		79843	FAM124B	family with sequence similarity 124B
Type I inositol 3,4-bisphosphate 4-phosphatase	INPP4A		11070	TMEM115	transmembrane protein 115
Tyrosine-protein kinase Fes/Fps	FES		149603	RNF187	ring finger protein 187
Tyrosine-protein kinase Fyn	FYN		5967	REG1A	regenerating islet-derived 1 alpha
Tyrosine-protein kinase Fyn	FYN		2487	FRZB	frizzled-related protein
Tyrosine-protein kinase Mer;Receptor protein-tyrosine kinase	MERTK		60561	RINT1	RAD50 interactor 1
Tyrosine-protein kinase receptor Tie-1	TIE1		7419	VDAC3	voltage-dependent anion channel 3
Tyrosine-protein kinase Yes;Non-specific protein-tyrosine kinase	YES1		8858	PROZ	protein Z, vitamin K-dependent plasma glycoprotein
Tyrosine-protein phosphatase non-receptor type 1;Tyrosine-protein phosphatase non-receptor type	PTPN1		22879	MON1B	MON1 homolog B (yeast)
Tyrosyl-DNA phosphodiesterase 2	TDP2		2878	GPX3	glutathione peroxidase 3 (plasma)
U1 small nuclear ribonucleoprotein C	SNRPC		9976	CLEC2B	C-type lectin domain family 2, member B
U6 snRNA-associated Sm-like protein LSm2	LSM2		79148	MMP28	matrix metallopeptidase 28
U6 snRNA-associated Sm-like protein LSm6	LSM6		374969	CCDC23	coiled-coil domain containing 23
UbiA prenyltransferase domain-containing protein 1	UBIAD1		997	CDC34	cell division cycle 34 homolog (S. cerevisiae)
Ubiquitin-conjugating enzyme E2 D1	UBE2D1		6895	TARBP2	TAR (HIV-1) RNA binding protein 2
Ubiquitin-conjugating enzyme E2 E2	UBE2E2		3009	HIST1H1B	histone cluster 1, H1b
Ubiquitin-conjugating enzyme E2 R1	CDC34		2030	SLC29A1	solute carrier family 29 (nucleoside transporters), member 1
Ubiquitin-conjugating enzyme E2 R2	UBE2R2		163175	LGI4	leucine-rich repeat LGI family, member 4
Ubiquitin-fold modifier-conjugating enzyme 1	UFC1		84134	TOMM40L	translocase of outer mitochondrial membrane 40 homolog (yeast)-like
Ubiquitin-related modifier 1	URM1		79154	DHRS11	dehydrogenase/reductase (SDR family) member 11
UDP-GlcNAc:betaGal beta-1,3-N-acetylglucosaminyltransferase 7	B3GNT7		64599	GIGYF1	GRB10 interacting GYF protein 1
UDP-glucose 4-epimerase	GALE		84270	C9orf89	chromosome 9 open reading frame 89
UDP-N-acetylhexosamine pyrophosphorylase-like protein 1	UAP1L1		284996	RNF149	ring finger protein 149
UMP-CMP kinase 2, mitochondrial	CMPK2		80309	SPHKAP	SPHK1 interactor, AKAP domain containing
Uncharacterized protein C16orf96	C16orf96		25825	BACE2	beta-site APP-cleaving enzyme 2
Uncharacterized protein C20orf194	C20orf194		378884	NHLRC1	NHL repeat containing 1
Uncharacterized protein C4orf29	C4orf29		9320	TRIP12	thyroid hormone receptor interactor 12
Uncharacterized protein KIAA1671	KIAA1671		23192	ATG4B	ATG4 autophagy related 4 homolog B (S. cerevisiae)
Uncharacterized protein NCBP2-AS2	NCBP2-AS2		11224	RPL35	ribosomal protein L35
Uncharacterized protein ZMYM6NB	ZMYM6NB		23708	GSPT2	G1 to S phase transition 2
Unconventional myosin-VI	MYO6		51608	GET4	golgi to ER traffic protein 4 homolog (S. cerevisiae)
UPF0711 protein C18orf21	C18orf21		51171	HSD17B14	hydroxysteroid (17-beta) dehydrogenase 14
UPF0769 protein C21orf59	C21orf59		27433	TOR2A	torsin family 2, member A
Uridine diphosphate glucose pyrophosphatase	NUDT14		64342	HS1BP3	HCLS1 binding protein 3
Uridine phosphorylase 1	UPP1		57134	MAN1C1	mannosidase, alpha, class 1C, member 1
Urokinase-type plasminogen activator;Urokinase-type plasminogen activator long chain A;Urokinase-type plasminogen activator short chain A;Urokinase-type plasminogen activator chain B	PLAU		54972	TMEM132A	transmembrane protein 132A
Usher syndrome type-1C protein-binding protein 1	USHBP1		415	ARSE	arylsulfatase E (chondrodysplasia punctata 1)
Uteroglobin	SCGB1A1		414	ARSD	arylsulfatase D
UV radiation resistance-associated gene protein	UVRAG		55711	FAR2	fatty acyl CoA reductase 2
Vacuolar fusion protein MON1 homolog B	MON1B		199974	CYP4Z1	cytochrome P450, family 4, subfamily Z, polypeptide 1
Vascular endothelial growth factor receptor 1	FLT1		51177	PLEKHO1	pleckstrin homology domain containing, family O member 1
Vascular endothelial growth factor receptor 2	KDR		839	CASP6	caspase 6, apoptosis-related cysteine peptidase
Vascular endothelial growth factor receptor 3;Receptor protein-tyrosine kinase	FLT4		3431	SP110	SP110 nuclear body protein
Vascular non-inflammatory molecule 2	VNN2		8603	FAM193A	family with sequence similarity 193, member A
Vesicle-associated membrane protein 8	VAMP8		23264	ZC3H7B	zinc finger CCCH-type containing 7B
Vesicle-trafficking protein SEC22a	SEC22A		202	AIM1	absent in melanoma 1
Vitamin K epoxide reductase complex subunit 1	VKORC1		55003	PAK1IP1	PAK1 interacting protein 1
Vitamin K-dependent protein Z	PROZ		55238	SLC38A7	solute carrier family 38, member 7
Vitronectin;Vitronectin V65 subunit;Vitronectin V10 subunit;Somatomedin-B	VTN		51313	FAM198B	family with sequence similarity 198, member B
Voltage-dependent anion-selective channel protein 3	VDAC3		5638	PRRG1	proline rich Gla (G-carboxyglutamic acid) 1
Volume-regulated anion channel subunit LRRC8A	LRRC8A		22824	HSPA4L	heat shock 70kDa protein 4-like
Volume-regulated anion channel subunit LRRC8C	LRRC8C		81889	FAHD1	fumarylacetoacetate hydrolase domain containing 1
von Willebrand factor;von Willebrand antigen 2	VWF		153443	SRFBP1	serum response factor binding protein 1
WD repeat-containing protein 6	WDR6		81532	MOB2	MOB kinase activator 2
WSC domain-containing protein 1	WSCD1		3508	IGHMBP2	immunoglobulin mu binding protein 2
WW domain-binding protein 2	WBP2		55092	TMEM51	transmembrane protein 51
XIAP-associated factor 1	XAF1		5157	PDGFRL	platelet-derived growth factor receptor-like
XK-related protein 8;XK-related protein 8, processed form	XKR8		26157	GIMAP2	GTPase, IMAP family member 2
X-linked retinitis pigmentosa GTPase regulator	RPGR		283537	SLC46A3	solute carrier family 46, member 3
X-linked retinitis pigmentosa GTPase regulator-interacting protein 1	RPGRIP1		116441	TM4SF18	transmembrane 4 L six family member 18
Y-box-binding protein 3	YBX3		348093	RBPMS2	RNA binding protein with multiple splicing 2
Zinc finger and BTB domain-containing protein 9	ZBTB9		221184	CPNE2	copine II
Zinc finger CCCH domain-containing protein 7B	ZC3H7B		126326	GIPC3	GIPC PDZ domain containing family, member 3
Zinc finger CCCH-type with G patch domain-containing protein	ZGPAT		84619	ZGPAT	zinc finger, CCCH-type with G patch domain
Zinc finger CCHC domain-containing protein 3	ZCCHC3		3046	HBE1	hemoglobin, epsilon 1
Zinc finger MIZ domain-containing protein 1	ZMIZ1		4664	NAB1	NGFI-A binding protein 1 (EGR1 binding protein 1)
Zinc finger protein 618	ZNF618		23410	SIRT3	sirtuin 3
Zinc finger protein 624	ZNF624		85476	GFM1	G elongation factor, mitochondrial 1
Zinc finger protein castor homolog 1	CASZ1		7325	UBE2E2	ubiquitin-conjugating enzyme E2E 2
Zinc transporter ZIP13	SLC39A13		54555	DDX49	DEAD (Asp-Glu-Ala-Asp) box polypeptide 49
Zinc transporter ZIP9	SLC39A9		10693	CCT6B	chaperonin containing TCP1, subunit 6B (zeta 2)
			168537	GIMAP7	GTPase, IMAP family member 7
	VARS2		57696	DDX55	DEAD (Asp-Glu-Ala-Asp) box polypeptide 55
	ATP5B		9790	BMS1	BMS1 homolog, ribosome assembly protein (yeast)
	IDH3A		85364	ZCCHC3	zinc finger, CCHC domain containing 3
	IGHV3-53;IGHV3-66		80213	TM2D3	TM2 domain containing 3
	IGLV3-10		29074	MRPL18	mitochondrial ribosomal protein L18
	CP		64969	MRPS5	mitochondrial ribosomal protein S5
	IGLV3-12		118487	CHCHD1	coiled-coil-helix-coiled-coil-helix domain containing 1
	IGHV4-28		116541	MRPL54	mitochondrial ribosomal protein L54
	HLA-DQB1		122704	MRPL52	mitochondrial ribosomal protein L52
	IGLV1-36		55316	RSAD1	radical S-adenosyl methionine domain containing 1
			64745	METTL17	methyltransferase like 17
	MYL7		3692	EIF6	eukaryotic translation initiation factor 6
	TACC1		54952	TRNAU1AP	tRNA selenocysteine 1 associated protein 1
	RDX		644096	SDHAF1	succinate dehydrogenase complex assembly factor 1
	CYTH1		85379	KIAA1671	KIAA1671
	PDHX		1357	CPA1	carboxypeptidase A1 (pancreatic)
	TBL3		54958	TMEM160	transmembrane protein 160
	LYPLA1		50804	MYEF2	myelin expression factor 2
	MLIP		55334	SLC39A9	solute carrier family 39 (zinc transporter), member 9
	SEC61A1		81605	URM1	ubiquitin related modifier 1
	IGLV4-69		56683	C21orf59	chromosome 21 open reading frame 59
	MLIP		25943	C20orf194	chromosome 20 open reading frame 194
	IGKV1-6		57226	LYRM2	LYR motif containing 2
	UBA2		10953	TOMM34	translocase of outer mitochondrial membrane 34
	USE1		51406	NOL7	nucleolar protein 7, 27kDa
	PDCD6IP		10989	IMMT	inner membrane protein, mitochondrial
	CNBP		132299	OCIAD2	OCIA domain containing 2
	PXN		54883	CWC25	CWC25 spliceosome-associated protein homolog (S. cerevisiae)
	SDHB		79607	FAM118B	family with sequence similarity 118, member B
	VDAC2		114991	ZNF618	zinc finger protein 618
	PCDH1		196410	METTL7B	methyltransferase like 7B
			10559	SLC35A1	solute carrier family 35 (CMP-sialic acid transporter), member A1
	B2M		157638	FAM84B	family with sequence similarity 84, member B
	NDUFC2-KCTD14		375061	FAM89A	family with sequence similarity 89, member A
	MLLT4		51321	AMZ2	archaelysin family metallopeptidase 2
			286148	DPY19L4	dpy-19-like 4 (C. elegans)
			123803	NTAN1	N-terminal asparagine amidase
	CLUH		3007	HIST1H1D	histone cluster 1, H1d
	CPT1A		6631	SNRPC	small nuclear ribonucleoprotein polypeptide C
	IGLV5-45		57109	REXO4	REX4, RNA exonuclease 4 homolog (S. cerevisiae)
	IGKV3D-20		83480	PUS3	pseudouridylate synthase 3
	HSPA8		93349	SP140L	SP140 nuclear body protein-like
	IGLV8-61		10403	NDC80	NDC80 homolog, kinetochore complex component (S. cerevisiae)
	IGHV3-33		8487	GEMIN2	gem (nuclear organelle) associated protein 2
	IGHG1		114902	C1QTNF5	C1q and tumor necrosis factor related protein 5
	IGKV2-24;IGKV2D-24		79074	C2orf49	chromosome 2 open reading frame 49
	IGHV3-72		57605	PITPNM2	phosphatidylinositol transfer protein, membrane-associated 2
	ACTG1		165186	FAM179A	family with sequence similarity 179, member A
	IGLV9-49		7069	THRSP	thyroid hormone responsive
	MNAT1		256281	NUDT14	nudix (nucleoside diphosphate linked moiety X)-type motif 14
	TCAF2		81888	HYI	hydroxypyruvate isomerase (putative)
	TPM1		23302	WSCD1	WSC domain containing 1
			80167	C4orf29	chromosome 4 open reading frame 29
			390664	C1QTNF8	C1q and tumor necrosis factor related protein 8
	MLLT4		286336	FAM78A	family with sequence similarity 78, member A
			148113	CILP2	cartilage intermediate layer protein 2
	PECAM1		114823	LENG8	leukocyte receptor cluster (LRC) member 8
			205564	SENP5	SUMO1/sentrin specific peptidase 5
			83608	C18orf21	chromosome 18 open reading frame 21
			100506144	ZMYM6NB	ZMYM6 neighbor
			57547	ZNF624	zinc finger protein 624
			83642	SELO	selenoprotein O
			399888	FAM180B	family with sequence similarity 180, member B
			28803	IGLV3-10	immunoglobulin lambda variable 3-10
			28773	IGLV9-49	immunoglobulin lambda variable 9-49
			28774	IGLV8-61	immunoglobulin lambda variable 8-61
			28781	IGLV5-45	immunoglobulin lambda variable 5-45
			28784	IGLV4-69	immunoglobulin lambda variable 4-69
			28802	IGLV3-12	immunoglobulin lambda variable 3-12
			28826	IGLV1-36	immunoglobulin lambda variable 1-36
			28923	IGKV2-24	immunoglobulin kappa variable 2-24
			28943	IGKV1-6	immunoglobulin kappa variable 1-6
			28400	IGHV4-28	immunoglobulin heavy variable 4-28
			28410	IGHV3-72	immunoglobulin heavy variable 3-72
			28420	IGHV3-53	immunoglobulin heavy variable 3-53
			28434	IGHV3-33	immunoglobulin heavy variable 3-33

## Sheet: SMC 2fold
Protein names	Gene names		Gene Set enrichment analysis
[Protein ADP-ribosylarginine] hydrolase-like protein 1	ADPRHL1
1-phosphatidylinositol 4,5-bisphosphate phosphodiesterase beta-2	PLCB2		Overlap Results
1-phosphatidylinositol 4,5-bisphosphate phosphodiesterase delta-4;Phosphoinositide phospholipase C	PLCD4
2-5-oligoadenylate synthase 1	OAS1		Collection(s):	C1, C2, C3, C4, C5, C6, C7, H
28S ribosomal protein S14, mitochondrial	MRPS14		# overlaps shown:	100
39S ribosomal protein L33, mitochondrial	MRPL33		# genesets in collections:	17779
4-hydroxy-2-oxoglutarate aldolase, mitochondrial	HOGA1		# genes in comparison (n):	640
5-aminolevulinate synthase, nonspecific, mitochondrial	ALAS1		# genes in universe (N):	45956
5-nucleotidase domain-containing protein 3	NT5DC3
60S ribosomal protein L22-like 1	RPL22L1		Gene Set Name	# Genes in Gene Set (K)	Description	# Genes in Overlap (k)	k/K	p-value	FDR q-value
72 kDa type IV collagenase;PEX	MMP2		GO_VACUOLE	1180	A closed structure, found only in eukaryotic cells, that is completely surrounded by unit membrane and contains liquid material. Cells contain one or several vacuoles, that may have different functions from each other. Vacuoles have a diverse array of functions. They can act as a storage organelle for nutrients or waste products, as a degradative compartment, as a cost-effective way of increasing…	85	0.072	1.79e-35	3.18e-31
A disintegrin and metalloproteinase with thrombospondin motifs 1	ADAMTS1		NUYTTEN_EZH2_TARGETS_UP	1037	Genes up-regulated in PC3 cells (prostate cancer) after knockdown of EZH2 [GeneID=2146] by RNAi.	78	0.0752	7.82e-34	6.59e-30
A disintegrin and metalloproteinase with thrombospondin motifs 12	ADAMTS12		GO_ENDOPLASMIC_RETICULUM	1631	The irregular network of unit membranes, visible only by electron microscopy, that occurs in the cytoplasm of many eukaryotic cells. The membranes form a complex meshwork of tubular channels, which are often expanded into slitlike cavities called cisternae. The ER takes two forms, rough (or granular), with ribosomes adhering to the outer surface, and smooth (with no ribosomes attached).	97	0.0595	1.11e-33	6.59e-30
A disintegrin and metalloproteinase with thrombospondin motifs 4	ADAMTS4		TGANTCA_AP1_C	2485	Genes having at least one occurence of the highly conserved motif M7 TGANTCA in the region spanning up to 4 kb around their tarnscription start sites. The motif matches transcription factor binding site V$AP1_C in v7.4 TRANSFAC.	120	0.0483	3.79e-33	1.68e-29
Activin receptor type-2A	ACVR2A		GO_GOLGI_APPARATUS	1445	A compound membranous cytoplasmic organelle of eukaryotic cells, consisting of flattened, ribosome-free vesicles arranged in a more or less regular stack. The Golgi apparatus differs from the endoplasmic reticulum in often having slightly thicker membranes, appearing in sections as a characteristic shallow semicircle so that the convex side (cis or entry face) abuts the endoplasmic reticulum, sec…	89	0.0616	5.29e-32	1.88e-28
Acyl-CoA dehydrogenase family member 11	ACAD11		GO_POSITIVE_REGULATION_OF_RESPONSE_TO_STIMULUS	1929	Any process that activates, maintains or increases the rate of a response to a stimulus. Response to stimulus is a change in state or activity of a cell or an organism (in terms of movement, secretion, enzyme production, gene expression, etc.) as a result of a stimulus.	100	0.0518	6.58e-30	1.95e-26
Acyl-CoA desaturase	SCD		GO_GOLGI_APPARATUS_PART	893	Any constituent part of the Golgi apparatus, a compound membranous cytoplasmic organelle of eukaryotic cells, consisting of flattened, ribosome-free vesicles arranged in a more or less regular stack.	67	0.075	4.67e-29	1.19e-25
Acyl-coenzyme A thioesterase 11	ACOT11		GO_EXTRACELLULAR_SPACE	1376	That part of a multicellular organism outside the cells proper, usually taken to be outside the plasma membranes, and occupied by fluid.	82	0.0596	1.62e-28	3.59e-25
Adenosine 3-phospho 5-phosphosulfate transporter 1	SLC35B2		GO_CALCIUM_ION_BINDING	697	Interacting selectively and non-covalently with calcium ions (Ca2+).	59	0.0846	2.12e-28	4.18e-25
Adenylate cyclase type 5	ADCY5		GO_INTRACELLULAR_VESICLE	1259	Any vesicle that is part of the intracellular region.	78	0.062	3.15e-28	5.61e-25
Adenylate kinase isoenzyme 5	AK5		TTGCWCAAY_CEBPB_02	1972	Genes having at least one occurence of the highly conserved motif M172 TTGCWCAAY in the region spanning up to 4 kb around their tarnscription start sites. The motif matches transcription factor binding site V$CEBPB_02 in v7.4 TRANSFAC.	98	0.0497	6.85e-28	1.11e-24
Adipogenesis regulatory factor	ADIRF		GO_INTRINSIC_COMPONENT_OF_PLASMA_MEMBRANE	1649	The component of the plasma membrane consisting of the gene products and protein complexes having either part of their peptide sequence embedded in the hydrophobic region of the membrane or some other covalently attached group such as a GPI anchor that is similarly embedded in the membrane.	88	0.0534	3.52e-27	5.07e-24
ADP-dependent glucokinase	ADPGK		GO_RECEPTOR_BINDING	1476	Interacting selectively and non-covalently with one or more specific sites on a receptor molecule, a macromolecule that undergoes combination with a hormone, neurotransmitter, drug or intracellular messenger to initiate a change in cell function.	83	0.0562	3.71e-27	5.07e-24
ADP-ribosylation factor-like protein 8B	ARL8B		GO_ENDOSOME	793	A vacuole to which materials ingested by endocytosis are delivered.	61	0.0769	4.3e-27	5.46e-24
Adseverin	SCIN		GO_VACUOLAR_PART	694	Any constituent part of a vacuole, a closed structure, found only in eukaryotic cells, that is completely surrounded by unit membrane and contains liquid material.	57	0.0821	8.43e-27	9.99e-24
Agmatinase, mitochondrial	AGMAT		GO_REGULATION_OF_TRANSPORT	1804	Any process that modulates the frequency, rate or extent of the directed movement of substances (such as macromolecules, small molecules, ions) into, out of or within a cell, or between cells, by means of some agent such as a transporter or pore.	91	0.0504	2.38e-26	2.64e-23
Aldehyde dehydrogenase family 3 member B1	ALDH3B1		GO_CONTRACTILE_FIBER	211	Fibers, composed of actin, myosin, and associated proteins, found in cells of smooth or striated muscle.	34	0.1611	7.08e-26	7.4e-23
Allograft inflammatory factor 1	AIF1		GO_ION_TRANSPORT	1262	The directed movement of charged atoms or small charged molecules into, out of or within a cell, or between cells, by means of some agent such as a transporter or pore.	74	0.0586	2.41e-25	2.38e-22
All-trans retinoic acid-induced differentiation factor	ATRAID		GO_TRANSPORTER_ACTIVITY	1276	Enables the directed movement of substances (such as macromolecules, small molecules, ions) into, out of or within a cell, or between cells.	74	0.058	4.69e-25	4.39e-22
Alpha-(1,6)-fucosyltransferase	FUT8		TTTNNANAGCYR_UNKNOWN	2274	Genes having at least one occurence of the highly conserved motif M169 TTTNNANAGCYR in the region spanning up to 4 kb around their tarnscription start sites. The motif does not match any known transcription factor binding site.	101	0.0444	5.45e-25	4.85e-22
Alpha/beta hydrolase domain-containing protein 14A	ABHD14A		GO_GOLGI_MEMBRANE	703	The lipid bilayer surrounding any of the compartments of the Golgi apparatus.	55	0.0782	7.24e-25	6.13e-22
Alpha/beta hydrolase domain-containing protein 17B	ABHD17B		GO_VACUOLAR_MEMBRANE	587	The lipid bilayer surrounding the vacuole and separating its contents from the cytoplasm of the cell.	50	0.0852	2.49e-24	2.01e-21
Alpha-1,6-mannosylglycoprotein 6-beta-N-acetylglucosaminyltransferase A	MGAT5		MILI_PSEUDOPODIA_HAPTOTAXIS_DN	668	Transcripts depleted from pseudopodia of NIH/3T3 cells (fibroblast) in response to haptotactic migratory stimulus by fibronectin, FN1 [GeneID=2335].	52	0.0778	1.83e-23	1.42e-20
Alpha-1-acid glycoprotein 1	ORM1		GOBERT_OLIGODENDROCYTE_DIFFERENTIATION_DN	1080	Genes down-regulated during differentiation of Oli-Neu cells (oligodendroglial precursor) in response to PD174265 [PubChem=4709].	65	0.0602	6.11e-23	4.52e-20
Alpha-1B-glycoprotein	A1BG		GO_MOVEMENT_OF_CELL_OR_SUBCELLULAR_COMPONENT	1275	The directed, self-propelled movement of a cell or subcellular component without the involvement of an external agent such as a transporter or a pore.	70	0.0549	2.17e-22	1.54e-19
Alpha-2A adrenergic receptor	ADRA2A		TCCCRNNRTGC_UNKNOWN	1121	Genes having at least one occurence of the highly conserved motif M39 TCCCRNNRTGC in the region spanning up to 4 kb around their tarnscription start sites. The motif does not match any known transcription factor binding site.	65	0.058	4.41e-22	3.01e-19
Alpha-actinin-3	ACTN3		GO_ENDOPLASMIC_RETICULUM_PART	1163	Any constituent part of the endoplasmic reticulum, the irregular network of unit membranes, visible only by electron microscopy, that occurs in the cytoplasm of many eukaryotic cells. The membranes form a complex meshwork of tubular channels, which are often expanded into slitlike cavities called cisternae.	66	0.0567	6.53e-22	4.3e-19
Aminopeptidase N	ANPEP		GO_MUSCLE_SYSTEM_PROCESS	282	A organ system process carried out at the level of a muscle. Muscle tissue is composed of contractile cells or fibers.	34	0.1206	1.13e-21	7.2e-19
Angiopoietin-related protein 7	ANGPTL7		GO_POSITIVE_REGULATION_OF_CELL_COMMUNICATION	1532	Any process that increases the frequency, rate or extent of cell communication. Cell communication is the process that mediates interactions between a cell and its surroundings. Encompasses interactions such as signaling or attachment between one cell and another cell, between a cell and an extracellular matrix, or between a cell and any other aspect of its environment.	76	0.0496	1.25e-21	7.68e-19
Ankyrin repeat and MYND domain-containing protein 2	ANKMY2		GO_REGULATION_OF_INTRACELLULAR_SIGNAL_TRANSDUCTION	1656	Any process that modulates the frequency, rate or extent of intracellular signal transduction.	79	0.0477	1.97e-21	1.17e-18
Ankyrin repeat domain-containing protein 16	ANKRD16		GO_SINGLE_ORGANISM_CATABOLIC_PROCESS	957	A catabolic process - chemical reactions and pathways resulting in the breakdown of substances - which involves a single organism.	59	0.0617	2.09e-21	1.2e-18
Ankyrin repeat domain-containing protein 2	ANKRD2		GO_LYTIC_VACUOLE	526	A vacuole that is maintained at an acidic pH and which contains degradative enzymes, including a wide variety of acid hydrolases.	44	0.0837	3.11e-21	1.73e-18
Ankyrin repeat domain-containing protein 26	ANKRD26		GO_MUSCLE_CONTRACTION	233	A process in which force is generated within muscle tissue, resulting in a change in muscle geometry. Force generation involves a chemo-mechanical energy conversion step that is carried out by the actin/myosin complex activity, which generates force through ATP hydrolysis.	31	0.133	3.74e-21	2.02e-18
Ankyrin-2	ANK2		ZWANG_TRANSIENTLY_UP_BY_1ST_EGF_PULSE_ONLY	1839	Genes transiently induced only by the first pulse of EGF [GeneID =1950] in 184A1 cells (mammary epithelium).	83	0.0451	5.46e-21	2.8e-18
Annexin A10	ANXA10		GO_CYTOSKELETAL_PROTEIN_BINDING	819	Interacting selectively and non-covalently with any protein component of any cytoskeleton (actin, microtubule, or intermediate filament cytoskeleton).	54	0.0659	5.52e-21	2.8e-18
Apolipoprotein A-I;Proapolipoprotein A-I;Truncated apolipoprotein A-I	APOA1		GO_CARBOHYDRATE_DERIVATIVE_METABOLIC_PROCESS	1047	The chemical reactions and pathways involving carbohydrate derivative.	61	0.0583	7.08e-21	3.5e-18
Apolipoprotein A-II;Proapolipoprotein A-II;Truncated apolipoprotein A-II	APOA2		GO_NEGATIVE_REGULATION_OF_MULTICELLULAR_ORGANISMAL_PROCESS	983	Any process that stops, prevents, or reduces the frequency, rate or extent of an organismal process, the processes pertinent to the function of an organism above the cellular level; includes the integrated processes of tissues and organs.	59	0.06	7.66e-21	3.68e-18
Apolipoprotein A-IV	APOA4		NUYTTEN_NIPP1_TARGETS_UP	769	Genes up-regulated in PC3 cells (prostate cancer) after knockdown of NIPP1 [GeneID=5511] by RNAi.	52	0.0676	1e-20	4.69e-18
Apolipoprotein C-III	APOC3		MARTINEZ_TP53_TARGETS_UP	602	Genes up-regulated in mice with skin specific knockout of TP53 [GeneID=7157].	46	0.0764	1.48e-20	6.76e-18
Apolipoprotein L domain-containing protein 1	APOLD1		GO_CATABOLIC_PROCESS	1773	The chemical reactions and pathways resulting in the breakdown of substances, including the breakdown of carbon compounds with the liberation of energy for use by the cell or organism.	80	0.0451	3.07e-20	1.36e-17
Arfaptin-1	ARFIP1		GO_TRANSMEMBRANE_TRANSPORT	1098	The process in which a solute is transported across a lipid bilayer, from one side of a membrane to the other	61	0.0556	7.33e-20	3.14e-17
Arrestin domain-containing protein 3	ARRDC3		GNF2_TTN	26	Neighborhood of TTN	14	0.5385	7.42e-20	3.14e-17
Aspartate beta-hydroxylase domain-containing protein 1	ASPHD1		NUYTTEN_NIPP1_TARGETS_DN	848	Genes down-regulated in PC3 cells (prostate cancer) after knockdown of NIPP1 [GeneID=5511] by RNAi.	53	0.0625	1.38e-19	5.69e-17
ATP synthase subunit s-like protein	ATP5SL		YRTCANNRCGC_UNKNOWN	2940	Genes having at least one occurence of the highly conserved motif M115 YRTCANNRCGC in the region spanning up to 4 kb around their tarnscription start sites. The motif does not match any known transcription factor binding site.	106	0.0361	2.18e-19	8.81e-17
ATP-binding cassette sub-family A member 1	ABCA1		GO_ENDOSOMAL_PART	430	Any constituent part of an endosome, a membrane-bounded organelle to which materials ingested by endocytosis are delivered.	38	0.0884	2.59e-19	1.02e-16
ATP-binding cassette sub-family A member 2	ABCA2		BLALOCK_ALZHEIMERS_DISEASE_UP	1691	Genes up-regulated in brain from patients with Alzheimer's disease.	76	0.0449	3.69e-19	1.43e-16
ATP-binding cassette sub-family B member 6, mitochondrial	ABCB6		WWTAAGGC_UNKNOWN	1896	Genes having at least one occurence of the highly conserved motif M127 WWTAAGGC in the region spanning up to 4 kb around their tarnscription start sites. The motif does not match any known transcription factor binding site.	81	0.0427	4.53e-19	1.71e-16
ATP-binding cassette sub-family C member 9	ABCC9		GO_ENZYME_BINDING	1737	Interacting selectively and non-covalently with any enzyme.	77	0.0443	4.62e-19	1.71e-16
Attractin	ATRN		MARTINEZ_RB1_AND_TP53_TARGETS_UP	601	Genes up-regulated in mice with skin specific double knockout of both RB1 and TP53 [GeneID=5925;7157] by Cre-lox.	44	0.0732	5.29e-19	1.92e-16
Azurocidin	AZU1		GO_SMALL_MOLECULE_METABOLIC_PROCESS	1767	The chemical reactions and pathways involving small molecules, any low molecular weight, monomeric, non-encoded molecule.	77	0.0436	1.22e-18	4.33e-16
Band 4.1-like protein 4B	EPB41L4B		CUI_TCF21_TARGETS_2_DN	830	All significantly down-regulated genes in kidney glomeruli isolated from TCF21 [Gene ID=6943] knockout mice.	51	0.0614	1.41e-18	4.91e-16
BCL2/adenovirus E1B 19 kDa protein-interacting protein 3	BNIP3		GO_TISSUE_DEVELOPMENT	1518	The process whose specific outcome is the progression of a tissue over time, from its formation to the mature structure.	70	0.0461	2.78e-18	9.49e-16
Beta-1,4-glucuronyltransferase 1	B4GAT1		GO_ORGANONITROGEN_COMPOUND_METABOLIC_PROCESS	1796	The chemical reactions and pathways involving organonitrogen compound.	77	0.0429	3.05e-18	1.02e-15
Beta-adrenergic receptor kinase 1	ADRBK1		GO_CYTOPLASMIC_VESICLE_PART	601	Any constituent part of cytoplasmic vesicle, a vesicle formed of membrane or protein, found in the cytoplasm of a cell.	43	0.0715	3.14e-18	1.04e-15
Beta-galactosidase	GLB1		WONG_ADULT_TISSUE_STEM_MODULE	721	The 'adult tissue stem' module: genes coordinately up-regulated in a compendium of adult tissue stem cells.	47	0.0652	3.3e-18	1.07e-15
Beta-hexosaminidase subunit beta;Beta-hexosaminidase subunit beta chain B;Beta-hexosaminidase subunit beta chain A	HEXB		GO_PROTEIN_LOCALIZATION	1805	Any process in which a protein is transported to, or maintained in, a specific location.	77	0.0427	4.03e-18	1.28e-15
Beta-secretase 1	BACE1		SMID_BREAST_CANCER_BASAL_DN	701	Genes down-regulated in basal subtype of breast cancer samles.	46	0.0656	5.9e-18	1.84e-15
Beta-taxilin	TXLNB		GO_POSITIVE_REGULATION_OF_MULTICELLULAR_ORGANISMAL_PROCESS	1395	Any process that activates or increases the frequency, rate or extent of an organismal process, any of the processes pertinent to the function of an organism above the cellular level; includes the integrated processes of tissues and organs.	66	0.0473	7.75e-18	2.38e-15
Bile salt sulfotransferase	SULT2A1		GO_REGULATION_OF_MULTICELLULAR_ORGANISMAL_DEVELOPMENT	1672	Any process that modulates the frequency, rate or extent of multicellular organismal development.	73	0.0437	9.45e-18	2.85e-15
Brain protein I3	BRI3		GO_LOCOMOTION	1114	Self-propelled movement of a cell or organism from one location to another.	58	0.0521	1.23e-17	3.63e-15
Bridging integrator 2	BIN2		GO_CELL_JUNCTION	1151	A cellular component that forms a specialized region of connection between two or more cells or between a cell and the extracellular matrix. At a cell junction, anchoring proteins extend through the plasma membrane to link cytoskeletal proteins in one cell to cytoskeletal proteins in neighboring cells or to proteins in the extracellular matrix.	59	0.0513	1.29e-17	3.77e-15
C1GALT1-specific chaperone 1	C1GALT1C1		GO_RESPONSE_TO_EXTERNAL_STIMULUS	1821	Any process that results in a change in state or activity of a cell or an organism (in terms of movement, secretion, enzyme production, gene expression, etc.) as a result of an external stimulus.	76	0.0417	2.26e-17	6.49e-15
Calcineurin B homologous protein 3	TESC		GO_VESICLE_MEDIATED_TRANSPORT	1239	A cellular transport process in which transported substances are moved in membrane-bounded vesicles; transported substances are enclosed in the vesicle lumen or located in the vesicle membrane. The process begins with a step that directs a substance to the forming vesicle, and includes vesicle budding and coating. Vesicles are then targeted to, and fuse with, an acceptor membrane.	61	0.0492	2.35e-17	6.64e-15
Calcium-activated potassium channel subunit alpha-1	KCNMA1		NABA_MATRISOME	1028	Ensemble of genes encoding extracellular matrix and extracellular matrix-associated proteins	55	0.0535	2.74e-17	7.62e-15
Calcium-binding mitochondrial carrier protein SCaMC-2	SLC25A25		MIYAGAWA_TARGETS_OF_EWSR1_ETS_FUSIONS_DN	229	Genes commonly down-regulated in UET-13 cells (mesenchymal progenitor) by expression of EWSR1 [GeneID=2130] fusions with ETS transcription factors FLI1 and ERG [GeneID=2313 ,2078].	27	0.1179	3.12e-17	8.54e-15
Calfacilitin	TLCD1		GO_NEGATIVE_REGULATION_OF_RESPONSE_TO_STIMULUS	1360	Any process that stops, prevents, or reduces the frequency, rate or extent of a response to a stimulus. Response to stimulus is a change in state or activity of a cell or an organism (in terms of movement, secretion, enzyme production, gene expression, etc.) as a result of a stimulus.	64	0.0471	3.28e-17	8.85e-15
Calmegin	CLGN		GO_POSITIVE_REGULATION_OF_DEVELOPMENTAL_PROCESS	1142	Any process that activates or increases the rate or extent of development, the biological process whose specific outcome is the progression of an organism over time from an initial condition (e.g. a zygote, or a young adult) to a later condition (e.g. a multicellular animal or an aged adult).	58	0.0508	3.75e-17	9.96e-15
Calsequestrin-1	CASQ1		GO_REGULATION_OF_HYDROLASE_ACTIVITY	1327	Any process that modulates the frequency, rate or extent of hydrolase activity, the catalysis of the hydrolysis of various bonds, e.g. C-O, C-N, C-C, phosphoric anhydride bonds, etc. Hydrolase is the systematic name for any enzyme of EC class 3.	63	0.0475	3.88e-17	1.02e-14
Calsyntenin-1;Soluble Alc-alpha;CTF1-alpha	CLSTN1		GO_CHEMICAL_HOMEOSTASIS	874	Any biological process involved in the maintenance of an internal steady state of a chemical.	50	0.0572	5.68e-17	1.46e-14
Caprin-2	CAPRIN2		GO_REGULATION_OF_CELL_DIFFERENTIATION	1492	Any process that modulates the frequency, rate or extent of cell differentiation, the process in which relatively unspecialized cells acquire specialized structural and functional features.	67	0.0449	5.86e-17	1.49e-14
Carbohydrate sulfotransferase 6	CHST6		GO_GLYCOPROTEIN_METABOLIC_PROCESS	353	The chemical reactions and pathways involving glycoproteins, any protein that contains covalently bound glycose (i.e. monosaccharide) residues; the glycose occurs most commonly as oligosaccharide or fairly small polysaccharide but occasionally as monosaccharide.	32	0.0907	8.73e-17	2.19e-14
Carbonic anhydrase 12	CA12		HALLMARK_MYOGENESIS	200	Genes involved in development of skeletal muscle (myogenesis).	25	0.125	1.16e-16	2.85e-14
Carbonic anhydrase 3	CA3		GO_TRANSMEMBRANE_TRANSPORTER_ACTIVITY	997	Enables the transfer of a substance from one side of a membrane to the other.	53	0.0532	1.4e-16	3.4e-14
Carbonic anhydrase 9	CA9		GO_RESPONSE_TO_OXYGEN_CONTAINING_COMPOUND	1381	Any process that results in a change in state or activity of a cell or an organism (in terms of movement, secretion, enzyme production, gene expression, etc.) as a result of an oxygen-containing compound stimulus.	63	0.0456	2.56e-16	6.14e-14
Cardiomyopathy-associated protein 5	CMYA5		GO_ACTIN_BINDING	393	Interacting selectively and non-covalently with monomeric or multimeric forms of actin, including actin filaments.	33	0.084	2.76e-16	6.55e-14
Caskin-1	CASKIN1		TTCYRGAA_UNKNOWN	1232	Genes having at least one occurence of the highly conserved motif M72 TTCYRGAA in the region spanning up to 4 kb around their tarnscription start sites. The motif does not match any known transcription factor binding site.	59	0.0479	2.81e-16	6.58e-14
Caspase-14;Caspase-14 subunit p17, mature form;Caspase-14 subunit p10, mature form;Caspase-14 subunit p20, intermediate form;Caspase-14 subunit p8, intermediate form	CASP14		GO_POSITIVE_REGULATION_OF_INTRACELLULAR_SIGNAL_TRANSDUCTION	876	Any process that activates or increases the frequency, rate or extent of intracellular signal transduction.	49	0.0559	2.85e-16	6.59e-14
CD166 antigen	ALCAM		GO_REGULATION_OF_RESPONSE_TO_STRESS	1468	Any process that modulates the frequency, rate or extent of a response to stress. Response to stress is a change in state or activity of a cell or an organism (in terms of movement, secretion, enzyme production, gene expression, etc.) as a result of a disturbance in organismal or cellular homeostasis, usually, but not necessarily, exogenous (e.g. temperature, humidity, ionizing radiation).	65	0.0443	3.48e-16	7.93e-14
CD320 antigen	CD320		GO_REGULATION_OF_CELLULAR_LOCALIZATION	1277	Any process that modulates the frequency, rate or extent of a process in which a cell, a substance, or a cellular entity is transported to, or maintained in a specific location within or in the membrane of a cell.	60	0.047	3.67e-16	8.26e-14
CD63 antigen;Tetraspanin	CD63		GO_CYTOSKELETON	1967	Any of the various filamentous elements that form the internal framework of cells, and typically remain after treatment of the cells with mild detergent to remove membrane constituents and soluble components of the cytoplasm. The term embraces intermediate filaments, microfilaments, microtubules, the microtrabecular lattice, and other structures characterized by a polymeric filamentous nature and…	77	0.0391	4.48e-16	9.96e-14
Cell adhesion molecule 4	CADM4		WTGAAAT_UNKNOWN	924	Genes having at least one occurence of the highly conserved motif M174 WTGAAAT in the region spanning up to 4 kb around their tarnscription start sites. The motif does not match any known transcription factor binding site.	50	0.0541	5.22e-16	1.15e-13
Cell cycle progression protein 1	CCPG1		GO_PHOSPHATE_CONTAINING_COMPOUND_METABOLIC_PROCESS	1977	The chemical reactions and pathways involving the phosphate group, the anion or salt of any phosphoric acid.	77	0.0389	5.88e-16	1.28e-13
Cell growth regulator with EF hand domain protein 1	CGREF1		WANG_SMARCE1_TARGETS_UP	280	Genes up-regulated in BT549 cells (breast cancer) by expression of SMARCE1 [GeneID=6605] off a retroviral vector.	28	0.1	6.06e-16	1.3e-13
Cellular retinoic acid-binding protein 1	CRABP1		HOELZEL_NF1_TARGETS_UP	139	Genes up-regulated in SH-SY5Y cells (neuroblastoma) after knockdown of NF1 [GeneID=4763] by RNAi.	21	0.1511	6.6e-16	1.4e-13
Cellular retinoic acid-binding protein 2	CRABP2		LIM_MAMMARY_STEM_CELL_UP	489	Genes consistently up-regulated in mammary stem cells both in mouse and human species.	36	0.0736	7.57e-16	1.58e-13
Centrosomal protein of 170 kDa	CEP170		BAELDE_DIABETIC_NEPHROPATHY_DN	434	Genes down-regulated in glomeruli of kidneys from patients with diabetic nephropathy (type 2 diabetes mellitus).	34	0.0783	7.78e-16	1.61e-13
Centrosomal protein of 170 kDa	CEP170		GO_REGULATION_OF_PHOSPHORUS_METABOLIC_PROCESS	1618	Any process that modulates the frequency, rate or extent of the chemical reactions and pathways involving phosphorus or compounds containing phosphorus.	68	0.042	9.01e-16	1.84e-13
Centrosomal protein of 68 kDa	CEP68;DKFZp686H16130		MARTINEZ_RB1_TARGETS_UP	673	Genes up-regulated in mice with skin specific knockout of RB1 [GeneID=5925] by Cre-lox.	42	0.0624	9.78e-16	1.98e-13
Ceramide glucosyltransferase	UGCG		GO_CELL_PROJECTION	1786	A prolongation or process extending from a cell, e.g. a flagellum or axon.	72	0.0403	1.01e-15	2.01e-13
Ceramide synthase 6	CERS6		MODULE_12	360	Spinal cord (neuro-development) genes.	31	0.0861	1.11e-15	2.2e-13
Chloride intracellular channel protein 6	CLIC6		TGANNYRGCA_TCF11MAFG_01	810	Genes having at least one occurence of the highly conserved motif M67 TGANNYRGCA in the region spanning up to 4 kb around their tarnscription start sites. The motif matches transcription factor binding site V$TCF11MAFG_01 in v7.4 TRANSFAC.	46	0.0568	1.38e-15	2.69e-13
Choline transporter-like protein 1	SLC44A1		GO_ESTABLISHMENT_OF_LOCALIZATION_IN_CELL	1676	The directed movement of a substance or cellular entity, such as a protein complex or organelle, to a specific location within, or in the membrane of, a cell.	69	0.0412	1.5e-15	2.91e-13
Choline transporter-like protein 2	SLC44A2		SENESE_HDAC3_TARGETS_UP	501	Genes up-regulated in U2OS cells (osteosarcoma) upon knockdown of HDAC3 [GeneID=8841] by RNAi.	36	0.0719	1.6e-15	3.07e-13
Chondroitin sulfate N-acetylgalactosaminyltransferase 2	CSGALNACT2		GOZGIT_ESR1_TARGETS_DN	781	Genes down-regulated in TMX2-28 cells (breast cancer) which do not express ESR1 [GeneID=2099]) compared to the parental MCF7 cells which do.	45	0.0576	1.68e-15	3.17e-13
Chondroitin sulfate synthase 1	CHSY1		GO_PROTEOLYSIS	1208	The hydrolysis of proteins into smaller polypeptides and/or amino acids by cleavage of their peptide bonds.	57	0.0472	1.75e-15	3.28e-13
Chromatin assembly factor 1 subunit B	CHAF1B		PILON_KLF1_TARGETS_UP	504	Genes up-regulated in erythroid progenitor cells from fetal livers of E13.5 embryos with KLF1 [GeneID=10661] knockout compared to those from the wild type embryos.	36	0.0714	1.93e-15	3.57e-13
Chromogranin-A;Vasostatin-1;Vasostatin-2;EA-92;ES-43;Pancreastatin;SS-18;WA-8;WE-14;LF-19;Catestatin;AL-11;GV-19;GR-44;ER-37;GE-25;Serpinin-RRG;Serpinin;p-Glu serpinin precursor	CHGA		TGACAGNY_MEIS1_01	1524	Genes having at least one occurence of the highly conserved motif M41 TGACAGNY in the region spanning up to 4 kb around their tarnscription start sites. The motif matches transcription factor binding site V$MEIS1_01 in v7.4 TRANSFAC.	65	0.0427	2.05e-15	3.76e-13
Chymotrypsin-like elastase family member 3A	CELA3A		GO_LIPID_BINDING	657	Interacting selectively and non-covalently with a lipid.	41	0.0624	2.17e-15	3.93e-13
Ciliary neurotrophic factor receptor subunit alpha	CNTFR		WTTGKCTG_UNKNOWN	722	Genes having at least one occurence of the highly conserved motif M46 WTTGKCTG in the region spanning up to 4 kb around their tarnscription start sites. The motif does not match any known transcription factor binding site.	43	0.0596	2.29e-15	4.11e-13
CKLF-like MARVEL transmembrane domain-containing protein 8	CMTM8		GO_REGULATION_OF_SYSTEM_PROCESS	507	Any process that modulates the frequency, rate or extent of a system process, a multicellular organismal process carried out by any of the organs or tissues in an organ system.	36	0.071	2.31e-15	4.11e-13
Coagulation factor VII;Factor VII light chain;Factor VII heavy chain	F7
Codanin-1	CDAN1
Coiled-coil domain-containing protein 102B	CCDC102B		Gene/Gene Set Overlap Matrix
Coiled-coil domain-containing protein 122	CCDC122
Coiled-coil domain-containing protein 71L	CCDC71L		Entrez Gene Id	Gene Symbol	Gene Description	GO_VACUOLE	NUYTTEN_EZH2_TARGETS_UP	GO_ENDOPLASMIC_RETICULUM	TGANTCA_AP1_C	GO_GOLGI_APPARATUS
Collagen alpha-1(X) chain	COL10A1		23621	BACE1	beta-site APP-cleaving enzyme 1	GO_VACUOLE	NUYTTEN_EZH2_TARGETS_UP	GO_ENDOPLASMIC_RETICULUM	TGANTCA_AP1_C	GO_GOLGI_APPARATUS
Collagen alpha-1(XXII) chain	COL22A1		8878	SQSTM1	sequestosome 1	GO_VACUOLE	NUYTTEN_EZH2_TARGETS_UP	GO_ENDOPLASMIC_RETICULUM	TGANTCA_AP1_C
Collagen triple helix repeat-containing protein 1	CTHRC1		2697	GJA1	gap junction protein, alpha 1, 43kDa	GO_VACUOLE	NUYTTEN_EZH2_TARGETS_UP	GO_ENDOPLASMIC_RETICULUM		GO_GOLGI_APPARATUS
Complement C1q tumor necrosis factor-related protein 1	C1QTNF1		3106	HLA-B	major histocompatibility complex, class I, B	GO_VACUOLE	NUYTTEN_EZH2_TARGETS_UP	GO_ENDOPLASMIC_RETICULUM		GO_GOLGI_APPARATUS
Complement C4-A;Complement C4 beta chain;Complement C4-A alpha chain;C4a anaphylatoxin;C4b-A;C4d-A;Complement C4 gamma chain	C4A		5371	PML	promyelocytic leukemia	GO_VACUOLE	NUYTTEN_EZH2_TARGETS_UP	GO_ENDOPLASMIC_RETICULUM
Conserved oligomeric Golgi complex subunit 5	COG5		57561	ARRDC3	arrestin domain containing 3	GO_VACUOLE	NUYTTEN_EZH2_TARGETS_UP		TGANTCA_AP1_C
Contactin-1	CNTN1		55654	TMEM127	transmembrane protein 127	GO_VACUOLE	NUYTTEN_EZH2_TARGETS_UP		TGANTCA_AP1_C
C-type lectin domain family 11 member A	CLEC11A		5874	RAB27B	RAB27B, member RAS oncogene family	GO_VACUOLE	NUYTTEN_EZH2_TARGETS_UP			GO_GOLGI_APPARATUS
CUB domain-containing protein 1	CDCP1		2720	GLB1	galactosidase, beta 1	GO_VACUOLE	NUYTTEN_EZH2_TARGETS_UP			GO_GOLGI_APPARATUS
Cullin-9	CUL9		56674	TMEM9B	TMEM9 domain family, member B	GO_VACUOLE	NUYTTEN_EZH2_TARGETS_UP
Cullin-associated NEDD8-dissociated protein 2	CAND2		23043	TNIK	TRAF2 and NCK interacting kinase	GO_VACUOLE	NUYTTEN_EZH2_TARGETS_UP
Cyclin-dependent kinase 2-associated protein 1;Cyclin-dependent kinase 2-associated protein 2	CDK2AP1;CDK2AP2		57153	SLC44A2	solute carrier family 44, member 2	GO_VACUOLE	NUYTTEN_EZH2_TARGETS_UP
Cyclin-dependent kinase 2-interacting protein	CINP		7128	TNFAIP3	tumor necrosis factor, alpha-induced protein 3	GO_VACUOLE	NUYTTEN_EZH2_TARGETS_UP
Cyclin-dependent kinase inhibitor 2A	CDKN2A		3920	LAMP2	lysosomal-associated membrane protein 2	GO_VACUOLE	NUYTTEN_EZH2_TARGETS_UP
Cysteine sulfinic acid decarboxylase	CSAD		290	ANPEP	alanyl (membrane) aminopeptidase	GO_VACUOLE	NUYTTEN_EZH2_TARGETS_UP
Cysteine-rich secretory protein 3	CRISP3		1186	CLCN7	chloride channel 7	GO_VACUOLE	NUYTTEN_EZH2_TARGETS_UP
Cysteine-rich secretory protein LCCL domain-containing 1	CRISPLD1		55529	TMEM55A	transmembrane protein 55A	GO_VACUOLE	NUYTTEN_EZH2_TARGETS_UP
Cysteine-rich with EGF-like domain protein 1	CRELD1		26872	STEAP1	six transmembrane epithelial antigen of the prostate 1	GO_VACUOLE	NUYTTEN_EZH2_TARGETS_UP
Cytochrome c oxidase subunit 6A2, mitochondrial	COX6A2		54664	TMEM106B	transmembrane protein 106B	GO_VACUOLE	NUYTTEN_EZH2_TARGETS_UP
Cytokine receptor common subunit beta	CSF2RB		950	SCARB2	scavenger receptor class B, member 2	GO_VACUOLE	NUYTTEN_EZH2_TARGETS_UP
Cytoplasmic phosphatidylinositol transfer protein 1	PITPNC1		3423	IDS	iduronate 2-sulfatase	GO_VACUOLE	NUYTTEN_EZH2_TARGETS_UP
Cytosolic 5-nucleotidase 1A	NT5C1A		5445	PON2	paraoxonase 2	GO_VACUOLE	NUYTTEN_EZH2_TARGETS_UP
DAN domain family member 5	DAND5		51201	ZDHHC2	zinc finger, DHHC-type containing 2	GO_VACUOLE		GO_ENDOPLASMIC_RETICULUM	TGANTCA_AP1_C	GO_GOLGI_APPARATUS
DCN1-like protein 2;DCN1-like protein	DCUN1D2		336	APOA2	apolipoprotein A-II	GO_VACUOLE		GO_ENDOPLASMIC_RETICULUM	TGANTCA_AP1_C
Dehydrogenase/reductase SDR family member 4-like 2	DHRS4L2		3105	HLA-A	major histocompatibility complex, class I, A	GO_VACUOLE		GO_ENDOPLASMIC_RETICULUM		GO_GOLGI_APPARATUS
Dehydrogenase/reductase SDR family member 7C	DHRS7C		54602	NDFIP2	Nedd4 family interacting protein 2	GO_VACUOLE		GO_ENDOPLASMIC_RETICULUM		GO_GOLGI_APPARATUS
Dehydrogenase/reductase SDR family member on chromosome X	DHRSX		84888	SPPL2A	signal peptide peptidase-like 2A	GO_VACUOLE		GO_ENDOPLASMIC_RETICULUM		GO_GOLGI_APPARATUS
Desmocollin-3	DSC3		10058	ABCB6	ATP-binding cassette, sub-family B (MDR/TAP), member 6	GO_VACUOLE		GO_ENDOPLASMIC_RETICULUM		GO_GOLGI_APPARATUS
DET1 homolog	DET1		11342	RNF13	ring finger protein 13	GO_VACUOLE		GO_ENDOPLASMIC_RETICULUM		GO_GOLGI_APPARATUS
Dickkopf-related protein 2	DKK2		4864	NPC1	Niemann-Pick disease, type C1	GO_VACUOLE		GO_ENDOPLASMIC_RETICULUM		GO_GOLGI_APPARATUS
Di-N-acetylchitobiase	CTBS		284129	SLC26A11	solute carrier family 26, member 11	GO_VACUOLE		GO_ENDOPLASMIC_RETICULUM		GO_GOLGI_APPARATUS
Discoidin, CUB and LCCL domain-containing protein 2	DCBLD2		23200	ATP11B	ATPase, class VI, type 11B	GO_VACUOLE		GO_ENDOPLASMIC_RETICULUM		GO_GOLGI_APPARATUS
Disintegrin and metalloproteinase domain-containing protein 12	ADAM12		335	APOA1	apolipoprotein A-I	GO_VACUOLE		GO_ENDOPLASMIC_RETICULUM
Disks large homolog 3	DLG3		337	APOA4	apolipoprotein A-IV	GO_VACUOLE		GO_ENDOPLASMIC_RETICULUM
DNA excision repair protein ERCC-8	ERCC8		7803	PTP4A1	protein tyrosine phosphatase type IVA, member 1	GO_VACUOLE		GO_ENDOPLASMIC_RETICULUM
DNA fragmentation factor subunit alpha	DFFA		4359	MPZ	myelin protein zero	GO_VACUOLE		GO_ENDOPLASMIC_RETICULUM
DNA-binding protein RFX5	RFX5		51293	CD320	CD320 molecule	GO_VACUOLE		GO_ENDOPLASMIC_RETICULUM
DNA-directed primase/polymerase protein	FLJ33167;PRIMPOL		10066	SCAMP2	secretory carrier membrane protein 2	GO_VACUOLE			TGANTCA_AP1_C	GO_GOLGI_APPARATUS
DnaJ homolog subfamily B member 9	DNAJB9		84679	SLC9A7	solute carrier family 9 (sodium/hydrogen exchanger), member 7	GO_VACUOLE			TGANTCA_AP1_C	GO_GOLGI_APPARATUS
DnaJ homolog subfamily C member 30	DNAJC30		117584	RFFL	ring finger and FYVE-like domain containing 1	GO_VACUOLE			TGANTCA_AP1_C	GO_GOLGI_APPARATUS
Dual specificity protein phosphatase 19	DUSP19		29895	MYLPF	myosin light chain, phosphorylatable, fast skeletal muscle	GO_VACUOLE			TGANTCA_AP1_C
Dual specificity protein phosphatase 7	DUSP7		3775	KCNK1	potassium channel, subfamily K, member 1	GO_VACUOLE			TGANTCA_AP1_C
Dynein light chain 1, axonemal	DNAL1		20	ABCA2	ATP-binding cassette, sub-family A (ABC1), member 2	GO_VACUOLE			TGANTCA_AP1_C
Dystonin	DST		55207	ARL8B	ADP-ribosylation factor-like 8B	GO_VACUOLE			TGANTCA_AP1_C
Dystonin	DST		51324	SPG21	spastic paraplegia 21 (autosomal recessive, Mast syndrome)	GO_VACUOLE				GO_GOLGI_APPARATUS
E3 ubiquitin-protein ligase CBL-B	CBLB		64083	GOLPH3	golgi phosphoprotein 3 (coat-protein)	GO_VACUOLE				GO_GOLGI_APPARATUS
E3 ubiquitin-protein ligase MIB2	MIB2		60592	SCOC	short coiled-coil protein	GO_VACUOLE				GO_GOLGI_APPARATUS
E3 ubiquitin-protein ligase parkin	PARK2		9445	ITM2B	integral membrane protein 2B	GO_VACUOLE				GO_GOLGI_APPARATUS
E3 ubiquitin-protein ligase Praja-1	PJA1		2331	FMOD	fibromodulin	GO_VACUOLE				GO_GOLGI_APPARATUS
E3 ubiquitin-protein ligase rififylin	RFFL		261729	STEAP2	STEAP family member 2, metalloreductase	GO_VACUOLE				GO_GOLGI_APPARATUS
E3 ubiquitin-protein ligase RNF13	RNF13		1182	CLCN3	chloride channel 3	GO_VACUOLE				GO_GOLGI_APPARATUS
E3 ubiquitin-protein ligase TM129	TMEM129		27333	GOLIM4	golgi integral membrane protein 4	GO_VACUOLE				GO_GOLGI_APPARATUS
E3 ubiquitin-protein ligase TRIM68	TRIM68		9583	ENTPD4	ectonucleoside triphosphate diphosphohydrolase 4	GO_VACUOLE				GO_GOLGI_APPARATUS
Ecto-ADP-ribosyltransferase 4	ART4		1184	CLCN5	chloride channel 5	GO_VACUOLE				GO_GOLGI_APPARATUS
Ectonucleoside triphosphate diphosphohydrolase 4	ENTPD4		9528	TMEM59	transmembrane protein 59	GO_VACUOLE				GO_GOLGI_APPARATUS
EGF-like repeat and discoidin I-like domain-containing protein 3	EDIL3		535	ATP6V0A1	ATPase, H+ transporting, lysosomal V0 subunit a1	GO_VACUOLE				GO_GOLGI_APPARATUS
Elongation factor 1-delta	EEF1D		967	CD63	CD63 molecule	GO_VACUOLE
EMI domain-containing protein 1	EMID1		566	AZU1	azurocidin 1	GO_VACUOLE
Endoplasmic reticulum lectin 1	ERLEC1		1113	CHGA	chromogranin A (parathyroid secretory protein 1)	GO_VACUOLE
Endoplasmic reticulum mannosyl-oligosaccharide 1,2-alpha-mannosidase;alpha-1,2-Mannosidase	MAN1B1		9693	RAPGEF2	Rap guanine nucleotide exchange factor (GEF) 2	GO_VACUOLE
Endoplasmic reticulum-Golgi intermediate compartment protein 2	ERGIC2		3688	ITGB1	integrin, beta 1 (fibronectin receptor, beta polypeptide, antigen CD29 includes MDF2, MSK12)	GO_VACUOLE
Ephrin type-A receptor 5;Receptor protein-tyrosine kinase	EPHA5		10818	FRS2	fibroblast growth factor receptor substrate 2	GO_VACUOLE
Ephrin-A1;Ephrin-A1, secreted form	EFNA1		8649	LAMTOR3	late endosomal/lysosomal adaptor, MAPK and MTOR activator 3	GO_VACUOLE
Ephrin-A5	EFNA5		142678	MIB2	mindbomb homolog 2 (Drosophila)	GO_VACUOLE
EPM2A-interacting protein 1	EPM2AIP1		23001	WDFY3	WD repeat and FYVE domain containing 3	GO_VACUOLE
ER degradation-enhancing alpha-mannosidase-like protein 1	EDEM1		2638	GC	group-specific component (vitamin D binding protein)	GO_VACUOLE
ER degradation-enhancing alpha-mannosidase-like protein 3	EDEM3		345	APOC3	apolipoprotein C-III	GO_VACUOLE
ER lumen protein-retaining receptor 1;ER lumen protein-retaining receptor	KDELR1		6948	TCN2	transcobalamin II	GO_VACUOLE
ER lumen protein-retaining receptor 2	KDELR2		1486	CTBS	chitobiase, di-N-acetyl-	GO_VACUOLE
Extracellular serine/threonine protein kinase FAM20C	FAM20C		26503	SLC17A5	solute carrier family 17 (anion/sugar transporter), member 5	GO_VACUOLE
Extracellular sulfatase Sulf-1	SULF1		3257	HPS1	Hermansky-Pudlak syndrome 1	GO_VACUOLE
Fatty acid-binding protein, liver	FABP1		55788	LMBRD1	LMBR1 domain containing 1	GO_VACUOLE
F-box only protein 40	FBXO40		245972	ATP6V0D2	ATPase, H+ transporting, lysosomal 38kDa, V0 subunit d2	GO_VACUOLE
F-box only protein 6	FBXO6		7782	SLC30A4	solute carrier family 30 (zinc transporter), member 4	GO_VACUOLE
F-box only protein 9	FBXO9		4077	NBR1	neighbor of BRCA1 gene 1	GO_VACUOLE
Ferric-chelate reductase 1	FRRS1		79443	FYCO1	FYVE and coiled-coil domain containing 1	GO_VACUOLE
Ferritin heavy chain;Ferritin heavy chain, N-terminally processed	FTH1		3074	HEXB	hexosaminidase B (beta polypeptide)	GO_VACUOLE
Ferritin light chain;Ferritin	FTL		54834	GDAP2	ganglioside induced differentiation associated protein 2	GO_VACUOLE
Fibrinogen gamma chain	FGG		9863	MAGI2	membrane associated guanylate kinase, WW and PDZ domain containing 2	GO_VACUOLE
Fibroblast growth factor receptor substrate 2	FRS2		252839	TMEM9	transmembrane protein 9	GO_VACUOLE
Fibroleukin	FGL2		55041	PLEKHB2	pleckstrin homology domain containing, family B (evectins) member 2	GO_VACUOLE
Fibromodulin	FMOD		29886	SNX8	sorting nexin 8	GO_VACUOLE
Folate receptor beta	FOLR2		26994	RNF11	ring finger protein 11	GO_VACUOLE
Forkhead box protein C1	FOXC1		29916	SNX11	sorting nexin 11	GO_VACUOLE
Fructose-bisphosphate aldolase C;Fructose-bisphosphate aldolase	ALDOC		2581	GALC	galactosylceramidase	GO_VACUOLE
FUN14 domain-containing protein 1	FUNDC1		2621	GAS6	growth arrest-specific 6		NUYTTEN_EZH2_TARGETS_UP	GO_ENDOPLASMIC_RETICULUM		GO_GOLGI_APPARATUS
Furin	FURIN		149111	CNIH3	cornichon homolog 3 (Drosophila)		NUYTTEN_EZH2_TARGETS_UP	GO_ENDOPLASMIC_RETICULUM		GO_GOLGI_APPARATUS
FXYD domain-containing ion transport regulator 5	FXYD5		664	BNIP3	BCL2/adenovirus E1B 19kDa interacting protein 3		NUYTTEN_EZH2_TARGETS_UP	GO_ENDOPLASMIC_RETICULUM
FYVE and coiled-coil domain-containing protein 1	FYCO1		5743	PTGS2	prostaglandin-endoperoxide synthase 2 (prostaglandin G/H synthase and cyclooxygenase)		NUYTTEN_EZH2_TARGETS_UP	GO_ENDOPLASMIC_RETICULUM
Galactocerebrosidase	GALC		7162	TPBG	trophoblast glycoprotein		NUYTTEN_EZH2_TARGETS_UP	GO_ENDOPLASMIC_RETICULUM
Galactosylgalactosylxylosylprotein 3-beta-glucuronosyltransferase 3	B3GAT3		2781	GNAZ	guanine nucleotide binding protein (G protein), alpha z polypeptide		NUYTTEN_EZH2_TARGETS_UP	GO_ENDOPLASMIC_RETICULUM
Galectin-9C;Galectin-9B;Galectin	LGALS9C;LGALS9B		55151	TMEM38B	transmembrane protein 38B		NUYTTEN_EZH2_TARGETS_UP	GO_ENDOPLASMIC_RETICULUM
Gamma-enolase;Enolase	ENO2		8974	P4HA2	prolyl 4-hydroxylase, alpha polypeptide II		NUYTTEN_EZH2_TARGETS_UP	GO_ENDOPLASMIC_RETICULUM
Ganglioside-induced differentiation-associated protein 2	GDAP2		92305	TMEM129	transmembrane protein 129		NUYTTEN_EZH2_TARGETS_UP	GO_ENDOPLASMIC_RETICULUM
Gap junction alpha-1 protein	GJA1		4189	DNAJB9	DnaJ (Hsp40) homolog, subfamily B, member 9		NUYTTEN_EZH2_TARGETS_UP	GO_ENDOPLASMIC_RETICULUM
Gastrotropin	FABP6		4938	OAS1	2'-5'-oligoadenylate synthetase 1, 40/46kDa		NUYTTEN_EZH2_TARGETS_UP	GO_ENDOPLASMIC_RETICULUM
Glucoside xylosyltransferase 2	GXYLT2		2530	FUT8	fucosyltransferase 8 (alpha (1,6) fucosyltransferase)		NUYTTEN_EZH2_TARGETS_UP		TGANTCA_AP1_C	GO_GOLGI_APPARATUS
Glutaminyl-peptide cyclotransferase-like protein	QPCTL		29071	C1GALT1C1	C1GALT1-specific chaperone 1		NUYTTEN_EZH2_TARGETS_UP		TGANTCA_AP1_C	GO_GOLGI_APPARATUS
Glutaredoxin-related protein 5, mitochondrial	GLRX5		9655	SOCS5	suppressor of cytokine signaling 5		NUYTTEN_EZH2_TARGETS_UP		TGANTCA_AP1_C
Glycerol kinase 2	GK2		161742	SPRED1	sprouty-related, EVH1 domain containing 1		NUYTTEN_EZH2_TARGETS_UP		TGANTCA_AP1_C
Glycerol kinase;Putative glycerol kinase 3	GK;GK3P		26355	FAM162A	family with sequence similarity 162, member A		NUYTTEN_EZH2_TARGETS_UP		TGANTCA_AP1_C
Glycosylated lysosomal membrane protein	GLMP		5274	SERPINI1	serpin peptidase inhibitor, clade I (neuroserpin), member 1		NUYTTEN_EZH2_TARGETS_UP		TGANTCA_AP1_C
Golgi integral membrane protein 4	GOLIM4		5099	PCDH7	protocadherin 7		NUYTTEN_EZH2_TARGETS_UP		TGANTCA_AP1_C
Golgi phosphoprotein 3	GOLPH3		10100	TSPAN2	tetraspanin 2		NUYTTEN_EZH2_TARGETS_UP		TGANTCA_AP1_C
Golgin subfamily A member 4	GOLGA4		56180	MOSPD1	motile sperm domain containing 1		NUYTTEN_EZH2_TARGETS_UP		TGANTCA_AP1_C
Golgin subfamily A member 4	GOLGA4		8514	KCNAB2	potassium voltage-gated channel, shaker-related subfamily, beta member 2		NUYTTEN_EZH2_TARGETS_UP		TGANTCA_AP1_C
Golgi-specific brefeldin A-resistance guanine nucleotide exchange factor 1	GBF1		9686	VGLL4	vestigial like 4 (Drosophila)		NUYTTEN_EZH2_TARGETS_UP		TGANTCA_AP1_C
GPI ethanolamine phosphate transferase 3	PIGO		22856	CHSY1	chondroitin sulfate synthase 1		NUYTTEN_EZH2_TARGETS_UP			GO_GOLGI_APPARATUS
GPN-loop GTPase 2	GPN2		5066	PAM	peptidylglycine alpha-amidating monooxygenase		NUYTTEN_EZH2_TARGETS_UP			GO_GOLGI_APPARATUS
G-protein coupled receptor family C group 5 member C	GPRC5C		7045	TGFBI	transforming growth factor, beta-induced, 68kDa		NUYTTEN_EZH2_TARGETS_UP			GO_GOLGI_APPARATUS
Graves disease carrier protein	SLC25A16		5054	SERPINE1	serpin peptidase inhibitor, clade E (nexin, plasminogen activator inhibitor type 1), member 1		NUYTTEN_EZH2_TARGETS_UP
Gremlin-1	GREM1		3569	IL6	interleukin 6 (interferon, beta 2)		NUYTTEN_EZH2_TARGETS_UP
Growth arrest-specific protein 6	GAS6		8091	HMGA2	high mobility group AT-hook 2		NUYTTEN_EZH2_TARGETS_UP
Guanine nucleotide-binding protein G(z) subunit alpha	GNAZ		65981	CAPRIN2	caprin family member 2		NUYTTEN_EZH2_TARGETS_UP
H(+)/Cl(-) exchange transporter 3;Chloride channel protein	CLCN3		5327	PLAT	plasminogen activator, tissue		NUYTTEN_EZH2_TARGETS_UP
H(+)/Cl(-) exchange transporter 5	CLCN5		223117	SEMA3D	sema domain, immunoglobulin domain (Ig), short basic domain, secreted, (semaphorin) 3D		NUYTTEN_EZH2_TARGETS_UP
H(+)/Cl(-) exchange transporter 7	CLCN7		8710	SERPINB7	serpin peptidase inhibitor, clade B (ovalbumin), member 7		NUYTTEN_EZH2_TARGETS_UP
Heat shock 70 kDa protein 1-like	HSPA1L		55112	WDR60	WD repeat domain 60		NUYTTEN_EZH2_TARGETS_UP
Heparan sulfate 2-O-sulfotransferase 1	HS2ST1		10669	CGREF1	cell growth regulator with EF-hand domain 1		NUYTTEN_EZH2_TARGETS_UP
Hepatocyte growth factor;Hepatocyte growth factor alpha chain;Hepatocyte growth factor beta chain	HGF		55890	GPRC5C	G protein-coupled receptor, family C, group 5, member C		NUYTTEN_EZH2_TARGETS_UP
Hermansky-Pudlak syndrome 1 protein	HPS1		3693	ITGB5	integrin, beta 5		NUYTTEN_EZH2_TARGETS_UP
High mobility group nucleosome-binding domain-containing protein 4	HMGN4		51256	TBC1D7	TBC1 domain family, member 7		NUYTTEN_EZH2_TARGETS_UP
High mobility group protein HMG-I/HMG-Y	HMGA1		1946	EFNA5	ephrin-A5		NUYTTEN_EZH2_TARGETS_UP
High mobility group protein HMGI-C	HMGA2		4133	MAP2	microtubule-associated protein 2		NUYTTEN_EZH2_TARGETS_UP
Histamine H1 receptor	HRH1		114134	SLC2A13	solute carrier family 2 (facilitated glucose transporter), member 13		NUYTTEN_EZH2_TARGETS_UP
Histidine ammonia-lyase	HAL		131566	DCBLD2	discoidin, CUB and LCCL domain containing 2		NUYTTEN_EZH2_TARGETS_UP
Histidine triad nucleotide-binding protein 3	HINT3		771	CA12	carbonic anhydrase XII		NUYTTEN_EZH2_TARGETS_UP
Histone acetyltransferase KAT5;Histone acetyltransferase	KAT5		55603	FAM46A	family with sequence similarity 46, member A		NUYTTEN_EZH2_TARGETS_UP
Histone deacetylase 8	HDAC8		64747	MFSD1	major facilitator superfamily domain containing 1		NUYTTEN_EZH2_TARGETS_UP
Histone-lysine N-methyltransferase EZH2	EZH2		10628	TXNIP	thioredoxin interacting protein		NUYTTEN_EZH2_TARGETS_UP
HLA class I histocompatibility antigen, A-3 alpha chain	HLA-A		55279	ZNF654	zinc finger protein 654		NUYTTEN_EZH2_TARGETS_UP
HLA class I histocompatibility antigen, B-7 alpha chain	HLA-B		83544	DNAL1	dynein, axonemal, light chain 1		NUYTTEN_EZH2_TARGETS_UP
Homeobox protein Hox-A5	HOXA5		5412	UBL3	ubiquitin-like 3		NUYTTEN_EZH2_TARGETS_UP
Homeobox protein Hox-C8	HOXC8		9236	CCPG1	cell cycle progression 1		NUYTTEN_EZH2_TARGETS_UP
Homeodomain-only protein	HOPX		57664	PLEKHA4	pleckstrin homology domain containing, family A (phosphoinositide binding specific) member 4		NUYTTEN_EZH2_TARGETS_UP
Homer protein homolog 1	HOMER1		151556	GPR155	G protein-coupled receptor 155		NUYTTEN_EZH2_TARGETS_UP
Hormone-sensitive lipase	LIPE		79776	ZFHX4	zinc finger homeobox 4		NUYTTEN_EZH2_TARGETS_UP
Iduronate 2-sulfatase;Iduronate 2-sulfatase 42 kDa chain;Iduronate 2-sulfatase 14 kDa chain	IDS		51714	SELT	selenoprotein T		NUYTTEN_EZH2_TARGETS_UP
Ig gamma-2 chain C region	IGHG2		84419	C15orf48	chromosome 15 open reading frame 48		NUYTTEN_EZH2_TARGETS_UP
Ig heavy chain V-I region HG3	IGHV1-46		25798	BRI3	brain protein I3		NUYTTEN_EZH2_TARGETS_UP
Ig kappa chain V-II region Cum	IGKV2-40;IGKV2D-40		6415	SEPW1	selenoprotein W, 1		NUYTTEN_EZH2_TARGETS_UP
Ig kappa chain V-III region WOL			23213	SULF1	sulfatase 1			GO_ENDOPLASMIC_RETICULUM	TGANTCA_AP1_C	GO_GOLGI_APPARATUS
Ig lambda chain V-II region WIN			54732	TMED9	transmembrane emp24 protein transport domain containing 9			GO_ENDOPLASMIC_RETICULUM	TGANTCA_AP1_C	GO_GOLGI_APPARATUS
Inactive carboxypeptidase-like protein X2	CPXM2		844	CASQ1	calsequestrin 1 (fast-twitch, skeletal muscle)			GO_ENDOPLASMIC_RETICULUM	TGANTCA_AP1_C	GO_GOLGI_APPARATUS
Inhibitor of growth protein 1;Inhibitor of growth protein	ING1		57198	ATP8B2	ATPase, class I, type 8B, member 2			GO_ENDOPLASMIC_RETICULUM	TGANTCA_AP1_C	GO_GOLGI_APPARATUS
Inhibitor of growth protein 5	ING5		4504	MT3	metallothionein 3			GO_ENDOPLASMIC_RETICULUM	TGANTCA_AP1_C
INO80 complex subunit C	INO80C		4217	MAP3K5	mitogen-activated protein kinase kinase kinase 5			GO_ENDOPLASMIC_RETICULUM	TGANTCA_AP1_C
Inositol monophosphatase 3	IMPAD1		667	DST	dystonin			GO_ENDOPLASMIC_RETICULUM	TGANTCA_AP1_C
Insulin receptor substrate 1	IRS1		84812	PLCD4	phospholipase C, delta 4			GO_ENDOPLASMIC_RETICULUM	TGANTCA_AP1_C
Integral membrane protein 2B;BRI2, membrane form;BRI2 intracellular domain;BRI2C, soluble form;Bri23 peptide	ITM2B		80267	EDEM3	ER degradation enhancer, mannosidase alpha-like 3			GO_ENDOPLASMIC_RETICULUM	TGANTCA_AP1_C
Integral membrane protein GPR155	GPR155		9900	SV2A	synaptic vesicle glycoprotein 2A			GO_ENDOPLASMIC_RETICULUM	TGANTCA_AP1_C
Integrin alpha-2	ITGA2		169044	COL22A1	collagen, type XXII, alpha 1			GO_ENDOPLASMIC_RETICULUM	TGANTCA_AP1_C
Integrin alpha-4	ITGA4		1382	CRABP2	cellular retinoic acid binding protein 2			GO_ENDOPLASMIC_RETICULUM	TGANTCA_AP1_C
Integrin beta	ITGB5		26580	BSCL2	Berardinelli-Seip congenital lipodystrophy 2 (seipin)			GO_ENDOPLASMIC_RETICULUM	TGANTCA_AP1_C
Integrin beta-1	ITGB1		2155	F7	coagulation factor VII (serum prothrombin conversion accelerator)			GO_ENDOPLASMIC_RETICULUM		GO_GOLGI_APPARATUS
Integrin beta-4	ITGB4		5045	FURIN	furin (paired basic amino acid cleaving enzyme)			GO_ENDOPLASMIC_RETICULUM		GO_GOLGI_APPARATUS
Integrin beta-5	ITGB5		56034	PDGFC	platelet derived growth factor C			GO_ENDOPLASMIC_RETICULUM		GO_GOLGI_APPARATUS
Inter-alpha-trypsin inhibitor heavy chain H1	ITIH1		347734	SLC35B2	solute carrier family 35, member B2			GO_ENDOPLASMIC_RETICULUM		GO_GOLGI_APPARATUS
Inter-alpha-trypsin inhibitor heavy chain H3	ITIH3		5071	PARK2	parkinson protein 2, E3 ubiquitin protein ligase (parkin)			GO_ENDOPLASMIC_RETICULUM		GO_GOLGI_APPARATUS
Interleukin-13 receptor subunit alpha-1	IL13RA1		90411	MCFD2	multiple coagulation factor deficiency 2			GO_ENDOPLASMIC_RETICULUM		GO_GOLGI_APPARATUS
Interleukin-17B	IL17B		22883	CLSTN1	calsyntenin 1			GO_ENDOPLASMIC_RETICULUM		GO_GOLGI_APPARATUS
Interleukin-33;Interleukin-33 (95-270);Interleukin-33 (99-270);Interleukin-33 (109-270)	IL33		10905	MAN1A2	mannosidase, alpha, class 1A, member 2			GO_ENDOPLASMIC_RETICULUM		GO_GOLGI_APPARATUS
Interleukin-6	IL6		3998	LMAN1	lectin, mannose-binding, 1			GO_ENDOPLASMIC_RETICULUM		GO_GOLGI_APPARATUS
Intraflagellar transport protein 122 homolog	IFT122		10945	KDELR1	KDEL (Lys-Asp-Glu-Leu) endoplasmic reticulum protein retention receptor 1			GO_ENDOPLASMIC_RETICULUM		GO_GOLGI_APPARATUS
Kazrin	KAZN		11014	KDELR2	KDEL (Lys-Asp-Glu-Leu) endoplasmic reticulum protein retention receptor 2			GO_ENDOPLASMIC_RETICULUM		GO_GOLGI_APPARATUS
Keratinocyte-associated transmembrane protein 2	KCT2		57085	AGTRAP	angiotensin II receptor-associated protein			GO_ENDOPLASMIC_RETICULUM		GO_GOLGI_APPARATUS
Kinesin-like protein KIF14	KIF14		8729	GBF1	golgi brefeldin A resistant guanine nucleotide exchange factor 1			GO_ENDOPLASMIC_RETICULUM		GO_GOLGI_APPARATUS
Krueppel-like factor 5	KLF5		19	ABCA1	ATP-binding cassette, sub-family A (ABC1), member 1			GO_ENDOPLASMIC_RETICULUM		GO_GOLGI_APPARATUS
Lactosylceramide alpha-2,3-sialyltransferase	ST3GAL5		11253	MAN1B1	mannosidase, alpha, class 1B, member 1			GO_ENDOPLASMIC_RETICULUM		GO_GOLGI_APPARATUS
Lactotransferrin;Lactoferricin-H;Kaliocin-1;Lactoferroxin-A;Lactoferroxin-B;Lactoferroxin-C	LTF		11018	TMED1	transmembrane emp24 protein transport domain containing 1			GO_ENDOPLASMIC_RETICULUM		GO_GOLGI_APPARATUS
Laminin subunit gamma-3	LAMC3		51290	ERGIC2	ERGIC and golgi 2			GO_ENDOPLASMIC_RETICULUM		GO_GOLGI_APPARATUS
Large neutral amino acids transporter small subunit 2	SLC7A8		129080	EMID1	EMI domain containing 1			GO_ENDOPLASMIC_RETICULUM		GO_GOLGI_APPARATUS
Latent-transforming growth factor beta-binding protein 3	LTBP3		9695	EDEM1	ER degradation enhancer, mannosidase alpha-like 1			GO_ENDOPLASMIC_RETICULUM
Leucine-rich repeat and calponin homology domain-containing protein 2	LRCH2		222068	TMED4	transmembrane emp24 protein transport domain containing 4			GO_ENDOPLASMIC_RETICULUM
Leucine-rich repeat-containing G-protein coupled receptor 4	LGR4		1936	EEF1D	eukaryotic translation elongation factor 1 delta (guanine nucleotide exchange protein)			GO_ENDOPLASMIC_RETICULUM
Leucine-rich repeat-containing protein 14B	LRRC14B		64374	SIL1	SIL1 homolog, endoplasmic reticulum chaperone (S. cerevisiae)			GO_ENDOPLASMIC_RETICULUM
Leucine-rich repeat-containing protein 15	LRRC15		57620	STIM2	stromal interaction molecule 2			GO_ENDOPLASMIC_RETICULUM
Leucine-rich repeat-containing protein 17	LRRC17		487	ATP2A1	ATPase, Ca++ transporting, cardiac muscle, fast twitch 1			GO_ENDOPLASMIC_RETICULUM
Leucine-rich repeat-containing protein 75A	LRRC75A		51661	FKBP7	FK506 binding protein 7			GO_ENDOPLASMIC_RETICULUM
Leucine-rich repeats and immunoglobulin-like domains protein 1	LRIG1		1047	CLGN	calmegin			GO_ENDOPLASMIC_RETICULUM
Leukemia inhibitory factor	LIF		55784	MCTP2	multiple C2 domains, transmembrane 2			GO_ENDOPLASMIC_RETICULUM
Leukocyte cell-derived chemotaxin-2	LECT2		91147	TMEM67	transmembrane protein 67			GO_ENDOPLASMIC_RETICULUM
LIM domain-binding protein 3	LDB3		92840	REEP6	receptor accessory protein 6			GO_ENDOPLASMIC_RETICULUM
Liprin-beta-1	PPFIBP1		6319	SCD	stearoyl-CoA desaturase (delta-9-desaturase)			GO_ENDOPLASMIC_RETICULUM
LisH domain-containing protein ARMC9	ARMC9		79683	ZDHHC14	zinc finger, DHHC-type containing 14			GO_ENDOPLASMIC_RETICULUM
LMBR1 domain-containing protein 2	LMBRD2		26470	SEZ6L2	seizure related 6 homolog (mouse)-like 2			GO_ENDOPLASMIC_RETICULUM
LON peptidase N-terminal domain and RING finger protein 2	LONRF2		6418	SET	SET nuclear oncogene			GO_ENDOPLASMIC_RETICULUM
Low-density lipoprotein receptor-related protein 10	LRP10		7993	UBXN8	UBX domain protein 8			GO_ENDOPLASMIC_RETICULUM
Low-density lipoprotein receptor-related protein 12	LRP12		83440	ADPGK	ADP-dependent glucokinase			GO_ENDOPLASMIC_RETICULUM
LYR motif-containing protein 5	LYRM5		51308	REEP2	receptor accessory protein 2			GO_ENDOPLASMIC_RETICULUM
LYR motif-containing protein 9	LYRM9		2044	EPHA5	EPH receptor A5			GO_ENDOPLASMIC_RETICULUM
Lysosome membrane protein 2	SCARB2		7991	TUSC3	tumor suppressor candidate 3			GO_ENDOPLASMIC_RETICULUM
Lysosome-associated membrane glycoprotein 2	LAMP2		10280	SIGMAR1	sigma non-opioid intracellular receptor 1			GO_ENDOPLASMIC_RETICULUM
Major facilitator superfamily domain-containing protein 1	MFSD1		7871	SLMAP	sarcolemma associated protein			GO_ENDOPLASMIC_RETICULUM
Major facilitator superfamily domain-containing protein 12	MFSD12		27248	ERLEC1	endoplasmic reticulum lectin 1			GO_ENDOPLASMIC_RETICULUM
Malignant fibrous histiocytoma-amplified sequence 1	MFHAS1		201140	DHRS7C	dehydrogenase/reductase (SDR family) member 7C			GO_ENDOPLASMIC_RETICULUM
Mannosyl-oligosaccharide 1,2-alpha-mannosidase IB;alpha-1,2-Mannosidase	MAN1A2		6345	SRL	sarcalumenin			GO_ENDOPLASMIC_RETICULUM
Mannosyl-oligosaccharide glucosidase	MOGS		84720	PIGO	phosphatidylinositol glycan anchor biosynthesis, class O			GO_ENDOPLASMIC_RETICULUM
Maspardin	SPG21		5910	RAP1GDS1	RAP1, GTP-GDP dissociation stimulator 1			GO_ENDOPLASMIC_RETICULUM
Matrix Gla protein	MGP		5346	PLIN1	perilipin 1			GO_ENDOPLASMIC_RETICULUM
Matrix metalloproteinase-19	MMP19		7841	MOGS	mannosyl-oligosaccharide glucosidase			GO_ENDOPLASMIC_RETICULUM
Meckelin	TMEM67		26270	FBXO6	F-box protein 6			GO_ENDOPLASMIC_RETICULUM
Mediator of DNA damage checkpoint protein 1	MDC1		1300	COL10A1	collagen, type X, alpha 1			GO_ENDOPLASMIC_RETICULUM
Mediator of RNA polymerase II transcription subunit 31	MED31		79966	SCD5	stearoyl-CoA desaturase 5			GO_ENDOPLASMIC_RETICULUM
Melanophilin	MLPH		55757	UGGT2	UDP-glucose glycoprotein glucosyltransferase 2			GO_ENDOPLASMIC_RETICULUM
Membrane-associated guanylate kinase, WW and PDZ domain-containing protein 2	MAGI2		57544	TXNDC16	thioredoxin domain containing 16			GO_ENDOPLASMIC_RETICULUM
Metallophosphoesterase MPPED2	MPPED2		9852	EPM2AIP1	EPM2A (laforin) interacting protein 1			GO_ENDOPLASMIC_RETICULUM
Metalloreductase STEAP1	STEAP1		10067	SCAMP3	secretory carrier membrane protein 3				TGANTCA_AP1_C	GO_GOLGI_APPARATUS
Metalloreductase STEAP2	STEAP2		166929	SGMS2	sphingomyelin synthase 2				TGANTCA_AP1_C	GO_GOLGI_APPARATUS
Metallothionein;Metallothionein-3	MT3		8869	ST3GAL5	ST3 beta-galactoside alpha-2,3-sialyltransferase 5				TGANTCA_AP1_C	GO_GOLGI_APPARATUS
Meteorin	METRN		7357	UGCG	UDP-glucose ceramide glucosyltransferase				TGANTCA_AP1_C	GO_GOLGI_APPARATUS
MHC class I polypeptide-related sequence A	MICA		4166	CHST6	carbohydrate (N-acetylglucosamine 6-O) sulfotransferase 6				TGANTCA_AP1_C	GO_GOLGI_APPARATUS
MICOS complex subunit MIC60	IMMT		2803	GOLGA4	golgin A4				TGANTCA_AP1_C	GO_GOLGI_APPARATUS
Microtubule-associated protein 2	MAP2		26960	NBEA	neurobeachin				TGANTCA_AP1_C	GO_GOLGI_APPARATUS
Microtubule-associated protein tau	MAPT		6857	SYT1	synaptotagmin I				TGANTCA_AP1_C	GO_GOLGI_APPARATUS
Mimitin, mitochondrial	NDUFAF2		54910	SEMA4C	sema domain, immunoglobulin domain (Ig), transmembrane domain (TM) and short cytoplasmic domain, (semaphorin) 4C				TGANTCA_AP1_C
Mitochondrial fission process protein 1	MTFP1		3082	HGF	hepatocyte growth factor (hepapoietin A; scatter factor)				TGANTCA_AP1_C
Mitochondrial inner membrane protein COX18	COX18		114897	C1QTNF1	C1q and tumor necrosis factor related protein 1				TGANTCA_AP1_C
Mitochondrial sodium/hydrogen exchanger 9B2	SLC9B2		7481	WNT11	wingless-type MMTV integration site family, member 11				TGANTCA_AP1_C
Mitochondrial ubiquitin ligase activator of NFKB 1	MUL1		3976	LIF	leukemia inhibitory factor (cholinergic differentiation factor)				TGANTCA_AP1_C
Mitogen-activated protein kinase kinase kinase 5	MAP3K5		6422	SFRP1	secreted frizzled-related protein 1				TGANTCA_AP1_C
MOB kinase activator 3A	MOB3A		27190	IL17B	interleukin 17B				TGANTCA_AP1_C
Motile sperm domain-containing protein 1	MOSPD1		3673	ITGA2	integrin, alpha 2 (CD49B, alpha 2 subunit of VLA-2 receptor)				TGANTCA_AP1_C
Multiple C2 and transmembrane domain-containing protein 2	MCTP2		1942	EFNA1	ephrin-A1				TGANTCA_AP1_C
Multiple coagulation factor deficiency protein 2	MCFD2		27242	TNFRSF21	tumor necrosis factor receptor superfamily, member 21				TGANTCA_AP1_C
Multiple PDZ domain protein	MPDZ		92	ACVR2A	activin A receptor, type IIA				TGANTCA_AP1_C
Myelin P2 protein	PMP2		3159	HMGA1	high mobility group AT-hook 1				TGANTCA_AP1_C
Myelin protein P0	MPZ		2146	EZH2	enhancer of zeste homolog 2 (Drosophila)				TGANTCA_AP1_C
Myocardial zonula adherens protein	MYZAP		10253	SPRY2	sprouty homolog 2 (Drosophila)				TGANTCA_AP1_C
Myomesin-1	MYOM1		10580	SORBS1	sorbin and SH3 domain containing 1				TGANTCA_AP1_C
Myomesin-1	MYOM1		6239	RREB1	ras responsive element binding protein 1				TGANTCA_AP1_C
Myosin light chain 1/3, skeletal muscle isoform	MYL1		6781	STC1	stanniocalcin 1				TGANTCA_AP1_C
Myosin light chain 4	MYL4		115908	CTHRC1	collagen triple helix repeat containing 1				TGANTCA_AP1_C
Myosin light chain 5	MYL5		152189	CMTM8	CKLF-like MARVEL transmembrane domain containing 8				TGANTCA_AP1_C
Myosin light chain kinase 3	MYLK3		10136	CELA3A	chymotrypsin-like elastase family, member 3A				TGANTCA_AP1_C
Myosin regulatory light chain 2, skeletal muscle isoform	MYLPF		23208	SYT11	synaptotagmin XI				TGANTCA_AP1_C
Myosin-1	MYH1		4054	LTBP3	latent transforming growth factor beta binding protein 3				TGANTCA_AP1_C
Myosin-11	MYH11		89	ACTN3	actinin, alpha 3				TGANTCA_AP1_C
Myosin-11	MYH11		7125	TNNC2	troponin C type 2 (fast)				TGANTCA_AP1_C
Myosin-13	MYH13		7273	TTN	titin				TGANTCA_AP1_C
Myosin-2	MYH2		5330	PLCB2	phospholipase C, beta 2				TGANTCA_AP1_C
Myosin-4	MYH4		78987	CRELD1	cysteine-rich with EGF-like domains 1				TGANTCA_AP1_C
Myosin-binding protein C, slow-type	MYBPC1		3597	IL13RA1	interleukin 13 receptor, alpha 1				TGANTCA_AP1_C
Myotilin	MYOT		4983	OPHN1	oligophrenin 1				TGANTCA_AP1_C
Myozenin-1	MYOZ1		287	ANK2	ankyrin 2, neuronal				TGANTCA_AP1_C
N-acyl-aromatic-L-amino acid amidohydrolase (carboxylate-forming)	ACY3		4137	MAPT	microtubule-associated protein tau				TGANTCA_AP1_C
NADH dehydrogenase [ubiquinone] 1 alpha subcomplex subunit 4-like 2	NDUFA4L2		23446	SLC44A1	solute carrier family 44, member 1				TGANTCA_AP1_C
NADH dehydrogenase [ubiquinone] 1 subunit C1, mitochondrial	NDUFC1		768	CA9	carbonic anhydrase IX				TGANTCA_AP1_C
N-alpha-acetyltransferase 16, NatA auxiliary subunit	NAA16		79933	SYNPO2L	synaptopodin 2-like				TGANTCA_AP1_C
Nance-Horan syndrome protein	NHS		80128	TRIM46	tripartite motif containing 46				TGANTCA_AP1_C
Nebulette	NEBL		4784	NFIX	nuclear factor I/X (CCAAT-binding transcription factor)				TGANTCA_AP1_C
NEDD4 family-interacting protein 2	NDFIP2		10218	ANGPTL7	angiopoietin-like 7				TGANTCA_AP1_C
Neurobeachin	NBEA		64080	RBKS	ribokinase				TGANTCA_AP1_C
Neuronal pentraxin receptor	NPTXR		23231	SEL1L3	sel-1 suppressor of lin-12-like 3 (C. elegans)				TGANTCA_AP1_C
Neuroserpin	SERPINI1		166614	DCLK2	doublecortin-like kinase 2				TGANTCA_AP1_C
Neurotensin/neuromedin N;Large neuromedin N;Neuromedin N;Neurotensin;Tail peptide	NTS		744	MPPED2	metallophosphoesterase domain containing 2				TGANTCA_AP1_C
Next to BRCA1 gene 1 protein	NBR1		214	ALCAM	activated leukocyte cell adhesion molecule				TGANTCA_AP1_C
Niemann-Pick C1 protein	NPC1		3691	ITGB4	integrin, beta 4				TGANTCA_AP1_C
Nitrogen permease regulator 2-like protein	NPRL2		783	CACNB2	calcium channel, voltage-dependent, beta 2 subunit				TGANTCA_AP1_C
Nodal modulator 1	NOMO1		3778	KCNMA1	potassium large conductance calcium-activated channel, subfamily M, alpha member 1				TGANTCA_AP1_C
Normal mucosa of esophagus-specific gene 1 protein	NMES1;C15orf48		23428	SLC7A8	solute carrier family 7 (amino acid transporter light chain, L system), member 8				TGANTCA_AP1_C
Nuclear factor 1	NFIX		156	ADRBK1	adrenergic, beta, receptor kinase 1				TGANTCA_AP1_C
Nucleotide exchange factor SIL1	SIL1		11155	LDB3	LIM domain binding 3				TGANTCA_AP1_C
NXPE family member 3	NXPE3		26287	ANKRD2	ankyrin repeat domain 2 (stretch responsive muscle)				TGANTCA_AP1_C
O-acetyl-ADP-ribose deacetylase MACROD2	MACROD2		27295	PDLIM3	PDZ and LIM domain 3				TGANTCA_AP1_C
Oligophrenin-1	OPHN1		10529	NEBL	nebulette				TGANTCA_AP1_C
Oxidation resistance protein 1	OXR1		1339	COX6A2	cytochrome c oxidase subunit VIa polypeptide 2				TGANTCA_AP1_C
Oxysterol-binding protein 2;Oxysterol-binding protein	OSBP2		5947	RBP1	retinol binding protein 1, cellular				TGANTCA_AP1_C
Palmitoyltransferase ZDHHC17	ZDHHC17		54566	EPB41L4B	erythrocyte membrane protein band 4.1 like 4B				TGANTCA_AP1_C
Palmitoyltransferase ZDHHC2;Palmitoyltransferase	ZDHHC2		9099	USP2	ubiquitin specific peptidase 2				TGANTCA_AP1_C
Pappalysin-1	PAPPA		64319	FBRS	fibrosin				TGANTCA_AP1_C
Patatin-like phospholipase domain-containing protein 4	PNPLA4		26027	ACOT11	acyl-CoA thioesterase 11				TGANTCA_AP1_C
PCTP-like protein	STARD10		2354	FOSB	FBJ murine osteosarcoma viral oncogene homolog B				TGANTCA_AP1_C
PDZ and LIM domain protein 3	PDLIM3		26020	LRP10	low density lipoprotein receptor-related protein 10				TGANTCA_AP1_C
PDZ and LIM domain protein 5	PDLIM5		221	ALDH3B1	aldehyde dehydrogenase 3 family, member B1				TGANTCA_AP1_C
Peptidyl-glycine alpha-amidating monooxygenase;Peptidylglycine alpha-hydroxylating monooxygenase;Peptidyl-alpha-hydroxyglycine alpha-amidating lyase	PAM		23254	KAZN	kazrin, periplakin interacting protein				TGANTCA_AP1_C
Peptidyl-prolyl cis-trans isomerase FKBP7;Peptidyl-prolyl cis-trans isomerase	FKBP7		26018	LRIG1	leucine-rich repeats and immunoglobulin-like domains 1				TGANTCA_AP1_C
Perilipin-1	PLIN1		342527	SMTNL2	smoothelin-like 2				TGANTCA_AP1_C
Periostin	POSTN		26289	AK5	adenylate kinase 5				TGANTCA_AP1_C
Periostin	POSTN		57524	CASKIN1	CASK interacting protein 1				TGANTCA_AP1_C
Peroxisomal acyl-coenzyme A oxidase 1	ACOX1		80194	TMEM134	transmembrane protein 134				TGANTCA_AP1_C
Peroxisomal membrane protein PEX13	PEX13		2710	GK	glycerol kinase				TGANTCA_AP1_C
Peroxisomal trans-2-enoyl-CoA reductase	PECR		168850	ZNF800	zinc finger protein 800				TGANTCA_AP1_C
PGC-1 and ERR-induced regulator in muscle protein 1	PERM1		26575	RGS17	regulator of G-protein signaling 17				TGANTCA_AP1_C
Phosphatidylcholine:ceramide cholinephosphotransferase 2	SGMS2		55074	OXR1	oxidation resistance 1				TGANTCA_AP1_C
Phosphatidylinositol 4-kinase type 2-beta	PI4K2B		64866	CDCP1	CUB domain containing protein 1				TGANTCA_AP1_C
Phospholipid transfer protein	PLTP		8038	ADAM12	ADAM metallopeptidase domain 12				TGANTCA_AP1_C
Phospholipid-transporting ATPase ID	ATP8B2		81706	PPP1R14C	protein phosphatase 1, regulatory (inhibitor) subunit 14C				TGANTCA_AP1_C
Phosphorylase b kinase regulatory subunit alpha, skeletal muscle isoform	PHKA1		51559	NT5DC3	5'-nucleotidase domain containing 3				TGANTCA_AP1_C
Pikachurin	EGFLAM		84277	DNAJC30	DnaJ (Hsp40) homolog, subfamily C, member 30				TGANTCA_AP1_C
PILR alpha-associated neural protein	PIANP		23390	ZDHHC17	zinc finger, DHHC-type containing 17					GO_GOLGI_APPARATUS
Pituitary tumor-transforming gene 1 protein-interacting protein	PTTG1IP		10631	POSTN	periostin, osteoblast specific factor					GO_GOLGI_APPARATUS
Plasminogen activator inhibitor 1	SERPINE1		636	BICD1	bicaudal D homolog 1 (Drosophila)					GO_GOLGI_APPARATUS
Platelet glycoprotein VI	GP6		26229	B3GAT3	beta-1,3-glucuronyltransferase 3 (glucuronosyltransferase I)					GO_GOLGI_APPARATUS
Platelet-activating factor acetylhydrolase 2, cytoplasmic	PAFAH2		27236	ARFIP1	ADP-ribosylation factor interacting protein 1					GO_GOLGI_APPARATUS
Platelet-derived growth factor C;Platelet-derived growth factor C, latent form;Platelet-derived growth factor C, receptor-binding form	PDGFC		9653	HS2ST1	heparan sulfate 2-O-sulfotransferase 1					GO_GOLGI_APPARATUS
Pleckstrin homology domain-containing family A member 4	PLEKHA4		54814	QPCTL	glutaminyl-peptide cyclotransferase-like					GO_GOLGI_APPARATUS
Pleckstrin homology domain-containing family B member 2	PLEKHB2		55454	CSGALNACT2	chondroitin sulfate N-acetylgalactosaminyltransferase 2					GO_GOLGI_APPARATUS
Polyhomeotic-like protein 3	PHC3		4249	MGAT5	mannosyl (alpha-1,6-)-glycoprotein beta-1,6-N-acetyl-glucosaminyltransferase					GO_GOLGI_APPARATUS
Polypeptide N-acetylgalactosaminyltransferase 12	GALNT12		11227	GALNT5	UDP-N-acetyl-alpha-D-galactosamine:polypeptide N-acetylgalactosaminyltransferase 5 (GalNAc-T5)					GO_GOLGI_APPARATUS
Polypeptide N-acetylgalactosaminyltransferase 5	GALNT5		84752	B3GNT9	UDP-GlcNAc:betaGal beta-1,3-N-acetylglucosaminyltransferase 9					GO_GOLGI_APPARATUS
Potassium channel subfamily K member 1	KCNK1		79695	GALNT12	UDP-N-acetyl-alpha-D-galactosamine:polypeptide N-acetylgalactosaminyltransferase 12 (GalNAc-T12)					GO_GOLGI_APPARATUS
POTE ankyrin domain family member J	POTEJ		55624	POMGNT1	protein O-linked mannose beta1,2-N-acetylglucosaminyltransferase					GO_GOLGI_APPARATUS
Pre-B-cell leukemia transcription factor 2	PBX2		8706	B3GALNT1	beta-1,3-N-acetylgalactosaminyltransferase 1 (globoside blood group)					GO_GOLGI_APPARATUS
Probable bifunctional methylenetetrahydrofolate dehydrogenase/cyclohydrolase 2;NAD-dependent methylenetetrahydrofolate dehydrogenase;Methenyltetrahydrofolate cyclohydrolase	MTHFD2L		10466	COG5	component of oligomeric golgi complex 5					GO_GOLGI_APPARATUS
Probable cation-transporting ATPase 13A3	ATP13A3		25789	TMEM59L	transmembrane protein 59-like					GO_GOLGI_APPARATUS
Probable E3 ubiquitin-protein ligase HECTD4	HECTD4		56975	FAM20C	family with sequence similarity 20, member C					GO_GOLGI_APPARATUS
Probable fibrosin-1	FBRS		6853	SYN1	synapsin I					GO_GOLGI_APPARATUS
Probable lysosomal cobalamin transporter	LMBRD1		55128	TRIM68	tripartite motif containing 68					GO_GOLGI_APPARATUS
Probable palmitoyltransferase ZDHHC14;Palmitoyltransferase	ZDHHC14		129049	SGSM1	small G protein signaling modulator 1					GO_GOLGI_APPARATUS
Probable phospholipid-transporting ATPase IF;Phospholipid-transporting ATPase	ATP11B		8295	TRRAP	transformation/transcription domain-associated protein					GO_GOLGI_APPARATUS
Probable sodium-coupled neutral amino acid transporter 6	SLC38A6		688	KLF5	Kruppel-like factor 5 (intestinal)					GO_GOLGI_APPARATUS
Progressive ankylosis protein homolog	ANKH		54928	IMPAD1	inositol monophosphatase domain containing 1					GO_GOLGI_APPARATUS
Proline-rich protein 33	PRR33		81	ACTN4	actinin, alpha 4
Prolyl 4-hydroxylase subunit alpha-2	P4HA2		6285	S100B	S100 calcium binding protein B
Prolyl endopeptidase FAP;Antiplasmin-cleaving enzyme FAP, soluble form	FAP		4057	LTF	lactotransferrin
Prosaposin receptor GPR37L1	GPR37L1		6403	SELP	selectin P (granule membrane protein 140kDa, antigen CD62)
Prostaglandin G/H synthase 2	PTGS2		2266	FGG	fibrinogen gamma chain
Protein angel homolog 2	ANGEL2		90865	IL33	interleukin 33
Protein APCDD1-like	APCDD1L		27123	DKK2	dickkopf homolog 2 (Xenopus laevis)
Protein bicaudal D homolog 1	BICD1		26585	GREM1	gremlin 1
Protein CEBPZOS	CEBPZOS		3507	IGHM	immunoglobulin heavy constant mu
Protein cornichon homolog 3	CNIH3		3514	IGKC	immunoglobulin kappa constant
Protein EFR3 homolog B	EFR3B		3500	IGHG1	immunoglobulin heavy constant gamma 1 (G1m marker)
Protein ERGIC-53	LMAN1		3501	IGHG2	immunoglobulin heavy constant gamma 2 (G2m marker)
Protein FAM162A	FAM162A		720	C4A	complement component 4A (Rodgers blood group)
Protein FAM184B	FAM184B		4313	MMP2	matrix metallopeptidase 2 (gelatinase A, 72kDa gelatinase, 72kDa type IV collagenase)
Protein FAM214B	FAM214B		5068	REG3A	regenerating islet-derived 3 alpha
Protein FAM46A	FAM46A		28916	IGKV2-40	immunoglobulin kappa variable 2-40
Protein FAM83D	FAM83D		7447	VSNL1	visinin-like 1
Protein fosB	FOSB		199	AIF1	allograft inflammatory factor 1
Protein HEG homolog 1	HEG1		1849	DUSP7	dual specificity phosphatase 7
Protein KIAA1045	KIAA1045		3667	IRS1	insulin receptor substrate 1
Protein MANBAL	MANBAL		150	ADRA2A	adrenergic, alpha-2A-, receptor
Protein O-linked-mannose beta-1,2-N-acetylglucosaminyltransferase 1	POMGNT1		6259	RYK	RYK receptor-like tyrosine kinase
Protein orai-2	ORAI2		22925	PLA2R1	phospholipase A2 receptor 1, 180kDa
Protein phosphatase 1 regulatory subunit 14B	PPP1R14B		55366	LGR4	leucine-rich repeat containing G protein-coupled receptor 4
Protein phosphatase 1 regulatory subunit 14C	PPP1R14C		6574	SLC20A1	solute carrier family 20 (phosphate transporter), member 1
Protein phosphatase 1 regulatory subunit 16A	PPP1R16A		83882	TSPAN10	tetraspanin 10
Protein phosphatase 1 regulatory subunit 3G	PPP1R3G		9456	HOMER1	homer homolog 1 (Drosophila)
Protein phosphatase 1E	PPM1E		1029	CDKN2A	cyclin-dependent kinase inhibitor 2A (melanoma, p16, inhibits CDK4)
Protein PML	PML		79594	MUL1	mitochondrial E3 ubiquitin protein ligase 1
Protein POF1B	POF1B		4620	MYH2	myosin, heavy chain 2, skeletal muscle, adult
Protein PRR14L	PRR14L		10809	STARD10	StAR-related lipid transfer (START) domain containing 10
Protein S100-B	S100B		142679	DUSP19	dual specificity phosphatase 19
Protein sel-1 homolog 3	SEL1L3		9283	GPR37L1	G protein-coupled receptor 37 like 1
Protein SET	SET		84289	ING5	inhibitor of growth family, member 5
Protein sprouty homolog 2	SPRY2		84219	WDR24	WD repeat domain 24
Protein SREK1IP1	SREK1IP1		1161	ERCC8	excision repair cross-complementing rodent repair deficiency, complementation group 8
Protein tweety homolog 2;Protein tweety homolog	TTYH2		84525	HOPX	HOP homeobox
Protein tweety homolog 3	TTYH3		6695	SPOCK1	sparc/osteonectin, cwcv and kazal-like domains proteoglycan (testican) 1
Protein tyrosine phosphatase type IVA 1	PTP4A1		3697	ITIH1	inter-alpha-trypsin inhibitor heavy chain 1
Protein Wnt-11;Protein Wnt	WNT11		5004	ORM1	orosomucoid 1
Protein YIPF2;Protein YIPF	YIPF2		1	A1BG	alpha-1-B glycoprotein
Protein Z-dependent protease inhibitor	SERPINA10		10321	CRISP3	cysteine-rich secretory protein 3
Proteinase-activated receptor 3	F2RL2		1741	DLG3	discs, large homolog 3 (Drosophila)
Protocadherin gamma-A4	PCDHGA4		1271	CNTFR	ciliary neurotrophic factor receptor
Protocadherin gamma-A7	PCDHGA7		2191	FAP	fibroblast activation protein, alpha
Protocadherin gamma-B5	PCDHGB5		9507	ADAMTS4	ADAM metallopeptidase with thrombospondin type 1 motif, 4
Protocadherin-20	PCDH20		10234	LRRC17	leucine rich repeat containing 17
Protocadherin-7	PCDH7		100507436	MICA	MHC class I polypeptide-related sequence A
Protocadherin-9	PCDH9		8455	ATRN	attractin
Proton myo-inositol cotransporter	SLC2A13		6320	CLEC11A	C-type lectin domain family 11, member A
P-selectin	SELP		5360	PLTP	phospholipid transfer protein
Putative E3 ubiquitin-protein ligase SH3RF2	SH3RF2		3305	HSPA1L	heat shock 70kDa protein 1-like
Putative GTP-binding protein 6	GTPBP6		51156	SERPINA10	serpin peptidase inhibitor, clade A (alpha-1 antiproteinase, antitrypsin), member 10
Putative sodium-coupled neutral amino acid transporter 10	SLC38A10		2026	ENO2	enolase 2 (gamma, neuronal)
Putative tyrosine-protein phosphatase auxilin	DNAJC6		10875	FGL2	fibrinogen-like 2
PWWP domain-containing protein 2A	PWWP2A		119587	CPXM2	carboxypeptidase X (M14 family), member 2
[truncated: 271 more rows]

## Sheet: All cell type data
AF	EC	SMC	CF	N: Peptides	N: Razor + unique peptides	N: Unique peptides	N: Sequence coverage [%]	N: Unique + razor sequence coverage [%]	N: Unique sequence coverage [%]	N: Mol. weight [kDa]	N: Q-value	N: Score	N: Intensity	N: MS/MS count	T: Protein IDs	T: Majority protein IDs	T: Protein names	T: Gene names
[truncated: 10,447 more rows]
