# Supplementary material for: Region and cell-type resolved quantitative proteomic map of the human heart
Source: Nat Commun. 2017 Nov 13;8:1469. doi: 10.1038/s41467-017-01747-2 (PMC5684139; doi:10.1038/s41467-017-01747-2)
Supplement: Supplementary file 10 — Supplementary Data 8 [file 41467_2017_1747_MOESM10_ESM.xlsx]

## Sheet: CF
Supplementary Data 8. Cell membrane receptors displaying at least two-fold higher expression in CFs compared to AFs, ECs, and SMCs
Cell membrane localized proteins that are upregulated in CFs
Protein names	Gene names
Activin receptor type-1	ACVR1
Asialoglycoprotein receptor 2	ASGR2
B2 bradykinin receptor	BDKRB2
C5a anaphylatoxin chemotactic receptor 1	C5AR1
Scavenger receptor cysteine-rich type 1 protein M130;Soluble CD163	CD163
Cadherin-2	CDH2
Receptor tyrosine-protein kinase erbB-3	ERBB3
Low affinity immunoglobulin gamma Fc region receptor II-a	FCGR2A
Low affinity immunoglobulin gamma Fc region receptor III-A	FCGR3A
Probable G-protein coupled receptor 133	GPR133
Hyaluronan mediated motility receptor	HMMR
Interleukin-1 receptor accessory protein	IL1RAP
Low density lipoprotein receptor adapter protein 1	LDLRAP1
Leucine-rich repeat-containing G-protein coupled receptor 6	LGR6
Leukocyte immunoglobulin-like receptor subfamily A member 3	LILRA3
Hepatocyte growth factor receptor	MET
Atrial natriuretic peptide receptor 3	NPR3
BDNF/NT-3 growth factors receptor	NTRK2
Tyrosine-protein phosphatase non-receptor type 3;Tyrosine-protein phosphatase non-receptor type	PTPN3
Receptor-type tyrosine-protein phosphatase zeta	PTPRZ1
Tyrosine-protein kinase transmembrane receptor ROR1;Tyrosine-protein kinase transmembrane receptor	ROR1
TGF-beta receptor type-1;Receptor protein serine/threonine kinase	TGFBR1
Toll-like receptor 8	TLR8
TNF receptor-associated factor 5	TRAF5
Netrin receptor UNC5B	UNC5B
