# Supplementary material for: Region and cell-type resolved quantitative proteomic map of the human heart
Source: Nat Commun. 2017 Nov 13;8:1469. doi: 10.1038/s41467-017-01747-2 (PMC5684139; doi:10.1038/s41467-017-01747-2)
Supplement: Supplementary file 11 — Supplementary Data 9 [file 41467_2017_1747_MOESM11_ESM.xlsx]

## Sheet: AFib volcanoplot DOWN
Supplementary Data 9. Differentially expressed proteins in AFib patients compared to healthy controls
Significant	LOG(P-value)	Difference	Protein IDs	Majority protein IDs	Protein names	Gene names			Gene set enrichment analysis
+	2.25893	-1.48939	Q5VU43;A0A087WVF8;A0A0A0MRM0;A0A0A0MRM1;A0A087WX83;A0A075B749;Q5VU43-3;Q5VU43-4;A0A0A0MRL8;A0A0A0MRL9;Q5VU43-6;Q5VU43-7;Q5VU43-8;A0A087WYE4;E9PS60;Q5VU43-11;Q5VU43-10;Q5VU43-12;Q5VU43-9;Q5VU43-2;E9PQG4;E9PL24;A0A0C4DFQ0;Q96SN8;E9PJU0;E9PJK3;A0A087X0I1;E9PNE0;A0A087WWY1;A0A087WWI2;A0A087WVQ4;F8WBJ0;F8WF55;F8WCI3;A0A0A0MRG9;Q96SN8-4;Q96SN8-3;Q96SN8-2	Q5VU43;A0A087WVF8;A0A0A0MRM0;A0A0A0MRM1;A0A087WX83;A0A075B749;Q5VU43-3;Q5VU43-4;A0A0A0MRL8;A0A0A0MRL9;Q5VU43-6;Q5VU43-7;Q5VU43-8;A0A087WYE4;E9PS60;Q5VU43-11;Q5VU43-10;Q5VU43-12;Q5VU43-9	Myomegalin	PDE4DIP			Overlap Results
+	1.7124	-2.06438	P08123;A0A087WTA8	P08123;A0A087WTA8	Collagen alpha-2(I) chain	COL1A2
+	3.49013	-4.90433	Q15005;A0A087WUC6;E9PI68;E9PL01;E9PRB9;H0YE04	Q15005;A0A087WUC6;E9PI68;E9PL01;E9PRB9	Signal peptidase complex subunit 2	SPCS2			Collection(s):	C1, C2, C3, C4, C5, C6, C7, H
+	2.03607	-0.994663	Q6UXV4;A0A087WYF7;A0A087WUX8	Q6UXV4;A0A087WYF7;A0A087WUX8	MICOS complex subunit MIC27	APOOL			# overlaps shown:	100
+	2.07514	-1.47692	A0A087WZW8;P01834;A0A087X1V9;A0A075B6H6;A0A087WUS2;A0A0A0MRZ8;P04433	A0A087WZW8;P01834;A0A087X1V9;A0A075B6H6	Ig kappa chain C region	IGKV3-11;IGKC			# genesets in collections:	17779
+	3.0118	-1.30455	P45379;E7EPW4;A0A0A0MRJ5;A0A0A0MRJ4;P45379-7;P45379-11;P45379-6;P45379-8;P45379-10;P45379-5;P45379-2;P45379-4;P45379-3;Q7Z554;E7EPN8;P45379-9;P45379-12;C9JM61;P13805;P13805-2;M0QX01;M0QZY5;M0QZU8;K7EQL4;P13805-3	P45379;E7EPW4;A0A0A0MRJ5;A0A0A0MRJ4;P45379-7;P45379-11;P45379-6;P45379-8;P45379-10;P45379-5;P45379-2;P45379-4;P45379-3;Q7Z554;E7EPN8;P45379-9	Troponin T, cardiac muscle	TNNT2;HNTN1			# genes in comparison (n):	96
+	2.25755	-2.19529	O15533;A0A0G2JKZ1;A2AB90;A0A0G2JH37;A0A0A0MSV9;O15533-2;O15533-3;Q6P1N7;A0A0A0MT98;O15533-4;C9JA35	O15533;A0A0G2JKZ1;A2AB90;A0A0G2JH37;A0A0A0MSV9;O15533-2;O15533-3;Q6P1N7;A0A0A0MT98;O15533-4	Tapasin	TAPBP			# genes in universe (N):	45956
+	3.27406	-3.3175	Q8TBF2;A0A0A0MT35;Q8TBF2-3;Q8TBF2-8;Q8TBF2-5;Q8TBF2-7;Q8TBF2-2;J3QKK8;A0A0A0MRV4;J3KRV9;J3KPF6;J3KPF5;Q8TBF2-4;Q8TBF2-6	Q8TBF2;A0A0A0MT35;Q8TBF2-3;Q8TBF2-8;Q8TBF2-5;Q8TBF2-7;Q8TBF2-2;J3QKK8;A0A0A0MRV4;J3KRV9;J3KPF6;J3KPF5;Q8TBF2-4;Q8TBF2-6	Prostamide/prostaglandin F synthase	FAM213B
+	2.87895	-1.09276	A0A0A0MTQ6;A0A075B6P5;P01617;P06309;P01614;A0A087X0Q4;A0A087WW87;A0A075B6R1	A0A0A0MTQ6;A0A075B6P5;P01617;P06309	Ig kappa chain V-II region TEW;Ig kappa chain V-II region GM607	IGKV2D-28			Gene Set Name	# Genes in Gene Set (K)	Description	# Genes in Overlap (k)	k/K	p-value	FDR q-value
+	2.01883	-1.97867	Q9UBF9;A0A0C4DFM5;B4DT68;Q9UBF9-2	Q9UBF9;A0A0C4DFM5;B4DT68;Q9UBF9-2	Myotilin	MYOT			GO_MITOCHONDRION	1633	A semiautonomous, self replicating organelle that occurs in varying numbers, shapes, and sizes in the cytoplasm of virtually all eukaryotic cells. It is notably the site of tissue respiration.	32	0.0196	1.02e-22	1.82e-18
+	2.02292	-1.49119	P04179;A0A0C4DFU2;P04179-4;F5H4R2;A0A0C4DFU1;F5GYZ5;P04179-2;F5H3C5;A0A0C4DG56;P04179-3;G8JLJ2;G5E9P6;F5GXZ9	P04179;A0A0C4DFU2;P04179-4;F5H4R2;A0A0C4DFU1;F5GYZ5;P04179-2;F5H3C5;A0A0C4DG56;P04179-3;G8JLJ2	Superoxide dismutase [Mn], mitochondrial;Superoxide dismutase	SOD2			MOOTHA_MITOCHONDRIA	447	Mitochondrial genes	18	0.0403	2.95e-18	2.62e-14
+	4.06865	-4.24755	P51808;A6NGJ0;F2Z328	P51808;A6NGJ0;F2Z328	Dynein light chain Tctex-type 3	DYNLT3			GO_MITOCHONDRIAL_PART	953	Any constituent part of a mitochondrion, a semiautonomous, self replicating organelle that occurs in varying numbers, shapes, and sizes in the cytoplasm of virtually all eukaryotic cells. It is notably the site of tissue respiration.	22	0.0231	4.59e-17	2.49e-13
+	2.5991	-2.25146	P04798;E7EMT5;Q5J9B1;A4F3V8;P04798-2;P04798-3	P04798;E7EMT5;Q5J9B1	Cytochrome P450 1A1;Cytochrome P450	CYP1A1			GO_ENVELOPE	1090	A multilayered structure surrounding all or part of a cell; encompasses one or more lipid bilayers, and may include a cell wall layer; also includes the space between layers.	23	0.0211	5.6e-17	2.49e-13
+	1.92916	-1.64925	Q9BPX6;F6XEV2;Q9BPX6-3;Q9BPX6-2;S4R3D7;S4R3V1;E9PQV6;Q9BPX6-5;Q9BPX6-4;S4R3W3	Q9BPX6;F6XEV2;Q9BPX6-3;Q9BPX6-2;S4R3D7;S4R3V1;E9PQV6;Q9BPX6-5;Q9BPX6-4	Calcium uptake protein 1, mitochondrial	MICU1			MOOTHA_HUMAN_MITODB_6_2002	429	Mitochondrial genes; based on literature and sequence annotation resources and converted to Affymetrix HG-U133A probe sets.	16	0.0373	8.43e-16	2.99e-12
+	2.53184	-2.87913	Q86VP3;F8VW41;Q86VP3-4;Q86VP3-3;Q86VP3-2;F8VX22	Q86VP3;F8VW41;Q86VP3-4;Q86VP3-3;Q86VP3-2;F8VX22	Phosphofurin acidic cluster sorting protein 2	PACS2			GO_ORGANELLE_INNER_MEMBRANE	525	The inner, i.e. lumen-facing, lipid bilayer of an organelle envelope; usually highly selective to most ions and metabolites.	17	0.0324	1.01e-15	2.99e-12
+	3.90631	-5.27334	Q9Y4D8;J3KPF0;F8VWT9;Q9Y4D8-4;Q9Y4D8-2	Q9Y4D8;J3KPF0;F8VWT9;Q9Y4D8-4;Q9Y4D8-2	Probable E3 ubiquitin-protein ligase HECTD4	HECTD4			GO_MITOCHONDRIAL_ENVELOPE	691	The double lipid bilayer enclosing the mitochondrion and separating its contents from the cell cytoplasm; includes the intermembrane space.	17	0.0246	8.75e-14	2.22e-10
+	5.52393	-4.49457	Q969Q5;F8W8H5	Q969Q5;F8W8H5	Ras-related protein Rab-24	RAB24			GO_ORGANONITROGEN_COMPOUND_METABOLIC_PROCESS	1796	The chemical reactions and pathways involving organonitrogen compound.	23	0.0128	1.98e-12	4.23e-09
+	2.51131	-1.65814	P28676;H7C2Z6;H7BXD5;C9JIZ3;C9JWQ8;C9JV47	P28676;H7C2Z6;H7BXD5;C9JIZ3	Grancalcin	GCA			GO_NUCLEOSIDE_TRIPHOSPHATE_METABOLIC_PROCESS	228	The chemical reactions and pathways involving a nucleoside triphosphate, a compound consisting of a nucleobase linked to a deoxyribose or ribose sugar esterified with triphosphate on the sugar.	11	0.0482	2.14e-12	4.23e-09
+	2.41707	-1.27737	P63241;I3L397;I3L504;P63241-2;Q6IS14;F8WCJ1;C9J7B5	P63241;I3L397;I3L504;P63241-2;Q6IS14;F8WCJ1;C9J7B5	Eukaryotic translation initiation factor 5A-1;Eukaryotic translation initiation factor 5A;Eukaryotic translation initiation factor 5A-1-like	EIF5A;EIF5AL1;EIF5A2			MOOTHA_PGC	420	Genes up-regulated in differentiating C2C12 cells (myoblasts) upon expression of PPARGC1A [GeneID=10891] off an adenoviral vector.	13	0.031	5.24e-12	9.32e-09
+	2.58391	-3.52808	I3L505	I3L505	Acyl carrier protein	NDUFAB1			KEGG_CARDIAC_MUSCLE_CONTRACTION	80	Cardiac muscle contraction	8	0.1	6.89e-12	1.11e-08
+	2.9024	-2.4795	P21579;J3KQA0;Q8N9I0;O00445;K7EJS7;O00445-2	P21579;J3KQA0	Synaptotagmin-1	SYT1			GO_OXIDATIVE_PHOSPHORYLATION	84	The phosphorylation of ADP to ATP that accompanies the oxidation of a metabolite through the operation of the respiratory chain. Oxidation of compounds establishes a proton gradient across the membrane, providing the energy for ATP synthesis.	8	0.0952	1.03e-11	1.53e-08
+	1.58584	-3.69487	Q8N2U0;K7ENI6;K7ERE1	Q8N2U0;K7ENI6;K7ERE1	Transmembrane protein 256	TMEM256			GO_SMALL_MOLECULE_METABOLIC_PROCESS	1767	The chemical reactions and pathways involving small molecules, any low molecular weight, monomeric, non-encoded molecule.	22	0.0125	1.13e-11	1.54e-08
+	1.9415	-1.8282	P23327;M0QZ43	P23327;M0QZ43	Sarcoplasmic reticulum histidine-rich calcium-binding protein	HRC			HALLMARK_OXIDATIVE_PHOSPHORYLATION	200	Genes encoding proteins involved in oxidative phosphorylation.	10	0.05	1.58e-11	2.01e-08
+	1.8494	-2.71958	O14879	O14879	Interferon-induced protein with tetratricopeptide repeats 3	IFIT3			REACTOME_STRIATED_MUSCLE_CONTRACTION	27	Genes involved in Striated Muscle Contraction	6	0.2222	2.03e-11	2.4e-08
+	2.39604	-1.48109	O14967;O14967-2;D6RAZ4	O14967;O14967-2	Calmegin	CLGN			GO_CELLULAR_RESPIRATION	143	The enzymatic release of energy from inorganic and organic compounds (especially carbohydrates and fats) which either requires oxygen (aerobic respiration) or does not (anaerobic respiration).	9	0.0629	2.18e-11	2.43e-08
+	2.78796	-0.866888	O15254;O15254-2;D6RJ89	O15254;O15254-2	Peroxisomal acyl-coenzyme A oxidase 3	ACOX3			GO_ELECTRON_TRANSPORT_CHAIN	94	A process in which a series of electron carriers operate together to transfer electrons from donors to any of several different terminal electron acceptors to generate a transmembrane electrochemical gradient.	8	0.0851	2.59e-11	2.7e-08
+	4.28477	-4.67672	O60220	O60220	Mitochondrial import inner membrane translocase subunit Tim8 A	TIMM8A			GO_GENERATION_OF_PRECURSOR_METABOLITES_AND_ENERGY	292	The chemical reactions and pathways resulting in the formation of precursor metabolites, substances from which energy is derived, and any process involved in the liberation of energy from these substances.	11	0.0377	3.08e-11	3.05e-08
+	2.56542	-0.712538	O75208;H3BNT2;H3BSJ5;H3BRC0;H3BPY0;H3BPC6;H3BPW3;H3BVA5;O75208-2	O75208;H3BNT2;H3BSJ5;H3BRC0	Ubiquinone biosynthesis protein COQ9, mitochondrial	COQ9			WONG_MITOCHONDRIA_GENE_MODULE	217	Genes that comprise the mitochondria gene module	10	0.0461	3.54e-11	3.31e-08
+	2.69551	-0.955816	O94906;O94906-2	O94906;O94906-2	Pre-mRNA-processing factor 6	PRPF6			GO_PROTEIN_COMPLEX_SUBUNIT_ORGANIZATION	1527	Any process in which macromolecules aggregate, disaggregate, or are modified, resulting in the formation, disassembly, or alteration of a protein complex.	20	0.0131	4.64e-11	4.13e-08
+	2.36743	-2.00708	O95428;O95428-6;O95428-5;G3V5P6;O95428-4;B5MDP7;O95428-2;H0YMM2	O95428;O95428-6;O95428-5;G3V5P6;O95428-4;B5MDP7;O95428-2	Papilin	PAPLN			GO_NUCLEOSIDE_MONOPHOSPHATE_METABOLIC_PROCESS	239	The chemical reactions and pathways involving a nucleoside monophosphate, a compound consisting of a nucleobase linked to a deoxyribose or ribose sugar esterified with phosphate on the sugar.	10	0.0418	9.14e-11	7.43e-08
+	2.21291	-1.08952	P00734;E9PIT3;C9JV37;CON__P00735	P00734;E9PIT3	Prothrombin;Activation peptide fragment 1;Activation peptide fragment 2;Thrombin light chain;Thrombin heavy chain	F2			BLALOCK_ALZHEIMERS_DISEASE_DN	1237	Genes down-regulated in brain from patients with Alzheimer's disease.	18	0.0146	9.19e-11	7.43e-08
+	2.84544	-3.55429	P02461;P02461-2	P02461;P02461-2	Collagen alpha-1(III) chain	COL3A1			GO_MITOCHONDRIAL_MEMBRANE_PART	173	Any constituent part of a mitochondrial membrane, either of the lipid bilayers that surround the mitochondrion and form the mitochondrial envelope.	9	0.052	1.21e-10	9.32e-08
+	2.24685	-2.45955	P02775	P02775	Platelet basic protein;Connective tissue-activating peptide III;TC-2;Connective tissue-activating peptide III(1-81);Beta-thromboglobulin;Neutrophil-activating peptide 2(74);Neutrophil-activating peptide 2(73);Neutrophil-activating peptide 2;TC-1;Neutrophil-activating peptide 2(1-66);Neutrophil-activating peptide 2(1-63)	PPBP			GO_ACTIN_MYOSIN_FILAMENT_SLIDING	38	The sliding movement of actin thin filaments and myosin thick filaments past each other.	6	0.1579	1.85e-10	1.37e-07
+	3.60506	-1.25413	P03915	P03915	NADH-ubiquinone oxidoreductase chain 5	MT-ND5			REACTOME_RESPIRATORY_ELECTRON_TRANSPORT	79	Genes involved in Respiratory electron transport	7	0.0886	3.56e-10	2.53e-07
+	2.27053	-1.60998	P03928	P03928	ATP synthase protein 8	MT-ATP8			HALLMARK_MYOGENESIS	200	Genes involved in development of skeletal muscle (myogenesis).	9	0.045	4.37e-10	2.99e-07
+	3.09033	-0.842383	P04406;E7EUT5;O14556	P04406;E7EUT5	Glyceraldehyde-3-phosphate dehydrogenase	GAPDH			GO_OXIDATION_REDUCTION_PROCESS	898	A metabolic process that results in the removal or addition of one or more electrons to or from a substance, with or without the concomitant removal or addition of a proton or protons.	15	0.0167	6.2e-10	4.08e-07
+	2.43895	-0.961723	Q6FI13;P0C0S8;Q99878;Q9BTM1;Q16777;Q93077;Q7L7L0;P04908;Q96KK5;P20671;H0YFX9;Q9BTM1-2	Q6FI13;P0C0S8;Q99878;Q9BTM1;Q16777;Q93077;Q7L7L0;P04908;Q96KK5;P20671;H0YFX9;Q9BTM1-2	Histone H2A type 2-A;Histone H2A type 1;Histone H2A type 1-J;Histone H2A.J;Histone H2A type 2-C;Histone H2A type 1-C;Histone H2A type 3;Histone H2A type 1-B/E;Histone H2A type 1-H;Histone H2A type 1-D;Histone H2A	HIST2H2AA3;HIST1H2AG;HIST1H2AJ;H2AFJ;HIST2H2AC;HIST1H2AC;HIST3H2A;HIST1H2AB;HIST1H2AH;HIST1H2AD			REACTOME_TCA_CYCLE_AND_RESPIRATORY_ELECTRON_TRANSPORT	141	Genes involved in The citric acid (TCA) cycle and respiratory electron transport	8	0.0567	6.79e-10	4.3e-07	HIST1H2AH	HIST1H2AD
+	3.16715	-2.65357	P05556;P05556-2;P05556-4;P05556-3;E7EQW5;C9JPK5;Q5T3E6;E9PLR6;E7EUI6;H7C4N8;E7ERX5;C9JJP8;Q5T3E5;E9PQJ2	P05556;P05556-2;P05556-4;P05556-3	Integrin beta-1	ITGB1			GO_CONTRACTILE_FIBER	211	Fibers, composed of actin, myosin, and associated proteins, found in cells of smooth or striated muscle.	9	0.0427	7.01e-10	4.3e-07
+	2.3016	-0.954788	P06732	P06732	Creatine kinase M-type;Creatine kinase M-type, N-terminally processed	CKM			REACTOME_MUSCLE_CONTRACTION	48	Genes involved in Muscle contraction	6	0.125	8.11e-10	4.8e-07
+	1.53255	-6.19329	P07148;A8MW49;Q9NQV6-6	P07148;A8MW49	Fatty acid-binding protein, liver	FABP1			GO_ENERGY_DERIVATION_BY_OXIDATION_OF_ORGANIC_COMPOUNDS	217	The chemical reactions and pathways by which a cell derives energy from organic compounds; results in the oxidation of the compounds from which energy is released.	9	0.0415	8.98e-10	5.15e-07
+	2.84081	-2.03505	P07902;P07902-2;G3V4G9;G3V3U5;G3V223;F2Z2X9;H0YJL3	P07902;P07902-2	Galactose-1-phosphate uridylyltransferase	GALT			REACTOME_RESPIRATORY_ELECTRON_TRANSPORT_ATP_SYNTHESIS_BY_CHEMIOSMOTIC_COUPLING_AND_HEAT_PRODUCTION_BY_UNCOUPLING_PROTEINS_	98	Genes involved in Respiratory electron transport, ATP synthesis by chemiosmotic coupling, and heat production by uncoupling proteins.	7	0.0714	1.65e-09	9.15e-07
+	3.62662	-1.66929	P07919;A0A096LP55	P07919;A0A096LP55	Cytochrome b-c1 complex subunit 6, mitochondrial;Cytochrome b-c1 complex subunit 6	UQCRH;UQCRHL			KEGG_ALZHEIMERS_DISEASE	169	Alzheimer's disease	8	0.0473	2.85e-09	1.5e-06
+	2.75665	-0.627246	P07951;Q5TCU8;U3KQK2;H0YL80	P07951;Q5TCU8	Tropomyosin beta chain	TPM2			GO_INNER_MITOCHONDRIAL_MEMBRANE_PROTEIN_COMPLEX	106	Any protein complex that is part of the inner mitochondrial membrane.	7	0.066	2.86e-09	1.5e-06
+	1.94229	-1.5563	P08582;P08582-2;C9JVN1	P08582	Melanotransferrin	MFI2			GO_REGULATION_OF_ATPASE_ACTIVITY	61	Any process that modulates the rate of ATP hydrolysis by an ATPase.	6	0.0984	3.59e-09	1.82e-06
+	2.27441	-0.978077	P09382;F8WEI7	P09382	Galectin-1	LGALS1			GO_OXIDOREDUCTASE_ACTIVITY	719	Catalysis of an oxidation-reduction (redox) reaction, a reversible chemical reaction in which the oxidation state of an atom or atoms within a molecule is altered. One substrate acts as a hydrogen or electron donor and becomes oxidized, while the other acts as hydrogen or electron acceptor and becomes reduced.	13	0.0181	3.71e-09	1.83e-06
+	1.75212	-2.30433	P09619;P09619-2;E5RJ14;E5RH16;E5RII0	P09619	Platelet-derived growth factor receptor beta	PDGFRB			DIAZ_CHRONIC_MEYLOGENOUS_LEUKEMIA_UP	1382	Genes up-regulated in CD34+ [GeneID=947] cells isolated from bone marrow of CML (chronic myelogenous leukemia) patients, compared to those from normal donors.	17	0.0123	4.05e-09	1.94e-06
+	3.9216	-4.06342	P10398;Q96II5;H7C560;P10398-2	P10398;Q96II5	Serine/threonine-protein kinase A-Raf	ARAF			MORF_ERH	114	Neighborhood of ERH	7	0.0614	4.76e-09	2.23e-06
+	2.81496	-0.597379	P10809;E7ESH4;E7EXB4;P10809-2;C9JL25;C9JL19;C9JCQ4;C9J0S9	P10809	60 kDa heat shock protein, mitochondrial	HSPD1			KEGG_HUNTINGTONS_DISEASE	185	Huntington's disease	8	0.0432	5.81e-09	2.61e-06
+	2.22657	-1.47693	P12829;I3L1K6;I3L532;I3L4B1;I3L3U1;I3L1R3	P12829;I3L1K6;I3L532	Myosin light chain 4	MYL4			GO_GLYCOSYL_COMPOUND_METABOLIC_PROCESS	368	The chemical reactions and pathways involving glycosyl compound.	10	0.0272	5.88e-09	2.61e-06
+	3.02215	-1.2506	P13533	P13533	Myosin-6	MYH6			STEIN_ESRRA_TARGETS_UP	388	Genes up-regulated by ESRRA [GeneID=2101] only.	10	0.0258	9.7e-09	4.21e-06
+	2.1152	-0.973269	P14854;K7EQD3	P14854	Cytochrome c oxidase subunit 6B1	COX6B1			HSIAO_HOUSEKEEPING_GENES	389	Housekeeping genes identified as expressed across 19 normal tissues.	10	0.0257	9.94e-09	4.21e-06
+	4.65737	-9.82301	P24311	P24311	Cytochrome c oxidase subunit 7B, mitochondrial	COX7B			HALLMARK_EPITHELIAL_MESENCHYMAL_TRANSITION	200	Genes defining epithelial-mesenchymal transition, as in wound healing, fibrosis and metastasis.	8	0.04	1.07e-08	4.34e-06
+	2.64954	-0.788298	P28289;P28289-2	P28289;P28289-2	Tropomodulin-1	TMOD1			GO_ACTIN_BINDING	393	Interacting selectively and non-covalently with monomeric or multimeric forms of actin, including actin filaments.	10	0.0254	1.1e-08	4.34e-06
+	2.42432	-0.661709	P38646;D6RJI2;H0YBG6;H0Y8S0;D6RA73	P38646	Stress-70 protein, mitochondrial	HSPA9			CHEMELLO_SOLEUS_VS_EDL_MYOFIBERS_UP	35	Genes up-regulated in type 1 (soleus) vs type 2B (EDL) myofibers.	5	0.1429	1.11e-08	4.34e-06
+	4.20678	-1.81993	P41222;Q5SQ11;H0Y5A1	P41222;Q5SQ11;H0Y5A1	Prostaglandin-H2 D-isomerase	PTGDS			GO_PURINE_CONTAINING_COMPOUND_METABOLIC_PROCESS	394	The chemical reactions and pathways involving a purine-containing compound, i.e. any compound that contains purine or a formal derivative thereof.	10	0.0254	1.12e-08	4.34e-06
+	4.54964	-1.00187	P46060;H0Y4Q3;B0QYT5;B0QYT4;B0QYT6	P46060	Ran GTPase-activating protein 1	RANGAP1			GO_ACTIN_MEDIATED_CELL_CONTRACTION	74	The actin filament-based process in which cytoplasmic actin filaments slide past one another resulting in contraction of all or part of the cell body.	6	0.0811	1.17e-08	4.43e-06
+	2.42164	-0.873933	P47985;P0C7P4	P47985;P0C7P4	Cytochrome b-c1 complex subunit Rieske, mitochondrial;Cytochrome b-c1 complex subunit 11;Putative cytochrome b-c1 complex subunit Rieske-like protein 1	UQCRFS1;UQCRFS1P1			KEGG_PARKINSONS_DISEASE	133	Parkinson's disease	7	0.0526	1.39e-08	5.17e-06
+	2.41395	-0.696855	P49411;H3BNU3	P49411	Elongation factor Tu, mitochondrial	TUFM			CASORELLI_ACUTE_PROMYELOCYTIC_LEUKEMIA_DN	663	Genes down-regulated in APL (acute promyeolocytic leukemia) blasts expressing PML-RARA fusion [GeneID=5371;5914] compared to normal promyeloblasts.	12	0.0181	1.53e-08	5.5e-06
+	1.88163	-1.23955	P50895;A0A087WXM8;K7ENU8;K7ERB7	P50895;A0A087WXM8;K7ENU8	Basal cell adhesion molecule	BCAM			KEGG_OXIDATIVE_PHOSPHORYLATION	135	Oxidative phosphorylation	7	0.0519	1.55e-08	5.5e-06
+	3.77548	-0.450943	P51665;H3BNT7;H3BTM8;H3BQV2	P51665;H3BNT7;H3BTM8	26S proteasome non-ATPase regulatory subunit 7	PSMD7			GO_MITOCHONDRIAL_PROTEIN_COMPLEX	136	A protein complex that is part of a mitochondrion.	7	0.0515	1.63e-08	5.68e-06
+	2.82836	-0.788514	P51970	P51970	NADH dehydrogenase [ubiquinone] 1 alpha subcomplex subunit 8	NDUFA8			GO_MITOCHONDRIAL_MATRIX	412	The gel-like material, with considerable fine structure, that lies in the matrix space, or lumen, of a mitochondrion. It contains the enzymes of the tricarboxylic acid cycle and, in some organisms, the enzymes concerned with fatty acid oxidation.	10	0.0243	1.71e-08	5.83e-06
+	2.09413	-0.990617	P53597;H7C233	P53597	Succinyl-CoA ligase [ADP/GDP-forming] subunit alpha, mitochondrial	SUCLG1			GO_NUCLEOBASE_CONTAINING_SMALL_MOLECULE_METABOLIC_PROCESS	535	The cellular chemical reactions and pathways involving a nucleobase-containing small molecule: a nucleobase, a nucleoside, or a nucleotide.	11	0.0206	1.74e-08	5.83e-06
+	2.63392	-2.22059	P56181-2	P56181-2	NADH dehydrogenase [ubiquinone] flavoprotein 3, mitochondrial	NDUFV3			GO_RESPIRATORY_CHAIN	80	The protein complexes that form the electron transport system (the respiratory chain), associated with a cell membrane, usually the plasma membrane (in prokaryotes) or the inner mitochondrial membrane (on eukaryotes). The respiratory chain complexes transfer electrons from an electron donor to an electron acceptor and are associated with a proton pump to create a transmembrane electrochemical gra…	6	0.075	1.88e-08	6.19e-06
+	2.43988	-1.60987	P78560;F8VV49;F5H7C2;F8VVY5;P78560-2	P78560	Death domain-containing protein CRADD	CRADD			MODULE_72	311	Testis genes.	9	0.0289	2.05e-08	6.64e-06
+	2.22311	-2.26451	P80723;P80723-2;U3KQP0	P80723;P80723-2	Brain acid soluble protein 1	BASP1			KUNINGER_IGF1_VS_PDGFB_TARGETS_UP	82	Genes up-regulated in C2AS12 cells (myoblast) by IGF1 [GeneID=3479] vs PDGFB [GeneID=5155].	6	0.0732	2.18e-08	6.94e-06
+	1.62703	-4.93715	P80748	P80748	Ig lambda chain V-III region LOI				GO_MEMBRANE_PROTEIN_COMPLEX	1020	Any protein complex that is part of a membrane.	14	0.0137	2.85e-08	8.9e-06
+	2.77799	-3.90898	P82914	P82914	28S ribosomal protein S15, mitochondrial	MRPS15			MOOTHA_VOXPHOS	87	Genes involved in oxidative phosphorylation; based on literature and sequence annotation resources and converted to Affymetrix HG-U133A probe sets.	6	0.069	3.12e-08	9.58e-06
+	2.45551	-3.86278	Q01628;E9PS44;C9JQL5	Q01628;E9PS44	Interferon-induced transmembrane protein 3	IFITM3			GO_MACROMOLECULAR_COMPLEX_ASSEMBLY	1398	The aggregation, arrangement and bonding together of a set of macromolecules to form a complex.	16	0.0114	3.32e-08	1e-05
+	2.23726	-1.20647	Q01658	Q01658	Protein Dr1	DR1			GO_MUSCLE_CONTRACTION	233	A process in which force is generated within muscle tissue, resulting in a change in muscle geometry. Force generation involves a chemo-mechanical energy conversion step that is carried out by the actin/myosin complex activity, which generates force through ATP hydrolysis.	8	0.0343	3.5e-08	1.04e-05
+	2.99963	-0.877459	Q02790;F5H1U3;H0YFG2;F5H120	Q02790	Peptidyl-prolyl cis-trans isomerase FKBP4;Peptidyl-prolyl cis-trans isomerase FKBP4, N-terminally processed	FKBP4			GO_CARBOHYDRATE_DERIVATIVE_METABOLIC_PROCESS	1047	The chemical reactions and pathways involving carbohydrate derivative.	14	0.0134	3.94e-08	1.15e-05
+	2.47283	-1.86581	Q13084;A2IDC6;A2IDC7;Q4TT37	Q13084;A2IDC6;A2IDC7;Q4TT37	39S ribosomal protein L28, mitochondrial	MRPL28			GO_PHOSPHORYLATION	1228	The process of introducing a phosphate group into a molecule, usually with the formation of a phosphoric ester, a phosphoric anhydride or a phosphoric amide.	15	0.0122	4.02e-08	1.15e-05
+	3.74535	-4.04644	Q14520;Q14520-2	Q14520;Q14520-2	Hyaluronan-binding protein 2;Hyaluronan-binding protein 2 50 kDa heavy chain;Hyaluronan-binding protein 2 50 kDa heavy chain alternate form;Hyaluronan-binding protein 2 27 kDa light chain;Hyaluronan-binding protein 2 27 kDa light chain alternate form	HABP2			GO_ORGANOPHOSPHATE_METABOLIC_PROCESS	885	The chemical reactions and pathways involving organophosphates, any phosphate-containing organic compound.	13	0.0147	4.26e-08	1.2e-05
+	2.22597	-1.19681	Q15599;H3BMF5	Q15599	Na(+)/H(+) exchange regulatory cofactor NHE-RF2	SLC9A3R2			GO_ACTIN_FILAMENT_BASED_MOVEMENT	93	Movement of organelles or other particles along actin filaments, or sliding of actin filaments past each other, mediated by motor proteins.	6	0.0645	4.67e-08	1.3e-05
+	4.2626	-3.13132	Q16222;Q16222-3;Q16222-2	Q16222;Q16222-3;Q16222-2	UDP-N-acetylhexosamine pyrophosphorylase;UDP-N-acetylgalactosamine pyrophosphorylase;UDP-N-acetylglucosamine pyrophosphorylase	UAP1			GO_MYOFIBRIL_ASSEMBLY	48	Formation of myofibrils, the repeating units of striated muscle.	5	0.1042	5.71e-08	1.55e-05
+	1.9875	-5.37946	Q16891-3	Q16891-3	MICOS complex subunit MIC60	IMMT			MARTINEZ_TP53_TARGETS_UP	602	Genes up-regulated in mice with skin specific knockout of TP53 [GeneID=7157].	11	0.0183	5.74e-08	1.55e-05
+	2.72275	-0.751443	Q5TCU3	Q5TCU3		TPM2			GO_PROTEIN_COMPLEX_BIOGENESIS	1132	A cellular process that results in the biosynthesis of constituent macromolecules, assembly, and arrangement of constituent parts of a protein complex. Includes the synthesis of non-protein components, and those protein modifications that are involved in synthesis or assembly of the complex.	14	0.0124	1.02e-07	2.68e-05
+	3.71669	-3.64807	Q6WCQ1;Q6WCQ1-3;Q6WCQ1-2;J3KSW8;H0Y2S9;H0Y7E2;H7C3G6;J3KSK7;J3QRL2;K7EL39	Q6WCQ1;Q6WCQ1-3;Q6WCQ1-2;J3KSW8;H0Y2S9	Myosin phosphatase Rho-interacting protein	MPRIP			MORF_RAN	268	Neighborhood of RAN	8	0.0299	1.03e-07	2.68e-05
+	2.56066	-0.858592	Q6ZN40	Q6ZN40		TPM1			GO_ENZYME_BINDING	1737	Interacting selectively and non-covalently with any enzyme.	17	0.0098	1.12e-07	2.87e-05
+	2.48073	-1.98894	Q7RTV0	Q7RTV0	PHD finger-like domain-containing protein 5A	PHF5A			MORF_SOD1	277	Neighborhood of SOD1	8	0.0289	1.32e-07	3.35e-05
+	2.17527	-1.20609	Q7Z3D6-2;Q7Z3D6;H0YB09;Q7Z3D6-4;Q7Z3D6-3;Q7Z3D6-5;A0A0C4DGD4;H0YB62;E5RJ62;E5RIU5;A0A0C4DGD8;E5RIL4;H0YB11;E5RJ87;E5RGP9;E5RFZ6;E5RGN8;E5RK56;E5RFT5;E5RHG2;E5RJD1	Q7Z3D6-2;Q7Z3D6;H0YB09;Q7Z3D6-4;Q7Z3D6-3;Q7Z3D6-5;A0A0C4DGD4;H0YB62	UPF0317 protein C14orf159, mitochondrial	C14orf159			GO_CYTOSKELETAL_PROTEIN_BINDING	819	Interacting selectively and non-covalently with any protein component of any cytoskeleton (actin, microtubule, or intermediate filament cytoskeleton).	12	0.0147	1.51e-07	3.74e-05
+	2.45546	-3.46145	Q7Z4H3;Q7Z4H3-2;V9GYS5;V9GZ04;Q7Z4H3-3	Q7Z4H3;Q7Z4H3-2	HD domain-containing protein 2	HDDC2			GO_MUSCLE_SYSTEM_PROCESS	282	A organ system process carried out at the level of a muscle. Muscle tissue is composed of contractile cells or fibers.	8	0.0284	1.51e-07	3.74e-05
+	2.29457	-0.768082	Q7Z4Q2;Q7Z4Q2-2;Q7Z4Q2-3	Q7Z4Q2;Q7Z4Q2-2;Q7Z4Q2-3	HEAT repeat-containing protein 3	HEATR3			BERENJENO_TRANSFORMED_BY_RHOA_DN	394	Genes down-regulated in NIH3T3 cells (fibroblasts) transformed by expression of contitutively active (Q63L) form of RHOA [GeneID=387] off plasmid vector.	9	0.0228	1.54e-07	3.74e-05
+	1.84863	-3.9829	Q7Z6K3;X6R9N0	Q7Z6K3;X6R9N0	Protein prenyltransferase alpha subunit repeat-containing protein 1	PTAR1			MORF_CSNK2B	287	Neighborhood of CSNK2B	8	0.0279	1.73e-07	4.16e-05
+	2.17185	-1.37238	Q86TD4;Q86TD4-2;I3L4D6	Q86TD4;Q86TD4-2	Sarcalumenin	SRL			CROONQUIST_STROMAL_STIMULATION_UP	60	Genes up-regulated in ANBL-6 cell line (multiple myeloma, MM) co-cultured with bone marrow stromal cells compared to those grown in the presence of IL6 [GeneID=3569].	5	0.0833	1.79e-07	4.23e-05
+	1.99566	-1.08196	Q96MW1;Q86WV7;Q96MW1-2;K7ER24	Q96MW1;Q86WV7;Q96MW1-2;K7ER24	Coiled-coil domain-containing protein 43	CCDC43			GO_MYOFILAMENT	24	Any of the smallest contractile units of a myofibril (striated muscle fiber).	4	0.1667	1.84e-07	4.3e-05
+	4.64132	-4.10189	Q8N6Y2;Q8N6Y2-2	Q8N6Y2;Q8N6Y2-2	Leucine-rich repeat-containing protein 17	LRRC17			STEIN_ESRRA_TARGETS	535	Genes regulated by ESRRA [GeneID=2101] in MCF-7 cells (breast cancer).	10	0.0187	1.94e-07	4.47e-05
+	2.23193	-1.5063	Q8N7H5;Q8N7H5-3;B4DGJ5;Q8N7H5-2	Q8N7H5;Q8N7H5-3;B4DGJ5;Q8N7H5-2	RNA polymerase II-associated factor 1 homolog	PAF1			MODULE_152	124	Oxidative phosphorylation and ATP synthesis.	6	0.0484	2.6e-07	5.92e-05
+	2.8366	-2.01614	Q8ND76;Q8ND76-3;Q8ND76-2	Q8ND76;Q8ND76-3;Q8ND76-2	Cyclin-Y	CCNY			TGCGCANK_UNKNOWN	1043	Genes having at least one occurence of the highly conserved motif M22 TGCGCANK in the region spanning up to 4 kb around their tarnscription start sites. The motif does not match any known transcription factor binding site.	13	0.0125	2.79e-07	6.29e-05
+	2.03372	-1.06381	Q8NE62;C9JYW4;C9J7D8	Q8NE62	Choline dehydrogenase, mitochondrial	CHDH			GRADE_COLON_CANCER_UP	871	Up-regulated genes in colon carcinoma tumors compared to the matched normal mucosa samples.	12	0.0138	2.9e-07	6.45e-05
+	2.48626	-0.637563	Q8NEZ2;Q8NEZ2-2;E5RG91;H0YBN0;Q8NEZ2-3;E5RJX6;E5RJ10;E5RHB8	Q8NEZ2;Q8NEZ2-2;E5RG91	Vacuolar protein sorting-associated protein 37A	VPS37A			GO_MUSCLE_STRUCTURE_DEVELOPMENT	432	The progression of a muscle structure over time, from its formation to its mature state. Muscle structures are contractile cells, tissues or organs that are found in multicellular organisms.	9	0.0208	3.32e-07	7.29e-05
+	4.28222	-4.45204	Q8TDY2;Q8TDY2-2	Q8TDY2;Q8TDY2-2	RB1-inducible coiled-coil protein 1	RB1CC1			LEI_MYB_TARGETS	318	Myb-regulated genes in MCF7 (breast cancer) and lung epithelial cell lines overexpressing MYBL2, MYBL1 or MYB [GeneID=4605;4603;4602].	8	0.0252	3.76e-07	8.16e-05
+	3.13759	-3.84481	Q8TEA8;A0A087WZV9	Q8TEA8;A0A087WZV9	D-tyrosyl-tRNA(Tyr) deacylase 1;D-tyrosyl-tRNA(Tyr) deacylase	DTD1			RIGGINS_TAMOXIFEN_RESISTANCE_DN	220	Genes down-regulated SUM44/LCCTam cells (breast cancer) resistant to 4-hydroxytamoxifen [PubChem=63062] relative to the parental SUM44 cells sensitive to the drug.	7	0.0318	4.35e-07	9.32e-05
+	3.00548	-2.54873	Q969Y2;Q969Y2-3;Q969Y2-4;Q969Y2-2;M0R0S9	Q969Y2;Q969Y2-3;Q969Y2-4;Q969Y2-2	tRNA modification GTPase GTPBP3, mitochondrial	GTPBP3			GO_MITOCHONDRION_ORGANIZATION	594	A process that is carried out at the cellular level which results in the assembly, arrangement of constituent parts, or disassembly of a mitochondrion; includes mitochondrial morphogenesis and distribution, and replication of the mitochondrial genome as well as synthesis of new mitochondrial components.	10	0.0168	5.03e-07	0.000106
+	2.02685	-1.66184	Q96GC9;K7EPE7;Q96GC9-2;K7EL93;K7EL74;K7ENU2;K7EK01;K7EMI0;K7ELS2	Q96GC9;K7EPE7;Q96GC9-2	Vacuole membrane protein 1	VMP1			MODULE_47	225	ECM and collagens.	7	0.0311	5.06e-07	0.000106
+	1.87963	-1.84775	Q99757;M0QXH0;F8WDN2	Q99757;M0QXH0	Thioredoxin, mitochondrial	TXN2			DANG_BOUND_BY_MYC	1103	Genes whose promoters are bound by MYC [GeneID=4609], according to MYC Target Gene Database.	13	0.0118	5.24e-07	0.000108
+	2.16071	-0.874987	Q9H488;Q9H488-2	Q9H488;Q9H488-2	GDP-fucose protein O-fucosyltransferase 1	POFUT1			KIM_ALL_DISORDERS_OLIGODENDROCYTE_NUMBER_CORR_UP	756	Genes whose expression was significantly and positively correlated with the number of perineuronal oligodendrocytes in the layer III of BA9 brain region.	11	0.0146	5.51e-07	0.000113
+	2.26576	-2.73385	Q9HCM2;Q9HCM2-2;Q9HCM2-3	Q9HCM2	Plexin-A4	PLXNA4			BENPORATH_MYC_TARGETS_WITH_EBOX	230	Set 'Myc targets1': targets of c-Myc [GeneID=4609] identified by ChIP on chip in cultured cell lines, focusing on E-box-containing genes; high affinity bound subset	7	0.0304	5.86e-07	0.000118
+	1.76567	-2.78422	Q9NRD5;F6V107;Q9NRD5-2;F6TII1;F6V3V1;F6VY12	Q9NRD5;F6V107;Q9NRD5-2	PRKCA-binding protein	PICK1			GO_HEART_DEVELOPMENT	466	The process whose specific outcome is the progression of the heart over time, from its formation to the mature structure. The heart is a hollow, muscular organ, which, by contracting rhythmically, keeps up the circulation of the blood.	9	0.0193	6.24e-07	0.000124
+	1.81339	-1.44257	Q9NX46	Q9NX46	Poly(ADP-ribose) glycohydrolase ARH3	ADPRHL2			GO_ACTOMYOSIN_STRUCTURE_ORGANIZATION	77	A process that is carried out at the cellular level which results in the assembly, arrangement of constituent parts, or disassembly of cytoskeletal structures containing both actin and myosin or paramyosin. The myosin may be organized into filaments.	5	0.0649	6.28e-07	0.000124
+	1.835	-1.54083	Q9UII2;A0A0B4J230;Q9UII2-3;Q9UII2-2	Q9UII2;A0A0B4J230;Q9UII2-3;Q9UII2-2	ATPase inhibitor, mitochondrial	ATPIF1			GO_PHOSPHATE_CONTAINING_COMPOUND_METABOLIC_PROCESS	1977	The chemical reactions and pathways involving the phosphate group, the anion or salt of any phosphoric acid.	17	0.0086	6.81e-07	0.000133
+	3.23516	-1.31677	Q9UMS0;Q9UMS0-3;C9J8Q1;F8W9P7;H7C537;Q9UMS0-2	Q9UMS0;Q9UMS0-3;C9J8Q1;F8W9P7;H7C537;Q9UMS0-2	NFU1 iron-sulfur cluster scaffold homolog, mitochondrial	NFU1			TGANTCA_AP1_C	2485	Genes having at least one occurence of the highly conserved motif M7 TGANTCA in the region spanning up to 4 kb around their tarnscription start sites. The motif matches transcription factor binding site V$AP1_C in v7.4 TRANSFAC.	19	0.0076	8.06e-07	0.000156
+	3.05982	-2.671	Q9UP95;Q9UP95-2;Q9UP95-5;Q9UP95-6;Q9UP95-3;I3L4N6;Q9UP95-7;Q9UP95-4;Q9UHW9;Q9UHW9-2;B3KXX3;Q9UHW9-6;Q9UHW9-5;Q9UHW9-3;Q9UHW9-4;H0YMQ9;H0YKQ8;J3QSF2;I3L1N8	Q9UP95;Q9UP95-2;Q9UP95-5;Q9UP95-6;Q9UP95-3;I3L4N6;Q9UP95-7;Q9UP95-4	Solute carrier family 12 member 4	SLC12A4			GCM_Q2	242	Genes having at least one occurence of the transcription factor binding site V$GCM_Q2 (v7.4 TRANSFAC) in the regions spanning up to 4 kb around their transcription starting sites.	7	0.0289	8.24e-07	0.000156
+	1.88579	-1.19919	Q9Y2P4;D6RAJ2	Q9Y2P4	Long-chain fatty acid transport protein 6	SLC27A6			GO_CIRCULATORY_SYSTEM_DEVELOPMENT	788	The process whose specific outcome is the progression of the circulatory system over time, from its formation to the mature structure. The circulatory system is the organ system that passes nutrients (such as amino acids and electrolytes), gases, hormones, blood cells, etc. to and from cells in the body to help fight diseases and help stabilize body temperature and pH to maintain homeostasis.	11	0.014	8.26e-07	0.000156
+	3.4223	-1.81039	Q9Y4D7;Q9Y4D7-2;H0YAM9;H0YAB2	Q9Y4D7;Q9Y4D7-2	Plexin-D1	PLXND1			GO_ENDOPLASMIC_RETICULUM_PART	1163	Any constituent part of the endoplasmic reticulum, the irregular network of unit membranes, visible only by electron microscopy, that occurs in the cytoplasm of many eukaryotic cells. The membranes form a complex meshwork of tubular channels, which are often expanded into slitlike cavities called cisternae.	13	0.0112	9.46e-07	0.000177
									GO_POLY_A_RNA_BINDING	1170	Interacting non-covalently with a poly(A) RNA, a RNA molecule which has a tail of adenine bases.	13	0.0111	1.01e-06	0.000187
									KEGG_HYPERTROPHIC_CARDIOMYOPATHY_HCM	85	Hypertrophic cardiomyopathy (HCM)	5	0.0588	1.03e-06	0.000189
									GO_RESPONSE_TO_OXYGEN_CONTAINING_COMPOUND	1381	Any process that results in a change in state or activity of a cell or an organism (in terms of movement, secretion, enzyme production, gene expression, etc.) as a result of an oxygen-containing compound stimulus.	14	0.0101	1.1e-06	0.0002
									WANG_SMARCE1_TARGETS_DN	371	Genes down-regulated in BT549 cells (breast cancer) by expression of SMARCE1 [GeneID=6605] off a retroviral vector.	8	0.0216	1.2e-06	0.000215
									DELASERNA_MYOD_TARGETS_UP	89	Genes up-regulated in NIH 3T3 cells (fibroblasts) 24 h after inducing MyoD [GeneID=4654] differentiation program.	5	0.0562	1.29e-06	0.000228
									Gene/Gene Set Overlap Matrix
									Entrez Gene Id	Gene Symbol	Gene Description	GO_MITOCHONDRION	MOOTHA_MITOCHONDRIA	GO_MITOCHONDRIAL_PART	GO_ENVELOPE
									1349	COX7B	cytochrome c oxidase subunit VIIb	GO_MITOCHONDRION	MOOTHA_MITOCHONDRIA	GO_MITOCHONDRIAL_PART	GO_ENVELOPE
									4706	NDUFAB1	NADH dehydrogenase (ubiquinone) 1, alpha/beta subcomplex, 1, 8kDa	GO_MITOCHONDRION	MOOTHA_MITOCHONDRIA	GO_MITOCHONDRIAL_PART	GO_ENVELOPE
									4702	NDUFA8	NADH dehydrogenase (ubiquinone) 1 alpha subcomplex, 8, 19kDa	GO_MITOCHONDRION	MOOTHA_MITOCHONDRIA	GO_MITOCHONDRIAL_PART	GO_ENVELOPE
									1340	COX6B1	cytochrome c oxidase subunit VIb polypeptide 1 (ubiquitous)	GO_MITOCHONDRION	MOOTHA_MITOCHONDRIA	GO_MITOCHONDRIAL_PART	GO_ENVELOPE
									7386	UQCRFS1	ubiquinol-cytochrome c reductase, Rieske iron-sulfur polypeptide 1	GO_MITOCHONDRION	MOOTHA_MITOCHONDRIA	GO_MITOCHONDRIAL_PART	GO_ENVELOPE
									7388	UQCRH	ubiquinol-cytochrome c reductase hinge protein	GO_MITOCHONDRION	MOOTHA_MITOCHONDRIA	GO_MITOCHONDRIAL_PART	GO_ENVELOPE
									93974	ATPIF1	ATPase inhibitory factor 1	GO_MITOCHONDRION	MOOTHA_MITOCHONDRIA	GO_MITOCHONDRIAL_PART	GO_ENVELOPE
									64960	MRPS15	mitochondrial ribosomal protein S15	GO_MITOCHONDRION	MOOTHA_MITOCHONDRIA	GO_MITOCHONDRIAL_PART	GO_ENVELOPE
									8802	SUCLG1	succinate-CoA ligase, alpha subunit	GO_MITOCHONDRION	MOOTHA_MITOCHONDRIA	GO_MITOCHONDRIAL_PART	GO_ENVELOPE
									3329	HSPD1	heat shock 60kDa protein 1 (chaperonin)	GO_MITOCHONDRION	MOOTHA_MITOCHONDRIA	GO_MITOCHONDRIAL_PART	GO_ENVELOPE
									1678	TIMM8A	translocase of inner mitochondrial membrane 8 homolog A (yeast)	GO_MITOCHONDRION	MOOTHA_MITOCHONDRIA	GO_MITOCHONDRIAL_PART	GO_ENVELOPE
									10989	IMMT	inner membrane protein, mitochondrial	GO_MITOCHONDRION	MOOTHA_MITOCHONDRIA	GO_MITOCHONDRIAL_PART	GO_ENVELOPE
									10573	MRPL28	mitochondrial ribosomal protein L28	GO_MITOCHONDRION	MOOTHA_MITOCHONDRIA	GO_MITOCHONDRIAL_PART	GO_ENVELOPE
									7284	TUFM	Tu translation elongation factor, mitochondrial	GO_MITOCHONDRION	MOOTHA_MITOCHONDRIA	GO_MITOCHONDRIAL_PART
									25828	TXN2	thioredoxin 2	GO_MITOCHONDRION	MOOTHA_MITOCHONDRIA	GO_MITOCHONDRIAL_PART
									3313	HSPA9	heat shock 70kDa protein 9 (mortalin)	GO_MITOCHONDRION	MOOTHA_MITOCHONDRIA	GO_MITOCHONDRIAL_PART
									6648	SOD2	superoxide dismutase 2, mitochondrial	GO_MITOCHONDRION	MOOTHA_MITOCHONDRIA	GO_MITOCHONDRIAL_PART
									4731	NDUFV3	NADH dehydrogenase (ubiquinone) flavoprotein 3, 10kDa	GO_MITOCHONDRION		GO_MITOCHONDRIAL_PART	GO_ENVELOPE
									57017	COQ9	coenzyme Q9 homolog (S. cerevisiae)	GO_MITOCHONDRION		GO_MITOCHONDRIAL_PART	GO_ENVELOPE
									55349	CHDH	choline dehydrogenase	GO_MITOCHONDRION		GO_MITOCHONDRIAL_PART	GO_ENVELOPE
									139322	APOOL	apolipoprotein O-like	GO_MITOCHONDRION		GO_MITOCHONDRIAL_PART	GO_ENVELOPE
									54936	ADPRHL2	ADP-ribosylhydrolase like 2	GO_MITOCHONDRION		GO_MITOCHONDRIAL_PART
									1543	CYP1A1	cytochrome P450, family 1, subfamily A, polypeptide 1	GO_MITOCHONDRION
									8310	ACOX3	acyl-CoA oxidase 3, pristanoyl	GO_MITOCHONDRION
									2288	FKBP4	FK506 binding protein 4, 59kDa	GO_MITOCHONDRION
									27247	NFU1	NFU1 iron-sulfur cluster scaffold homolog (S. cerevisiae)	GO_MITOCHONDRION
									51020	HDDC2	HD domain containing 2	GO_MITOCHONDRION
									53917	RAB24	RAB24, member RAS oncogene family	GO_MITOCHONDRION
									80017	C14orf159	chromosome 14 open reading frame 159	GO_MITOCHONDRION
									23241	PACS2	phosphofurin acidic cluster sorting protein 2	GO_MITOCHONDRION
									3437	IFIT3	interferon-induced protein with tetratricopeptide repeats 3	GO_MITOCHONDRION
									84705	GTPBP3	GTP binding protein 3 (mitochondrial)	GO_MITOCHONDRION
									24148	PRPF6	PRP6 pre-mRNA processing factor 6 homolog (S. cerevisiae)		MOOTHA_MITOCHONDRIA
									2597	GAPDH	glyceraldehyde-3-phosphate dehydrogenase				GO_ENVELOPE
									1984	EIF5A	eukaryotic translation initiation factor 5A				GO_ENVELOPE
									5905	RANGAP1	Ran GTPase activating protein 1				GO_ENVELOPE
									5730	PTGDS	prostaglandin D2 synthase 21kDa (brain)				GO_ENVELOPE
									1047	CLGN	calmegin				GO_ENVELOPE
									9821	RB1CC1	RB1-inducible coiled-coil 1				GO_ENVELOPE
									4624	MYH6	myosin, heavy chain 6, cardiac muscle, alpha
									5159	PDGFRB	platelet-derived growth factor receptor, beta polypeptide
									1158	CKM	creatine kinase, muscle
									92675	DTD1	D-tyrosyl-tRNA deacylase 1 homolog (S. cerevisiae)
									6892	TAPBP	TAP binding protein (tapasin)
									9789	SPCS2	signal peptidase complex subunit 2 homolog (S. cerevisiae)
									2147	F2	coagulation factor II (thrombin)
									7139	TNNT2	troponin T type 2 (cardiac)
									7169	TPM2	tropomyosin 2 (beta)
									7168	TPM1	tropomyosin 1 (alpha)
									23509	POFUT1	protein O-fucosyltransferase 1
									2592	GALT	galactose-1-phosphate uridylyltransferase
									28965	SLC27A6	solute carrier family 27 (fatty acid transporter), member 6
									7111	TMOD1	tropomodulin 1
									4635	MYL4	myosin, light chain 4, alkali; atrial, embryonic
									9659	PDE4DIP	phosphodiesterase 4D interacting protein
									6857	SYT1	synaptotagmin I
									3688	ITGB1	integrin, beta 1 (fibronectin receptor, beta polypeptide, antigen CD29 includes MDF2, MSK12)
									1281	COL3A1	collagen, type III, alpha 1
									1278	COL1A2	collagen, type I, alpha 2
									54623	PAF1	Paf1, RNA polymerase II associated factor, homolog (S. cerevisiae)
									9351	SLC9A3R2	solute carrier family 9 (sodium/hydrogen exchanger), member 3 regulator 2
									6675	UAP1	UDP-N-acteylglucosamine pyrophosphorylase 1
									6990	DYNLT3	dynein, light chain, Tctex-type 3
									3270	HRC	histidine rich calcium binding protein
									9463	PICK1	protein interacting with PRKCA 1
									9499	MYOT	myotilin
									5713	PSMD7	proteasome (prosome, macropain) 26S subunit, non-ATPase, 7
									369	ARAF	v-raf murine sarcoma 3611 viral oncogene homolog
									8738	CRADD	CASP2 and RIPK1 domain containing adaptor with death domain
									1810	DR1	down-regulator of transcription 1, TBP-binding (negative cofactor 2)
									3956	LGALS1	lectin, galactoside-binding, soluble, 1
									23164	MPRIP	myosin phosphatase Rho interacting protein
									10409	BASP1	brain abundant, membrane attached signal protein 1
									8337	HIST2H2AA3	histone cluster 2, H2aa3
									6345	SRL	sarcalumenin
									137492	VPS37A	vacuolar protein sorting 37 homolog A (S. cerevisiae)
									2168	FABP1	fatty acid binding protein 1, liver
									124808	CCDC43	coiled-coil domain containing 43
									6560	SLC12A4	solute carrier family 12 (potassium/chloride transporters), member 4
									219771	CCNY	cyclin Y
									10410	IFITM3	interferon induced transmembrane protein 3
									23129	PLXND1	plexin D1
									84844	PHF5A	PHD finger protein 5A
									4241	MFI2	antigen p97 (melanoma associated) identified by monoclonal antibodies 133.2 and 96.5
									81671	VMP1	vacuole membrane protein 1
									4059	BCAM	basal cell adhesion molecule (Lutheran blood group)
									25801	GCA	grancalcin, EF-hand calcium binding protein
									3026	HABP2	hyaluronan binding protein 2
									5473	PPBP	pro-platelet basic protein (chemokine (C-X-C motif) ligand 7)
									89932	PAPLN	papilin, proteoglycan-like sulfated glycoprotein
									375743	PTAR1	protein prenyltransferase alpha subunit repeat containing 1
									91584	PLXNA4	plexin A4
									55027	HEATR3	HEAT repeat containing 3
									10234	LRRC17	leucine rich repeat containing 17
									28883	IGKV2D-28	immunoglobulin kappa variable 2D-28
									28914	IGKV3-11	immunoglobulin kappa variable 3-11

## Sheet: AFib volcanoplot UP
Significant	LOG(P-value)	Difference	Protein IDs	Majority protein IDs	Protein names	Gene names		Gene set enrichment analysis
+	2.54282	1.05609	A0A024R4E5;Q00341;Q00341-2;H0Y394;H7C0A4;C9J5E5;C9JIZ1;H7BZC3;C9JHZ8;C9JES8;C9JZI8;H7C2D1;C9JHS7;C9JT62;C9JK79;C9JBS3;C9JEJ8;A0A0E3D6N3;C9JHN6;C9JMQ6;C9JQ82;C9JHS9;C9J739	A0A024R4E5;Q00341;Q00341-2;H0Y394	Vigilin	HDLBP		Overlap Results
+	2.77413	2.26446	O75044;A2RUF3;A0A075B7B5;B7ZM87;P0DJJ0;P0DMP2;A0A075B743;Q7Z6B7;E9PDX4;A0A087X0L1;A0A087WW56;Q5VZB4;G5EA48;Q7Z6B7-2;A0A087X1G6;A0A075B7C8	O75044;A2RUF3;A0A075B7B5;B7ZM87;P0DJJ0;P0DMP2;A0A075B743	SLIT-ROBO Rho GTPase-activating protein 2;SLIT-ROBO Rho GTPase-activating protein 2C;SLIT-ROBO Rho GTPase-activating protein 2B	SRGAP2;SRGAP2C;SRGAP2B
+	3.44198	1.46064	P62847;E7ETK0;A0A087WUS0;P62847-2;P62847-3;P62847-4	P62847;E7ETK0;A0A087WUS0;P62847-2;P62847-3;P62847-4	40S ribosomal protein S24	RPS24		Collection(s):	C1, C2, C3, C4, C5, C6, C7, H
+	4.24324	2.34747	O75352;J3QS48;I3L295;J3KTK8;J3QQZ4;J3KT75;J3QW43;J3QRD5;Q9H3L2;Q1HDL3;A0A087WV81;O75352-2;J3KSI4;I3L405;I3L261;I3L1D2;I3L4E0	O75352;J3QS48;I3L295;J3KTK8;J3QQZ4;J3KT75;J3QW43;J3QRD5;Q9H3L2;Q1HDL3;A0A087WV81;O75352-2;J3KSI4;I3L405;I3L261;I3L1D2;I3L4E0	Mannose-P-dolichol utilization defect 1 protein	MPDU1;HBEBP2BPA		# overlaps shown:	100
+	3.32854	0.677046	Q00610;A0A087WVQ6;Q00610-2;J3KS13;P53675;P53675-2;A0A087WX41;K7EJJ5;J3KRF5;J3KSQ2;J3QL20;F5H5N6;A0A087WV74;A0A087WXH4	Q00610;A0A087WVQ6;Q00610-2	Clathrin heavy chain 1;Clathrin heavy chain	CLTC		# genesets in collections:	17779
+	2.46752	2.27066	A0A087WX36;D3DSM0	A0A087WX36;D3DSM0	Integrin beta	ITGB2		# genes in comparison (n):	298
+	2.09578	3.15004	Q9Y5A9;A0A087WXZ3;Q9Y5A9-2;S4R3J8;S4R3V3	Q9Y5A9;A0A087WXZ3;Q9Y5A9-2	YTH domain-containing family protein 2	YTHDF2		# genes in universe (N):	45956
+	3.20766	3.06496	P09668;A0A087X0D5;E9PKT6	P09668;A0A087X0D5;E9PKT6	Pro-cathepsin H;Cathepsin H mini chain;Cathepsin H;Cathepsin H heavy chain;Cathepsin H light chain	CTSH
+	2.58155	3.43528	A0A087X0P6;A0A075B6S2;A0A0A0MRZ7	A0A087X0P6;A0A075B6S2		IGKV2D-29		Gene Set Name	# Genes in Gene Set (K)	Description	# Genes in Overlap (k)	k/K	p-value	FDR q-value
+	2.98205	2.20578	Q7Z739;A0A087X0Q1;A0A024R7W5;A0A087WY31;A0A087X0C3;S4R373	Q7Z739;A0A087X0Q1;A0A024R7W5;A0A087WY31	YTH domain-containing family protein 3	YTHDF3		GO_ESTABLISHMENT_OF_PROTEIN_LOCALIZATION	1423	The directed movement of a protein to a specific location.	69	0.0485	9.88e-40	1.76e-35
+	2.03845	6.93091	A0A087X0T3;A7E2Y1;Q5JW46;Q5JW48;Q5JW45;Q5JW47;Q5JW49	A0A087X0T3;A7E2Y1	Myosin-7B	MYH7B		GO_PROTEIN_LOCALIZATION	1805	Any process in which a protein is transported to, or maintained in, a specific location.	75	0.0416	9.37e-39	8.33e-35
+	3.27853	1.69646	Q14185;A0A096LNH6	Q14185;A0A096LNH6	Dedicator of cytokinesis protein 1	DOCK1		GO_ESTABLISHMENT_OF_LOCALIZATION_IN_CELL	1676	The directed movement of a substance or cellular entity, such as a protein complex or organelle, to a specific location within, or in the membrane of, a cell.	72	0.043	4.5e-38	2.67e-34
+	2.35528	2.62179	Q9Y508;A0A096LNV3;A0A096LP02;Q9Y508-2;A0A096LNT1;A0A096LNN8;A0A096LPF9	Q9Y508;A0A096LNV3;A0A096LP02;Q9Y508-2;A0A096LNT1;A0A096LNN8;A0A096LPF9	E3 ubiquitin-protein ligase RNF114	RNF114		GO_RNA_BINDING	1598	Interacting selectively and non-covalently with an RNA molecule or a portion thereof.	69	0.0432	1.46e-36	6.5e-33
+	3.37352	1.50059	Q9P2E9;A0A0A0MRV0;Q9P2E9-2;Q9P2E9-3;A0A087WVV2;F8W7S5;A0A087WU26;A2A2S5;V9GY78	Q9P2E9;A0A0A0MRV0;Q9P2E9-2;Q9P2E9-3;A0A087WVV2;F8W7S5	Ribosome-binding protein 1	RRBP1		GO_POLY_A_RNA_BINDING	1170	Interacting non-covalently with a poly(A) RNA, a RNA molecule which has a tail of adenine bases.	57	0.0487	8.94e-33	3.18e-29
+	2.85654	2.53225	Q99590;A0A0A0MTP7;F8VXG7;Q99590-2	Q99590;A0A0A0MTP7;F8VXG7;Q99590-2	Protein SCAF11	SCAF11		GO_CELLULAR_MACROMOLECULE_LOCALIZATION	1234	Any process in which a macromolecule is transported to, and/or maintained in, a specific location at the level of a cell. Localization at the cellular level encompasses movement within the cell, from within the cell to the cell surface, or from one location to another at the surface of a cell.	58	0.047	1.56e-32	4.3e-29
+	3.69494	1.19336	P08865;C9J9K3;A0A0C4DG17;A6NE09;C9JQR9	P08865;C9J9K3;A0A0C4DG17;A6NE09	40S ribosomal protein SA	RPSA;RPSAP58		BLALOCK_ALZHEIMERS_DISEASE_DN	1237	Genes down-regulated in brain from patients with Alzheimer's disease.	58	0.0469	1.78e-32	4.3e-29
+	3.3841	2.81496	A0A0D9SEY1;G5E948;O95819-3;O95819;O95819-5;G3XAA2;E7ESS2;E7EX83;A0A0D9SG62;E7ENQ1;E7EN19;O95819-4;O95819-2;H7C360;C9J840;H7C0P6;E7ETN6;H7C3Z6;C9J338;I3L203;I3L1U1	A0A0D9SEY1;G5E948;O95819-3;O95819;O95819-5;G3XAA2;E7ESS2;E7EX83;A0A0D9SG62;E7ENQ1;E7EN19;O95819-4;O95819-2;H7C360;C9J840;H7C0P6	Mitogen-activated protein kinase kinase kinase kinase 4	MAP4K4		GO_VESICLE_MEDIATED_TRANSPORT	1239	A cellular transport process in which transported substances are moved in membrane-bounded vesicles; transported substances are enclosed in the vesicle lumen or located in the vesicle membrane. The process begins with a step that directs a substance to the forming vesicle, and includes vesicle budding and coating. Vesicles are then targeted to, and fuse with, an acceptor membrane.	58	0.0468	1.94e-32	4.3e-29
+	2.50808	1.35183	A0A0D9SF54;A0A0D9SFF6;A0A0D9SFH4;REV__C9J6B6;REV__C9JF13;REV__A0A0A0MR52;REV__Q04637-6;REV__Q04637-7;REV__Q04637-5;REV__E7EX73;REV__Q04637-4;REV__E9PGM1;REV__Q04637-3;REV__E7EUU4;REV__Q04637;REV__Q04637-8;REV__Q04637-9	A0A0D9SF54		SPTAN1		GO_INTRACELLULAR_PROTEIN_TRANSPORT	781	The directed movement of proteins in a cell, including the movement of proteins between specific compartments or structures within a cell, such as organelles of a eukaryotic cell.	45	0.0576	6.51e-29	1.29e-25
+	3.0092	4.41492	P06681;A0A0G2JL69;P06681-3;P06681-2;B4DQI1;A0A0G2JIE7;H0Y3H6;E9PDZ0;A0A0G2JK28;H0Y868	P06681;A0A0G2JL69;P06681-3;P06681-2;B4DQI1;A0A0G2JIE7;H0Y3H6;E9PDZ0;A0A0G2JK28	Complement C2;Complement C2b fragment;Complement C2a fragment	C2		GO_CATABOLIC_PROCESS	1773	The chemical reactions and pathways resulting in the breakdown of substances, including the breakdown of carbon compounds with the liberation of energy for use by the cell or organism.	63	0.0355	1.47e-28	2.6e-25
+	1.67711	2.69099	Q16774;B1ANH0;Q16774-2;B1ANH5;B1ANG9;B1ANH2;B1ANH6;Q16774-3;B1ANH3	Q16774;B1ANH0;Q16774-2;B1ANH5;B1ANG9;B1ANH2;B1ANH6;Q16774-3;B1ANH3	Guanylate kinase	GUK1		GO_CELLULAR_CATABOLIC_PROCESS	1322	The chemical reactions and pathways resulting in the breakdown of substances, carried out by individual cells.	55	0.0416	3.33e-28	5.38e-25
+	2.32982	0.764476	P07910-2;B2R5W2;G3V4C1;P07910;G3V4W0;B4DY08;G3V2Q1;P07910-4;G3V576;G3V2D6;P07910-3;G3V555;G3V5V7;G3V575;O60812;B7ZW38;B2RXH8;P0DMR1;G3V5X6;G3V3K6;G3V251;A0A0G2JPF8;A0A0G2JNQ3;B4DSU6;G3V4M8;G3V2H6	P07910-2;B2R5W2;G3V4C1;P07910;G3V4W0;B4DY08;G3V2Q1;P07910-4;G3V576;G3V2D6;P07910-3;G3V555;G3V5V7;G3V575	Heterogeneous nuclear ribonucleoproteins C1/C2	HNRNPC		HSIAO_HOUSEKEEPING_GENES	389	Housekeeping genes identified as expressed across 19 normal tissues.	34	0.0874	6.86e-28	1.02e-24
+	2.82338	1.08066	B4E107;F5GXE4;O95260-2	B4E107;F5GXE4;O95260-2	Arginyl-tRNA--protein transferase 1	ATE1		MODULE_83	320	Genes in the cancer module 83.	31	0.0969	7.12e-27	9.74e-24
+	2.64912	3.67468	B4E2Q0;P98194;P98194-8;P98194-4;P98194-7;H0Y9V7;P98194-2;P98194-3;P98194-5;P98194-9;P98194-6;H0Y9S7;H0Y8X9	B4E2Q0;P98194;P98194-8;P98194-4;P98194-7;H0Y9V7;P98194-2;P98194-3;P98194-5;P98194-9;P98194-6	Calcium-transporting ATPase;Calcium-transporting ATPase type 2C member 1	ATP2C1		GO_ORGANONITROGEN_COMPOUND_METABOLIC_PROCESS	1796	The chemical reactions and pathways involving organonitrogen compound.	61	0.034	1.34e-26	1.7e-23
+	3.64985	1.7533	Q8NFT2;B5MC02;Q8NFT2-3;Q8NFT2-2;C9JLP2	Q8NFT2;B5MC02;Q8NFT2-3;Q8NFT2-2	Metalloreductase STEAP2	STEAP2		GO_INTERSPECIES_INTERACTION_BETWEEN_ORGANISMS	662	Any process in which an organism has an effect on an organism of a different species.	40	0.0604	1.58e-26	1.87e-23
+	2.06995	1.13102	B5MCX3;Q15019;Q15019-3;Q15019-2;C9J2Q4;H7C2Y0;C9IY94;H7C310;C9JB25;C9J938;B5MD47;C9IZU3;C9JQJ4;C9JZI2;H7C1T1;C9JFT1;F8WB65	B5MCX3;Q15019;Q15019-3;Q15019-2;C9J2Q4;H7C2Y0	Septin-2	"SEPT2"		DIAZ_CHRONIC_MEYLOGENOUS_LEUKEMIA_UP	1382	Genes up-regulated in CD34+ [GeneID=947] cells isolated from bone marrow of CML (chronic myelogenous leukemia) patients, compared to those from normal donors.	54	0.0391	2.2e-26	2.45e-23
+	2.13053	2.18025	Q96RU3;Q96RU3-2;B7ZL14;H0Y7W6;Q96RU3-4;Q96RU3-3;Q96RU3-5	Q96RU3;Q96RU3-2;B7ZL14;H0Y7W6;Q96RU3-4;Q96RU3-3;Q96RU3-5	Formin-binding protein 1	FNBP1		GO_ENZYME_BINDING	1737	Interacting selectively and non-covalently with any enzyme.	59	0.034	1.02e-25	1.07e-22
+	2.37972	1.97572	Q9GZZ1;C9J5D1;E7EQ69;C9JZU6	Q9GZZ1;C9J5D1;E7EQ69;C9JZU6	N-alpha-acetyltransferase 50	NAA50		LOPEZ_MBD_TARGETS	957	Genes up-regulated in HeLa cells (cervical cancer) after simultaneus knockdown of all three MBD (methyl-CpG binding domain) proteins MeCP2, MBD1 and MBD2 [GeneID=4204;4152;8932] by RNAi.	45	0.047	2.96e-25	2.92e-22
+	2.79198	0.858552	Q96D46;C9JA08;C9J0B9;C9IY70;C9IZW9;C9K0C2	Q96D46;C9JA08	60S ribosomal export protein NMD3	NMD3		GO_CELL_SUBSTRATE_JUNCTION	398	A cell junction that forms a connection between a cell and the extracellular matrix.	32	0.0804	3.61e-25	3.37e-22
+	2.65918	0.927065	P32969;D6RAN4;H0Y9V9;E7ESE0;H0Y9R4	P32969;D6RAN4;H0Y9V9;E7ESE0	60S ribosomal protein L9	RPL9		MODULE_114	338	Protein biosynthesis and ribosomes.	30	0.0888	6.5e-25	5.78e-22
+	3.2574	2.77875	P49908;D6REX5;D6RIS9;R4GMT5	P49908;D6REX5;D6RIS9	Selenoprotein P	SEPP1		MODULE_151	318	Genes in the cancer module 151.	29	0.0912	1.88e-24	1.59e-21
+	2.30984	1.47757	Q9P2W9;D6RF48;D6RC71	Q9P2W9;D6RF48;D6RC71	Syntaxin-18	STX18		GO_MACROMOLECULE_CATABOLIC_PROCESS	926	The chemical reactions and pathways resulting in the breakdown of a macromolecule, any molecule of high relative molecular mass, the structure of which essentially comprises the multiple repetition of units derived, actually or conceptually, from molecules of low relative molecular mass.	43	0.0464	6.09e-24	4.92e-21
+	2.12473	1.15417	O75347;E5RIW3;E5RJD8;E5RHG6;O75347-2;E5RIX8	O75347;E5RIW3;E5RJD8;E5RHG6;O75347-2;E5RIX8	Tubulin-specific chaperone A	TBCA		GO_ANCHORING_JUNCTION	489	A cell junction that mechanically attaches a cell (and its cytoskeleton) to neighboring cells or to the extracellular matrix.	32	0.0654	2e-22	1.54e-19
+	3.81168	2.82786	O14653;E7EQ34;O14653-2;O14653-3;I3L4Z6;I3L0K1;I3L1K7;I3L3V4;I3NI02	O14653;E7EQ34;O14653-2;O14653-3;I3L4Z6;I3L0K1;I3L1K7	Golgi SNAP receptor complex member 2	GOSR2		YRTCANNRCGC_UNKNOWN	2940	Genes having at least one occurence of the highly conserved motif M115 YRTCANNRCGC in the region spanning up to 4 kb around their tarnscription start sites. The motif does not match any known transcription factor binding site.	71	0.0241	2.48e-22	1.84e-19
+	2.54215	0.866601	P15311;E7EQR4	P15311;E7EQR4	Ezrin	EZR		GO_ORGANONITROGEN_COMPOUND_BIOSYNTHETIC_PROCESS	1024	The chemical reactions and pathways resulting in the formation of organonitrogen compound.	43	0.042	2.95e-22	2.1e-19
+	3.80386	2.70795	Q13330;Q13330-3;E7ESY4;Q13330-2;H0Y4T7;F8VSM3;F8W9Y9	Q13330;Q13330-3;E7ESY4;Q13330-2;H0Y4T7;F8VSM3	Metastasis-associated protein MTA1	MTA1		REACTOME_METABOLISM_OF_MRNA	284	Genes involved in Metabolism of mRNA	26	0.0915	4.47e-22	3.06e-19
+	2.63971	1.16439	E7EVC7;Q676U5-2;Q676U5-5;C9J1B2;C9J8C6;C9JK97;C9JAY7	E7EVC7;Q676U5-2;Q676U5-5	Autophagy-related protein 16-1	ATG16L1		PUJANA_BRCA1_PCC_NETWORK	1652	Genes constituting the BRCA1-PCC network of transcripts whose expression positively correlated (Pearson correlation coefficient, PCC >= 0.4) with that of BRCA1 [GeneID=672] across a compendium of normal tissues.	53	0.0321	5.71e-22	3.76e-19
+	2.52665	2.12923	Q9BTU6;E9PAM4	Q9BTU6;E9PAM4	Phosphatidylinositol 4-kinase type 2-alpha	PI4K2A		WANG_TUMOR_INVASIVENESS_UP	374	Up-regulated genes in the subpopulation of invasive PyMT cells (breast cancer) compared to the general population of PyMT cells.	28	0.0749	2.61e-21	1.66e-18
+	3.09585	0.756529	E9PGP6;Q9UGJ0;Q9UGJ0-3;Q9UGJ0-2;C9JUG1;F8WDB5;F8WDA1;F8VSH3	E9PGP6;Q9UGJ0;Q9UGJ0-3;Q9UGJ0-2	5-AMP-activated protein kinase subunit gamma-2	PRKAG2		GO_STRUCTURAL_MOLECULE_ACTIVITY	732	The action of a molecule that contributes to the structural integrity of a complex or assembly within or outside a cell.	36	0.0492	5.7e-21	3.49e-18
+	4.74174	6.7999	P48509;E9PMR4;E9PRJ3	P48509;E9PMR4;E9PRJ3	CD151 antigen;Tetraspanin	CD151		GO_CYTOSKELETON	1967	Any of the various filamentous elements that form the internal framework of cells, and typically remain after treatment of the cells with mild detergent to remove membrane constituents and soluble components of the cytoplasm. The term embraces intermediate filaments, microfilaments, microtubules, the microtrabecular lattice, and other structures characterized by a polymeric filamentous nature and…	56	0.0285	8.84e-21	5.24e-18
+	3.08361	3.69275	Q9Y4A5;H0Y4W2;F2Z2U4;Q9Y4A5-2	Q9Y4A5;H0Y4W2;F2Z2U4;Q9Y4A5-2	Transformation/transcription domain-associated protein	TRRAP		GO_MEMBRANE_ORGANIZATION	899	A process which results in the assembly, arrangement of constituent parts, or disassembly of a membrane. A membrane is a double layer of lipid molecules that encloses all cells, and, in eukaryotes, many organelles; may be a single or double lipid bilayer; also includes associated proteins.	39	0.0434	9.75e-21	5.48e-18
+	3.14916	2.72535	P49023-2;P49023;P49023-3;F5GZ78;P49023-4;H0YIE4;F5H836	P49023-2;P49023;P49023-3;F5GZ78;P49023-4	Paxillin	PXN		GO_ACTIN_BINDING	393	Interacting selectively and non-covalently with monomeric or multimeric forms of actin, including actin filaments.	28	0.0712	9.86e-21	5.48e-18
+	4.29213	3.65406	Q9UBL3;F5H8F7;Q9UBL3-3;Q9UBL3-2;H0YBF6;H0YAQ0	Q9UBL3;F5H8F7;Q9UBL3-3;Q9UBL3-2;H0YBF6	Set1/Ash2 histone methyltransferase complex subunit ASH2	ASH2L		GO_MITOCHONDRION	1633	A semiautonomous, self replicating organelle that occurs in varying numbers, shapes, and sizes in the cytoplasm of virtually all eukaryotic cells. It is notably the site of tissue respiration.	51	0.0312	1.21e-20	6.51e-18
+	3.82373	2.89454	P08962;F8VNT9;F8VV56;F8W022;F8VWK8;P08962-3;P08962-2	P08962;F8VNT9;F8VV56;F8W022;F8VWK8;P08962-3;P08962-2	CD63 antigen;Tetraspanin	CD63		GSE2405_0H_VS_24H_A_PHAGOCYTOPHILUM_STIM_NEUTROPHIL_UP	200	Genes up-regulated in polymorphonuclear leukocytes (24h): control versus infection by A. phagocytophilum.	22	0.11	1.33e-20	6.75e-18
+	4.08548	0.859545	Q6P1Q0;F8VZA2;Q6P1Q0-2;Q6P1Q0-7;F8VP71;Q6P1Q0-4;F8VVQ3;H0YIV5;F8W1Z2;F8VR33;F8VS60;H0YHF4;F8W0R0;Q6P1Q0-5;F8VPY5;F8VQE7;F8VTR1	Q6P1Q0;F8VZA2;Q6P1Q0-2;Q6P1Q0-7;F8VP71;Q6P1Q0-4;F8VVQ3;H0YIV5;F8W1Z2	LETM1 domain-containing protein 1	LETMD1		GSE2405_0H_VS_9H_A_PHAGOCYTOPHILUM_STIM_NEUTROPHIL_DN	200	Genes down-regulated in polymorphonuclear leukocytes (9h): control versus infection by A. phagocytophilum.	22	0.11	1.33e-20	6.75e-18
+	3.13227	1.96494	Q8IVF7;F8W1F5;Q8IVF7-2;Q8IVF7-3;F8VYL1	Q8IVF7;F8W1F5;Q8IVF7-2;Q8IVF7-3	Formin-like protein 3	FMNL3		REACTOME_METABOLISM_OF_RNA	330	Genes involved in Metabolism of RNA	26	0.0788	2.01e-20	9.95e-18
+	2.17878	1.41133	P59998;F8WCF6;P59998-3;F8WDD7;H7C0A3;A0A0A6YYG9;P59998-2;R4GN08;P59998-4;F8WE39	P59998;F8WCF6;P59998-3;F8WDD7;H7C0A3;A0A0A6YYG9;P59998-2;R4GN08;P59998-4	Actin-related protein 2/3 complex subunit 4	ARPC4;ARPC4-TTLL3		GO_ESTABLISHMENT_OF_PROTEIN_LOCALIZATION_TO_MEMBRANE	264	The directed movement of a protein to a specific location in a membrane.	24	0.0909	2.15e-20	1.03e-17
+	2.80605	1.93669	Q96ME7;G3XAG1;Q96ME7-3;Q96ME7-2	Q96ME7;G3XAG1;Q96ME7-3;Q96ME7-2	Zinc finger protein 512	ZNF512		GO_CELL_JUNCTION	1151	A cellular component that forms a specialized region of connection between two or more cells or between a cell and the extracellular matrix. At a cell junction, anchoring proteins extend through the plasma membrane to link cytoskeletal proteins in one cell to cytoskeletal proteins in neighboring cells or to proteins in the extracellular matrix.	43	0.0374	2.46e-20	1.15e-17
+	2.50503	0.9186	H0Y4R1;P12268;E7ETK5	H0Y4R1;P12268;E7ETK5	Inosine-5-monophosphate dehydrogenase 2	IMPDH2		GO_RIBONUCLEOPROTEIN_COMPLEX	721	A macromolecular complex containing both protein and RNA molecules.	35	0.0485	3.12e-20	1.42e-17
+	3.11697	3.77651	P25490;H0YJV7;H0YJU4	P25490;H0YJV7;H0YJU4	Transcriptional repressor protein YY1	YY1		MORF_ACTG1	138	Neighborhood of ACTG1	19	0.1377	7.62e-20	3.39e-17
+	1.74468	1.87485	P80404;H3BRN4;H3BNQ7;H3BPW8;H3BRJ1;H3BMJ9;H3BRT1	P80404;H3BRN4;H3BNQ7	4-aminobutyrate aminotransferase, mitochondrial	ABAT		GO_INTRACELLULAR_VESICLE	1259	Any vesicle that is part of the intracellular region.	44	0.0349	1.08e-19	4.67e-17
+	2.98068	4.41413	Q96GQ5;H3BR29;H3BSM7;Q96GQ5-2	Q96GQ5;H3BR29;H3BSM7;Q96GQ5-2	RUS1 family protein C16orf58	C16orf58		GO_PROTEIN_COMPLEX_SUBUNIT_ORGANIZATION	1527	Any process in which macromolecules aggregate, disaggregate, or are modified, resulting in the formation, disassembly, or alteration of a protein complex.	48	0.0314	1.46e-19	6.17e-17
+	3.22701	1.73438	O14562;H3BRL3;H3BUM8	O14562;H3BRL3	Ubiquitin domain-containing protein UBFD1	UBFD1		GO_PEPTIDE_METABOLIC_PROCESS	571	The chemical reactions and pathways involving peptides, compounds of two or more amino acids where the alpha carboxyl group of one is bound to the alpha amino group of another.	31	0.0543	2.09e-19	8.66e-17
+	3.04914	2.23289	Q99873;Q99873-4;H7C2I1;Q99873-3;Q99873-2;E9PKG1;E9PIX6;H0YDE4;A0A087X1W2;E9PQ98;E9PNR9;Q9NR22;E9PMW9;E9PI83;Q9NR22-2;E9PMZ2	Q99873;Q99873-4;H7C2I1;Q99873-3;Q99873-2;E9PKG1;E9PIX6;H0YDE4;A0A087X1W2;E9PQ98;E9PNR9	Protein arginine N-methyltransferase 1	PRMT1		GO_CYTOSKELETAL_PROTEIN_BINDING	819	Interacting selectively and non-covalently with any protein component of any cytoskeleton (actin, microtubule, or intermediate filament cytoskeleton).	36	0.044	2.19e-19	8.83e-17
+	4.12044	5.74777	O95178;H7C5B8;C9IZW8;C9JXM4;C9IZZ2	O95178;H7C5B8;C9IZW8;C9JXM4	NADH dehydrogenase [ubiquinone] 1 beta subcomplex subunit 2, mitochondrial	NDUFB2		GO_TRANSLATIONAL_INITIATION	146	The process preceding formation of the peptide bond between the first two amino acids of a protein. This includes the formation of a complex of the ribosome, mRNA, and an initiation complex that contains the first aminoacyl-tRNA.	19	0.1301	2.29e-19	9.04e-17
+	3.7896	0.861516	I3L0A0;Q13404-7;Q13404-2;Q13404-1;G3V2F7;A0A0A0MSL3;Q13404-6;E5RIF1;D6RG00;A5PLL7;Q5TGE2;A5PLL7-2	I3L0A0;Q13404-7;Q13404-2;Q13404-1;G3V2F7;A0A0A0MSL3;Q13404-6	Ubiquitin-conjugating enzyme E2 variant 1	TMEM189-UBE2V1;UBE2V1		GO_ESTABLISHMENT_OF_PROTEIN_LOCALIZATION_TO_ENDOPLASMIC_RETICULUM	104	The directed movement of a protein to a specific location in the endoplasmic reticulum.	17	0.1635	3.31e-19	1.28e-16
+	2.81173	2.42272	P15735;J3KNN3;P15735-2;H3BP07;H3BTW6;H3BTI9	P15735;J3KNN3;P15735-2;H3BP07;H3BTW6	Phosphorylase b kinase gamma catalytic chain, liver/testis isoform	PHKG2		ONKEN_UVEAL_MELANOMA_UP	783	Genes up-regulated in uveal melanoma: class 2 vs class 1 tumors.	35	0.0447	4.23e-19	1.6e-16
+	2.56783	1.91648	P58335;P58335-4;J3KPY9;P58335-2;A0A0C4DG84;P58335-3	P58335;P58335-4;J3KPY9;P58335-2;A0A0C4DG84;P58335-3	Anthrax toxin receptor 2	ANTXR2		GO_SINGLE_ORGANISM_CELLULAR_LOCALIZATION	898	A cellular localization which involves only one organism.	37	0.0412	5.6e-19	2.07e-16
+	2.27713	4.3017	P24821;J3QSU6;P24821-4;F5H7V9;E9PC84;P24821-2;P24821-3;P24821-5;P24821-6;H0YGZ3;F5H5D6	P24821;J3QSU6;P24821-4;F5H7V9;E9PC84;P24821-2;P24821-3;P24821-5;P24821-6	Tenascin	TNC		KEGG_RIBOSOME	88	Ribosome	16	0.1818	6.2e-19	2.25e-16
+	3.42393	2.17756	O00193;E9PM92;E9PRZ9;E9PQA1	O00193;E9PM92;E9PRZ9	Small acidic protein	SMAP;C11orf58		GO_AMIDE_BIOSYNTHETIC_PROCESS	507	The chemical reactions and pathways resulting in the formation of an amide, any derivative of an oxoacid in which an acidic hydroxy group has been replaced by an amino or substituted amino group.	29	0.0572	7.91e-19	2.81e-16
+	2.65981	0.807025	O00291;O00291-3;O00291-4;C9JMG5	O00291;O00291-3;O00291-4	Huntingtin-interacting protein 1	HIP1		GO_CYTOSOLIC_RIBOSOME	113	A ribosome located in the cytosol.	17	0.1504	1.45e-18	5.05e-16
+	2.16426	1.63394	O00400;H7C562;H7C577	O00400	Acetyl-coenzyme A transporter 1	SLC33A1		MORF_NPM1	162	Neighborhood of NPM1	19	0.1173	1.71e-18	5.83e-16
+	3.17973	0.972983	O14818;O14818-2;H0Y586;O14818-4;Q8TAA3;Q8TAA3-2;Q8TAA3-5;A0A087WYS6;F5GY34	O14818;O14818-2;H0Y586	Proteasome subunit alpha type-7	PSMA7		GO_RIBOSOMAL_SUBUNIT	163	Either of the two subunits of a ribosome: the ribosomal large subunit or the ribosomal small subunit.	19	0.1166	1.92e-18	6.44e-16
+	2.016	1.04246	O15111	O15111	Inhibitor of nuclear factor kappa-B kinase subunit alpha	CHUK		REACTOME_TRANSLATION	222	Genes involved in Translation	21	0.0946	2.37e-18	7.8e-16
+	2.82469	1.2495	O15144;C9JTV5;G5E9J0;H7C3F9;G5E9S7	O15144	Actin-related protein 2/3 complex subunit 2	ARPC2		GO_ESTABLISHMENT_OF_PROTEIN_LOCALIZATION_TO_ORGANELLE	361	The directed movement of a protein to a specific location on or in an organelle. Encompasses establishment of localization in the membrane or lumen of a membrane-bounded organelle.	25	0.0693	2.45e-18	7.93e-16
+	2.48602	1.70467	O15397;F5H2I3;O15397-2	O15397	Importin-8	IPO8		GO_INTRACELLULAR_SIGNAL_TRANSDUCTION	1572	The process in which a signal is passed on to downstream components within the cell, which become activated themselves to further propagate the signal and finally trigger a change in the function or state of the cell.	47	0.0299	2.61e-18	8.28e-16
+	3.06802	0.686019	O43237;O43237-2;J3KRI4;B4E2E0;J3KRZ2;H3BUM4;J3KSD2	O43237;O43237-2	Cytoplasmic dynein 1 light intermediate chain 2	DYNC1LI2		GO_CELLULAR_AMIDE_METABOLIC_PROCESS	727	The chemical reactions and pathways involving an amide, any derivative of an oxoacid in which an acidic hydroxy group has been replaced by an amino or substituted amino group, as carried out by individual cells.	33	0.0454	2.93e-18	9.15e-16
+	3.56914	2.77942	O60264	O60264	SWI/SNF-related matrix-associated actin-dependent regulator of chromatin subfamily A member 5	SMARCA5		GO_NUCLEAR_TRANSCRIBED_MRNA_CATABOLIC_PROCESS_NONSENSE_MEDIATED_DECAY	118	The nonsense-mediated decay pathway for nuclear-transcribed mRNAs degrades mRNAs in which an amino-acid codon has changed to a nonsense codon; this prevents the translation of such mRNAs into truncated, and potentially harmful, proteins.	17	0.1441	3.11e-18	9.52e-16
+	2.02734	1.15379	O60826	O60826	Coiled-coil domain-containing protein 22	CCDC22		GO_RIBOSOME	226	An intracellular organelle, about 200 A in diameter, consisting of RNA and protein. It is the site of protein biosynthesis resulting from translation of messenger RNA (mRNA). It consists of two subunits, one large and one small, each containing only protein and RNA. Both the ribosome and its subunits are characterized by their sedimentation coefficients, expressed in Svedberg units (symbol: S). H…	21	0.0929	3.43e-18	1.02e-15
+	2.90933	0.732062	O75083;D6RD66;O75083-3	O75083;D6RD66;O75083-3	WD repeat-containing protein 1	WDR1		GO_PROTEIN_TARGETING	406	The process of targeting specific proteins to particular regions of the cell, typically membrane-bounded subcellular organelles. Usually requires an organelle specific protein sequence motif.	26	0.064	3.46e-18	1.02e-15
+	2.91068	0.560867	O75369;O75369-2;O75369-9;O75369-8;O75369-6;O75369-3;E7EN95;O75369-7;O75369-5;O75369-4;A0A0A0MT44;H7C5L4;A0A0C4DGA1	O75369;O75369-2;O75369-9;O75369-8;O75369-6;O75369-3;E7EN95;O75369-7;O75369-5;O75369-4	Filamin-B	FLNB		GNF2_EIF3S6	121	Neighborhood of EIF3S6	17	0.1405	4.83e-18	1.41e-15
+	2.78745	0.7368	O75436;S4R3Q6;O75436-2;S4R2Y3	O75436;S4R3Q6;O75436-2	Vacuolar protein sorting-associated protein 26A	VPS26A		GO_PROTEIN_LOCALIZATION_TO_ENDOPLASMIC_RETICULUM	123	A process in which a protein is transported to, or maintained in, a location within the endoplasmic reticulum.	17	0.1382	6.43e-18	1.82e-15
+	1.89867	1.59608	O75438;O75438-2	O75438;O75438-2	NADH dehydrogenase [ubiquinone] 1 beta subcomplex subunit 1	NDUFB1		GO_PROTEIN_LOCALIZATION_TO_MEMBRANE	376	A process in which a protein is transported to, or maintained in, a specific location in a membrane.	25	0.0665	6.44e-18	1.82e-15
+	2.67382	0.791035	O75533;H7C341;B4DGZ4;O75533-2;F8WC19	O75533	Splicing factor 3B subunit 1	SF3B1		MORF_TPT1	102	Neighborhood of TPT1	16	0.1569	7.49e-18	2.08e-15
+	1.94356	1.26753	O75828	O75828	Carbonyl reductase [NADPH] 3	CBR3		GO_PROTEIN_LOCALIZATION_TO_ORGANELLE	556	A process in which a protein is transported to, or maintained in, a location within an organelle.	29	0.0522	9.34e-18	2.55e-15
+	2.82968	0.966711	O94874;O94874-2;O94874-3	O94874;O94874-2;O94874-3	E3 UFM1-protein ligase 1	UFL1		MORF_NME2	154	Neighborhood of NME2	18	0.1169	1.46e-17	3.95e-15
+	3.72814	4.1864	O94875-2	O94875-2	Sorbin and SH3 domain-containing protein 2	SORBS2		GO_PROTEIN_TARGETING_TO_MEMBRANE	157	The process of directing proteins towards a membrane, usually using signals contained within the protein.	18	0.1146	2.08e-17	5.52e-15
+	2.81242	1.17868	O95373;E9PLB2;E9PLJ0	O95373	Importin-7	IPO7		GCM_TPT1	70	Neighborhood of TPT1	14	0.2	2.39e-17	6.24e-15
+	2.25798	1.23921	O95563;Q5R3B4	O95563;Q5R3B4	Mitochondrial pyruvate carrier 2	MPC2		TGCCAAR_NF1_Q6	1199	Genes having at least one occurence of the highly conserved motif M47 TGCCAAR in the region spanning up to 4 kb around their tarnscription start sites. The motif matches transcription factor binding site V$NF1_Q6 in v7.4 TRANSFAC.	40	0.0334	2.83e-17	7.29e-15
+	3.2004	2.15468	O95630;C9JK83;O95630-2;F5H5B9;C9JZ93;C9JEK5	O95630;C9JK83;O95630-2	STAM-binding protein	STAMBP		GO_CYTOSOLIC_PART	223	Any constituent part of cytosol, that part of the cytoplasm that does not contain membranous or particulate subcellular components.	20	0.0897	4.41e-17	1.12e-14
+	3.73567	0.753866	O95782;O95782-2;M0R2D9;E9PPZ3;E9PS94;E9PPY8	O95782;O95782-2	AP-2 complex subunit alpha-1	AP2A1		GO_MULTI_ORGANISM_METABOLIC_PROCESS	138	A metabolic process - chemical reactions and pathways, including anabolism and catabolism, by which living organisms transform chemical substances - which involves more than one organism.	17	0.1232	4.76e-17	1.19e-14
+	4.1906	3.02554	O95786;O95786-2;A2A376	O95786;O95786-2;A2A376	Probable ATP-dependent RNA helicase DDX58	DDX58		GO_POSITIVE_REGULATION_OF_PROTEIN_METABOLIC_PROCESS	1492	Any process that activates or increases the frequency, rate or extent of the chemical reactions and pathways involving a protein.	44	0.0295	5.84e-17	1.44e-14
+	2.73118	0.70211	O96033;E9PKT9	O96033;E9PKT9	Molybdopterin synthase sulfur carrier subunit	MOCS2		GO_ENDOCYTOSIS	509	A vesicle-mediated transport process in which cells take up external materials or membrane constituents by the invagination of a small region of the plasma membrane to form a new membrane-bounded vesicle.	27	0.053	8.67e-17	2.11e-14
+	1.75497	1.84466	P00533;Q504U8;E9PFD7;A0A0B4J1Y5;P00533-4;P00533-3;P00533-2;C9JYS6;H3BLT0	P00533;Q504U8;E9PFD7	Epidermal growth factor receptor;Receptor protein-tyrosine kinase	EGFR		GSE41978_ID2_KO_VS_ID2_KO_AND_BIM_KO_KLRG1_LOW_EFFECTOR_CD8_TCELL_DN	200	Genes down-regulated in KLRG1 low [GeneID=10219] CD8 T effector cells during infection: ID2 [GeneID=3398] knockout versus ID2 and BCL2L11 [GeneID=3398;10018] knockout.	19	0.095	9.31e-17	2.24e-14
+	2.87589	1.11234	P02747	P02747	Complement C1q subcomponent subunit C	C1QC		REACTOME_METABOLISM_OF_PROTEINS	518	Genes involved in Metabolism of proteins	27	0.0521	1.34e-16	3.17e-14
+	3.26987	1.40899	P02786;G3V0E5;H7C3V5;F8WBE5	P02786;G3V0E5	Transferrin receptor protein 1;Transferrin receptor protein 1, serum form	TFRC		GNF2_FBL	147	Neighborhood of FBL	17	0.1156	1.41e-16	3.3e-14
+	3.92766	3.42705	P04049;H7C155;P04049-2;H7C4S5	P04049;H7C155;P04049-2	RAF proto-oncogene serine/threonine-protein kinase	RAF1		PILON_KLF1_TARGETS_DN	1972	Genes down-regulated in erythroid progenitor cells from fetal livers of E13.5 embryos with KLF1 [GeneID=10661] knockout compared to those from the wild type embryos.	50	0.0254	1.54e-16	3.55e-14
+	1.68863	2.04512	P04066	P04066	Tissue alpha-L-fucosidase	FUCA1		GO_MACROMOLECULAR_COMPLEX_BINDING	1399	Interacting selectively and non-covalently with any macromolecular complex.	42	0.03	1.73e-16	3.94e-14
+	2.35297	1.39639	P04150;P04150-2;P04150-6;P04150-10;P04150-3;P04150-7;P04150-5;P04150-9;P04150-8;D6RDA9;Q3MSN4	P04150;P04150-2;P04150-6;P04150-10;P04150-3;P04150-7;P04150-5;P04150-9;P04150-8	Glucocorticoid receptor	NR3C1		MODULE_32	241	Genes in the cancer module 32.	20	0.083	2.01e-16	4.52e-14
+	3.49697	1.30355	P04181;P04181-2	P04181;P04181-2	Ornithine aminotransferase, mitochondrial;Ornithine aminotransferase, hepatic form;Ornithine aminotransferase, renal form	OAT		REACTOME_SRP_DEPENDENT_COTRANSLATIONAL_PROTEIN_TARGETING_TO_MEMBRANE	179	Genes involved in SRP-dependent cotranslational protein targeting to membrane	18	0.1006	2.21e-16	4.9e-14
+	3.63478	1.55007	P04275;P04275-2	P04275	von Willebrand factor;von Willebrand antigen 2	VWF		GNF2_ST13	64	Neighborhood of ST13	13	0.2031	2.69e-16	5.91e-14
+	3.56052	2.98322	P04424;P04424-2;P04424-3;F8W943	P04424;P04424-2;P04424-3;F8W943	Argininosuccinate lyase	ASL		GO_POSITIVE_REGULATION_OF_RESPONSE_TO_STIMULUS	1929	Any process that activates, maintains or increases the rate of a response to a stimulus. Response to stimulus is a change in state or activity of a cell or an organism (in terms of movement, secretion, enzyme production, gene expression, etc.) as a result of a stimulus.	49	0.0254	3e-16	6.51e-14
+	2.20634	0.983908	P05413;S4R371;S4R3A2	P05413;S4R371;S4R3A2	Fatty acid-binding protein, heart	FABP3		GO_RIBONUCLEOTIDE_BINDING	1860	Interacting selectively and non-covalently with a ribonucleotide, any compound consisting of a ribonucleoside that is esterified with (ortho)phosphate or an oligophosphate at any hydroxyl group on the ribose moiety.	48	0.0258	3.44e-16	7.37e-14
+	2.72981	2.85446	P05543;CON__Q9TT36	P05543	Thyroxine-binding globulin	SERPINA7		GO_CELL_PROJECTION	1786	A prolongation or process extending from a cell, e.g. a flagellum or axon.	47	0.0263	3.49e-16	7.4e-14
+	2.08962	1.15528	P07108;P07108-5;B8ZWD1;A0A0A0MTI5;P07108-3;P07108-2;P07108-4;P07108-6	P07108;P07108-5;B8ZWD1;A0A0A0MTI5;P07108-3;P07108-2;P07108-4	Acyl-CoA-binding protein	DBI		ZHONG_SECRETOME_OF_LUNG_CANCER_AND_FIBROBLAST	132	Proteins secreted in co-culture of LKR-13 tumor cells (non-small cell lung cancer, NSCLC) and MLg stroma cells (fibroblasts).	16	0.1212	5.23e-16	1.09e-13
+	2.09976	2.51981	P09486;F5GY03;E5RK62	P09486;F5GY03	SPARC	SPARC		GO_VACUOLE	1180	A closed structure, found only in eukaryotic cells, that is completely surrounded by unit membrane and contains liquid material. Cells contain one or several vacuoles, that may have different functions from each other. Vacuoles have a diverse array of functions. They can act as a storage organelle for nutrients or waste products, as a degradative compartment, as a cost-effective way of increasing…	38	0.0322	5.86e-16	1.21e-13
+	2.15131	1.41605	P09497-2;P09497;D6RJD1;H0Y9Q6	P09497-2;P09497	Clathrin light chain B	CLTB		GO_RNA_CATABOLIC_PROCESS	227	The chemical reactions and pathways resulting in the breakdown of RNA, ribonucleic acid, one of the two main type of nucleic acid, consisting of a long, unbranched macromolecule formed from ribonucleotides joined in 3',5'-phosphodiester linkage.	19	0.0837	9.83e-16	2.01e-13
+	2.18907	1.23354	P09525;Q6P452;P09525-2	P09525;Q6P452;P09525-2	Annexin A4;Annexin	ANXA4		GO_CELLULAR_RESPONSE_TO_ORGANIC_SUBSTANCE	1848	Any process that results in a change in state or activity of a cell (in terms of movement, secretion, enzyme production, gene expression, etc.) as a result of an organic substance stimulus.	47	0.0254	1.26e-15	2.54e-13
+	3.8017	2.73375	P10619;X6R5C5;X6R8A1;P10619-2;Q5JZH0	P10619;X6R5C5;X6R8A1;P10619-2	Lysosomal protective protein;Lysosomal protective protein 32 kDa chain;Lysosomal protective protein 20 kDa chain;Carboxypeptidase	CTSA		REACTOME_3_UTR_MEDIATED_TRANSLATIONAL_REGULATION	176	Genes involved in 3' -UTR-mediated translational regulation	17	0.0966	3e-15	5.93e-13
+	1.6406	2.4816	P11215;P11215-2	P11215;P11215-2	Integrin alpha-M	ITGAM		REACTOME_NONSENSE_MEDIATED_DECAY_ENHANCED_BY_THE_EXON_JUNCTION_COMPLEX	176	Genes involved in Nonsense Mediated Decay Enhanced by the Exon Junction Complex	17	0.0966	3e-15	5.93e-13
+	3.3288	6.80948	P12882	P12882	Myosin-1	MYH1		GO_ACTIN_CYTOSKELETON	444	The part of the cytoskeleton (the internal framework of a cell) composed of actin and associated proteins. Includes actin cytoskeleton-associated complexes.	24	0.0541	3.12e-15	6.09e-13
+	2.20683	0.794107	P13674;P13674-2;P13674-3	P13674;P13674-2;P13674-3	Prolyl 4-hydroxylase subunit alpha-1	P4HA1		SWEET_LUNG_CANCER_KRAS_UP	491	Genes up-regulated in the Kras2LA mouse lung cancer model with mutated KRAS [GeneID=3845].	25	0.0509	3.19e-15	6.16e-13
+	1.8269	2.07429	P13796;Q5TBN3;P13796-2;Q5TBN5	P13796	Plastin-2	LCP1		GRADE_COLON_CANCER_UP	871	Up-regulated genes in colon carcinoma tumors compared to the matched normal mucosa samples.	32	0.0367	3.8e-15	7.26e-13
+	2.25076	1.21922	P13797;A0A0A0MSQ0;P13797-2;P13797-3;U3KQI3;H7C4N2;Q14651;F2Z2Z9;C9JAM8	P13797;A0A0A0MSQ0;P13797-2;P13797-3	Plastin-3	PLS3		GO_PROTEIN_COMPLEX_BINDING	935	Interacting selectively and non-covalently with any protein complex (a complex of two or more proteins that may include other nonprotein molecules).	33	0.0353	4.28e-15	8.1e-13
+	2.61715	0.765418	P15880;H0YEN5;E9PMM9;E9PQD7;I3L404;E9PPT0;E9PM36;H3BNG3;H0YE27	P15880;H0YEN5;E9PMM9;E9PQD7;I3L404;E9PPT0;E9PM36	40S ribosomal protein S2	RPS2		GO_STRUCTURAL_CONSTITUENT_OF_RIBOSOME	212	The action of a molecule that contributes to the structural integrity of the ribosome.	18	0.0849	4.41e-15	8.26e-13
+	2.20576	1.39111	P19623;K7EL89;K7ESL0;K7EKM4;K7EQ47	P19623	Spermidine synthase	SRM		GO_CYTOPLASMIC_VESICLE_PART	601	Any constituent part of cytoplasmic vesicle, a vesicle formed of membrane or protein, found in the cytoplasm of a cell.	27	0.0449	5.06e-15	9.37e-13
+	2.08671	1.53894	P21266;A0A0A0MTN3	P21266;A0A0A0MTN3	Glutathione S-transferase Mu 3	GSTM3		REACTOME_PEPTIDE_CHAIN_ELONGATION	153	Genes involved in Peptide chain elongation	16	0.1046	5.62e-15	1.03e-12
+	3.05775	1.2693	P21964;P21964-2;E7EMS6;E7EUU8;F8WBW9;H7BZ45	P21964;P21964-2;E7EMS6;E7EUU8	Catechol O-methyltransferase	COMT		FLECHNER_BIOPSY_KIDNEY_TRANSPLANT_OK_VS_DONOR_UP	555	Genes up-regulated in kidney biopsies from patients with well functioning kidneys more than 1-year post transplant compared to the biopsies from normal living kidney donors.	26	0.0468	6.22e-15	1.13e-12
+	3.02369	1.19138	P22392-2;Q32Q12;P22392;J3KPD9;E7ERL0;F6XY72;E5RHP0;C9K028	P22392-2;Q32Q12;P22392;J3KPD9;E7ERL0	Nucleoside diphosphate kinase B;Nucleoside diphosphate kinase	NME2;NME1-NME2;NME1		GO_IDENTICAL_PROTEIN_BINDING	1209	Interacting selectively and non-covalently with an identical protein or proteins.	37	0.0306	7.07e-15	1.27e-12
+	2.0308	1.95471	P23458;K7EJR6	P23458	Tyrosine-protein kinase JAK1	JAK1		GO_CYTOSKELETAL_PART	1436	Any constituent part of the cytoskeleton, a cellular scaffolding or skeleton that maintains cell shape, enables some cell motion (using structures such as flagella and cilia), and plays important roles in both intra-cellular transport (e.g. the movement of vesicles and organelles) and cellular division. Includes constituent parts of intermediate filaments, microfilaments, microtubules, and the mi…	40	0.0279	1.13e-14	2.01e-12
+	1.90206	1.3271	P25788;P25788-2;G3V4X5;G3V3W4;G3V5N4	P25788;P25788-2;G3V4X5	Proteasome subunit alpha type-3	PSMA3
+	1.96192	1.41379	P25789;H0YMZ1;H0YN18;H0YL69;H0YMA1;H0YKT8;P25789-2;H0YMI6;H0YKS0;H0YLC2;H0YMV3;H0YLS6	P25789;H0YMZ1;H0YN18;H0YL69;H0YMA1;H0YKT8;P25789-2;H0YMI6;H0YKS0;H0YLC2	Proteasome subunit alpha type-4;Proteasome subunit alpha type;Proteasome subunit beta type	PSMA4
+	2.72685	3.24346	P26022	P26022	Pentraxin-related protein PTX3	PTX3		Gene/Gene Set Overlap Matrix
+	2.68011	0.736762	P26038;V9GZ54;E9PNP4	P26038	Moesin	MSN
+	2.26791	0.734489	P26641;P26641-2	P26641;P26641-2	Elongation factor 1-gamma	EEF1G		Entrez Gene Id	Gene Symbol	Gene Description	GO_ESTABLISHMENT_OF_PROTEIN_LOCALIZATION	GO_PROTEIN_LOCALIZATION	GO_ESTABLISHMENT_OF_LOCALIZATION_IN_CELL	GO_RNA_BINDING
+	2.04329	1.97213	P27348;E9PG15	P27348;E9PG15	14-3-3 protein theta	YWHAQ		1213	CLTC	clathrin, heavy chain (Hc)	GO_ESTABLISHMENT_OF_PROTEIN_LOCALIZATION	GO_PROTEIN_LOCALIZATION	GO_ESTABLISHMENT_OF_LOCALIZATION_IN_CELL	GO_RNA_BINDING
+	3.3589	0.901136	P27635;X1WI28;B8A6G2;A6QRI9	P27635;X1WI28	60S ribosomal protein L10	RPL10		11196	SEC23IP	SEC23 interacting protein	GO_ESTABLISHMENT_OF_PROTEIN_LOCALIZATION	GO_PROTEIN_LOCALIZATION	GO_ESTABLISHMENT_OF_LOCALIZATION_IN_CELL	GO_RNA_BINDING
+	2.65569	1.34468	P28070	P28070	Proteasome subunit beta type-4	PSMB4		6128	RPL6	ribosomal protein L6	GO_ESTABLISHMENT_OF_PROTEIN_LOCALIZATION	GO_PROTEIN_LOCALIZATION	GO_ESTABLISHMENT_OF_LOCALIZATION_IN_CELL	GO_RNA_BINDING
+	2.65131	2.90603	P28330	P28330	Long-chain specific acyl-CoA dehydrogenase, mitochondrial	ACADL		7430	EZR	ezrin	GO_ESTABLISHMENT_OF_PROTEIN_LOCALIZATION	GO_PROTEIN_LOCALIZATION	GO_ESTABLISHMENT_OF_LOCALIZATION_IN_CELL	GO_RNA_BINDING
+	2.41604	2.65537	P29466;P29466-2;G3V169;P29466-3;P29466-4;B4DVD8;H0YEC7;Q5FBZ0;P29466-5;E9PQW1;Q5EG05-2;Q5EG05	P29466;P29466-2;G3V169;P29466-3;P29466-4;B4DVD8	Caspase-1;Caspase-1 subunit p20;Caspase-1 subunit p10;Caspase	CASP1		6187	RPS2	ribosomal protein S2	GO_ESTABLISHMENT_OF_PROTEIN_LOCALIZATION	GO_PROTEIN_LOCALIZATION	GO_ESTABLISHMENT_OF_LOCALIZATION_IN_CELL	GO_RNA_BINDING
+	2.13832	1.18776	P30740;P30740-2;O75830;C9J7N5;A0A0C4DGW9	P30740;P30740-2	Leukocyte elastase inhibitor	SERPINB1		6202	RPS8	ribosomal protein S8	GO_ESTABLISHMENT_OF_PROTEIN_LOCALIZATION	GO_PROTEIN_LOCALIZATION	GO_ESTABLISHMENT_OF_LOCALIZATION_IN_CELL	GO_RNA_BINDING
+	1.86756	1.82802	P31146;H3BRY3;H3BTU6;H3BRJ0;H3BNA2;H3BU76;H3BSL1	P31146;H3BRY3	Coronin-1A;Coronin	CORO1A		6203	RPS9	ribosomal protein S9	GO_ESTABLISHMENT_OF_PROTEIN_LOCALIZATION	GO_PROTEIN_LOCALIZATION	GO_ESTABLISHMENT_OF_LOCALIZATION_IN_CELL	GO_RNA_BINDING
+	2.02848	0.952382	P31323	P31323	cAMP-dependent protein kinase type II-beta regulatory subunit	PRKAR2B		6122	RPL3	ribosomal protein L3	GO_ESTABLISHMENT_OF_PROTEIN_LOCALIZATION	GO_PROTEIN_LOCALIZATION	GO_ESTABLISHMENT_OF_LOCALIZATION_IN_CELL	GO_RNA_BINDING
+	1.94181	1.73132	P33897	P33897	ATP-binding cassette sub-family D member 1	ABCD1		6230	RPS25	ribosomal protein S25	GO_ESTABLISHMENT_OF_PROTEIN_LOCALIZATION	GO_PROTEIN_LOCALIZATION	GO_ESTABLISHMENT_OF_LOCALIZATION_IN_CELL	GO_RNA_BINDING
+	5.99652	4.6832	P33908;P33908-2	P33908;P33908-2	Mannosyl-oligosaccharide 1,2-alpha-mannosidase IA	MAN1A1		3921	RPSA	ribosomal protein SA	GO_ESTABLISHMENT_OF_PROTEIN_LOCALIZATION	GO_PROTEIN_LOCALIZATION	GO_ESTABLISHMENT_OF_LOCALIZATION_IN_CELL	GO_RNA_BINDING
+	2.55044	0.74411	P34932;A0A087WYC1;A0A087WTS8;P34932-2	P34932;A0A087WYC1;A0A087WTS8	Heat shock 70 kDa protein 4	HSPA4		6194	RPS6	ribosomal protein S6	GO_ESTABLISHMENT_OF_PROTEIN_LOCALIZATION	GO_PROTEIN_LOCALIZATION	GO_ESTABLISHMENT_OF_LOCALIZATION_IN_CELL	GO_RNA_BINDING
+	1.95007	1.38117	P34947	P34947	G protein-coupled receptor kinase 5	GRK5		6229	RPS24	ribosomal protein S24	GO_ESTABLISHMENT_OF_PROTEIN_LOCALIZATION	GO_PROTEIN_LOCALIZATION	GO_ESTABLISHMENT_OF_LOCALIZATION_IN_CELL	GO_RNA_BINDING
+	2.42198	0.800697	P35221;P35221-2;G3XAM7;P35221-3;E5RIB1;E5RG03;E5RJ41;E5RGY6;E5RHV7;E5RJL0;E5RIE0;E5RJP7;E5RGD2;H0YBB8;E5RFM5;E5RGY7;E5RFM3;E5RFK9;E5RFG3;E5RJZ2;E5RIT8	P35221;P35221-2;G3XAM7;P35221-3	Catenin alpha-1	CTNNA1		6191	RPS4X	ribosomal protein S4, X-linked	GO_ESTABLISHMENT_OF_PROTEIN_LOCALIZATION	GO_PROTEIN_LOCALIZATION	GO_ESTABLISHMENT_OF_LOCALIZATION_IN_CELL	GO_RNA_BINDING
+	2.22561	0.99835	P35241;P35241-5;P35241-4;E9PNV3;P35241-3;P35241-2;E9PQ82;E9PKN5	P35241;P35241-5;P35241-4	Radixin	RDX		6224	RPS20	ribosomal protein S20	GO_ESTABLISHMENT_OF_PROTEIN_LOCALIZATION	GO_PROTEIN_LOCALIZATION	GO_ESTABLISHMENT_OF_LOCALIZATION_IN_CELL	GO_RNA_BINDING
+	2.25347	1.30089	P35268;K7EJT5;K7EP65;K7EKS7;K7ELC4;K7EMH1;K7ERI7	P35268;K7EJT5;K7EP65;K7EKS7;K7ELC4;K7EMH1;K7ERI7	60S ribosomal protein L22	RPL22		6134	RPL10	ribosomal protein L10	GO_ESTABLISHMENT_OF_PROTEIN_LOCALIZATION	GO_PROTEIN_LOCALIZATION	GO_ESTABLISHMENT_OF_LOCALIZATION_IN_CELL	GO_RNA_BINDING
+	3.59097	3.30416	P36404;V9GYD0;P36404-2	P36404	ADP-ribosylation factor-like protein 2	ARL2		6146	RPL22	ribosomal protein L22	GO_ESTABLISHMENT_OF_PROTEIN_LOCALIZATION	GO_PROTEIN_LOCALIZATION	GO_ESTABLISHMENT_OF_LOCALIZATION_IN_CELL	GO_RNA_BINDING
+	2.4432	1.16882	P38606;P38606-2;C9JVW8;C9JA17	P38606;P38606-2	V-type proton ATPase catalytic subunit A	ATP6V1A		3842	TNPO1	transportin 1	GO_ESTABLISHMENT_OF_PROTEIN_LOCALIZATION	GO_PROTEIN_LOCALIZATION	GO_ESTABLISHMENT_OF_LOCALIZATION_IN_CELL	GO_RNA_BINDING
+	2.72013	0.896547	P39023;G5E9G0;H7C422;H7C3M2;B5MCW2;F8WCR1	P39023;G5E9G0;H7C422;H7C3M2;B5MCW2	60S ribosomal protein L3	RPL3		51068	NMD3	NMD3 homolog (S. cerevisiae)	GO_ESTABLISHMENT_OF_PROTEIN_LOCALIZATION	GO_PROTEIN_LOCALIZATION	GO_ESTABLISHMENT_OF_LOCALIZATION_IN_CELL	GO_RNA_BINDING
+	2.06747	1.19984	P41227;P41227-2;F8W808;A8MWP7;C9JN83;C9JW55;Q9BSU3;H0Y8T0	P41227;P41227-2;F8W808;A8MWP7	N-alpha-acetyltransferase 10	NAA10		6169	RPL38	ribosomal protein L38	GO_ESTABLISHMENT_OF_PROTEIN_LOCALIZATION	GO_PROTEIN_LOCALIZATION	GO_ESTABLISHMENT_OF_LOCALIZATION_IN_CELL	GO_RNA_BINDING
+	2.43868	0.778622	P41250;H7C443	P41250	Glycine--tRNA ligase	GARS		6133	RPL9	ribosomal protein L9	GO_ESTABLISHMENT_OF_PROTEIN_LOCALIZATION	GO_PROTEIN_LOCALIZATION	GO_ESTABLISHMENT_OF_LOCALIZATION_IN_CELL	GO_RNA_BINDING
+	4.6093	2.53858	P42336;C9JAM9	P42336	Phosphatidylinositol 4,5-bisphosphate 3-kinase catalytic subunit alpha isoform	PIK3CA		6164	RPL34	ribosomal protein L34	GO_ESTABLISHMENT_OF_PROTEIN_LOCALIZATION	GO_PROTEIN_LOCALIZATION	GO_ESTABLISHMENT_OF_LOCALIZATION_IN_CELL	GO_RNA_BINDING
+	2.48419	0.938951	P45974;P45974-2;F5H571	P45974;P45974-2	Ubiquitin carboxyl-terminal hydrolase 5	USP5		6726	SRP9	signal recognition particle 9kDa	GO_ESTABLISHMENT_OF_PROTEIN_LOCALIZATION	GO_PROTEIN_LOCALIZATION	GO_ESTABLISHMENT_OF_LOCALIZATION_IN_CELL	GO_RNA_BINDING
+	3.19585	1.32779	P46781;B5MCT8;C9JM19;F2Z3C0;A8MXK4	P46781;B5MCT8;C9JM19	40S ribosomal protein S9	RPS9		51095	TRNT1	tRNA nucleotidyl transferase, CCA-adding, 1	GO_ESTABLISHMENT_OF_PROTEIN_LOCALIZATION	GO_PROTEIN_LOCALIZATION	GO_ESTABLISHMENT_OF_LOCALIZATION_IN_CELL	GO_RNA_BINDING
+	2.06161	1.04296	P46934-4;P46934;P46934-2;P46934-3;H0Y8X6;H0Y8H4	P46934-4;P46934;P46934-2;P46934-3;H0Y8X6	E3 ubiquitin-protein ligase NEDD4	NEDD4		1314	COPA	coatomer protein complex, subunit alpha	GO_ESTABLISHMENT_OF_PROTEIN_LOCALIZATION	GO_PROTEIN_LOCALIZATION	GO_ESTABLISHMENT_OF_LOCALIZATION_IN_CELL
+	2.19546	1.72905	P46937;P46937-9;P46937-2;P46937-6;P46937-7;P46937-8;P46937-3;P46937-5;P46937-4;H0YCI3;Q86UL8;H7C4S7;A0A0D9SGF2;A0A0D9SET0;A0A0D9SGF8;A0A0D9SEY4;E7EWI0;A0A0E3D6M1;A0A0D9SGI1;Q86UL8-2	P46937;P46937-9;P46937-2;P46937-6;P46937-7;P46937-8;P46937-3;P46937-5;P46937-4;H0YCI3	Transcriptional coactivator YAP1	YAP1		5862	RAB2A	RAB2A, member RAS oncogene family	GO_ESTABLISHMENT_OF_PROTEIN_LOCALIZATION	GO_PROTEIN_LOCALIZATION	GO_ESTABLISHMENT_OF_LOCALIZATION_IN_CELL
+	3.04897	0.92369	P48147	P48147	Prolyl endopeptidase	PREP		163	AP2B1	adaptor-related protein complex 2, beta 1 subunit	GO_ESTABLISHMENT_OF_PROTEIN_LOCALIZATION	GO_PROTEIN_LOCALIZATION	GO_ESTABLISHMENT_OF_LOCALIZATION_IN_CELL
+	2.20523	1.40523	P48163;P48163-2	P48163;P48163-2	NADP-dependent malic enzyme	ME1		7533	YWHAH	tyrosine 3-monooxygenase/tryptophan 5-monooxygenase activation protein, eta polypeptide	GO_ESTABLISHMENT_OF_PROTEIN_LOCALIZATION	GO_PROTEIN_LOCALIZATION	GO_ESTABLISHMENT_OF_LOCALIZATION_IN_CELL
+	2.49346	1.69055	P48681	P48681	Nestin	NES		10527	IPO7	importin 7	GO_ESTABLISHMENT_OF_PROTEIN_LOCALIZATION	GO_PROTEIN_LOCALIZATION	GO_ESTABLISHMENT_OF_LOCALIZATION_IN_CELL
+	1.81592	4.63879	P49207	P49207	60S ribosomal protein L34	RPL34		4734	NEDD4	neural precursor cell expressed, developmentally down-regulated 4	GO_ESTABLISHMENT_OF_PROTEIN_LOCALIZATION	GO_PROTEIN_LOCALIZATION	GO_ESTABLISHMENT_OF_LOCALIZATION_IN_CELL
+	2.43201	1.17634	P49407;P49407-2;E9PM35;H0YET9;I3L0V6	P49407;P49407-2;E9PM35	Beta-arrestin-1	ARRB1		5878	RAB5C	RAB5C, member RAS oncogene family	GO_ESTABLISHMENT_OF_PROTEIN_LOCALIZATION	GO_PROTEIN_LOCALIZATION	GO_ESTABLISHMENT_OF_LOCALIZATION_IN_CELL
+	3.00632	2.12363	P49458;E9PE20;P49458-2	P49458;E9PE20;P49458-2	Signal recognition particle 9 kDa protein	SRP9		57617	VPS18	vacuolar protein sorting 18 homolog (S. cerevisiae)	GO_ESTABLISHMENT_OF_PROTEIN_LOCALIZATION	GO_PROTEIN_LOCALIZATION	GO_ESTABLISHMENT_OF_LOCALIZATION_IN_CELL
+	2.33931	1.77814	P49720;A0A087WUL2;A0A087WXQ8;A0A087WY10	P49720;A0A087WUL2;A0A087WXQ8;A0A087WY10	Proteasome subunit beta type-3	PSMB3		1315	COPB1	coatomer protein complex, subunit beta 1	GO_ESTABLISHMENT_OF_PROTEIN_LOCALIZATION	GO_PROTEIN_LOCALIZATION	GO_ESTABLISHMENT_OF_LOCALIZATION_IN_CELL
+	2.75605	2.54413	P50135;P50135-2;P50135-3	P50135	Histamine N-methyltransferase	HNMT		9570	GOSR2	golgi SNAP receptor complex member 2	GO_ESTABLISHMENT_OF_PROTEIN_LOCALIZATION	GO_PROTEIN_LOCALIZATION	GO_ESTABLISHMENT_OF_LOCALIZATION_IN_CELL
+	1.61246	3.64279	P50225;H3BRY5;P50226;P50225-2;H3BQX5;E9PKW4;E9PKR8;E9PM76	P50225;H3BRY5;P50226;P50225-2	Sulfotransferase 1A1;Sulfotransferase;Sulfotransferase 1A2	SULT1A1;SULT1A2		9559	VPS26A	vacuolar protein sorting 26 homolog A (S. pombe)	GO_ESTABLISHMENT_OF_PROTEIN_LOCALIZATION	GO_PROTEIN_LOCALIZATION	GO_ESTABLISHMENT_OF_LOCALIZATION_IN_CELL
+	2.99251	1.80322	P50453	P50453	Serpin B9	SERPINB9		160	AP2A1	adaptor-related protein complex 2, alpha 1 subunit	GO_ESTABLISHMENT_OF_PROTEIN_LOCALIZATION	GO_PROTEIN_LOCALIZATION	GO_ESTABLISHMENT_OF_LOCALIZATION_IN_CELL
+	3.28671	1.52517	P50454;E9PPV6;E9PR70;E9PK86;E9PMI5;E9PKH2;E9PNX1;E9PJH8;E9PIG2;E9PRS3;E9PQ34;H0YEP8;E9PLA6	P50454;E9PPV6;E9PR70;E9PK86;E9PMI5	Serpin H1	SERPINH1		9230	RAB11B	RAB11B, member RAS oncogene family	GO_ESTABLISHMENT_OF_PROTEIN_LOCALIZATION	GO_PROTEIN_LOCALIZATION	GO_ESTABLISHMENT_OF_LOCALIZATION_IN_CELL
+	2.79042	1.45686	P51148;P51148-2;K7ERI8;K7ERQ8;F8VVK3;F8VWU4;K7ENY4;F8VVZ0;F8VSF8;K7EIP6;F8WCY6;F8WD79;F8VPW9;F8VWZ7	P51148;P51148-2;K7ERI8;K7ERQ8;F8VVK3	Ras-related protein Rab-5C	RAB5C		56681	SAR1A	SAR1 homolog A (S. cerevisiae)	GO_ESTABLISHMENT_OF_PROTEIN_LOCALIZATION	GO_PROTEIN_LOCALIZATION	GO_ESTABLISHMENT_OF_LOCALIZATION_IN_CELL
+	2.2694	1.11404	P51648;P51648-2;J3QRD1;I3L1M4;J3QS00;J3KTG1;C9JGJ2;I3L0X1;J3QKK9;J3KTD9;I3L2W1;K7EN73;P30838;P43353;P48448;E9PJV0;C9JMC5;I3L3I9;A8MYB8;E9PNN6;P43353-2	P51648;P51648-2;J3QRD1	Fatty aldehyde dehydrogenase	ALDH3A2		1212	CLTB	clathrin, light chain B	GO_ESTABLISHMENT_OF_PROTEIN_LOCALIZATION	GO_PROTEIN_LOCALIZATION	GO_ESTABLISHMENT_OF_LOCALIZATION_IN_CELL
+	2.09054	1.13948	P52566;F5H3P3;H0YGX7;F5H6Q0;F5H2R5	P52566;F5H3P3;H0YGX7;F5H6Q0;F5H2R5	Rho GDP-dissociation inhibitor 2	ARHGDIB		53407	STX18	syntaxin 18	GO_ESTABLISHMENT_OF_PROTEIN_LOCALIZATION	GO_PROTEIN_LOCALIZATION	GO_ESTABLISHMENT_OF_LOCALIZATION_IN_CELL
+	2.46785	1.28087	P53618;E9PP73;E9PP63;E9PKQ1	P53618;E9PP73	Coatomer subunit beta	COPB1		91949	COG7	component of oligomeric golgi complex 7	GO_ESTABLISHMENT_OF_PROTEIN_LOCALIZATION	GO_PROTEIN_LOCALIZATION	GO_ESTABLISHMENT_OF_LOCALIZATION_IN_CELL
+	2.44782	1.30773	P53621;P53621-2	P53621;P53621-2	Coatomer subunit alpha;Xenin;Proxenin	COPA		23431	AP4E1	adaptor-related protein complex 4, epsilon 1 subunit	GO_ESTABLISHMENT_OF_PROTEIN_LOCALIZATION	GO_PROTEIN_LOCALIZATION	GO_ESTABLISHMENT_OF_LOCALIZATION_IN_CELL
+	3.61776	2.87089	P56945;P56945-8;P56945-7;P56945-4;P56945-5;P56945-3;P56945-2;P56945-6	P56945;P56945-8;P56945-7;P56945-4;P56945-5;P56945-3;P56945-2;P56945-6	Breast cancer anti-estrogen resistance protein 1	BCAR1		967	CD63	CD63 molecule	GO_ESTABLISHMENT_OF_PROTEIN_LOCALIZATION	GO_PROTEIN_LOCALIZATION	GO_ESTABLISHMENT_OF_LOCALIZATION_IN_CELL
+	2.20582	3.25801	P60520;H3BSM5;H3BQ50;O95166;H6UMI1	P60520;H3BSM5	Gamma-aminobutyric acid receptor-associated protein-like 2	GABARAPL2		28952	CCDC22	coiled-coil domain containing 22	GO_ESTABLISHMENT_OF_PROTEIN_LOCALIZATION	GO_PROTEIN_LOCALIZATION	GO_ESTABLISHMENT_OF_LOCALIZATION_IN_CELL
+	3.2032	1.07088	P60866;P60866-2;E5RJX2;E5RIP1;G3XAN0	P60866;P60866-2;E5RJX2	40S ribosomal protein S20	RPS20		5476	CTSA	cathepsin A	GO_ESTABLISHMENT_OF_PROTEIN_LOCALIZATION	GO_PROTEIN_LOCALIZATION	GO_ESTABLISHMENT_OF_LOCALIZATION_IN_CELL
+	3.05068	0.952067	P60981;P60981-2;F6RFD5	P60981;P60981-2;F6RFD5	Destrin	DSTN		10971	YWHAQ	tyrosine 3-monooxygenase/tryptophan 5-monooxygenase activation protein, theta polypeptide	GO_ESTABLISHMENT_OF_PROTEIN_LOCALIZATION	GO_PROTEIN_LOCALIZATION	GO_ESTABLISHMENT_OF_LOCALIZATION_IN_CELL
+	1.74088	2.89507	P61009	P61009	Signal peptidase complex subunit 3	SPCS3		10526	IPO8	importin 8	GO_ESTABLISHMENT_OF_PROTEIN_LOCALIZATION	GO_PROTEIN_LOCALIZATION	GO_ESTABLISHMENT_OF_LOCALIZATION_IN_CELL
+	3.96611	0.672598	P61019;P61019-2;E9PKL7;H7C125;H0YD31;E9PE37;Q6PIK3	P61019;P61019-2;E9PKL7	Ras-related protein Rab-2A	RAB2A		3308	HSPA4	heat shock 70kDa protein 4	GO_ESTABLISHMENT_OF_PROTEIN_LOCALIZATION	GO_PROTEIN_LOCALIZATION	GO_ESTABLISHMENT_OF_LOCALIZATION_IN_CELL
+	4.11698	0.536903	P62241;Q5JR95	P62241;Q5JR95	40S ribosomal protein S8	RPS8		5593	PRKG2	protein kinase, cGMP-dependent, type II	GO_ESTABLISHMENT_OF_PROTEIN_LOCALIZATION	GO_PROTEIN_LOCALIZATION	GO_ESTABLISHMENT_OF_LOCALIZATION_IN_CELL
+	3.29541	2.62801	P62256;C9JZG9;C9JZY6;P62256-2;H7C4M9;C9J8Q9	P62256;C9JZG9;C9JZY6;P62256-2;H7C4M9;C9J8Q9	Ubiquitin-conjugating enzyme E2 H	UBE2H		22931	RAB18	RAB18, member RAS oncogene family	GO_ESTABLISHMENT_OF_PROTEIN_LOCALIZATION	GO_PROTEIN_LOCALIZATION	GO_ESTABLISHMENT_OF_LOCALIZATION_IN_CELL
+	2.04931	1.25951	P62328;CON__P21752	P62328	Thymosin beta-4;Hematopoietic system regulatory peptide	TMSB4X		581	BAX	BCL2-associated X protein	GO_ESTABLISHMENT_OF_PROTEIN_LOCALIZATION	GO_PROTEIN_LOCALIZATION	GO_ESTABLISHMENT_OF_LOCALIZATION_IN_CELL
+	2.32259	0.997526	P62701;A6NH36	P62701	40S ribosomal protein S4, X isoform	RPS4X		64400	AKTIP	AKT interacting protein	GO_ESTABLISHMENT_OF_PROTEIN_LOCALIZATION	GO_PROTEIN_LOCALIZATION	GO_ESTABLISHMENT_OF_LOCALIZATION_IN_CELL
+	2.69556	0.763749	P62753;A2A3R7;A2A3R5	P62753;A2A3R7;A2A3R5	40S ribosomal protein S6	RPS6		11345	GABARAPL2	GABA(A) receptor-associated protein-like 2	GO_ESTABLISHMENT_OF_PROTEIN_LOCALIZATION	GO_PROTEIN_LOCALIZATION	GO_ESTABLISHMENT_OF_LOCALIZATION_IN_CELL
+	3.04231	1.15737	P62805	P62805	Histone H4	HIST1H4A		57511	COG6	component of oligomeric golgi complex 6	GO_ESTABLISHMENT_OF_PROTEIN_LOCALIZATION	GO_PROTEIN_LOCALIZATION	GO_ESTABLISHMENT_OF_LOCALIZATION_IN_CELL
+	3.57925	1.30007	P62851	P62851	40S ribosomal protein S25	RPS25		23041	MON2	MON2 homolog (S. cerevisiae)	GO_ESTABLISHMENT_OF_PROTEIN_LOCALIZATION	GO_PROTEIN_LOCALIZATION	GO_ESTABLISHMENT_OF_LOCALIZATION_IN_CELL
+	2.38166	1.07147	P63010;P63010-2;A0A087X253;P63010-3;A0A087WU93;A0A087WZQ6;A0A087WYD1;K7ERB2;K7EN71;K7EJ01;K7EJX1;A0A087WXS3;K7EKZ5	P63010;P63010-2;A0A087X253;P63010-3;A0A087WU93;A0A087WZQ6;A0A087WYD1	AP-2 complex subunit beta	AP2B1		5894	RAF1	v-raf-1 murine leukemia viral oncogene homolog 1	GO_ESTABLISHMENT_OF_PROTEIN_LOCALIZATION	GO_PROTEIN_LOCALIZATION	GO_ESTABLISHMENT_OF_LOCALIZATION_IN_CELL
+	1.98554	2.30073	P63173;J3KT73;J3QL01;J3KSP2	P63173;J3KT73;J3QL01	60S ribosomal protein L38	RPL38		89941	RHOT2	ras homolog gene family, member T2	GO_ESTABLISHMENT_OF_PROTEIN_LOCALIZATION	GO_PROTEIN_LOCALIZATION	GO_ESTABLISHMENT_OF_LOCALIZATION_IN_CELL
+	2.67534	1.40276	P63244;J3KPE3;D6RAC2;H0Y8W2;H0YAF8;H0YAM7;D6REE5;D6RHH4;D6R9Z1;D6R9L0;D6RFX4;H0Y8R5;D6RBD0;D6RFZ9;H0Y9P0;D6RAU2;E9PD14;D6RHJ5;D6RGK8;D6R909;D6RDI0	P63244;J3KPE3;D6RAC2;H0Y8W2;H0YAF8;H0YAM7;D6REE5;D6RHH4;D6R9Z1;D6R9L0;D6RFX4	Guanine nucleotide-binding protein subunit beta-2-like 1;Guanine nucleotide-binding protein subunit beta-2-like 1, N-terminally processed	GNB2L1		5962	RDX	radixin	GO_ESTABLISHMENT_OF_PROTEIN_LOCALIZATION	GO_PROTEIN_LOCALIZATION		GO_RNA_BINDING
+	1.86141	1.45205	P67936-2;K7ENT6;K7ERG3;K7ELP0	P67936-2;K7ENT6;K7ERG3	Tropomyosin alpha-4 chain	TPM4		7037	TFRC	transferrin receptor (p90, CD71)	GO_ESTABLISHMENT_OF_PROTEIN_LOCALIZATION	GO_PROTEIN_LOCALIZATION		GO_RNA_BINDING
+	3.02996	0.940125	P68366;P68366-2;C9JEV8;C9JQ00;C9JJQ8;C9JDL2	P68366;P68366-2	Tubulin alpha-4A chain	TUBA4A		6238	RRBP1	ribosome binding protein 1 homolog 180kDa (dog)	GO_ESTABLISHMENT_OF_PROTEIN_LOCALIZATION	GO_PROTEIN_LOCALIZATION		GO_RNA_BINDING
+	3.1475	1.47048	P83436	P83436	Conserved oligomeric Golgi complex subunit 7	COG7		51382	ATP6V1D	ATPase, H+ transporting, lysosomal 34kDa, V1 subunit D	GO_ESTABLISHMENT_OF_PROTEIN_LOCALIZATION	GO_PROTEIN_LOCALIZATION
+	2.78755	2.40958	P98082;P98082-3;P98082-2;D6REB1;D6RIA5;D6RFF7	P98082;P98082-3;P98082-2	Disabled homolog 2	DAB2		1956	EGFR	epidermal growth factor receptor	GO_ESTABLISHMENT_OF_PROTEIN_LOCALIZATION	GO_PROTEIN_LOCALIZATION
+	1.67819	2.72242	Q00013;Q00013-3;Q00013-2;C9J9J4;A8MTH1;C9JB34;A6NFY0;F8WC84;F8WDV6	Q00013;Q00013-3;Q00013-2;C9J9J4;A8MTH1	55 kDa erythrocyte membrane protein	MPP1		402	ARL2	ADP-ribosylation factor-like 2	GO_ESTABLISHMENT_OF_PROTEIN_LOCALIZATION	GO_PROTEIN_LOCALIZATION
+	2.23595	0.869447	Q01813;Q01813-2;B1APP6;B1APP8;Q5VSR5;H0Y757;V9GYV7;V9GY25;H0Y3Y3	Q01813;Q01813-2	ATP-dependent 6-phosphofructokinase, platelet type	PFKP		523	ATP6V1A	ATPase, H+ transporting, lysosomal 70kDa, V1 subunit A	GO_ESTABLISHMENT_OF_PROTEIN_LOCALIZATION	GO_PROTEIN_LOCALIZATION
+	3.00377	0.87507	Q02878;F8VZ45;U3KQR5;F8VR69;F8VZA3;F8VWR1;F8VU16	Q02878	60S ribosomal protein L6	RPL6		2987	GUK1	guanylate kinase 1	GO_ESTABLISHMENT_OF_PROTEIN_LOCALIZATION	GO_PROTEIN_LOCALIZATION
+	2.92593	0.597792	Q04637;Q04637-3;Q04637-5;Q04637-4;Q04637-9;Q04637-6;C9JF13;C9J6B6	Q04637;Q04637-3;Q04637-5;Q04637-4;Q04637-9;Q04637-6;C9JF13	Eukaryotic translation initiation factor 4 gamma 1	EIF4G1		6009	RHEB	Ras homolog enriched in brain	GO_ESTABLISHMENT_OF_PROTEIN_LOCALIZATION	GO_PROTEIN_LOCALIZATION
+	2.44829	0.991774	Q04917;A2IDB2;F8WEB6;A2IDB1	Q04917;A2IDB2	14-3-3 protein eta	YWHAH		408	ARRB1	arrestin, beta 1	GO_ESTABLISHMENT_OF_PROTEIN_LOCALIZATION	GO_PROTEIN_LOCALIZATION
+	2.85835	2.6119	Q06481;Q06481-3;Q06481-6;Q06481-5;Q06481-4;Q06481-2;E9PK76;E9PQS3;E9PSC7	Q06481;Q06481-3;Q06481-6;Q06481-5;Q06481-4;Q06481-2	Amyloid-like protein 2	APLP2		1601	DAB2	disabled homolog 2, mitogen-responsive phosphoprotein (Drosophila)	GO_ESTABLISHMENT_OF_PROTEIN_LOCALIZATION	GO_PROTEIN_LOCALIZATION
+	3.99463	3.76294	Q07812;Q07812-2;Q07812-8;Q07812-5;Q07812-7;K4JQN1;I6LPK7;Q07812-6;Q07812-4;H0YA56	Q07812;Q07812-2;Q07812-8;Q07812-5;Q07812-7;K4JQN1	Apoptosis regulator BAX	BAX		55054	ATG16L1	ATG16 autophagy related 16-like 1 (S. cerevisiae)	GO_ESTABLISHMENT_OF_PROTEIN_LOCALIZATION	GO_PROTEIN_LOCALIZATION
+	1.96164	1.41271	Q07960;H0YE29;E9PNR6	Q07960;H0YE29;E9PNR6	Rho GTPase-activating protein 1	ARHGAP1		285282	RABL3	RAB, member of RAS oncogene family-like 3	GO_ESTABLISHMENT_OF_PROTEIN_LOCALIZATION	GO_PROTEIN_LOCALIZATION
+	2.03676	2.29379	Q08431;F5GZN3;Q08431-2;X6R3G6;Q08431-3;H0YKS8;A0A087WUV5	Q08431;F5GZN3;Q08431-2;X6R3G6;Q08431-3;H0YKS8	Lactadherin;Lactadherin short form;Medin	MFGE8		23224	SYNE2	spectrin repeat containing, nuclear envelope 2		GO_PROTEIN_LOCALIZATION	GO_ESTABLISHMENT_OF_LOCALIZATION_IN_CELL
+	2.57341	1.07804	Q08722;Q08722-3;Q08722-2;Q08722-4;H7BYS8	Q08722;Q08722-3;Q08722-2;Q08722-4	Leukocyte surface antigen CD47	CD47		57679	ALS2	amyotrophic lateral sclerosis 2 (juvenile)		GO_PROTEIN_LOCALIZATION	GO_ESTABLISHMENT_OF_LOCALIZATION_IN_CELL
+	2.20856	0.94393	Q12988	Q12988	Heat shock protein beta-3	HSPB3		1495	CTNNA1	catenin (cadherin-associated protein), alpha 1, 102kDa		GO_PROTEIN_LOCALIZATION		GO_RNA_BINDING
+	2.3525	1.2836	Q13162;H7C3T4;A6NJJ0;A6NG45	Q13162;H7C3T4	Peroxiredoxin-4	PRDX4		2317	FLNB	filamin B, beta		GO_PROTEIN_LOCALIZATION		GO_RNA_BINDING
+	2.18062	1.16639	Q13237;Q13237-2;B7ZA25	Q13237;Q13237-2	cGMP-dependent protein kinase 2	PRKG2		3689	ITGB2	integrin, beta 2 (complement component 3 receptor 3 and 4 subunit)		GO_PROTEIN_LOCALIZATION
+	3.19937	0.624999	Q13310-3;Q13310;Q13310-2;B1ANR0;H0Y5F5;H0YEU6;H0YCC8;H0YEQ8;B1ANR1;H0Y6X6;H0YER0;P0CB38	Q13310-3;Q13310;Q13310-2;B1ANR0;H0Y5F5	Polyadenylate-binding protein 4;Polyadenylate-binding protein	PABPC4		11124	FAF1	Fas (TNFRSF6) associated factor 1		GO_PROTEIN_LOCALIZATION
+	2.64933	2.3955	Q13573;G3V3A4;G3V4X8;G3V5R3	Q13573;G3V3A4;G3V4X8	SNW domain-containing protein 1	SNW1		1778	DYNC1H1	dynein, cytoplasmic 1, heavy chain 1			GO_ESTABLISHMENT_OF_LOCALIZATION_IN_CELL	GO_RNA_BINDING
+	2.50246	1.09702	Q13576;F5H7S7;E7EWC2;Q13576-3;Q13576-2;D6R939;E9PDT6;D6RDK8;D6R999;D6RGC6	Q13576;F5H7S7;E7EWC2;Q13576-3;Q13576-2;D6R939	Ras GTPase-activating-like protein IQGAP2	IQGAP2		11151	CORO1A	coronin, actin binding protein, 1A			GO_ESTABLISHMENT_OF_LOCALIZATION_IN_CELL	GO_RNA_BINDING
+	2.92446	3.34683	Q13641	Q13641	Trophoblast glycoprotein	TPBG		53981	CPSF2	cleavage and polyadenylation specific factor 2, 100kDa			GO_ESTABLISHMENT_OF_LOCALIZATION_IN_CELL	GO_RNA_BINDING
+	2.75941	0.792076	Q14008;Q14008-2;Q14008-3;H0YDX5;E9PQH5;H0YCF6;H0YEK7	Q14008;Q14008-2;Q14008-3	Cytoskeleton-associated protein 5	CKAP5		10525	HYOU1	hypoxia up-regulated 1			GO_ESTABLISHMENT_OF_LOCALIZATION_IN_CELL
+	3.54844	0.547749	Q14204;H0YJ21	Q14204	Cytoplasmic dynein 1 heavy chain 1	DYNC1H1		27032	ATP2C1	ATPase, Ca++ transporting, type 2C, member 1			GO_ESTABLISHMENT_OF_LOCALIZATION_IN_CELL
+	1.92182	2.22914	Q14376;Q5QPP1;A0A0E3D6K8;Q5QPP3;Q5QPP4;Q14376-2;Q5QPP9	Q14376;Q5QPP1;A0A0E3D6K8;Q5QPP3;Q5QPP4;Q14376-2	UDP-glucose 4-epimerase	GALE		6709	SPTAN1	spectrin, alpha, non-erythrocytic 1 (alpha-fodrin)			GO_ESTABLISHMENT_OF_LOCALIZATION_IN_CELL
+	2.97511	2.67179	Q14558;Q14558-2;B4DP31;C9J168;C9JUN4;C9JKT9;C9JNQ3	Q14558;Q14558-2;B4DP31;C9J168	Phosphoribosyl pyrophosphate synthase-associated protein 1	PRPSAP1		1783	DYNC1LI2	dynein, cytoplasmic 1, light intermediate chain 2			GO_ESTABLISHMENT_OF_LOCALIZATION_IN_CELL
+	4.75653	2.98929	Q14693;Q14693-3;Q14693-5;Q14693-2;Q14693-7;Q14693-4;A0A0A0MS66;Q14693-6;C9IYP2	Q14693;Q14693-3;Q14693-5;Q14693-2;Q14693-7;Q14693-4	Phosphatidate phosphatase LPIN1	LPIN1		261729	STEAP2	STEAP family member 2, metalloreductase			GO_ESTABLISHMENT_OF_LOCALIZATION_IN_CELL
+	3.42299	0.760144	Q14697-2;E9PKU7;E9PNH1	Q14697-2;E9PKU7	Neutral alpha-glucosidase AB	GANAB		29959	NRBP1	nuclear receptor binding protein 1			GO_ESTABLISHMENT_OF_LOCALIZATION_IN_CELL
+	2.84306	1.37493	Q15006;H0YAS9;E5RGJ2	Q15006	ER membrane protein complex subunit 2	EMC2		8697	CDC23	cell division cycle 23 homolog (S. cerevisiae)			GO_ESTABLISHMENT_OF_LOCALIZATION_IN_CELL
+	2.91519	4.1	Q15018	Q15018	BRISC complex subunit Abro1	FAM175B		215	ABCD1	ATP-binding cassette, sub-family D (ALD), member 1			GO_ESTABLISHMENT_OF_LOCALIZATION_IN_CELL
+	1.7784	2.38703	Q15063-5	Q15063-5	Periostin	POSTN		51422	PRKAG2	protein kinase, AMP-activated, gamma 2 non-catalytic subunit			GO_ESTABLISHMENT_OF_LOCALIZATION_IN_CELL
+	2.30888	1.09484	Q15172;Q15172-2	Q15172;Q15172-2	Serine/threonine-protein phosphatase 2A 56 kDa regulatory subunit alpha isoform	PPP2R5A		79594	MUL1	mitochondrial E3 ubiquitin protein ligase 1			GO_ESTABLISHMENT_OF_LOCALIZATION_IN_CELL
+	1.66861	2.44401	Q15382;C9J931;C9J469;F8WBL3	Q15382;C9J931	GTP-binding protein Rheb	RHEB		7846	TUBA1A	tubulin, alpha 1a			GO_ESTABLISHMENT_OF_LOCALIZATION_IN_CELL
+	2.21809	0.888314	Q15435;H7C003;C9JD73;Q15435-3;Q15435-2;B5MBZ8;C9J177;Q15435-5;Q15435-4;C9JRC4;H7C118;H7C3Q5	Q15435;H7C003;C9JD73;Q15435-3;Q15435-2;B5MBZ8;C9J177	Protein phosphatase 1 regulatory subunit 7	PPP1R7		3183	HNRNPC	heterogeneous nuclear ribonucleoprotein C (C1/C2)				GO_RNA_BINDING
+	2.07122	1.94455	Q15526;Q15526-2;A0A087WYS9	Q15526;Q15526-2;A0A087WYS9	Surfeit locus protein 1	SURF1		3276	PRMT1	protein arginine methyltransferase 1				GO_RNA_BINDING
+	2.59812	0.65724	Q15907;Q15907-2;M0R2D0	Q15907;Q15907-2	Ras-related protein Rab-11B	RAB11B		6902	TBCA	tubulin folding cofactor A				GO_RNA_BINDING
+	1.95396	1.1592	Q16539;B4E0K5;Q16539-2;Q16539-3;Q16539-5;Q16539-4;E7EX54;B5TY33;H7C4E2	Q16539;B4E0K5;Q16539-2;Q16539-3;Q16539-5;Q16539-4	Mitogen-activated protein kinase 14	MAPK14		8470	SORBS2	sorbin and SH3 domain containing 2				GO_RNA_BINDING
+	2.51531	1.16839	Q1KMD3;H3BQZ7	Q1KMD3;H3BQZ7	Heterogeneous nuclear ribonucleoprotein U-like protein 2	HNRNPUL2;HNRNPUL2-BSCL2		7114	TMSB4X	thymosin beta 4, X-linked				GO_RNA_BINDING
+	2.61301	1.65378	Q32P28;Q32P28-4;Q32P28-3;H7C2W6;E2QRI1;Q32P28-2	Q32P28;Q32P28-4;Q32P28-3;H7C2W6	Prolyl 3-hydroxylase 1	LEPRE1		1981	EIF4G1	eukaryotic translation initiation factor 4 gamma, 1				GO_RNA_BINDING
+	2.93799	2.06905	Q3KQV9;Q3KQV9-2;A0A087X226	Q3KQV9;Q3KQV9-2	UDP-N-acetylhexosamine pyrophosphorylase-like protein 1	UAP1L1		8761	PABPC4	poly(A) binding protein, cytoplasmic 4 (inducible form)				GO_RNA_BINDING
+	3.35079	2.1126	Q3MIX3;E9PLF3;E9PJ20	Q3MIX3	Uncharacterized aarF domain-containing protein kinase 5	ADCK5		10399	GNB2L1	guanine nucleotide binding protein (G protein), beta polypeptide 2-like 1				GO_RNA_BINDING
+	2.88763	1.65095	Q4G0J3;Q4G0J3-3;H0YA82;Q4G0J3-2;D6R9Z6;D6RFF0	Q4G0J3;Q4G0J3-3;H0YA82;Q4G0J3-2	La-related protein 7	LARP7		9774	BCLAF1	BCL2-associated transcription factor 1				GO_RNA_BINDING
+	1.80258	1.58192	Q5HYI8;F8WF50;F8WDC7;C9JXM3;H7C533;F8WAX9	Q5HYI8;F8WF50;F8WDC7;C9JXM3	Rab-like protein 3	RABL3		219927	MRPL21	mitochondrial ribosomal protein L21				GO_RNA_BINDING
+	2.39492	2.00011	Q96JJ3;Q5JVZ5;Q96JJ3-3;H0YCM7;Q5JW01;Q5JVZ8;Q5JVZ4	Q96JJ3;Q5JVZ5;Q96JJ3-3;H0YCM7	Engulfment and cell motility protein 2	ELMO2		64975	MRPL41	mitochondrial ribosomal protein L41				GO_RNA_BINDING
+	1.96769	1.08887	Q5SW79;Q5SW79-2;H0Y2V6;Q5SW79-3;E7EWM2;E7EMW0;Q96L14;E5RIH6;E5RGW7;E5RJT5;E5RFU8;H0YB92;E5RG47;H0Y4T4	Q5SW79;Q5SW79-2;H0Y2V6;Q5SW79-3	Centrosomal protein of 170 kDa	CEP170		22938	SNW1	SNW domain containing 1				GO_RNA_BINDING
+	2.98216	0.692605	Q5T4S7;Q5T4S7-3;Q5T4S7-2;Q5T4S7-4;Q5T4S7-5;A0A0A0MSW0;X6R960;X6RE05;Q5TBN9;Q5T4S7-6	Q5T4S7;Q5T4S7-3;Q5T4S7-2;Q5T4S7-4	E3 ubiquitin-protein ligase UBR4	UBR4		51637	C14orf166	chromosome 14 open reading frame 166				GO_RNA_BINDING
+	2.29513	1.87929	Q6DKJ4;Q6DKJ4-3;I3L4V6;A0A0C4DGI2;Q6DKJ4-2;A0A0G2JQK5	Q6DKJ4;Q6DKJ4-3;I3L4V6	Nucleoredoxin	NXN		27044	SND1	staphylococcal nuclease and tudor domain containing 1				GO_RNA_BINDING
+	3.95293	1.17958	Q6P2E9;Q6P2E9-2;I3L2F4;I3L0V0;I3L3M2	Q6P2E9;Q6P2E9-2	Enhancer of mRNA-decapping protein 4	EDC4		51441	YTHDF2	YTH domain family, member 2				GO_RNA_BINDING
+	2.15952	1.97469	Q6UVK1	Q6UVK1	Chondroitin sulfate proteoglycan 4	CSPG4		9169	SCAF11	SR-related CTD-associated factor 11				GO_RNA_BINDING
+	2.39945	1.09899	Q6ZMZ3;Q6ZMZ3-2;G3V533;Q6ZMZ3-3	Q6ZMZ3;Q6ZMZ3-2;G3V533;Q6ZMZ3-3	Nesprin-3	SYNE3		51335	NGRN	neugrin, neurite outgrowth associated				GO_RNA_BINDING
+	4.33749	6.10829	Q71U36;Q71U36-2;F8VQQ4	Q71U36;Q71U36-2	Tubulin alpha-1A chain	TUBA1A		23193	GANAB	glucosidase, alpha; neutral AB				GO_RNA_BINDING
+	2.07517	0.960399	Q7KZF4;H7C597	Q7KZF4	Staphylococcal nuclease domain-containing protein 1	SND1		871	SERPINH1	serpin peptidase inhibitor, clade H (heat shock protein 47), member 1, (collagen binding protein 1)				GO_RNA_BINDING
+	2.83348	1.63619	Q7L4E1;Q7L4E1-3;Q7L4E1-2	Q7L4E1;Q7L4E1-3	Protein FAM73B	FAM73B		22913	RALY	RNA binding protein, autoantigenic (hnRNP-associated with lethal yellow homolog (mouse))				GO_RNA_BINDING
+	2.503	2.05899	Q7Z2W9;Q7Z2W9-2;F5H7V8;H3BUY0	Q7Z2W9;Q7Z2W9-2;F5H7V8;H3BUY0	39S ribosomal protein L21, mitochondrial	MRPL21		3069	HDLBP	high density lipoprotein binding protein				GO_RNA_BINDING
+	2.73023	1.23985	Q7Z392;Q7Z392-4;Q7Z392-3;D6RHE5;Q7Z392-2	Q7Z392;Q7Z392-4;Q7Z392-3;D6RHE5	Trafficking protein particle complex subunit 11	TRAPPC11		10973	ASCC3	activating signal cointegrator 1 complex subunit 3				GO_RNA_BINDING
+	2.80978	2.95732	Q7Z3U7;Q7Z3U7-2;Q7Z3U7-6;Q7Z3U7-5;F8VZV1;Q7Z3U7-3;F8VZV6;F8VQS2	Q7Z3U7;Q7Z3U7-2;Q7Z3U7-6;Q7Z3U7-5;F8VZV1	Protein MON2 homolog	MON2		56061	UBFD1	ubiquitin family domain containing 1				GO_RNA_BINDING
+	3.5072	2.71041	Q86TU7;Q6NXR6;Q86TU7-3;Q86TU7-2;C9K0W5	Q86TU7;Q6NXR6;Q86TU7-3;Q86TU7-2	Histone-lysine N-methyltransferase setd3	SETD3		23451	SF3B1	splicing factor 3b, subunit 1, 155kDa				GO_RNA_BINDING
+	2.07451	1.15513	Q86UX7;Q86UX7-2;F5H1C6;H0YFT5;F5H3I6	Q86UX7;Q86UX7-2;F5H1C6	Fermitin family homolog 3	FERMT3		51574	LARP7	La ribonucleoprotein domain family, member 7				GO_RNA_BINDING
+	2.53017	1.70199	Q8NBS9;Q86UY0;Q8NBS9-2	Q8NBS9;Q86UY0;Q8NBS9-2	Thioredoxin domain-containing protein 5	TXNDC5		55379	LRRC59	leucine rich repeat containing 59				GO_RNA_BINDING
+	1.87715	2.03214	Q86WV6;J3QTB1	Q86WV6;J3QTB1	Stimulator of interferon genes protein	TMEM173		8359	HIST1H4A	histone cluster 1, H4a				GO_RNA_BINDING
+	2.10719	0.88276	Q86X83;Q86X83-2;F8WBW1	Q86X83;Q86X83-2;F8WBW1	COMM domain-containing protein 2	COMMD2		253943	YTHDF3	YTH domain family, member 3				GO_RNA_BINDING
+	1.91129	1.38828	Q86YM7;Q86YM7-2;Q86YM6;Q86YM7-3	Q86YM7;Q86YM7-2;Q86YM6	Homer protein homolog 1	HOMER1		64318	NOC3L	nucleolar complex associated 3 homolog (S. cerevisiae)				GO_RNA_BINDING
+	4.90446	3.13892	Q8IVM0;Q8IVM0-2	Q8IVM0;Q8IVM0-2	Coiled-coil domain-containing protein 50	CCDC50		55299	BRIX1	BRX1, biogenesis of ribosomes, homolog (S. cerevisiae)				GO_RNA_BINDING
+	2.34076	2.6982	Q8IXI1;H3BST5;I3L2C6;H3BUX4;Q8IXI1-2;H3BU27;H3BMP9;H3BVI5	Q8IXI1;H3BST5;I3L2C6	Mitochondrial Rho GTPase 2	RHOT2		221092	HNRNPUL2	heterogeneous nuclear ribonucleoprotein U-like 2				GO_RNA_BINDING
+	3.77755	3.54279	Q8IXM3	Q8IXM3	39S ribosomal protein L41, mitochondrial	MRPL41		54954	FAM120C	family with sequence similarity 120C				GO_RNA_BINDING
+	2.74741	2.20955	Q8N0U4;C9JFL0;Q8N0U4-2;Q8N0U4-3	Q8N0U4;C9JFL0	Protein FAM185A	FAM185A		8891	EIF2B3	eukaryotic translation initiation factor 2B, subunit 3 gamma, 58kDa				GO_RNA_BINDING
+	3.19433	2.77325	Q8N0X7	Q8N0X7	Spartin	SPG20		1937	EEF1G	eukaryotic translation elongation factor 1 gamma				GO_RNA_BINDING
+	3.66284	2.30985	Q8N3C0;Q8N3C0-4;E5RFZ0;Q8N3C0-3	Q8N3C0	Activating signal cointegrator 1 complex subunit 3	ASCC3		4478	MSN	moesin				GO_RNA_BINDING
+	1.79261	1.90121	Q8N961;Q8N961-2	Q8N961;Q8N961-2	Ankyrin repeat and BTB/POZ domain-containing protein 2	ABTB2		3615	IMPDH2	IMP (inosine 5'-monophosphate) dehydrogenase 2				GO_RNA_BINDING
+	1.86068	3.16346	Q8TDN6	Q8TDN6	Ribosome biogenesis protein BRX1 homolog	BRIX1		23586	DDX58	DEAD (Asp-Glu-Ala-Asp) box polypeptide 58				GO_RNA_BINDING
+	2.03943	1.16916	Q8TDZ2;Q8TDZ2-4;Q8TDZ2-3;Q8TDZ2-2	Q8TDZ2;Q8TDZ2-4;Q8TDZ2-3;Q8TDZ2-2	Protein-methionine sulfoxide oxidase MICAL1	MICAL1		7528	YY1	YY1 transcription factor				GO_RNA_BINDING
+	3.27034	2.66911	Q8TE77;A0A087WWG1;Q8TE77-2;Q8TE77-3;E9PIT5;C9JUG3;Q8TE77-4;Q8TE77-5	Q8TE77;A0A087WWG1;Q8TE77-2;Q8TE77-3	Protein phosphatase Slingshot homolog 3	SSH3		334	APLP2	amyloid beta (A4) precursor-like protein 2
+	2.26761	5.63509	Q8WTT2	Q8WTT2	Nucleolar complex protein 3 homolog	NOC3L		10109	ARPC2	actin related protein 2/3 complex, subunit 2, 34kDa
+	2.17563	0.916647	Q8WXH0;Q8WXH0-2;G3V5X4;A0A0A0MRE3;A0A0C4DGK3;Q8WXH0-7;G3V4T3;Q8WXH0-13;Q8WXH0-3;Q8WXH0-4;A0A0C4DH87;Q8WXH0-10;G3V3D4;Q8WXH0-12;Q8WXH0-11;G3V5D3;G3V5N1;Q8WXH0-9;Q8WXH0-8;G3V403	Q8WXH0;Q8WXH0-2;G3V5X4;A0A0A0MRE3;A0A0C4DGK3	Nesprin-2	SYNE2		5806	PTX3	pentraxin 3, long
+	3.82799	1.20066	Q92598;Q92598-2;Q92598-3;Q92598-4;A0A0A0MSM0;Q5TBM3;R4GN69	Q92598;Q92598-2;Q92598-3;Q92598-4;A0A0A0MSM0	Heat shock protein 105 kDa	HSPH1		10808	HSPH1	heat shock 105kDa/110kDa protein 1
+	3.26122	0.7413	Q92973;Q92973-2;Q92973-3;E7EW37;S4R398;K7ENW1;K7ELC3	Q92973;Q92973-2;Q92973-3	Transportin-1	TNPO1		63916	ELMO2	engulfment and cell motility 2
+	2.56649	1.15385	Q93009;Q93009-3;H3BND8;F5H2X1;I3L2D8;H3BMF6;H3BUV0;H3BTM1;H3BRA2;H3BQD1	Q93009;Q93009-3;H3BND8	Ubiquitin carboxyl-terminal hydrolase 7;Ubiquitin carboxyl-terminal hydrolase	USP7		7450	VWF	von Willebrand factor
+	1.75644	2.85662	Q969N2;Q969N2-5;Q969N2-4;Q969N2-2;Q969N2-6;F6W983;Q969N2-3;B7Z7C5;H7C2Y2	Q969N2;Q969N2-5;Q969N2-4;Q969N2-2;Q969N2-6;F6W983	GPI transamidase component PIG-T	PIGT		5692	PSMB4	proteasome (prosome, macropain) subunit, beta type, 4
+	3.43595	3.86065	Q969V5	Q969V5	Mitochondrial ubiquitin ligase activator of NFKB 1	MUL1		5691	PSMB3	proteasome (prosome, macropain) subunit, beta type, 3
+	2.14795	1.05925	Q96AG4;I3L223	Q96AG4	Leucine-rich repeat-containing protein 59	LRRC59		4942	OAT	ornithine aminotransferase
+	1.73165	2.1433	Q96DP5;H3BTN9;Q96DP5-2	Q96DP5	Methionyl-tRNA formyltransferase, mitochondrial	MTFMT		2947	GSTM3	glutathione S-transferase mu 3 (brain)
+	3.12455	2.26925	Q96GG9;C9JVE2;C9J8R4;C9JRU6;C9J0B2;C9JUW4;F8WC32	Q96GG9;C9JVE2;C9J8R4	DCN1-like protein 1;DCN1-like protein	DCUN1D1		18	ABAT	4-aminobutyrate aminotransferase
+	2.05543	1.72425	Q96HP0;K7ESB7;K7EP51;K7EP20	Q96HP0	Dedicator of cytokinesis protein 6	DOCK6		5688	PSMA7	proteasome (prosome, macropain) subunit, alpha type, 7
+	2.6323	1.04215	Q96KP4;Q96KP4-2;J3QKT2;J3KSV5;A0A087WYZ1;J3QR27;J3QLU1;J3QKQ0;J3QRD0;J3QL02;J3QQN6;A0A087WVS2;J3KRD5;J3QRA8;J3QRH4;J3KSS4;J3QRP4	Q96KP4;Q96KP4-2;J3QKT2	Cytosolic non-specific dipeptidase	CNDP2		9958	USP15	ubiquitin specific peptidase 15
+	2.65673	1.67265	Q96Q11;Q96Q11-2;C9JRS7;F8W8C3;Q96Q11-3	Q96Q11;Q96Q11-2	CCA tRNA nucleotidyltransferase 1, mitochondrial	TRNT1		2170	FABP3	fatty acid binding protein 3, muscle and heart (mammary-derived growth inhibitor)
+	2.48213	1.1003	Q96Q42;H0Y696;Q96Q42-3;Q96Q42-2;J3KQ43;J3KQ33	Q96Q42	Alsin	ALS2		2517	FUCA1	fucosidase, alpha-L- 1, tissue
+	2.89943	3.81249	Q99969;C9J8S2	Q99969;C9J8S2	Retinoic acid receptor responder protein 2	RARRES2		4707	NDUFB1	NADH dehydrogenase (ubiquinone) 1 beta subcomplex, 1, 7kDa
+	1.86118	1.26525	Q9BSJ8-2	Q9BSJ8-2	Extended synaptotagmin-1	ESYT1		10549	PRDX4	peroxiredoxin 4
+	2.84526	2.7104	Q9BUH6	Q9BUH6	Protein PAXX	C9orf142		5033	P4HA1	prolyl 4-hydroxylase, alpha polypeptide I
+	1.94143	1.4817	Q9BUP0;A0A087X1Z2;Q9BUP0-2;C9JTV4;Q8WYH2;H7C0I0	Q9BUP0;A0A087X1Z2;Q9BUP0-2;C9JTV4;Q8WYH2	EF-hand domain-containing protein D1	EFHD1;PP1187		56954	NIT2	nitrilase family, member 2
+	1.73561	2.68296	Q9BUT1;Q9BUT1-2;D6R9U8;D6RIR6;D6RFG2;Q9BUT1-3;D6RBF6;D6R9P2	Q9BUT1;Q9BUT1-2;D6R9U8;D6RIR6	3-hydroxybutyrate dehydrogenase type 2	BDH2		4354	MPP1	membrane protein, palmitoylated 1, 55kDa
+	1.8559	1.41091	Q9BZ67;Q9BZ67-2;E9PS62;Q9BZ67-3;Q9BZ68;E9PRP1	Q9BZ67;Q9BZ67-2;E9PS62;Q9BZ67-3;Q9BZ68	FERM domain-containing protein 8;Putative FERM domain-containing protein FRMD8P1	FRMD8;FRMD8P1		4338	MOCS2	molybdenum cofactor synthesis 2
+	2.44988	1.49519	Q9C0D5;Q9C0D5-2;A0A0A0MSM4	Q9C0D5;Q9C0D5-2	Protein TANC1	TANC1		4199	ME1	malic enzyme 1, NADP(+)-dependent, cytosolic
+	3.29563	1.26592	Q9GZS3;H0YN81;H0YL19;H0YMF9;H3BQA8;H0YLA1;H0YM76	Q9GZS3;H0YN81;H0YL19;H0YMF9	WD repeat-containing protein 61;WD repeat-containing protein 61, N-terminally processed	WDR61		4708	NDUFB2	NADH dehydrogenase (ubiquinone) 1 beta subcomplex, 2, 8kDa
+	2.92019	1.41046	Q9H1I8;B1AH59;Q9H1I8-3;Q9H1I8-2	Q9H1I8;B1AH59;Q9H1I8-3	Activating signal cointegrator 1 complex subunit 2	ASCC2		5577	PRKAR2B	protein kinase, cAMP-dependent, regulatory, type II, beta
+	2.09578	2.90275	Q9H3G5;H7C0X5;H7C218;A0A087WVP6;A0A087WXJ9;C9JLV0;C9J6L4;C9JI22	Q9H3G5;H7C0X5;H7C218;A0A087WVP6	Probable serine carboxypeptidase CPVL	CPVL		5510	PPP1R7	protein phosphatase 1, regulatory subunit 7
+	3.10834	2.49563	Q9H425;Q9H425-3;Q9H425-2;E5RI90;E5RFY9	Q9H425;Q9H425-3;Q9H425-2;E5RI90	Uncharacterized protein C1orf198	C1orf198		9070	ASH2L	ash2 (absent, small, or homeotic)-like (Drosophila)
+	2.09433	1.97265	Q9H8T0;Q9H8T0-2;H3BM79	Q9H8T0;Q9H8T0-2;H3BM79	AKT-interacting protein	AKTIP		80349	WDR61	WD repeat domain 61
+	2.20988	1.53115	Q9H9Q2;Q9H9Q2-3;A0A087X1P5;J3KQ34;J3KQ41;J3QT95;J3QT73;Q9H9Q2-2;J3KQV6;J3QT67;J3QT66;J3QT69;J3QT50;J3QT43	Q9H9Q2;Q9H9Q2-3;A0A087X1P5;J3KQ34;J3KQ41;J3QT95;J3QT73;Q9H9Q2-2	COP9 signalosome complex subunit 7b	COPS7B		1432	MAPK14	mitogen-activated protein kinase 14
+	2.68116	1.05558	Q9HC21;Q9HC21-2;J3KRY6;J3QLV3;J3KSI7;J3QL84;J3KS44;J3QS02;J3KSB1;J3KTL0	Q9HC21;Q9HC21-2;J3KRY6	Mitochondrial thiamine pyrophosphate carrier	SLC25A19		8295	TRRAP	transformation/transcription domain-associated protein
+	2.11158	1.05299	Q9HC38-2;Q9HC38;F6TLX2;I3L3Q4;Q9HC38-3;I3L1I0;I3L1F4;I3NI27;I3NI24;I3L2C2;I3L277	Q9HC38-2;Q9HC38;F6TLX2;I3L3Q4	Glyoxalase domain-containing protein 4	GLOD4		7162	TPBG	trophoblast glycoprotein
+	3.52468	2.64843	Q9HCN8	Q9HCN8	Stromal cell-derived factor 2-like protein 1	SDF2L1		25875	LETMD1	LETM1 domain containing 1
+	3.44897	2.05969	Q9NP72;Q9NP72-2;A0A087X163;H0Y6T8;Q5W0J0;Q9NP72-3	Q9NP72;Q9NP72-2;A0A087X163;H0Y6T8;Q5W0J0;Q9NP72-3	Ras-related protein Rab-18	RAB18		51031	GLOD4	glyoxalase domain containing 4
+	2.5291	2.23908	Q9NPE2;Q9NPE2-3	Q9NPE2	Neugrin	NGRN		10617	STAMBP	STAM binding protein
+	2.19524	1.34478	Q9NQR4;H7C579;F8WF70	Q9NQR4;H7C579	Omega-amidase NIT2	NIT2		4121	MAN1A1	mannosidase, alpha, class 1A, member 1
+	2.05145	1.55091	Q9NR19;Q9NR19-2;F8WCJ4;C9JXD9;C9IYL0;B4DEH9;C9JY31;F8WDJ9;C9J7L5	Q9NR19;Q9NR19-2	Acetyl-coenzyme A synthetase, cytoplasmic	ACSS2		5550	PREP	prolyl endopeptidase
+	3.04637	1.29926	Q9NR31;Q9NR31-2;H0Y5E8;Q5SQT8;X1WI22	Q9NR31;Q9NR31-2;H0Y5E8	GTP-binding protein SAR1a	SAR1A		55361	PI4K2A	phosphatidylinositol 4-kinase type 2 alpha
+	2.4217	0.967785	Q9NR50;Q9NR50-3;Q9NR50-2;H0Y580;A0A0D9SEN0	Q9NR50;Q9NR50-3;Q9NR50-2	Translation initiation factor eIF-2B subunit gamma	EIF2B3		5290	PIK3CA	phosphoinositide-3-kinase, catalytic, alpha polypeptide
+	2.17713	0.814896	Q9NRZ7;Q9NRZ7-2;Q9NRZ7-3;C9JL26;C9J184	Q9NRZ7;Q9NRZ7-2;Q9NRZ7-3	1-acyl-sn-glycerol-3-phosphate acyltransferase gamma	AGPAT3		4240	MFGE8	milk fat globule-EGF factor 8 protein
+	4.23111	2.68426	Q9NUY8;Q9NUY8-2;E9PGE5;C9IZ32;C9JAM5	Q9NUY8;Q9NUY8-2;E9PGE5	TBC1 domain family member 23	TBC1D23		961	CD47	CD47 molecule
+	3.10069	2.73946	Q9NX00	Q9NX00	Transmembrane protein 160	TMEM160		9948	WDR1	WD repeat domain 1
+	3.22024	3.29031	Q9NX05;F8W881;Q9NX05-2	Q9NX05;F8W881	Constitutive coactivator of PPAR-gamma-like protein 2	FAM120C		10093	ARPC4	actin related protein 2/3 complex, subunit 4, 20kDa
+	2.223	2.19011	Q9NYF8;Q9NYF8-2;Q9NYF8-4;Q9NYF8-3;E9PK91;E9PK09;E9PQN2;E9PKI6;E9PJA7;H0YF14;H0YF00;H0YF63	Q9NYF8;Q9NYF8-2;Q9NYF8-4;Q9NYF8-3;E9PK91;E9PK09;E9PQN2;E9PKI6;E9PJA7	Bcl-2-associated transcription factor 1	BCLAF1		7277	TUBA4A	tubulin, alpha 4a
+	1.88305	1.58803	Q9NZL4;Q9NZL4-3;Q9NZL4-2;K7EL16;K7EN20;K7ERT9;K7EKM6;K7EMM7	Q9NZL4;Q9NZL4-3;Q9NZL4-2	Hsp70-binding protein 1	HSPBP1		58513	EPS15L1	epidermal growth factor receptor pathway substrate 15-like 1
+	5.20001	1.27117	Q9P000;Q9P000-2;E9PJ95	Q9P000;Q9P000-2	COMM domain-containing protein 9	COMMD9		6678	SPARC	secreted protein, acidic, cysteine-rich (osteonectin)
+	2.53393	0.846476	Q9P253;H0YMC9	Q9P253	Vacuolar protein sorting-associated protein 18 homolog	VPS18		6414	SEPP1	selenoprotein P, plasma, 1
+	3.44704	2.59125	Q9P2I0;H0YJF4;G3V3T7	Q9P2I0	Cleavage and polyadenylation specificity factor subunit 2	CPSF2		3092	HIP1	huntingtin interacting protein 1
+	3.21123	0.872165	Q9UBC2;Q9UBC2-2;Q9UBC2-3;M0R165;Q9UBC2-4;M0R2S2;M0R3I1;M0R1V5;M0QX30;K7EJR2;M0R330	Q9UBC2;Q9UBC2-2;Q9UBC2-3;M0R165;Q9UBC2-4;M0R2S2	Epidermal growth factor receptor substrate 15-like 1	EPS15L1		23048	FNBP1	formin binding protein 1
+	1.78474	1.62337	Q9UDY4;C9JUL4	Q9UDY4	DnaJ homolog subfamily B member 4	DNAJB4		1793	DOCK1	dedicator of cytokinesis 1
+	2.62353	1.16341	Q9UHY1;F8W6G1;C9JHZ6	Q9UHY1;F8W6G1	Nuclear receptor-binding protein	NRBP1		5919	RARRES2	retinoic acid receptor responder (tazarotene induced) 2
+	2.37981	1.97165	Q9UJX2;Q9UJX2-3	Q9UJX2;Q9UJX2-3	Cell division cycle protein 23 homolog	CDC23		81567	TXNDC5	thioredoxin domain containing 5 (endoplasmic reticulum)
+	3.03687	0.983693	Q9UKM9;Q9UKM9-2;Q5QPL9;Q5QPM0;Q5QPM1;Q5QPM2	Q9UKM9;Q9UKM9-2;Q5QPL9;Q5QPM0;Q5QPM1	RNA-binding protein Raly	RALY		1312	COMT	catechol-O-methyltransferase
+	1.71565	6.61026	Q9UKX3	Q9UKX3	Myosin-13	MYH13		5685	PSMA4	proteasome (prosome, macropain) subunit, alpha type, 4
+	2.98599	1.16866	Q9UNM6;J3KNQ3;A0A087WUL9;Q9UNM6-2;E9PL38;H0YD73;E9PQG3;E9PPD2;F8W8J6	Q9UNM6;J3KNQ3;A0A087WUL9;Q9UNM6-2;E9PL38;H0YD73	26S proteasome non-ATPase regulatory subunit 13	PSMD13		5684	PSMA3	proteasome (prosome, macropain) subunit, alpha type, 3
+	3.06939	3.19616	Q9UNN5;Q9UNN5-2;B1ANM7;B3KT28	Q9UNN5;Q9UNN5-2;B1ANM7;B3KT28	FAS-associated factor 1	FAF1		435	ASL	argininosuccinate lyase
+	5.01522	4.26423	Q9UPM8;Q9UPM8-2	Q9UPM8;Q9UPM8-2	AP-4 complex subunit epsilon-1	AP4E1		1464	CSPG4	chondroitin sulfate proteoglycan 4
+	3.25385	0.880642	Q9Y224;G3V4C6;H0YJB9;G3V4E7	Q9Y224;G3V4C6;H0YJB9	UPF0568 protein C14orf166	C14orf166		1512	CTSH	cathepsin H
+	2.87924	0.991178	Q9Y281;Q9Y281-3;F8WDN3	Q9Y281;Q9Y281-3	Cofilin-2	CFL2		3176	HNMT	histamine N-methyltransferase
+	3.57819	2.62426	Q9Y2I1;C9J715;Q9Y2I1-4;Q9Y2I1-3;Q9Y2I1-2	Q9Y2I1;C9J715;Q9Y2I1-4;Q9Y2I1-3	Nischarin	NISCH		23175	LPIN1	lipin 1
+	3.11358	2.94769	Q9Y2V7;Q9Y2V7-2;H0YGX8	Q9Y2V7;Q9Y2V7-2	Conserved oligomeric Golgi complex subunit 6	COG6		56898	BDH2	3-hydroxybutyrate dehydrogenase, type 2
+	2.40307	0.9532	Q9Y4E8;Q9Y4E8-2;Q9Y4E8-3;Q9Y4E8-4;H0YI31;F8W0H4;F8VZG8;F8VVY7;H0YHM4	Q9Y4E8;Q9Y4E8-2;Q9Y4E8-3	Ubiquitin carboxyl-terminal hydrolase 15	USP15		224	ALDH3A2	aldehyde dehydrogenase 3 family, member A2
+	2.81097	0.864152	Q9Y4L1;A0A087X054;E9PJ21;A0A087WWI4;K7EQK2;Q9Y4L1-2;J3KTF1;J3QL06;Q9BST8;J3QQH7;J3QLE9;A0A087X214;A0A087WW13;Q9BXT5	Q9Y4L1;A0A087X054;E9PJ21;A0A087WWI4;K7EQK2;Q9Y4L1-2	Hypoxia up-regulated protein 1	HYOU1		33	ACADL	acyl-CoA dehydrogenase, long chain
+	2.66061	2.1022	Q9Y570;Q9Y570-4;Q9Y570-2;Q9Y570-3	Q9Y570;Q9Y570-4;Q9Y570-2	Protein phosphatase methylesterase 1	PPME1		7874	USP7	ubiquitin specific peptidase 7 (herpes virus-associated)
+	2.26668	1.11831	Q9Y5K8;G3V559;G3V2S6;G3V3T8;H0YJS0;G3V2V6;G3V5S7;G3V341;H0YJH8;H0YJ55	Q9Y5K8;G3V559;G3V2S6;G3V3T8;H0YJS0;G3V2V6	V-type proton ATPase subunit D	ATP6V1D		23352	UBR4	ubiquitin protein ligase E3 component n-recognin 4
+	2.55532	1.44485	Q9Y608;Q9Y608-4;Q9Y608-5;Q9Y608-2;C9JSU1;H7C3N9;Q9Y608-3;C9JJC9;C9JC17;C9J321;C9J0U5	Q9Y608;Q9Y608-4;Q9Y608-5;Q9Y608-2	Leucine-rich repeat flightless-interacting protein 2	LRRFIP2		9112	MTA1	metastasis associated 1
+	2.19915	1.69129	Q9Y6A4;H3BPA3	Q9Y6A4	Cilia- and flagella-associated protein 20	CFAP20		54504	CPVL	carboxypeptidase, vitellogenic-like
+	2.45307	1.90576	Q9Y6Y8;Q9Y6Y8-2;A0A0C4DH82;H7C0V8;H7C4C4	Q9Y6Y8;Q9Y6Y8-2	SEC23-interacting protein	SEC23IP		5261	PHKG2	phosphorylase kinase, gamma 2 (testis)
								7328	UBE2H	ubiquitin-conjugating enzyme E2H
								23753	SDF2L1	stromal cell-derived factor 2-like 1
								8078	USP5	ubiquitin specific peptidase 5 (isopeptidase T)
								23644	EDC4	enhancer of mRNA decapping 4
								5719	PSMD13	proteasome (prosome, macropain) 26S subunit, non-ATPase, 13
								11101	ATE1	arginyltransferase 1
								874	CBR3	carbonyl reductase 3
								4831	NME2	non-metastatic cells 2, protein (NM23B) expressed in
								5214	PFKP	phosphofructokinase, platelet
								2582	GALE	UDP-galactose-4-epimerase
								6834	SURF1	surfeit 1
								11034	DSTN	destrin (actin depolymerizing factor)
								397	ARHGDIB	Rho GDP dissociation inhibitor (GDI) beta
								977	CD151	CD151 molecule (Raph blood group)
								392	ARHGAP1	Rho GTPase activating protein 1
								2617	GARS	glycyl-tRNA synthetase
								6817	SULT1A1	sulfotransferase family, cytosolic, 1A, phenol-preferring, member 1
								123263	MTFMT	mitochondrial methionyl-tRNA formyltransferase
								6723	SRM	spermidine synthase
								60386	SLC25A19	solute carrier family 25 (mitochondrial thiamine pyrophosphate carrier), member 19
								55748	CNDP2	CNDP dipeptidase 2 (metallopeptidase M20 family)
								1622	DBI	diazepam binding inhibitor (GABA receptor modulator, acyl-CoA binding protein)
								60559	SPCS3	signal peptidase complex subunit 3 homolog (S. cerevisiae)
								5272	SERPINB9	serpin peptidase inhibitor, clade B (ovalbumin), member 9
								5525	PPP2R5A	protein phosphatase 2, regulatory subunit B', alpha
								10788	IQGAP2	IQ motif containing GTPase activating protein 2
								54165	DCUN1D1	DCN1, defective in cullin neddylation 1, domain containing 1 (S. cerevisiae)
								307	ANXA4	annexin A4
								8467	SMARCA5	SWI/SNF related, matrix associated, actin dependent regulator of chromatin, subfamily a, member 5
								9526	MPDU1	mannose-P-dolichol utilization defect 1
								9209	LRRFIP2	leucine rich repeat (in FLII) interacting protein 2
								9448	MAP4K4	mitogen-activated protein kinase kinase kinase kinase 4
								2869	GRK5	G protein-coupled receptor kinase 5
								3936	LCP1	lymphocyte cytosolic protein 1 (L-plastin)
								5829	PXN	paxillin
								9564	BCAR1	breast cancer anti-estrogen resistance 1
								3716	JAK1	Janus kinase 1
								91010	FMNL3	formin-like 3
								55905	RNF114	ring finger protein 114
								64780	MICAL1	microtubule associated monoxygenase, calponin and LIM domain containing 1
								340061	TMEM173	transmembrane protein 173
								23111	SPG20	spastic paraplegia 20 (Troyer syndrome)
								23380	SRGAP2	SLIT-ROBO Rho GTPase activating protein 2
								51400	PPME1	protein phosphatase methylesterase 1
								5635	PRPSAP1	phosphoribosyl pyrophosphate synthetase-associated protein 1
								152137	CCDC50	coiled-coil domain containing 50
								3371	TNC	tenascin C
								286257	C9orf142	chromosome 9 open reading frame 142
								714	C1QC	complement component 1, q subcomponent, C chain
								55902	ACSS2	acyl-CoA synthetase short-chain family member 2
								56894	AGPAT3	1-acylglycerol-3-phosphate O-acyltransferase 3
								7171	TPM4	tropomyosin 4
								1073	CFL2	cofilin 2 (muscle)
								83706	FERMT3	fermitin family member 3
								5358	PLS3	plastin 3
								9456	HOMER1	homer homolog 1 (Drosophila)
								64359	NXN	nucleoredoxin
								84450	ZNF512	zinc finger protein 512
								3684	ITGAM	integrin, alpha M (complement component 3 receptor 3 subunit)
								64175	LEPRE1	leucine proline-enriched proteoglycan (leprecan) 1
								23344	ESYT1	extended synaptotagmin-like protein 1
								91373	UAP1L1	UDP-N-acteylglucosamine pyrophosphorylase 1-like 1
								23172	FAM175B	family with sequence similarity 175, member B
								9793	CKAP5	cytoskeleton associated protein 5
								8260	NAA10	N(alpha)-acetyltransferase 10, NatA catalytic subunit
								1147	CHUK	conserved helix-loop-helix ubiquitous kinase
								11080	DNAJB4	DnaJ (Hsp40) homolog, subfamily B, member 4
								2908	NR3C1	nuclear receptor subfamily 3, group C, member 1 (glucocorticoid receptor)
								11188	NISCH	nischarin
								118429	ANTXR2	anthrax toxin receptor 2
								10631	POSTN	periostin, osteoblast specific factor
								10763	NES	nestin
								4619	MYH1	myosin, heavy chain 1, skeletal muscle, adult
								8735	MYH13	myosin, heavy chain 13, skeletal muscle
								57644	MYH7B	myosin, heavy chain 7B, cardiac muscle, beta
								54961	SSH3	slingshot homolog 3 (Drosophila)
								9859	CEP170	centrosomal protein 170kDa
								83786	FRMD8	FERM domain containing 8
								84895	FAM73B	family with sequence similarity 73, member B
								834	CASP1	caspase 1, apoptosis-related cysteine peptidase (interleukin 1, beta, convertase)
								80303	EFHD1	EF-hand domain family, member D1
								54958	TMEM160	transmembrane protein 160
								85461	TANC1	tetratricopeptide repeat, ankyrin repeat and coiled-coil containing 1
								51604	PIGT	phosphatidylinositol glycan anchor biosynthesis, class T
								29099	COMMD9	COMM domain containing 9
								717	C2	complement component 2
								25841	ABTB2	ankyrin repeat and BTB (POZ) domain containing 2
								10413	YAP1	Yes-associated protein 1
								57572	DOCK6	dedicator of cytokinesis 6
								64708	COPS7B	COP9 constitutive photomorphogenic homolog subunit 7B (Arabidopsis)
								23640	HSPBP1	HSPA (heat shock 70kDa) binding protein, cytoplasmic cochaperone 1
								1992	SERPINB1	serpin peptidase inhibitor, clade B (ovalbumin), member 1
								80218	NAA50	N(alpha)-acetyltransferase 50, NatE catalytic subunit
								9197	SLC33A1	solute carrier family 33 (acetyl-CoA transporter), member 1
								51122	COMMD2	COMM domain containing 2
								64755	C16orf58	chromosome 16 open reading frame 58
								6906	SERPINA7	serpin peptidase inhibitor, clade A (alpha-1 antiproteinase, antitrypsin), member 7
								55773	TBC1D23	TBC1 domain family, member 23
								203054	ADCK5	aarF domain containing kinase 5
								84193	SETD3	SET domain containing 3
								84886	C1orf198	chromosome 1 open reading frame 198
								222234	FAM185A	family with sequence similarity 185, member A
								84164	ASCC2	activating signal cointegrator 1 complex subunit 2
								8988	HSPB3	heat shock 27kDa protein 3
								28882	IGKV2D-29	immunoglobulin kappa variable 2D-29

## Sheet: AFib heatmap DOWN 
Protein IDs	Majority protein IDs	Protein names	Gene names	GOBP name	GOCC name	GSEA	Keywords			Gene set enrichment analysis
A0A024R6I7;A0A0G2JRN3;G3V2B9;G3V544;A0A0B4J278;G3V5R8;G3V387;P20848;A0A0G2JPK4	A0A024R6I7;A0A0G2JRN3		SERPINA1			YAUCH_HEDGEHOG_SIGNALING_PARACRINE_DN				Overlap Results
P30519;A0A087WT44;P30519-2;I3L159;I3L1F5;I3L1Y2;I3L276;I3L4P8;I3L463	P30519;A0A087WT44;P30519-2;I3L159;I3L1F5	Heme oxygenase 2	HMOX2	cofactor catabolic process;oxidation-reduction process;small molecule metabolic process		MODULE_93;STEIN_ESRRA_TARGETS;STEIN_ESRRA_TARGETS_UP	Oxidoreductase
P08123;A0A087WTA8	P08123;A0A087WTA8	Collagen alpha-2(I) chain	COL1A2		intracellular organelle lumen;membrane-enclosed lumen;organelle lumen	YTATTTTNR_V$MEF2_02	Diseasemutation;Disulfidebond			Collection(s):	C1, C2, C3, C4, C5, C6, C7, H
Q15005;A0A087WUC6;E9PI68;E9PL01;E9PRB9;H0YE04	Q15005;A0A087WUC6;E9PI68;E9PL01;E9PRB9	Signal peptidase complex subunit 2	SPCS2							# overlaps shown:	100
Q9H299;Q5T123;A0A087WV23	Q9H299;Q5T123;A0A087WV23	SH3 domain-binding glutamic acid-rich-like protein 3	SH3BGRL3							# genesets in collections:	17779
A0A087WV47;P01857;A0A0A0MS08;A0A0G2JNK4;A0A0A0MS07;A0A0B4J1U8;A0A0C4DH37;A0A0B4J1V1;A0A0B4J1U9;A0A0A0MS11;A0A075B7F0;A0A0C4DH32;A0A0B4J1X8	A0A087WV47;P01857;A0A0A0MS08;A0A0G2JNK4;A0A0A0MS07	Ig gamma-1 chain C region	IGHG1				Disulfidebond;Immunoglobulindomain			# genes in comparison (n):	417
A0A087WWA5;REV__Q96CG3	A0A087WWA5		TNXB			TGACCTY_V$ERR1_Q2				# genes in universe (N):	45956
A0A087WXL8;P01860;A0A075B6N8;A0A087WVW2;A0A0C4DH29;A0A0B4J2H0	A0A087WXL8;P01860;A0A075B6N8;A0A087WVW2	Ig gamma-3 chain C region	IGHG3				Disulfidebond;Immunoglobulindomain
P54646;A0A087WXX9	P54646;A0A087WXX9	5-AMP-activated protein kinase catalytic subunit alpha-2	PRKAA2	generation of precursor metabolites and energy;oxidation-reduction process;small molecule metabolic process		KEGG_HYPERTROPHIC_CARDIOMYOPATHY_HCM;KUNINGER_IGF1_VS_PDGFB_TARGETS_UP;YTATTTTNR_V$MEF2_02				Gene Set Name	# Genes in Gene Set (K)	Description	# Genes in Overlap (k)	k/K	p-value	FDR q-value
Q6UXV4;A0A087WYF7;A0A087WUX8	Q6UXV4;A0A087WYF7;A0A087WUX8	MICOS complex subunit MIC27	APOOL		mitochondrial inner membrane;mitochondrial membrane;mitochondrial part;organelle inner membrane		Mitochondrion;Mitochondrioninnermembrane;Transitpeptide			GO_MITOCHONDRION	1633	A semiautonomous, self replicating organelle that occurs in varying numbers, shapes, and sizes in the cytoplasm of virtually all eukaryotic cells. It is notably the site of tissue respiration.	153	0.0937	1.14e-111	2.03e-107
A0A087WYR4;A0A087WZW9;CON__ENSEMBL:ENSBTAP00000014147;A0A0G2JQC2;A0A0B4J1U1;CON__Q1RMN8;P01712;P01710;P01709;P06887	A0A087WYR4		IGLL5				Disulfidebond;Immunoglobulindomain			GO_MITOCHONDRIAL_PART	953	Any constituent part of a mitochondrion, a semiautonomous, self replicating organelle that occurs in varying numbers, shapes, and sizes in the cytoplasm of virtually all eukaryotic cells. It is notably the site of tissue respiration.	116	0.1217	8.92e-96	7.93e-92
Q99729-3;Q99729-2;D6R9P3;D6RD18;D6RBZ0;A0A087WZV1;Q99729;Q99729-4	Q99729-3;Q99729-2;D6R9P3;D6RD18;D6RBZ0;A0A087WZV1;Q99729;Q99729-4	Heterogeneous nuclear ribonucleoprotein A/B	HNRNPAB			MORF_CSNK2B;MORF_HDAC1				MOOTHA_HUMAN_MITODB_6_2002	429	Mitochondrial genes; based on literature and sequence annotation resources and converted to Affymetrix HG-U133A probe sets.	88	0.2051	1.53e-92	9.05e-89
A0A087WZW8;P01834;A0A087X1V9;A0A075B6H6;A0A087WUS2;A0A0A0MRZ8;P04433	A0A087WZW8;P01834;A0A087X1V9;A0A075B6H6	Ig kappa chain C region	IGKV3-11;IGKC				Diseasemutation;Disulfidebond;Immunoglobulindomain			HALLMARK_OXIDATIVE_PHOSPHORYLATION	200	Genes encoding proteins involved in oxidative phosphorylation.	68	0.34	4.59e-88	2.04e-84
A0A0A0MQW0;A0A0A0MR39;Q9P2K5;Q9P2K5-2;A0A087WUT0;A0A0C4DGV1;H0YN19;Q9P2K5-3;H0YKS1;A0A087WWC8;Q9P2K5-4	A0A0A0MQW0;A0A0A0MR39;Q9P2K5;Q9P2K5-2;A0A087WUT0	Myelin expression factor 2	MYEF2			MUSCLE_DEVELOPMENT				MOOTHA_MITOCHONDRIA	447	Mitochondrial genes	85	0.1902	2.7e-86	9.59e-83
P45379;E7EPW4;A0A0A0MRJ5;A0A0A0MRJ4;P45379-7;P45379-11;P45379-6;P45379-8;P45379-10;P45379-5;P45379-2;P45379-4;P45379-3;Q7Z554;E7EPN8;P45379-9;P45379-12;C9JM61;P13805;P13805-2;M0QX01;M0QZY5;M0QZU8;K7EQL4;P13805-3	P45379;E7EPW4;A0A0A0MRJ5;A0A0A0MRJ4;P45379-7;P45379-11;P45379-6;P45379-8;P45379-10;P45379-5;P45379-2;P45379-4;P45379-3;Q7Z554;E7EPN8;P45379-9	Troponin T, cardiac muscle	TNNT2;HNTN1	actomyosin structure organization;muscle contraction;muscle system process;system process	contractile fiber part;striated muscle thin filament	CHEMELLO_SOLEUS_VS_EDL_MYOFIBERS_UP;CYTOPLASMIC_PART;GNF2_MYL2;GNF2_MYL3;KAAB_HEART_ATRIUM_VS_VENTRICLE_DN;KEGG_CARDIAC_MUSCLE_CONTRACTION;KEGG_DILATED_CARDIOMYOPATHY;KEGG_HYPERTROPHIC_CARDIOMYOPATHY_HCM;KUNINGER_IGF1_VS_PDGFB_TARGETS_UP;YAUCH_HEDGEHOG_SIGNALING_PARACRINE_DN;YTATTTTNR_V$MEF2_02	Diseasemutation;Muscleprotein			GO_SMALL_MOLECULE_METABOLIC_PROCESS	1767	The chemical reactions and pathways involving small molecules, any low molecular weight, monomeric, non-encoded molecule.	130	0.0736	3.07e-80	9.11e-77
P22061;A0A0A0MRJ6;H7BY58;P22061-2;F6S8N6;C9J0F2;F8WDT3;F8WAV5;F8WAX2;H7C4X2	P22061;A0A0A0MRJ6;H7BY58;P22061-2;F6S8N6	Protein-L-isoaspartate(D-aspartate) O-methyltransferase;Protein-L-isoaspartate O-methyltransferase	PCMT1	small molecule metabolic process		CYTOPLASMIC_PART;MORF_HDAC1	Disulfidebond			GO_OXIDATION_REDUCTION_PROCESS	898	A metabolic process that results in the removal or addition of one or more electrons to or from a substance, with or without the concomitant removal or addition of a proton or protons.	98	0.1091	1.44e-75	3.66e-72
O00712;O00712-5;A0A0A0MRX8;Q5VW27;Q5VW30;Q5VW26;O00712-4;U3KPY9;A0A087WXP2;Q5W0Y9;O00712-2;Q5VW31;O00712-6	O00712;O00712-5;A0A0A0MRX8;Q5VW27;Q5VW30;Q5VW26;O00712-4	Nuclear factor 1 B-type;Nuclear factor 1	NFIB			WWTAAGGC_UNKNOWN;YTATTTTNR_V$MEF2_02				GO_ORGANONITROGEN_COMPOUND_METABOLIC_PROCESS	1796	The chemical reactions and pathways involving organonitrogen compound.	123	0.0685	6.01e-72	1.34e-68
P22694;P22694-2;A0A0A0MS54;P22694-4;P22694-3;P22694-5;P22694-7;P22694-6;P22694-9;A0A087WVC4;P22694-10;B1APG2;B1APF8;B1APF9;B1APG3;P22694-8;B1APG1;B1APG0;B1APF7	P22694;P22694-2;A0A0A0MS54;P22694-4;P22694-3;P22694-5;P22694-7;P22694-6;P22694-9;A0A087WVC4;P22694-10;B1APG2;B1APF8;B1APF9;B1APG3;P22694-8;B1APG1;B1APG0	cAMP-dependent protein kinase catalytic subunit beta	PRKACB	generation of precursor metabolites and energy;oxidation-reduction process;small molecule metabolic process;system process		KEGG_DILATED_CARDIOMYOPATHY				GO_ORGANELLE_INNER_MEMBRANE	525	The inner, i.e. lumen-facing, lipid bilayer of an organelle envelope; usually highly selective to most ions and metabolites.	79	0.1505	1.25e-71	2.47e-68
Q16836;A0A0A0MSE2;Q16836-3;Q16836-2;E9PF18	Q16836;A0A0A0MSE2;Q16836-3;Q16836-2;E9PF18	Hydroxyacyl-coenzyme A dehydrogenase, mitochondrial	HADH	oxidation-reduction process;small molecule metabolic process	intracellular organelle lumen;membrane-enclosed lumen;mitochondrial inner membrane;mitochondrial matrix;mitochondrial membrane;mitochondrial part;mitochondrion;organelle inner membrane;organelle lumen	BURTON_ADIPOGENESIS_6;CYTOPLASMIC_PART;KAAB_HEART_ATRIUM_VS_VENTRICLE_DN;MITOCHONDRION;MODULE_152;MOOTHA_HUMAN_MITODB_6_2002;MOOTHA_MITOCHONDRIA	Diseasemutation;Mitochondrion;Oxidoreductase;Transitpeptide			WONG_MITOCHONDRIA_GENE_MODULE	217	Genes that comprise the mitochondria gene module	57	0.2627	2.42e-66	4.31e-63
O15533;A0A0G2JKZ1;A2AB90;A0A0G2JH37;A0A0A0MSV9;O15533-2;O15533-3;Q6P1N7;A0A0A0MT98;O15533-4;C9JA35	O15533;A0A0G2JKZ1;A2AB90;A0A0G2JH37;A0A0A0MSV9;O15533-2;O15533-3;Q6P1N7;A0A0A0MT98;O15533-4	Tapasin	TAPBP			CYTOPLASMIC_PART;SUBSTRATE_SPECIFIC_TRANSPORTER_ACTIVITY;TRANSMEMBRANE_TRANSPORTER_ACTIVITY	Disulfidebond;Immunoglobulindomain			REACTOME_TCA_CYCLE_AND_RESPIRATORY_ELECTRON_TRANSPORT	141	Genes involved in The citric acid (TCA) cycle and respiratory electron transport	50	0.3546	8.41e-66	1.36e-62
Q8TBF2;A0A0A0MT35;Q8TBF2-3;Q8TBF2-8;Q8TBF2-5;Q8TBF2-7;Q8TBF2-2;J3QKK8;A0A0A0MRV4;J3KRV9;J3KPF6;J3KPF5;Q8TBF2-4;Q8TBF2-6	Q8TBF2;A0A0A0MT35;Q8TBF2-3;Q8TBF2-8;Q8TBF2-5;Q8TBF2-7;Q8TBF2-2;J3QKK8;A0A0A0MRV4;J3KRV9;J3KPF6;J3KPF5;Q8TBF2-4;Q8TBF2-6	Prostamide/prostaglandin F synthase	FAM213B	small molecule metabolic process			Oxidoreductase			GO_GENERATION_OF_PRECURSOR_METABOLITES_AND_ENERGY	292	The chemical reactions and pathways resulting in the formation of precursor metabolites, substances from which energy is derived, and any process involved in the liberation of energy from these substances.	61	0.2089	2.62e-64	3.88e-61
Q6PIU2;A0A0A0MTJ9;Q6PIU2-2;Q6PIU2-3;H7C046;F8WE33	Q6PIU2;A0A0A0MTJ9;Q6PIU2-2;Q6PIU2-3;H7C046	Neutral cholesterol ester hydrolase 1	NCEH1							GO_MITOCHONDRIAL_ENVELOPE	691	The double lipid bilayer enclosing the mitochondrion and separating its contents from the cell cytoplasm; includes the intermembrane space.	80	0.1158	2.65e-63	3.62e-60
A0A0A0MTQ6;A0A075B6P5;P01617;P06309;P01614;A0A087X0Q4;A0A087WW87;A0A075B6R1	A0A0A0MTQ6;A0A075B6P5;P01617;P06309	Ig kappa chain V-II region TEW;Ig kappa chain V-II region GM607	IGKV2D-28				Disulfidebond;Immunoglobulindomain			GO_ENVELOPE	1090	A multilayered structure surrounding all or part of a cell; encompasses one or more lipid bilayers, and may include a cell wall layer; also includes the space between layers.	93	0.0853	7.62e-62	9.67e-59
P55290;A0A0A0MTR1;P55290-4;A0A087X0X6;P55290-5;P55290-3;P55290-2;A0A087WZG7	P55290;A0A0A0MTR1;P55290-4;A0A087X0X6;P55290-5	Cadherin-13	CDH13			KAAB_HEART_ATRIUM_VS_VENTRICLE_DN;TGACCTY_V$ERR1_Q2				GO_OXIDOREDUCTASE_ACTIVITY	719	Catalysis of an oxidation-reduction (redox) reaction, a reversible chemical reaction in which the oxidation state of an atom or atoms within a molecule is altered. One substrate acts as a hydrogen or electron donor and becomes oxidized, while the other acts as hydrogen or electron acceptor and becomes reduced.	78	0.1085	1.7e-59	2.02e-56
Q8NB12;A0A0A6YYB2;E9PHG3;C9JUP3	Q8NB12;A0A0A6YYB2;E9PHG3	Histone-lysine N-methyltransferase SMYD1	SMYD1			KUNINGER_IGF1_VS_PDGFB_TARGETS_UP;V$TATA_01				STEIN_ESRRA_TARGETS_UP	388	Genes up-regulated by ESRRA [GeneID=2101] only.	63	0.1624	4.18e-59	4.65e-56
A0A0A6YYH1;Q7Z6K5-2;Q7Z6K5;P59780;H0YMP5;H0YL03;H0YMK0;H0YL85	A0A0A6YYH1;Q7Z6K5-2;Q7Z6K5	Arpin	C15orf38-AP3S2;ARPIN			CYTOPLASMIC_PART				GO_CELLULAR_RESPIRATION	143	The enzymatic release of energy from inorganic and organic compounds (especially carbohydrates and fats) which either requires oxygen (aerobic respiration) or does not (anaerobic respiration).	45	0.3147	1.72e-56	1.8e-53
Q9UBF9;A0A0C4DFM5;B4DT68;Q9UBF9-2	Q9UBF9;A0A0C4DFM5;B4DT68;Q9UBF9-2	Myotilin	MYOT	muscle contraction;muscle system process;system process	contractile fiber part;sarcolemma	CHEMELLO_SOLEUS_VS_EDL_MYOFIBERS_UP;RICKMAN_HEAD_AND_NECK_CANCER_F;STRUCTURAL_CONSTITUENT_OF_MUSCLE;YAUCH_HEDGEHOG_SIGNALING_PARACRINE_DN	Diseasemutation;Immunoglobulindomain;Muscleprotein			GO_MITOCHONDRIAL_MATRIX	412	The gel-like material, with considerable fine structure, that lies in the matrix space, or lumen, of a mitochondrion. It contains the enzymes of the tricarboxylic acid cycle and, in some organisms, the enzymes concerned with fatty acid oxidation.	62	0.1505	4.86e-56	4.8e-53
P04179;A0A0C4DFU2;P04179-4;F5H4R2;A0A0C4DFU1;F5GYZ5;P04179-2;F5H3C5;A0A0C4DG56;P04179-3;G8JLJ2;G5E9P6;F5GXZ9	P04179;A0A0C4DFU2;P04179-4;F5H4R2;A0A0C4DFU1;F5GYZ5;P04179-2;F5H3C5;A0A0C4DG56;P04179-3;G8JLJ2	Superoxide dismutase [Mn], mitochondrial;Superoxide dismutase	SOD2	electron transport chain;generation of precursor metabolites and energy;oxidation-reduction process;respiratory electron transport chain;response to hydrogen peroxide;small molecule metabolic process;system process	intracellular organelle lumen;membrane-enclosed lumen;mitochondrial inner membrane;mitochondrial matrix;mitochondrial membrane;mitochondrial part;mitochondrion;organelle inner membrane;organelle lumen	CYTOPLASMIC_PART;KEGG_HUNTINGTONS_DISEASE;MITOCHONDRION;MOOTHA_HUMAN_MITODB_6_2002;MOOTHA_MITOCHONDRIA;MOOTHA_PGC;STEIN_ESRRA_TARGETS;STEIN_ESRRA_TARGETS_UP;WONG_MITOCHONDRIA_GENE_MODULE	Mitochondrion;Oxidoreductase;Transitpeptide			GO_NUCLEOSIDE_TRIPHOSPHATE_METABOLIC_PROCESS	228	The chemical reactions and pathways involving a nucleoside triphosphate, a compound consisting of a nucleobase linked to a deoxyribose or ribose sugar esterified with triphosphate on the sugar.	50	0.2193	7.12e-54	6.67e-51
O75521;A0A0C4DGA2;O75521-2;F1LLU7;F8WAW4;C9JB63;F8W6J1	O75521;A0A0C4DGA2;O75521-2;F1LLU7	Enoyl-CoA delta isomerase 2, mitochondrial	ECI2	small molecule metabolic process	intracellular organelle lumen;membrane-enclosed lumen;mitochondrion;organelle lumen	CYTOPLASMIC_PART;MITOCHONDRION;MOOTHA_MITOCHONDRIA;STEIN_ESRRA_TARGETS;STEIN_ESRRA_TARGETS_UP	Mitochondrion;Transitpeptide			GO_ENERGY_DERIVATION_BY_OXIDATION_OF_ORGANIC_COMPOUNDS	217	The chemical reactions and pathways by which a cell derives energy from organic compounds; results in the oxidation of the compounds from which energy is released.	49	0.2258	1.75e-53	1.55e-50
A0A0C4DGA7;O94929;O94929-3;O94929-2;A0A0A0MRD5;O94929-4;D6RHE7	A0A0C4DGA7;O94929;O94929-3;O94929-2	Actin-binding LIM protein 3	ABLIM3							MOOTHA_PGC	420	Genes up-regulated in differentiating C2C12 cells (myoblasts) upon expression of PPARGC1A [GeneID=10891] off an adenoviral vector.	60	0.1429	7.81e-53	6.62e-50
P0DMV8;A0A0G2JIW1;P0DMV9;P0DMV8-2;V9GZ37	P0DMV8;A0A0G2JIW1;P0DMV9;P0DMV8-2;V9GZ37	Heat shock 70 kDa protein 1A;Heat shock 70 kDa protein 1B	HSPA1A;HSPA1B			CYTOPLASMIC_PART;MITOCHONDRION;MOOTHA_HUMAN_MITODB_6_2002				STEIN_ESRRA_TARGETS	535	Genes regulated by ESRRA [GeneID=2101] in MCF-7 cells (breast cancer).	65	0.1215	1.26e-52	1.02e-49
P01861;A0A0G2JPD4	P01861;A0A0G2JPD4	Ig gamma-4 chain C region	IGHG4				Disulfidebond;Immunoglobulindomain			GO_NUCLEOSIDE_MONOPHOSPHATE_METABOLIC_PROCESS	239	The chemical reactions and pathways involving a nucleoside monophosphate, a compound consisting of a nucleobase linked to a deoxyribose or ribose sugar esterified with phosphate on the sugar.	49	0.205	2.99e-51	2.31e-48
A2RUH7;A2RUH7-2	A2RUH7;A2RUH7-2	Myosin-binding protein H-like	MYBPHL				Disulfidebond;Immunoglobulindomain			GO_NUCLEOBASE_CONTAINING_SMALL_MOLECULE_METABOLIC_PROCESS	535	The cellular chemical reactions and pathways involving a nucleobase-containing small molecule: a nucleobase, a nucleoside, or a nucleotide.	62	0.1159	6.49e-49	4.81e-46
Q10588;A6NC48;Q10588-2;H0Y984;H0Y8G4;H0Y9Q9	Q10588;A6NC48;Q10588-2;H0Y984	ADP-ribosyl cyclase/cyclic ADP-ribose hydrolase 2	BST1				Disulfidebond			BLALOCK_ALZHEIMERS_DISEASE_DN	1237	Genes down-regulated in brain from patients with Alzheimer's disease.	85	0.0687	8.54e-49	6.08e-46
P51808;A6NGJ0;F2Z328	P51808;A6NGJ0;F2Z328	Dynein light chain Tctex-type 3	DYNLT3							DIAZ_CHRONIC_MEYLOGENOUS_LEUKEMIA_UP	1382	Genes up-regulated in CD34+ [GeneID=947] cells isolated from bone marrow of CML (chronic myelogenous leukemia) patients, compared to those from normal donors.	88	0.0637	6.85e-48	4.69e-45
H3BPX2;A6NGQ3;Q5VST9-6;Q5VST9;Q5VST9-2;Q5VST9-5;H3BQA7;A0A0A0MRI8;REV__I3L2V3;REV__B4DR24;REV__Q9NX65-3;REV__I3L3J2;REV__I3L2L7;REV__Q9NX65-2;REV__Q9NX65	H3BPX2;A6NGQ3;Q5VST9-6;Q5VST9;Q5VST9-2;Q5VST9-5	Obscurin	OBSCN	actomyosin structure organization	contractile fiber part	TGACCTY_V$ERR1_Q2;V$ERR1_Q2;YTATTTTNR_V$MEF2_02	Disulfidebond;Immunoglobulindomain;Muscleprotein			KAAB_HEART_ATRIUM_VS_VENTRICLE_DN	261	Genes down-regulated in the ventricles of healthy hearts, compared to atria.	48	0.1839	8.56e-48	5.64e-45
Q14896;A8MXZ9;A0A0A0MQU5;Q14896-2;F5GZR4	Q14896;A8MXZ9;A0A0A0MQU5;Q14896-2;F5GZR4	Myosin-binding protein C, cardiac-type	MYBPC3	actomyosin structure organization;muscle contraction;muscle system process;system process	contractile fiber part	GNF2_MYL2;GNF2_MYL3;KAAB_HEART_ATRIUM_VS_VENTRICLE_DN;KEGG_DILATED_CARDIOMYOPATHY;KEGG_HYPERTROPHIC_CARDIOMYOPATHY_HCM;MUSCLE_DEVELOPMENT;STRUCTURAL_CONSTITUENT_OF_MUSCLE	Diseasemutation;Disulfidebond;Immunoglobulindomain;Muscleprotein			MODULE_152	124	Oxidative phosphorylation and ATP synthesis.	38	0.3065	2.64e-47	1.67e-44
O60260;B1AKC3;O60260-5;O60260-2;O60260-6;O60260-7;O60260-8;A0A087WX46;A0A087X1E2;A0A087X0Z9;O60260-4;O60260-3	O60260;B1AKC3;O60260-5;O60260-2;O60260-6;O60260-7;O60260-8	E3 ubiquitin-protein ligase parkin	PARK2	small molecule metabolic process;system process	mitochondrion	CYTOPLASMIC_PART;KEGG_PARKINSONS_DISEASE	Diseasemutation;Mitochondrion			GO_PURINE_CONTAINING_COMPOUND_METABOLIC_PROCESS	394	The chemical reactions and pathways involving a purine-containing compound, i.e. any compound that contains purine or a formal derivative thereof.	53	0.1345	2.85e-45	1.75e-42
O75390;B4DJV2;A0A0C4DGI3;H0YIC4;F8VRI6;F8VPA1;F8VR34;F8VTT8;F8W4S1;F8VPF9;F8W1S4;F8VRP1;F8VX68;F8W642;F8W0J2;F8VZK9	O75390;B4DJV2;A0A0C4DGI3	Citrate synthase, mitochondrial;Citrate synthase	CS	acetyl-CoA catabolic process;acetyl-CoA metabolic process;coenzyme catabolic process;cofactor catabolic process;small molecule metabolic process;tricarboxylic acid cycle	intracellular organelle lumen;membrane-enclosed lumen;mitochondrial matrix;mitochondrial part;mitochondrion;organelle lumen	BIOCARTA_KREB_PATHWAY;BURTON_ADIPOGENESIS_6;CYTOPLASMIC_PART;KEGG_CITRATE_CYCLE_TCA_CYCLE;MITOCHONDRIAL_PART;MITOCHONDRION;MOOTHA_HUMAN_MITODB_6_2002;MOOTHA_MITOCHONDRIA;MOOTHA_PGC;MOOTHA_TCA;MORF_CSNK2B;MORF_HDAC1;REACTOME_CITRIC_ACID_CYCLE_TCA_CYCLE;REACTOME_MITOCHONDRIAL_PROTEIN_IMPORT;REACTOME_PYRUVATE_METABOLISM_AND_CITRIC_ACID_TCA_CYCLE;REACTOME_TCA_CYCLE_AND_RESPIRATORY_ELECTRON_TRANSPORT;…	Mitochondrion;Transitpeptide;Tricarboxylicacidcycle			GO_GLYCOSYL_COMPOUND_METABOLIC_PROCESS	368	The chemical reactions and pathways involving glycosyl compound.	51	0.1386	3.02e-44	1.79e-41
B4DLN1;P52815;I3L1E8;F6QW41	B4DLN1				mitochondrial inner membrane;mitochondrial membrane;mitochondrial part;mitochondrion;organelle inner membrane	BURTON_ADIPOGENESIS_6;CYTOPLASMIC_PART;MITOCHONDRIAL_PART;MITOCHONDRION;MODULE_152;MOOTHA_HUMAN_MITODB_6_2002;MOOTHA_MITOCHONDRIA;SUBSTRATE_SPECIFIC_TRANSMEMBRANE_TRANSPORTER_ACTIVITY;SUBSTRATE_SPECIFIC_TRANSPORTER_ACTIVITY;TGACCTY_V$ERR1_Q2;TRANSMEMBRANE_TRANSPORTER_ACTIVITY;WONG_MITOCHONDRIA_GENE_MODULE	Mitochondrion;Transitpeptide			GO_ORGANIC_ACID_METABOLIC_PROCESS	953	The chemical reactions and pathways involving organic acids, any acidic compound containing carbon in covalent linkage.	72	0.0756	6.25e-44	3.58e-41
Q9Y6E0-2;B4DR80;Q9Y6E0;H0Y630;Q5JV98;Q5JV99;C9JJV0	Q9Y6E0-2;B4DR80;Q9Y6E0;H0Y630;Q5JV98	Serine/threonine-protein kinase 24;Serine/threonine-protein kinase 24 36 kDa subunit;Serine/threonine-protein kinase 24 12 kDa subunit	STK24	response to hydrogen peroxide						REACTOME_RESPIRATORY_ELECTRON_TRANSPORT_ATP_SYNTHESIS_BY_CHEMIOSMOTIC_COUPLING_AND_HEAT_PRODUCTION_BY_UNCOUPLING_PROTEINS_	98	Genes involved in Respiratory electron transport, ATP synthesis by chemiosmotic coupling, and heat production by uncoupling proteins.	33	0.3367	8.64e-43	4.8e-40
P50542;P50542-3;P50542-4;B4E0T2;P50542-2;J3KPV0;F5GZ41;F5H0L9;F5GYB4;F5H3X7;F5H5C0;F5H432;F5GXX3;F5H205;F5H637	P50542;P50542-3;P50542-4;B4E0T2;P50542-2	Peroxisomal targeting signal 1 receptor	PEX5	oxidation-reduction process;small molecule metabolic process;system process	intracellular organelle lumen;membrane-enclosed lumen;mitochondrion;organelle lumen	YTATTTTNR_V$MEF2_02	Diseasemutation			GO_ORGANOPHOSPHATE_METABOLIC_PROCESS	885	The chemical reactions and pathways involving organophosphates, any phosphate-containing organic compound.	66	0.0746	6.99e-40	3.76e-37
Q96S97;C9JZL8;C9J5M0;C9JC07;C9JJV6	Q96S97;C9JZL8;C9J5M0;C9JC07;C9JJV6	Myeloid-associated differentiation marker	MYADM			TGACCTY_V$ERR1_Q2				KEGG_PARKINSONS_DISEASE	133	Parkinson's disease	34	0.2556	2.25e-39	1.18e-36
Q16595;C9JAX1;H7C585;Q16595-3;Q16595-2	Q16595;C9JAX1;H7C585	Frataxin, mitochondrial;Frataxin intermediate form;Frataxin(56-210);Frataxin(78-210);Frataxin mature form	FXN	generation of precursor metabolites and energy;oxidation-reduction process;oxidative phosphorylation;response to hydrogen peroxide;small molecule metabolic process;system process	intracellular organelle lumen;membrane-enclosed lumen;mitochondrial matrix;mitochondrial part;mitochondrion;organelle lumen	BURTON_ADIPOGENESIS_6;CYTOPLASMIC_PART;GENERATION_OF_PRECURSOR_METABOLITES_AND_ENERGY;ION_TRANSMEMBRANE_TRANSPORTER_ACTIVITY;MITOCHONDRION;MOOTHA_HUMAN_MITODB_6_2002;MOOTHA_MITOCHONDRIA;REACTOME_MITOCHONDRIAL_PROTEIN_IMPORT;SUBSTRATE_SPECIFIC_TRANSMEMBRANE_TRANSPORTER_ACTIVITY;SUBSTRATE_SPECIFIC_TRANSPORTER_ACTIVITY;TRANSMEMBRANE_TRANSPORTER_ACTIVITY	Diseasemutation;Mitochondrion;Oxidoreductase;Transitpeptide			KEGG_OXIDATIVE_PHOSPHORYLATION	135	Oxidative phosphorylation	34	0.2519	3.96e-39	2.01e-36
Q9NX63;C9JRZ6;F8WAR4;F8WD73	Q9NX63;C9JRZ6;F8WAR4	MICOS complex subunit MIC19	CHCHD3		mitochondrial inner membrane;mitochondrial membrane;mitochondrial part;mitochondrion;organelle inner membrane	BURTON_ADIPOGENESIS_6;CYTOPLASMIC_PART;MITOCHONDRION;STEIN_ESRRA_TARGETS;STEIN_ESRRA_TARGETS_UP	Mitochondrion;Mitochondrioninnermembrane			FLECHNER_BIOPSY_KIDNEY_TRANSPLANT_REJECTED_VS_OK_DN	546	Genes down-regulated in kidney biopsies from patients with acute transplant rejection compared to the biopsies from patients with well functioning kidneys more than 1-year post transplant.	54	0.0989	5.89e-39	2.91e-36
O60716;O60716-3;C9JZR2;O60716-4;O60716-7;O60716-5;O60716-2;O60716-8;O60716-6;O60716-11;O60716-9;O60716-15;O60716-13;O60716-12;O60716-10;O60716-19;O60716-16;O60716-17;O60716-14;O60716-23;O60716-21;O60716-20;O60716-18;O60716-22;O60716-24;O60716-27;O60716-25;O60716-31;O60716-29;O60716-28;O60716-26;O60716-32;O60716-30;E9PKY0;E9PRE2;H0YC95;E9PKL1	O60716;O60716-3;C9JZR2;O60716-4;O60716-7;O60716-5;O60716-2;O60716-8;O60716-6;O60716-11;O60716-9;O60716-15;O60716-13;O60716-12;O60716-10;O60716-19;O60716-16;O60716-17;O60716-14;O60716-23;O60716-21;O60716-20;O60716-18;O60716-22;O60716-24;O60716-27;O60716-25;O60716-31;O60716-29;O60716-28;O60716-26;O60716-32;O60716-30	Catenin delta-1	CTNND1			YTATTTTNR_V$MEF2_02				HALLMARK_MYOGENESIS	200	Genes involved in development of skeletal muscle (myogenesis).	38	0.19	1.47e-38	7.07e-36
Q9Y6G5;D6RJ90;H0Y9N4;D6RC04	Q9Y6G5;D6RJ90;H0Y9N4;D6RC04	COMM domain-containing protein 10	COMMD10							GO_OXIDATIVE_PHOSPHORYLATION	84	The phosphorylation of ADP to ATP that accompanies the oxidation of a metabolite through the operation of the respiratory chain. Oxidation of compounds establishes a proton gradient across the membrane, providing the energy for ATP synthesis.	29	0.3452	4.18e-38	1.96e-35
P04798;E7EMT5;Q5J9B1;A4F3V8;P04798-2;P04798-3	P04798;E7EMT5;Q5J9B1	Cytochrome P450 1A1;Cytochrome P450	CYP1A1	oxidation-reduction process;small molecule metabolic process	mitochondrion	MODULE_43;MODULE_93;STEIN_ESRRA_TARGETS;STEIN_ESRRA_TARGETS_UP;TGACCTY_V$ERR1_Q2;YAUCH_HEDGEHOG_SIGNALING_PARACRINE_DN	Oxidoreductase			BURTON_ADIPOGENESIS_6	189	Strongly up-regulated at 96 h during differentiation of 3T3-L1 cells (fibroblast) into adipocytes.	37	0.1958	4.42e-38	2.02e-35
P19404;E7EPT4	P19404;E7EPT4	NADH dehydrogenase [ubiquinone] flavoprotein 2, mitochondrial	NDUFV2	electron transport chain;generation of precursor metabolites and energy;mitochondrial electron transport, NADH to ubiquinone;oxidation-reduction process;respiratory electron transport chain;small molecule metabolic process	mitochondrial inner membrane;mitochondrial membrane;mitochondrial membrane part;mitochondrial part;mitochondrial respiratory chain complex I;mitochondrion;NADH dehydrogenase complex;organelle inner membrane;respiratory chain complex I	KAAB_HEART_ATRIUM_VS_VENTRICLE_DN;KEGG_ALZHEIMERS_DISEASE;KEGG_HUNTINGTONS_DISEASE;KEGG_OXIDATIVE_PHOSPHORYLATION;KEGG_PARKINSONS_DISEASE;MODULE_152;MODULE_22;MODULE_43;MODULE_62;MODULE_93;MOOTHA_HUMAN_MITODB_6_2002;MOOTHA_MITOCHONDRIA;MOOTHA_PGC;MORF_CSNK2B;MORF_HDAC1;REACTOME_RESPIRATORY_ELECTRON_TRANSPORT;REACTOME_RESPIRATORY_ELECTRON_TRANSPORT_ATP_SYNTHESIS_BY_CHEMIOSMOTIC_COUPLING_AND_HEAT_P…	Electrontransport;Mitochondrion;Mitochondrioninnermembrane;Oxidoreductase;Respiratorychain;Transitpeptide			MOOTHA_VOXPHOS	87	Genes involved in oxidative phosphorylation; based on literature and sequence annotation resources and converted to Affymetrix HG-U133A probe sets.	29	0.3333	1.4e-37	6.23e-35
P16671;E7EU05;P16671-3;E9PLT1;P16671-4;P16671-2;E7EX47;E9PJX8;E9PC45;E7EVU1;E7ERZ9;E7EWI4	P16671;E7EU05;P16671-3;E9PLT1;P16671-4	Platelet glycoprotein 4	CD36	small molecule metabolic process		KAAB_HEART_ATRIUM_VS_VENTRICLE_DN	Diseasemutation;Disulfidebond			MORF_CSNK2B	287	Neighborhood of CSNK2B	42	0.1463	1.47e-37	6.36e-35
E7EVZ5;Q8NBM8	E7EVZ5;Q8NBM8	Prenylcysteine oxidase-like	PCYOX1L	oxidation-reduction process;small molecule metabolic process			Oxidoreductase			GO_CARBOHYDRATE_DERIVATIVE_METABOLIC_PROCESS	1047	The chemical reactions and pathways involving carbohydrate derivative.	68	0.0649	2.54e-37	1.08e-34
P05166;E9PDR0;E7EX59;P05166-2;E7EUY3;E7ETT1;C9JQS9;E7ETT4;E9PEC3;F8WBI9;E7ENC1;H7C5C9;C9JVW9;C9JVY9;C9JAW3	P05166;E9PDR0;E7EX59;P05166-2;E7EUY3;E7ETT1;C9JQS9;E7ETT4;E9PEC3;F8WBI9	Propionyl-CoA carboxylase beta chain, mitochondrial	PCCB	oxidation-reduction process;small molecule metabolic process	intracellular organelle lumen;membrane-enclosed lumen;mitochondrial matrix;mitochondrial part;mitochondrion;organelle lumen	CYTOPLASMIC_PART;MITOCHONDRION;MODULE_152;MOOTHA_HUMAN_MITODB_6_2002;MOOTHA_MITOCHONDRIA;WONG_MITOCHONDRIA_GENE_MODULE	Diseasemutation;Mitochondrion;Transitpeptide			MODULE_62	89	Genes in the cancer module 62.	29	0.3258	3.05e-37	1.26e-34
E9PAV3;E9PAV3-2;F8VZJ2;F8W0W4;H0YHX9;Q13765;F8W1N5;F8VNW4;Q9BZK3;F8VZ58	E9PAV3	Nascent polypeptide-associated complex subunit alpha, muscle-specific form	NACA			CYTOPLASMIC_PART;MORF_HDAC1				GO_MYELIN_SHEATH	168	An electrically insulating fatty layer that surrounds the axons of many neurons. It is an outgrowth of glial cells: Schwann cells supply the myelin for peripheral neurons while oligodendrocytes supply it to those of the central nervous system.	35	0.2083	4.34e-37	1.75e-34
E9PCR7;E9PDF2;Q02218-2;E9PFG7	E9PCR7;E9PDF2;Q02218-2;E9PFG7	2-oxoglutarate dehydrogenase, mitochondrial	OGDH	acetyl-CoA catabolic process;acetyl-CoA metabolic process;coenzyme catabolic process;cofactor catabolic process;generation of precursor metabolites and energy;small molecule metabolic process;tricarboxylic acid cycle	intracellular organelle lumen;membrane-enclosed lumen;mitochondrial matrix;mitochondrial membrane;mitochondrial part;mitochondrion;organelle lumen	BIOCARTA_KREB_PATHWAY;BURTON_ADIPOGENESIS_6;CYTOPLASMIC_PART;GENERATION_OF_PRECURSOR_METABOLITES_AND_ENERGY;KAAB_HEART_ATRIUM_VS_VENTRICLE_DN;KEGG_CITRATE_CYCLE_TCA_CYCLE;MITOCHONDRIAL_ENVELOPE;MITOCHONDRIAL_MEMBRANE;MITOCHONDRIAL_PART;MITOCHONDRION;MOOTHA_HUMAN_MITODB_6_2002;MOOTHA_TCA;REACTOME_CITRIC_ACID_CYCLE_TCA_CYCLE;REACTOME_PYRUVATE_METABOLISM_AND_CITRIC_ACID_TCA_CYCLE;REACTOME_TCA_CYCLE_…	Mitochondrion;Oxidoreductase;Transitpeptide			GO_ELECTRON_TRANSPORT_CHAIN	94	A process in which a series of electron carriers operate together to transfer electrons from donors to any of several different terminal electron acceptors to generate a transmembrane electrochemical gradient.	29	0.3085	1.95e-36	7.69e-34
Q99627;E9PGT6;Q99627-2;H7C3S9	Q99627;E9PGT6;Q99627-2;H7C3S9	COP9 signalosome complex subunit 8	COPS8							MORF_HDAC1	254	Neighborhood of HDAC1	39	0.1535	8.98e-36	3.47e-33
O94901;O94901-9;E9PHI4;O94901-8;O94901-6;O94901-5;H0Y742;H0Y6N5;H7C2K3;O94901-3;O94901-2;O94901-7;C9JK55;C9K051;H7C019;C9JS54;C9JJU6;C9JR15;O94901-4;H7C3X3	O94901;O94901-9;E9PHI4;O94901-8;O94901-6;O94901-5;H0Y742;H0Y6N5	SUN domain-containing protein 1	SUN1							GO_PROTEIN_COMPLEX_SUBUNIT_ORGANIZATION	1527	Any process in which macromolecules aggregate, disaggregate, or are modified, resulting in the formation, disassembly, or alteration of a protein complex.	78	0.0511	1.36e-35	5.15e-33
E9PMT2;F8WD26;J3KP06;A0A0A0MTE2;H0Y424;E9PRE3;E9PRJ0	E9PMT2;F8WD26;J3KP06;A0A0A0MTE2;H0Y424		LMO7			KAAB_HEART_ATRIUM_VS_VENTRICLE_DN				TGCGCANK_UNKNOWN	1043	Genes having at least one occurence of the highly conserved motif M22 TGCGCANK in the region spanning up to 4 kb around their tarnscription start sites. The motif does not match any known transcription factor binding site.	66	0.0633	1.55e-35	5.76e-33
Q9H7C9;E9PNP3;E9PR47;E9PIQ4;E9PJP1;E9PLK9;K4DI89;Q9H7C9-3;Q9H7C9-2	Q9H7C9;E9PNP3;E9PR47;E9PIQ4	Mth938 domain-containing protein	AAMDC							KEGG_HUNTINGTONS_DISEASE	185	Huntington's disease	35	0.1892	1.6e-35	5.82e-33
P02511;E9PR44;A0A024R3B9;E9PJL7;E9PNH7;E9PRA8;E9PS12;H0YCW8;E9PRS4	P02511;E9PR44;A0A024R3B9;E9PJL7;E9PNH7;E9PRA8	Alpha-crystallin B chain	CRYAB	muscle contraction;muscle organ development;muscle structure development;muscle system process;response to hydrogen peroxide;system process	contractile fiber part;mitochondrion	CHEMELLO_SOLEUS_VS_EDL_MYOFIBERS_UP;MODULE_329;MODULE_387;V$TATA_01;YTATTTTNR_V$MEF2_02	Diseasemutation			KEGG_ALZHEIMERS_DISEASE	169	Alzheimer's disease	34	0.2012	1.67e-35	5.94e-33
Q9NQX3;Q9NQX3-2;F5H039;G3V582;H0YJ30;G3V4R0;G3V355;H0YJR5;G3V4D2	Q9NQX3;Q9NQX3-2;F5H039;G3V582	Gephyrin;Molybdopterin adenylyltransferase;Molybdopterin molybdenumtransferase	GPHN	small molecule metabolic process			Diseasemutation			GO_SINGLE_ORGANISM_BIOSYNTHETIC_PROCESS	1340	A biosynthetic process - chemical reactions and pathways resulting in the formation of substances - involving a single organism.	73	0.0545	4.53e-35	1.58e-32
Q9H0Z9;Q9BX46;F6VZ39;Q9H0Z9-2;H0YA61;A6NG75;H0Y8S7;Q9BX46-5;Q9BX46-2;E9PSF1	Q9H0Z9;Q9BX46;F6VZ39;Q9H0Z9-2;H0YA61;A6NG75;H0Y8S7;Q9BX46-5;Q9BX46-2	RNA-binding protein 38;RNA-binding protein 24	RBM38;RBM24			STEIN_ESRRA_TARGETS;STEIN_ESRRA_TARGETS_UP				GO_MITOCHONDRIAL_PROTEIN_COMPLEX	136	A protein complex that is part of a mitochondrion.	31	0.2279	2.76e-34	9.43e-32
Q86VP3;F8VW41;Q86VP3-4;Q86VP3-3;Q86VP3-2;F8VX22	Q86VP3;F8VW41;Q86VP3-4;Q86VP3-3;Q86VP3-2;F8VX22	Phosphofurin acidic cluster sorting protein 2	PACS2		intracellular organelle lumen;membrane-enclosed lumen;mitochondrion;organelle lumen		Mitochondrion			GO_PHOSPHATE_CONTAINING_COMPOUND_METABOLIC_PROCESS	1977	The chemical reactions and pathways involving the phosphate group, the anion or salt of any phosphoric acid.	86	0.0435	3.71e-34	1.24e-31
Q9Y4D8;J3KPF0;F8VWT9;Q9Y4D8-4;Q9Y4D8-2	Q9Y4D8;J3KPF0;F8VWT9;Q9Y4D8-4;Q9Y4D8-2	Probable E3 ubiquitin-protein ligase HECTD4	HECTD4	small molecule metabolic process						PUJANA_BRCA1_PCC_NETWORK	1652	Genes constituting the BRCA1-PCC network of transcripts whose expression positively correlated (Pearson correlation coefficient, PCC >= 0.4) with that of BRCA1 [GeneID=672] across a compendium of normal tissues.	79	0.0478	4.38e-34	1.44e-31
P54819;F8W1A4;P54819-2;P54819-3;P54819-5;P54819-6;F8VZG5;F8VY04;P54819-4;G3V213;F8VPP1	P54819;F8W1A4;P54819-2;P54819-3;P54819-5;P54819-6;F8VZG5;F8VY04;P54819-4;G3V213	Adenylate kinase 2, mitochondrial;Adenylate kinase 2, mitochondrial, N-terminally processed;Adenylate kinase 2, mitochondrial	AK2	ATP metabolic process;generation of precursor metabolites and energy;oxidative phosphorylation;purine ribonucleoside triphosphate metabolic process;small molecule metabolic process	membrane-enclosed lumen;mitochondrial inner membrane;mitochondrial membrane;mitochondrial part;organelle inner membrane	MOOTHA_HUMAN_MITODB_6_2002;MOOTHA_MITOCHONDRIA;MORF_HDAC1;TGACCTTG_V$SF1_Q6;TGACCTY_V$ERR1_Q2;WONG_MITOCHONDRIA_GENE_MODULE	Diseasemutation;Disulfidebond;Mitochondrion			GO_MITOCHONDRIAL_MEMBRANE_PART	173	Any constituent part of a mitochondrial membrane, either of the lipid bilayers that surround the mitochondrion and form the mitochondrial envelope.	33	0.1908	1.12e-33	3.64e-31
Q96A26;F8W7Q4;E9PH05	Q96A26;F8W7Q4;E9PH05	Protein FAM162A	FAM162A		mitochondrion	MOOTHA_PGC;STEIN_ESRRA_TARGETS;STEIN_ESRRA_TARGETS_UP;TGACCTY_V$ERR1_Q2	Mitochondrion			REACTOME_RESPIRATORY_ELECTRON_TRANSPORT	79	Genes involved in Respiratory electron transport	26	0.3291	1.22e-33	3.87e-31
Q969Q5;F8W8H5	Q969Q5;F8W8H5	Ras-related protein Rab-24	RAB24		mitochondrion					GO_AEROBIC_RESPIRATION	53	The enzymatic release of energy from inorganic and organic compounds (especially carbohydrates and fats) which requires oxygen as the terminal electron acceptor.	23	0.434	2.82e-33	8.8e-31
P49821;G3V0I5;P49821-2;B4DE93;E9PMX3;E9PQP1;E9PLC6;H0YE81;E9PPR0;E9PPS5;E9PJL9;H0YD04;E9PPD6	P49821;G3V0I5;P49821-2;B4DE93	NADH dehydrogenase [ubiquinone] flavoprotein 1, mitochondrial	NDUFV1	electron transport chain;generation of precursor metabolites and energy;mitochondrial electron transport, NADH to ubiquinone;oxidation-reduction process;respiratory electron transport chain;small molecule metabolic process	mitochondrial inner membrane;mitochondrial membrane;mitochondrial membrane part;mitochondrial part;mitochondrial respiratory chain complex I;NADH dehydrogenase complex;organelle inner membrane;respiratory chain complex I	CYTOPLASMIC_PART;KEGG_ALZHEIMERS_DISEASE;KEGG_HUNTINGTONS_DISEASE;KEGG_OXIDATIVE_PHOSPHORYLATION;KEGG_PARKINSONS_DISEASE;MITOCHONDRIAL_ENVELOPE;MITOCHONDRIAL_INNER_MEMBRANE;MITOCHONDRIAL_MEMBRANE;MITOCHONDRIAL_PART;MITOCHONDRION;MODULE_152;MODULE_22;MODULE_43;MODULE_62;MODULE_93;MORF_CSNK2B;MORF_HDAC1;ORGANELLE_INNER_MEMBRANE;REACTOME_RESPIRATORY_ELECTRON_TRANSPORT;REACTOME_RESPIRATORY_ELECTRON_T…	Diseasemutation;Electrontransport;Mitochondrion;Mitochondrioninnermembrane;Oxidoreductase;Respiratorychain;Transitpeptide			GO_MUSCLE_CONTRACTION	233	A process in which force is generated within muscle tissue, resulting in a change in muscle geometry. Force generation involves a chemo-mechanical energy conversion step that is carried out by the actin/myosin complex activity, which generates force through ATP hydrolysis.	36	0.1545	3.4e-33	1.04e-30
G3V325;P56134-4;P56134-2;C9JJT5;O75127;P56134;C9JU26;P56134-3;C9JGL8	G3V325;P56134-4;P56134-2;C9JJT5	ATP synthase subunit f, mitochondrial	ATP5J2-PTCD1;ATP5J2	ATP biosynthetic process;ATP metabolic process;ATP synthesis coupled proton transport;electron transport chain;energy coupled proton transport, down electrochemical gradient;generation of precursor metabolites and energy;mitochondrial ATP synthesis coupled proton transport;nucleoside triphosphate biosynthetic process;oxidation-reduction process;purine nucleoside triphosphate biosynthetic process;…	intracellular organelle lumen;membrane-enclosed lumen;mitochondrial inner membrane;mitochondrial matrix;mitochondrial membrane;mitochondrial membrane part;mitochondrial part;mitochondrial proton-transporting ATP synthase complex;mitochondrion;organelle inner membrane;organelle lumen;proton-transporting ATP synthase complex	HUMMERICH_SKIN_CANCER_PROGRESSION_DN;KEGG_OXIDATIVE_PHOSPHORYLATION;MODULE_152;MODULE_22;MODULE_62;MOOTHA_HUMAN_MITODB_6_2002;MOOTHA_MITOCHONDRIA;MOOTHA_VOXPHOS;MORF_CSNK2B;REACTOME_FORMATION_OF_ATP_BY_CHEMIOSMOTIC_COUPLING;REACTOME_RESPIRATORY_ELECTRON_TRANSPORT_ATP_SYNTHESIS_BY_CHEMIOSMOTIC_COUPLING_AND_HEAT_PRODUCTION_BY_UNCOUPLING_PROTEINS_;REACTOME_TCA_CYCLE_AND_RESPIRATORY_ELECTRON_TRANSPOR…	ATPsynthesis;Mitochondrion;Mitochondrioninnermembrane			GO_OXIDOREDUCTASE_COMPLEX	93	Any protein complex that possesses oxidoreductase activity.	27	0.2903	3.51e-33	1.06e-30
Q9UBX5;G3V4U0;G3XA98;G3V3Y2	Q9UBX5;G3V4U0;G3XA98	Fibulin-5	FBLN5			TGACCTY_V$ERR1_Q2	Diseasemutation;Disulfidebond			GO_INNER_MITOCHONDRIAL_MEMBRANE_PROTEIN_COMPLEX	106	Any protein complex that is part of the inner mitochondrial membrane.	28	0.2642	4.59e-33	1.36e-30
Q9Y2Z9;G3XA86;Q9Y2Z9-3;A0A0D9SFJ1;Q9Y2Z9-2;G3V434;G3V3A1;G3V2L5;G3V4A6	Q9Y2Z9;G3XA86;Q9Y2Z9-3;A0A0D9SFJ1;Q9Y2Z9-2	Ubiquinone biosynthesis monooxygenase COQ6, mitochondrial	COQ6	small molecule metabolic process	mitochondrial inner membrane;mitochondrial membrane;mitochondrial part;mitochondrion;organelle inner membrane	CYTOPLASMIC_PART;MITOCHONDRION	Diseasemutation;Mitochondrion;Mitochondrioninnermembrane;Oxidoreductase;Transitpeptide			HALLMARK_ADIPOGENESIS	200	Genes up-regulated during adipocyte differentiation (adipogenesis).	34	0.17	7.16e-33	2.09e-30
P07942;G3XAI2;E7EPA6	P07942;G3XAI2	Laminin subunit beta-1	LAMB1			CYTOPLASMIC_PART;STEIN_ESRRA_TARGETS	Disulfidebond			GO_MUSCLE_SYSTEM_PROCESS	282	A organ system process carried out at the level of a muscle. Muscle tissue is composed of contractile cells or fibers.	38	0.1348	1.11e-32	3.2e-30
H0YL90;O14498;H0YN67	H0YL90;O14498;H0YN67	Immunoglobulin superfamily containing leucine-rich repeat protein	ISLR				Disulfidebond;Immunoglobulindomain			GO_SINGLE_ORGANISM_CATABOLIC_PROCESS	957	A catabolic process - chemical reactions and pathways resulting in the breakdown of substances - which involves a single organism.	60	0.0627	4.39e-32	1.24e-29
P39687;H0YN26;O43423;O95626;H7BZ09	P39687;H0YN26	Acidic leucine-rich nuclear phosphoprotein 32 family member A	ANP32A			CYTOPLASMIC_PART;MORF_HDAC1;YTATTTTNR_V$MEF2_02				GO_CONTRACTILE_FIBER	211	Fibers, composed of actin, myosin, and associated proteins, found in cells of smooth or striated muscle.	34	0.1611	4.76e-32	1.32e-29
Q92841;H3BLZ8;Q92841-3;Q92841-1;Q92841-2	Q92841;H3BLZ8;Q92841-3;Q92841-1;Q92841-2	Probable ATP-dependent RNA helicase DDX17	DDX17							KIM_BIPOLAR_DISORDER_OLIGODENDROCYTE_DENSITY_CORR_UP	682	Genes whose expression significantly and positively correlated with oligodendrocyte density in layer VI of BA9 brain region in patients with bipolar disorder.	52	0.0762	6.37e-32	1.74e-29
Q99807;H3BP28;Q99807-2;H3BTN8;I3L1T0;H3BSZ3;H3BS11	Q99807;H3BP28;Q99807-2;H3BTN8	5-demethoxyubiquinone hydroxylase, mitochondrial	COQ7	electron transport chain;generation of precursor metabolites and energy;oxidation-reduction process;respiratory electron transport chain;small molecule metabolic process	mitochondrial inner membrane;mitochondrial membrane;mitochondrial part;organelle inner membrane	CYTOPLASMIC_PART;MITOCHONDRION;MOOTHA_HUMAN_MITODB_6_2002;MOOTHA_MITOCHONDRIA	Mitochondrion;Mitochondrioninnermembrane;Oxidoreductase;Transitpeptide			MORF_RAN	268	Neighborhood of RAN	36	0.1343	5.83e-31	1.57e-28
O96000;H3BPJ9;O96000-2;H3BV16	O96000;H3BPJ9;O96000-2;H3BV16	NADH dehydrogenase [ubiquinone] 1 beta subcomplex subunit 10	NDUFB10	electron transport chain;generation of precursor metabolites and energy;mitochondrial electron transport, NADH to ubiquinone;oxidation-reduction process;respiratory electron transport chain;small molecule metabolic process	mitochondrial inner membrane;mitochondrial membrane;mitochondrial membrane part;mitochondrial part;mitochondrial respiratory chain complex I;NADH dehydrogenase complex;organelle inner membrane;respiratory chain complex I	KEGG_ALZHEIMERS_DISEASE;KEGG_HUNTINGTONS_DISEASE;KEGG_OXIDATIVE_PHOSPHORYLATION;KEGG_PARKINSONS_DISEASE;MODULE_152;MODULE_22;MODULE_62;REACTOME_RESPIRATORY_ELECTRON_TRANSPORT;REACTOME_RESPIRATORY_ELECTRON_TRANSPORT_ATP_SYNTHESIS_BY_CHEMIOSMOTIC_COUPLING_AND_HEAT_PRODUCTION_BY_UNCOUPLING_PROTEINS_;REACTOME_TCA_CYCLE_AND_RESPIRATORY_ELECTRON_TRANSPORT;WONG_MITOCHONDRIA_GENE_MODULE	Electrontransport;Mitochondrion;Mitochondrioninnermembrane;Respiratorychain			GO_MONOCARBOXYLIC_ACID_METABOLIC_PROCESS	503	The chemical reactions and pathways involving monocarboxylic acids, any organic acid containing one carboxyl (COOH) group or anion (COO-).	45	0.0895	1.16e-30	3.07e-28
Q02978;I3L1P8;Q02978-2	Q02978;I3L1P8;Q02978-2	Mitochondrial 2-oxoglutarate/malate carrier protein	SLC25A11	small molecule metabolic process	mitochondrial inner membrane;mitochondrial membrane;mitochondrial part;mitochondrion;organelle inner membrane	CYTOPLASMIC_PART;ION_TRANSMEMBRANE_TRANSPORTER_ACTIVITY;MITOCHONDRIAL_ENVELOPE;MITOCHONDRIAL_INNER_MEMBRANE;MITOCHONDRIAL_MEMBRANE;MITOCHONDRIAL_PART;MITOCHONDRION;MOOTHA_HUMAN_MITODB_6_2002;MOOTHA_MITOCHONDRIA;MOOTHA_PGC;ORGANELLE_INNER_MEMBRANE;SUBSTRATE_SPECIFIC_TRANSMEMBRANE_TRANSPORTER_ACTIVITY;SUBSTRATE_SPECIFIC_TRANSPORTER_ACTIVITY;TRANSMEMBRANE_TRANSPORTER_ACTIVITY	Mitochondrion;Mitochondrioninnermembrane			HALLMARK_FATTY_ACID_METABOLISM	158	Genes encoding proteins involved in metabolism of fatty acids.	30	0.1899	1.19e-30	3.12e-28
P63241;I3L397;I3L504;P63241-2;Q6IS14;F8WCJ1;C9J7B5	P63241;I3L397;I3L504;P63241-2;Q6IS14;F8WCJ1;C9J7B5	Eukaryotic translation initiation factor 5A-1;Eukaryotic translation initiation factor 5A;Eukaryotic translation initiation factor 5A-1-like	EIF5A;EIF5AL1;EIF5A2	small molecule metabolic process						MODULE_93	182	Oxidoreductases.	31	0.1703	4.29e-30	1.11e-27
I3L505	I3L505	Acyl carrier protein	NDUFAB1	small molecule metabolic process		CYTOPLASMIC_PART;KEGG_ALZHEIMERS_DISEASE;KEGG_HUNTINGTONS_DISEASE;KEGG_OXIDATIVE_PHOSPHORYLATION;KEGG_PARKINSONS_DISEASE;MITOCHONDRIAL_ENVELOPE;MITOCHONDRIAL_INNER_MEMBRANE;MITOCHONDRIAL_MEMBRANE;MITOCHONDRIAL_PART;MITOCHONDRION;MODULE_152;MODULE_22;MODULE_62;MODULE_93;MOOTHA_HUMAN_MITODB_6_2002;MOOTHA_MITOCHONDRIA;MOOTHA_PGC;MOOTHA_VOXPHOS;MORF_CSNK2B;ORGANELLE_INNER_MEMBRANE;REACTOME_RESPIRATOR…				GO_RESPIRATORY_CHAIN	80	The protein complexes that form the electron transport system (the respiratory chain), associated with a cell membrane, usually the plasma membrane (in prokaryotes) or the inner mitochondrial membrane (on eukaryotes). The respiratory chain complexes transfer electrons from an electron donor to an electron acceptor and are associated with a proton pump to create a transmembrane electrochemical gra…	24	0.3	5.08e-30	1.29e-27
P21579;J3KQA0;Q8N9I0;O00445;K7EJS7;O00445-2	P21579;J3KQA0	Synaptotagmin-1	SYT1	generation of precursor metabolites and energy;oxidation-reduction process;small molecule metabolic process		YAUCH_HEDGEHOG_SIGNALING_PARACRINE_DN	Diseasemutation			GO_CYTOSKELETAL_PROTEIN_BINDING	819	Interacting selectively and non-covalently with any protein component of any cytoskeleton (actin, microtubule, or intermediate filament cytoskeleton).	54	0.0659	5.57e-30	1.39e-27
Q5JR59;J3KQA9;Q5JR59-3;Q5JR59-4	Q5JR59;J3KQA9;Q5JR59-3;Q5JR59-4	Microtubule-associated tumor suppressor candidate 2	MTUS2							GO_MITOCHONDRION_ORGANIZATION	594	A process that is carried out at the cellular level which results in the assembly, arrangement of constituent parts, or disassembly of a mitochondrion; includes mitochondrial morphogenesis and distribution, and replication of the mitochondrial genome as well as synthesis of new mitochondrial components.	47	0.0791	1.28e-29	3.17e-27
J9JID7;Q03252	J9JID7;Q03252	Lamin-B2	LMNB2		organelle inner membrane	MORF_CSNK2B	Diseasemutation			CASORELLI_ACUTE_PROMYELOCYTIC_LEUKEMIA_DN	663	Genes down-regulated in APL (acute promyeolocytic leukemia) blasts expressing PML-RARA fusion [GeneID=5371;5914] compared to normal promyeloblasts.	49	0.0739	1.71e-29	4.17e-27
P00746;K7ERG9	P00746;K7ERG9	Complement factor D	CFD		membrane-enclosed lumen;organelle lumen	BURTON_ADIPOGENESIS_6;SMID_BREAST_CANCER_LUMINAL_A_UP	Diseasemutation;Disulfidebond			MORF_RAD23A	345	Neighborhood of RAD23A	38	0.1101	2.33e-29	5.61e-27
P55083;K7ES70;P55083-2	P55083;K7ES70;P55083-2	Microfibril-associated glycoprotein 4	MFAP4			HUMMERICH_SKIN_CANCER_PROGRESSION_DN;SMID_BREAST_CANCER_LUMINAL_A_UP				MORF_SOD1	277	Neighborhood of SOD1	35	0.1264	3.42e-29	8.11e-27
K7N7A8;P29972;P29972-4;P29972-2;P29972-3;Q4G0A6	K7N7A8;P29972;P29972-4;P29972-2;P29972-3	Aquaporin-1	AQP1	response to hydrogen peroxide;small molecule metabolic process;system process	sarcolemma	SUBSTRATE_SPECIFIC_TRANSPORTER_ACTIVITY;V$TATA_01				KIM_ALL_DISORDERS_OLIGODENDROCYTE_NUMBER_CORR_UP	756	Genes whose expression was significantly and positively correlated with the number of perineuronal oligodendrocytes in the layer III of BA9 brain region.	51	0.0675	8.32e-29	1.95e-26
P23327;M0QZ43	P23327;M0QZ43	Sarcoplasmic reticulum histidine-rich calcium-binding protein	HRC	muscle contraction;muscle system process;system process	contractile fiber part;intracellular organelle lumen;membrane-enclosed lumen;organelle lumen	GNF2_MYL2;GNF2_MYL3;MODULE_329;MODULE_387;TGACCTY_V$ERR1_Q2				HOSHIDA_LIVER_CANCER_SUBCLASS_S3	266	Genes from 'subtype S3' signature of hepatocellular carcinoma (HCC): hepatocyte differentiation.	34	0.1278	1.47e-28	3.4e-26
P13637;M0R116;P13637-2;P13637-3;A0A0A0MT26;M0QXF2	P13637;M0R116;P13637-2;P13637-3;A0A0A0MT26	Sodium/potassium-transporting ATPase subunit alpha-3	ATP1A3	system process		CYTOPLASMIC_PART;ION_TRANSMEMBRANE_TRANSPORTER_ACTIVITY;KEGG_CARDIAC_MUSCLE_CONTRACTION;SUBSTRATE_SPECIFIC_TRANSMEMBRANE_TRANSPORTER_ACTIVITY;SUBSTRATE_SPECIFIC_TRANSPORTER_ACTIVITY;TGACCTY_V$ERR1_Q2;TRANSMEMBRANE_TRANSPORTER_ACTIVITY	Diseasemutation			MORF_BUB3	276	Neighborhood of BUB3	34	0.1232	5.17e-28	1.18e-25
O00233;J3KN29;F5H5V4;F5GX23;O00233-2;F5H7X1;F5H169;O00233-3	O00233;J3KN29;F5H5V4;F5GX23;O00233-2;F5H7X1	26S proteasome non-ATPase regulatory subunit 9	PSMD9	small molecule metabolic process		MORF_CSNK2B				GO_EXTRACELLULAR_SPACE	1376	That part of a multicellular organism outside the cells proper, usually taken to be outside the plasma membranes, and occupied by fluid.	65	0.0472	1.1e-27	2.48e-25
O00330;O00330-3;H0YD97;E9PLU0;E9PRI6;O00330-2	O00330;O00330-3	Pyruvate dehydrogenase protein X component, mitochondrial	PDHX	small molecule metabolic process	intracellular organelle lumen;membrane-enclosed lumen;mitochondrial matrix;mitochondrial part;organelle lumen	KAAB_HEART_ATRIUM_VS_VENTRICLE_DN;MOOTHA_HUMAN_MITODB_6_2002;MOOTHA_MITOCHONDRIA;REACTOME_PYRUVATE_METABOLISM_AND_CITRIC_ACID_TCA_CYCLE;REACTOME_TCA_CYCLE_AND_RESPIRATORY_ELECTRON_TRANSPORT;STEIN_ESRRA_TARGETS;STEIN_ESRRA_TARGETS_UP;TGACCTTG_V$SF1_Q6;TGACCTY_V$ERR1_Q2;WONG_MITOCHONDRIA_GENE_MODULE	Lipoyl;Mitochondrion;Transitpeptide			MODULE_2	384	DRG (dorsal root ganglia) genes.	38	0.099	1.24e-27	2.76e-25
O00408;O00408-4;O00408-3;O00408-2;E9PEF1;O00408-5;O00408-6;H0YFL1;F5H3Z7;F5H130;F5H5P8;C9JPD5;H7C009;H0YG13;F5GXX2	O00408;O00408-4;O00408-3;O00408-2;E9PEF1;O00408-5;O00408-6	cGMP-dependent 3,5-cyclic phosphodiesterase	PDE2A	small molecule metabolic process;system process	intracellular organelle lumen;membrane-enclosed lumen;mitochondrial matrix;mitochondrial part;organelle lumen		Mitochondrion			GO_STRUCTURAL_MOLECULE_ACTIVITY	732	The action of a molecule that contributes to the structural integrity of a complex or assembly within or outside a cell.	49	0.0669	1.5e-27	3.3e-25
O00479	O00479	High mobility group nucleosome-binding domain-containing protein 4	HMGN4							GO_MUSCLE_STRUCTURE_DEVELOPMENT	432	The progression of a muscle structure over time, from its formation to its mature state. Muscle structures are contractile cells, tissues or organs that are found in multicellular organisms.	39	0.0903	7.78e-27	1.69e-24
O00505;H0Y4S9	O00505	Importin subunit alpha-4	KPNA3							REACTOME_PYRUVATE_METABOLISM_AND_CITRIC_ACID_TCA_CYCLE	48	Genes involved in Pyruvate metabolism and Citric Acid (TCA) cycle	19	0.3958	9.49e-27	2.03e-24
O14548;E5RJZ1;H0YBD2;E5RFH8	O14548;E5RJZ1;H0YBD2	Cytochrome c oxidase subunit 7A-related protein, mitochondrial	COX7A2L	electron transport chain;generation of precursor metabolites and energy;oxidation-reduction process;respiratory electron transport chain;small molecule metabolic process	mitochondrial inner membrane;mitochondrial membrane;mitochondrial membrane part;mitochondrial part;organelle inner membrane;respiratory chain	ION_TRANSMEMBRANE_TRANSPORTER_ACTIVITY;KEGG_ALZHEIMERS_DISEASE;KEGG_CARDIAC_MUSCLE_CONTRACTION;KEGG_HUNTINGTONS_DISEASE;KEGG_OXIDATIVE_PHOSPHORYLATION;KEGG_PARKINSONS_DISEASE;MOOTHA_HUMAN_MITODB_6_2002;MOOTHA_VOXPHOS;REACTOME_RESPIRATORY_ELECTRON_TRANSPORT;REACTOME_RESPIRATORY_ELECTRON_TRANSPORT_ATP_SYNTHESIS_BY_CHEMIOSMOTIC_COUPLING_AND_HEAT_PRODUCTION_BY_UNCOUPLING_PROTEINS_;REACTOME_TCA_CYCLE_…	Mitochondrion;Mitochondrioninnermembrane;Transitpeptide			GO_CATABOLIC_PROCESS	1773	The chemical reactions and pathways resulting in the breakdown of substances, including the breakdown of carbon compounds with the liberation of energy for use by the cell or organism.	72	0.0406	1.12e-26	2.36e-24
O14558;K7EP04	O14558;K7EP04	Heat shock protein beta-6	HSPB6			KAAB_HEART_ATRIUM_VS_VENTRICLE_DN				KEGG_CARDIAC_MUSCLE_CONTRACTION	80	Cardiac muscle contraction	22	0.275	1.13e-26	2.37e-24
O14561;H3BNK3	O14561;H3BNK3	Acyl carrier protein, mitochondrial;Acyl carrier protein	NDUFAB1	electron transport chain;generation of precursor metabolites and energy;mitochondrial electron transport, NADH to ubiquinone;oxidation-reduction process;respiratory electron transport chain;small molecule metabolic process	intracellular organelle lumen;membrane-enclosed lumen;mitochondrial inner membrane;mitochondrial matrix;mitochondrial membrane;mitochondrial membrane part;mitochondrial part;mitochondrial respiratory chain complex I;NADH dehydrogenase complex;organelle inner membrane;organelle lumen;respiratory chain complex I	CYTOPLASMIC_PART;KEGG_ALZHEIMERS_DISEASE;KEGG_HUNTINGTONS_DISEASE;KEGG_OXIDATIVE_PHOSPHORYLATION;KEGG_PARKINSONS_DISEASE;MITOCHONDRIAL_ENVELOPE;MITOCHONDRIAL_INNER_MEMBRANE;MITOCHONDRIAL_MEMBRANE;MITOCHONDRIAL_PART;MITOCHONDRION;MODULE_152;MODULE_22;MODULE_62;MODULE_93;MOOTHA_HUMAN_MITODB_6_2002;MOOTHA_MITOCHONDRIA;MOOTHA_PGC;MOOTHA_VOXPHOS;MORF_CSNK2B;ORGANELLE_INNER_MEMBRANE;REACTOME_RESPIRATOR…	Electrontransport;Mitochondrion;Respiratorychain;Transitpeptide			GO_PROTEIN_COMPLEX_BIOGENESIS	1132	A cellular process that results in the biosynthesis of constituent macromolecules, assembly, and arrangement of constituent parts of a protein complex. Includes the synthesis of non-protein components, and those protein modifications that are involved in synthesis or assembly of the complex.	58	0.0512	1.7e-26	3.51e-24
O14828;O14828-2	O14828;O14828-2	Secretory carrier-associated membrane protein 3	SCAMP3			MORF_CSNK2B;MORF_HDAC1;V$TATA_01				DANG_BOUND_BY_MYC	1103	Genes whose promoters are bound by MYC [GeneID=4609], according to MYC Target Gene Database.	57	0.0517	3.13e-26	6.4e-24
O14949	O14949	Cytochrome b-c1 complex subunit 8	UQCRQ	electron transport chain;generation of precursor metabolites and energy;oxidation-reduction process;respiratory electron transport chain;small molecule metabolic process	mitochondrial inner membrane;mitochondrial membrane;mitochondrial part;mitochondrion;organelle inner membrane;respiratory chain	BURTON_ADIPOGENESIS_6;KAAB_HEART_ATRIUM_VS_VENTRICLE_DN;KEGG_ALZHEIMERS_DISEASE;KEGG_CARDIAC_MUSCLE_CONTRACTION;KEGG_HUNTINGTONS_DISEASE;KEGG_OXIDATIVE_PHOSPHORYLATION;KEGG_PARKINSONS_DISEASE;MODULE_152;MODULE_62;MOOTHA_VOXPHOS;REACTOME_RESPIRATORY_ELECTRON_TRANSPORT;REACTOME_RESPIRATORY_ELECTRON_TRANSPORT_ATP_SYNTHESIS_BY_CHEMIOSMOTIC_COUPLING_AND_HEAT_PRODUCTION_BY_UNCOUPLING_PROTEINS_;REACTOME…	Diseasemutation;Electrontransport;Mitochondrion;Mitochondrioninnermembrane;Respiratorychain			GO_ACTIN_BINDING	393	Interacting selectively and non-covalently with monomeric or multimeric forms of actin, including actin filaments.	37	0.0941	3.71e-26	7.5e-24
O14967;O14967-2;D6RAZ4	O14967;O14967-2	Calmegin	CLGN			CYTOPLASMIC_PART	Disulfidebond			GSE32533_WT_VS_MIR17_OVEREXPRESS_ACT_CD4_TCELL_DN	200	Genes down-regulated in activated CD4 [GeneID=920] T cells: wildtype versus over-expressing MIR17 [GeneID=406952].	29	0.145	3.93e-26	7.84e-24
O15173;O15173-2;U3KQM0;D3DNX8	O15173;O15173-2;U3KQM0	Membrane-associated progesterone receptor component 2	PGRMC2							MODULE_43	99	Energy pathways.	23	0.2323	5.93e-26	1.17e-23
O15230;O15230-2;A0A087WYH7	O15230	Laminin subunit alpha-5	LAMA5	muscle organ development;muscle structure development			Disulfidebond			GO_PHOSPHORYLATION	1228	The process of introducing a phosphate group into a molecule, usually with the formation of a phosphoric ester, a phosphoric anhydride or a phosphoric amide.	59	0.048	1.61e-25	3.15e-23
O15254;O15254-2;D6RJ89	O15254;O15254-2	Peroxisomal acyl-coenzyme A oxidase 3	ACOX3	oxidation-reduction process;small molecule metabolic process	intracellular organelle lumen;membrane-enclosed lumen;mitochondrion;organelle lumen	CYTOPLASMIC_PART	Oxidoreductase			GO_TRICARBOXYLIC_ACID_METABOLIC_PROCESS	37	The chemical reactions and pathways involving dicarboxylic acids, any organic acid containing three carboxyl (COOH) groups or anions (COO-).	17	0.4595	1.86e-25	3.6e-23
O15327;D6RJC3;E7EQN9;E9PHC0;E9PCZ3;E9PG59;O15327-2;H0YA10;H0Y9Q3;D6RE59	O15327;D6RJC3;E7EQN9;E9PHC0;E9PCZ3	Type II inositol 3,4-bisphosphate 4-phosphatase	INPP4B	small molecule metabolic process						MODULE_6	416	Trachea genes.	37	0.0889	2.79e-25	5.33e-23
O43615;M0QXU7;M0R301;M0QXM9;M0R124	O43615;M0QXU7	Mitochondrial import inner membrane translocase subunit TIM44	TIMM44		intracellular organelle lumen;membrane-enclosed lumen;mitochondrial inner membrane;mitochondrial matrix;mitochondrial membrane;mitochondrial part;mitochondrion;organelle inner membrane;organelle lumen	CYTOPLASMIC_PART;MITOCHONDRIAL_PART;MITOCHONDRION;MOOTHA_HUMAN_MITODB_6_2002;MOOTHA_MITOCHONDRIA;MOOTHA_PGC;REACTOME_MITOCHONDRIAL_PROTEIN_IMPORT;TGACCTY_V$ERR1_Q2	Mitochondrion;Mitochondrioninnermembrane;Transitpeptide			GO_CATALYTIC_COMPLEX	1038	A protein complex which is capable of catalytic activity.	54	0.052	5.2e-25	9.84e-23
O60220	O60220	Mitochondrial import inner membrane translocase subunit Tim8 A	TIMM8A		membrane-enclosed lumen;mitochondrial inner membrane;mitochondrial membrane;mitochondrial part;mitochondrion;organelle inner membrane	MOOTHA_HUMAN_MITODB_6_2002;MOOTHA_MITOCHONDRIA;MOOTHA_PGC;REACTOME_MITOCHONDRIAL_PROTEIN_IMPORT;STEIN_ESRRA_TARGETS;STEIN_ESRRA_TARGETS_UP	Diseasemutation;Disulfidebond;Mitochondrion;Mitochondrioninnermembrane			MODULE_1	368	Ovary genes.	35	0.0951	6.01e-25	1.12e-22
O60832;O60832-2;C9IYT0;H7C0M1;H7C2Q9;H7C2Q2;H7BZF2	O60832;O60832-2;C9IYT0;H7C0M1	H/ACA ribonucleoprotein complex subunit 4	DKC1			MORF_HDAC1	Diseasemutation			KEGG_CITRATE_CYCLE_TCA_CYCLE	32	Citrate cycle (TCA cycle)	16	0.5	8.33e-25	1.54e-22
O75027;O75027-2;B4DGL8;A0A087WW65;O75027-3;E9PJR8;E9PNQ5	O75027;O75027-2;B4DGL8;A0A087WW65;O75027-3	ATP-binding cassette sub-family B member 7, mitochondrial	ABCB7	small molecule metabolic process	mitochondrial inner membrane;mitochondrial membrane;mitochondrial part;mitochondrion;organelle inner membrane	CYTOPLASMIC_PART;MITOCHONDRIAL_ENVELOPE;MITOCHONDRIAL_INNER_MEMBRANE;MITOCHONDRIAL_MEMBRANE;MITOCHONDRIAL_PART;MITOCHONDRION;MOOTHA_HUMAN_MITODB_6_2002;MOOTHA_MITOCHONDRIA;ORGANELLE_INNER_MEMBRANE;STEIN_ESRRA_TARGETS;STEIN_ESRRA_TARGETS_UP;TRANSMEMBRANE_TRANSPORTER_ACTIVITY	Diseasemutation;Mitochondrion;Mitochondrioninnermembrane;Transitpeptide			GO_ORGANONITROGEN_COMPOUND_BIOSYNTHETIC_PROCESS	1024	The chemical reactions and pathways resulting in the formation of organonitrogen compound.	53	0.0518	1.87e-24	3.43e-22
O75208;H3BNT2;H3BSJ5;H3BRC0;H3BPY0;H3BPC6;H3BPW3;H3BVA5;O75208-2	O75208;H3BNT2;H3BSJ5;H3BRC0	Ubiquinone biosynthesis protein COQ9, mitochondrial	COQ9	electron transport chain;generation of precursor metabolites and energy;mitochondrial electron transport, NADH to ubiquinone;oxidation-reduction process;respiratory electron transport chain;small molecule metabolic process	mitochondrion	KAAB_HEART_ATRIUM_VS_VENTRICLE_DN;STEIN_ESRRA_TARGETS;STEIN_ESRRA_TARGETS_UP	Mitochondrion;Transitpeptide			GO_ACTIN_CYTOSKELETON	444	The part of the cytoskeleton (the internal framework of a cell) composed of actin and associated proteins. Includes actin cytoskeleton-associated complexes.	37	0.0833	2.75e-24	4.99e-22
O75368	O75368	SH3 domain-binding glutamic acid-rich-like protein	SH3BGRL			MORF_HDAC1				GO_MACROMOLECULAR_COMPLEX_ASSEMBLY	1398	The aggregation, arrangement and bonding together of a set of macromolecules to form a complex.	61	0.0436	3.35e-24	6.01e-22
O75380;D6RBT3	O75380;D6RBT3	NADH dehydrogenase [ubiquinone] iron-sulfur protein 6, mitochondrial	NDUFS6	electron transport chain;generation of precursor metabolites and energy;mitochondrial electron transport, NADH to ubiquinone;muscle contraction;muscle system process;oxidation-reduction process;respiratory electron transport chain;small molecule metabolic process;system process	mitochondrial inner membrane;mitochondrial membrane;mitochondrial membrane part;mitochondrial part;mitochondrial respiratory chain complex I;NADH dehydrogenase complex;organelle inner membrane;respiratory chain complex I	KAAB_HEART_ATRIUM_VS_VENTRICLE_DN;KEGG_ALZHEIMERS_DISEASE;KEGG_HUNTINGTONS_DISEASE;KEGG_OXIDATIVE_PHOSPHORYLATION;KEGG_PARKINSONS_DISEASE;MODULE_152;MODULE_22;MODULE_62;MODULE_93;MOOTHA_HUMAN_MITODB_6_2002;MOOTHA_MITOCHONDRIA;MOOTHA_VOXPHOS;REACTOME_RESPIRATORY_ELECTRON_TRANSPORT;REACTOME_RESPIRATORY_ELECTRON_TRANSPORT_ATP_SYNTHESIS_BY_CHEMIOSMOTIC_COUPLING_AND_HEAT_PRODUCTION_BY_UNCOUPLING_PROTE…	Electrontransport;Mitochondrion;Mitochondrioninnermembrane;Respiratorychain;Transitpeptide			GO_COFACTOR_METABOLIC_PROCESS	334	The chemical reactions and pathways involving a cofactor, a substance that is required for the activity of an enzyme or other protein. Cofactors may be inorganic, such as the metal atoms zinc, iron, and copper in certain forms, or organic, in which case they are referred to as coenzymes. Cofactors may either be bound tightly to active sites or bind loosely with the substrate.	33	0.0988	4.12e-24	7.33e-22
O75431;O75431-2;C9JNK6;C9JAZ1	O75431;O75431-2;C9JNK6;C9JAZ1	Metaxin-2	MTX2		mitochondrial membrane;mitochondrial part	CYTOPLASMIC_PART;MITOCHONDRIAL_ENVELOPE;MITOCHONDRIAL_MEMBRANE;MITOCHONDRIAL_PART;MITOCHONDRION;MOOTHA_MITOCHONDRIA;MOOTHA_PGC;REACTOME_MITOCHONDRIAL_PROTEIN_IMPORT;STEIN_ESRRA_TARGETS;STEIN_ESRRA_TARGETS_UP;TGACCTTG_V$SF1_Q6;TGACCTY_V$ERR1_Q2;WONG_MITOCHONDRIA_GENE_MODULE	Mitochondrion
O75746;O75746-2;F8W9J0;H0YFB2;B4DGK6	O75746;O75746-2	Calcium-binding mitochondrial carrier protein Aralar1	SLC25A12	small molecule metabolic process	mitochondrial inner membrane;mitochondrial membrane;mitochondrial part;mitochondrion;organelle inner membrane	CYTOPLASMIC_PART;GENERATION_OF_PRECURSOR_METABOLITES_AND_ENERGY;MITOCHONDRION;MOOTHA_HUMAN_MITODB_6_2002;MOOTHA_MITOCHONDRIA;REACTOME_MITOCHONDRIAL_PROTEIN_IMPORT;STEIN_ESRRA_TARGETS;STEIN_ESRRA_TARGETS_UP;SUBSTRATE_SPECIFIC_TRANSMEMBRANE_TRANSPORTER_ACTIVITY;SUBSTRATE_SPECIFIC_TRANSPORTER_ACTIVITY;TRANSMEMBRANE_TRANSPORTER_ACTIVITY	Diseasemutation;Mitochondrion;Mitochondrioninnermembrane
O75915;F8WF90;C9JQU6;F8WF33	O75915	PRA1 family protein 3	ARL6IP5			YTATTTTNR_V$MEF2_02				Gene/Gene Set Overlap Matrix
O94911-3;A0A0A0MSU4;O94911;A0A075B774;O94911-2;Q49AI9;K7ELK9;Q8WWZ4;H0Y7M0;Q8WWZ4-2	O94911-3;A0A0A0MSU4;O94911	ATP-binding cassette sub-family A member 8	ABCA8		mitochondrial inner membrane;mitochondrial membrane;mitochondrial part;organelle inner membrane	RICKMAN_HEAD_AND_NECK_CANCER_F;SMID_BREAST_CANCER_LUMINAL_A_UP;TRANSMEMBRANE_TRANSPORTER_ACTIVITY
O95167;S4R3I5;H7C0D7;H7C2R1;A8MVM8;S4R3T6;A8MYJ8	O95167;S4R3I5	NADH dehydrogenase [ubiquinone] 1 alpha subcomplex subunit 3	NDUFA3	electron transport chain;generation of precursor metabolites and energy;mitochondrial electron transport, NADH to ubiquinone;oxidation-reduction process;respiratory electron transport chain;small molecule metabolic process	mitochondrial inner membrane;mitochondrial membrane;mitochondrial membrane part;mitochondrial part;mitochondrial respiratory chain complex I;mitochondrion;NADH dehydrogenase complex;organelle inner membrane;respiratory chain complex I	KEGG_ALZHEIMERS_DISEASE;KEGG_HUNTINGTONS_DISEASE;KEGG_OXIDATIVE_PHOSPHORYLATION;KEGG_PARKINSONS_DISEASE;MODULE_152;MODULE_22;MODULE_62;MOOTHA_HUMAN_MITODB_6_2002;MOOTHA_MITOCHONDRIA;MOOTHA_VOXPHOS;REACTOME_RESPIRATORY_ELECTRON_TRANSPORT;REACTOME_RESPIRATORY_ELECTRON_TRANSPORT_ATP_SYNTHESIS_BY_CHEMIOSMOTIC_COUPLING_AND_HEAT_PRODUCTION_BY_UNCOUPLING_PROTEINS_;REACTOME_TCA_CYCLE_AND_RESPIRATORY_ELEC…	Electrontransport;Mitochondrion;Mitochondrioninnermembrane;Respiratorychain			Entrez Gene Id	Gene Symbol	Gene Description	GO_MITOCHONDRION	GO_MITOCHONDRIAL_PART	MOOTHA_HUMAN_MITODB_6_2002	HALLMARK_OXIDATIVE_PHOSPHORYLATION
O95168;O95168-2;F2Z3P9;C9JXQ9	O95168;O95168-2;F2Z3P9;C9JXQ9	NADH dehydrogenase [ubiquinone] 1 beta subcomplex subunit 4	NDUFB4	electron transport chain;generation of precursor metabolites and energy;mitochondrial electron transport, NADH to ubiquinone;oxidation-reduction process;respiratory electron transport chain;small molecule metabolic process	mitochondrial inner membrane;mitochondrial membrane;mitochondrial membrane part;mitochondrial part;mitochondrial respiratory chain complex I;mitochondrion;NADH dehydrogenase complex;organelle inner membrane;respiratory chain complex I	KEGG_ALZHEIMERS_DISEASE;KEGG_HUNTINGTONS_DISEASE;KEGG_OXIDATIVE_PHOSPHORYLATION;KEGG_PARKINSONS_DISEASE;MOOTHA_HUMAN_MITODB_6_2002;MOOTHA_MITOCHONDRIA;MOOTHA_VOXPHOS;REACTOME_RESPIRATORY_ELECTRON_TRANSPORT;REACTOME_RESPIRATORY_ELECTRON_TRANSPORT_ATP_SYNTHESIS_BY_CHEMIOSMOTIC_COUPLING_AND_HEAT_PRODUCTION_BY_UNCOUPLING_PROTEINS_;REACTOME_TCA_CYCLE_AND_RESPIRATORY_ELECTRON_TRANSPORT;WONG_MITOCHONDRI…	Electrontransport;Mitochondrion;Mitochondrioninnermembrane;Respiratorychain			4702	NDUFA8	NADH dehydrogenase (ubiquinone) 1 alpha subcomplex, 8, 19kDa	GO_MITOCHONDRION	GO_MITOCHONDRIAL_PART	MOOTHA_HUMAN_MITODB_6_2002	HALLMARK_OXIDATIVE_PHOSPHORYLATION
O95292;E5RK64;O95292-2	O95292	Vesicle-associated membrane protein-associated protein B/C	VAPB	small molecule metabolic process		CYTOPLASMIC_PART	Diseasemutation			1349	COX7B	cytochrome c oxidase subunit VIIb	GO_MITOCHONDRION	GO_MITOCHONDRIAL_PART	MOOTHA_HUMAN_MITODB_6_2002	HALLMARK_OXIDATIVE_PHOSPHORYLATION
O95298;O95298-2;E9PM14;A0A087WUM3;E9PQ53;E9PRJ5;A0A087WY27;O95298-3	O95298;O95298-2;E9PM14;A0A087WUM3;E9PQ53	NADH dehydrogenase [ubiquinone] 1 subunit C2;NADH dehydrogenase [ubiquinone] 1 subunit C2, isoform 2	NDUFC2;KCTD14;NDUFC2-KCTD14	electron transport chain;generation of precursor metabolites and energy;mitochondrial electron transport, NADH to ubiquinone;oxidation-reduction process;respiratory electron transport chain;small molecule metabolic process	mitochondrial inner membrane;mitochondrial membrane;mitochondrial membrane part;mitochondrial part;mitochondrial respiratory chain complex I;NADH dehydrogenase complex;organelle inner membrane;respiratory chain;respiratory chain complex I	KEGG_ALZHEIMERS_DISEASE;KEGG_HUNTINGTONS_DISEASE;KEGG_OXIDATIVE_PHOSPHORYLATION;KEGG_PARKINSONS_DISEASE;MOOTHA_HUMAN_MITODB_6_2002;MOOTHA_MITOCHONDRIA;MOOTHA_VOXPHOS;REACTOME_RESPIRATORY_ELECTRON_TRANSPORT;REACTOME_RESPIRATORY_ELECTRON_TRANSPORT_ATP_SYNTHESIS_BY_CHEMIOSMOTIC_COUPLING_AND_HEAT_PRODUCTION_BY_UNCOUPLING_PROTEINS_;REACTOME_TCA_CYCLE_AND_RESPIRATORY_ELECTRON_TRANSPORT;WONG_MITOCHONDRI…	Electrontransport;Mitochondrion;Mitochondrioninnermembrane;Respiratorychain			1329	COX5B	cytochrome c oxidase subunit Vb	GO_MITOCHONDRION	GO_MITOCHONDRIAL_PART	MOOTHA_HUMAN_MITODB_6_2002	HALLMARK_OXIDATIVE_PHOSPHORYLATION
O95831;O95831-3;O95831-2;E9PMA0;O95831-5;O95831-6;O95831-4	O95831;O95831-3;O95831-2;E9PMA0	Apoptosis-inducing factor 1, mitochondrial	AIFM1		membrane-enclosed lumen;mitochondrial inner membrane;mitochondrial membrane;mitochondrial part;mitochondrion;organelle inner membrane	CYTOPLASMIC_PART;KAAB_HEART_ATRIUM_VS_VENTRICLE_DN;MITOCHONDRION;MOOTHA_HUMAN_MITODB_6_2002;MOOTHA_MITOCHONDRIA;MOOTHA_PGC;STEIN_ESRRA_TARGETS;STEIN_ESRRA_TARGETS_UP;TGACCTY_V$ERR1_Q2;V$ERR1_Q2;WONG_MITOCHONDRIA_GENE_MODULE	Diseasemutation;Mitochondrion;Mitochondrioninnermembrane;Oxidoreductase;Transitpeptide			7381	UQCRB	ubiquinol-cytochrome c reductase binding protein	GO_MITOCHONDRION	GO_MITOCHONDRIAL_PART	MOOTHA_HUMAN_MITODB_6_2002	HALLMARK_OXIDATIVE_PHOSPHORYLATION
O95881;V9GY50;V9GYV4	O95881	Thioredoxin domain-containing protein 12	TXNDC12		intracellular organelle lumen;membrane-enclosed lumen;organelle lumen	MODULE_43;MODULE_93	Disulfidebond;Oxidoreductase			7386	UQCRFS1	ubiquinol-cytochrome c reductase, Rieske iron-sulfur polypeptide 1	GO_MITOCHONDRION	GO_MITOCHONDRIAL_PART	MOOTHA_HUMAN_MITODB_6_2002	HALLMARK_OXIDATIVE_PHOSPHORYLATION
P00403	P00403	Cytochrome c oxidase subunit 2	MT-CO2	electron transport chain;generation of precursor metabolites and energy;oxidation-reduction process;respiratory electron transport chain;small molecule metabolic process	mitochondrial inner membrane;mitochondrial membrane;mitochondrial part;mitochondrion;organelle inner membrane		Diseasemutation;Electrontransport;Mitochondrion;Mitochondrioninnermembrane;Respiratorychain			4706	NDUFAB1	NADH dehydrogenase (ubiquinone) 1, alpha/beta subcomplex, 1, 8kDa	GO_MITOCHONDRION	GO_MITOCHONDRIAL_PART	MOOTHA_HUMAN_MITODB_6_2002	HALLMARK_OXIDATIVE_PHOSPHORYLATION
P00568;Q5T9B7;H0Y4J6;H0YID2;Q9Y6K8-2	P00568;Q5T9B7;H0Y4J6	Adenylate kinase isoenzyme 1	AK1	ATP metabolic process;nucleoside triphosphate biosynthetic process;purine ribonucleoside triphosphate metabolic process;small molecule metabolic process		CYTOPLASMIC_PART;GNF2_MYL3;MOOTHA_PGC;STEIN_ESRRA_TARGETS;STEIN_ESRRA_TARGETS_UP	Diseasemutation			4729	NDUFV2	NADH dehydrogenase (ubiquinone) flavoprotein 2, 24kDa	GO_MITOCHONDRION	GO_MITOCHONDRIAL_PART	MOOTHA_HUMAN_MITODB_6_2002	HALLMARK_OXIDATIVE_PHOSPHORYLATION
P00734;E9PIT3;C9JV37;CON__P00735	P00734;E9PIT3	Prothrombin;Activation peptide fragment 1;Activation peptide fragment 2;Thrombin light chain;Thrombin heavy chain	F2		intracellular organelle lumen;membrane-enclosed lumen;organelle lumen	TGACCTY_V$ERR1_Q2	Diseasemutation;Disulfidebond			4698	NDUFA5	NADH dehydrogenase (ubiquinone) 1 alpha subcomplex, 5, 13kDa	GO_MITOCHONDRION	GO_MITOCHONDRIAL_PART	MOOTHA_HUMAN_MITODB_6_2002	HALLMARK_OXIDATIVE_PHOSPHORYLATION
P00748	P00748	Coagulation factor XII;Coagulation factor XIIa heavy chain;Beta-factor XIIa part 1;Coagulation factor XIIa light chain	F12				Diseasemutation;Disulfidebond			4718	NDUFC2	NADH dehydrogenase (ubiquinone) 1, subcomplex unknown, 2, 14.5kDa	GO_MITOCHONDRION	GO_MITOCHONDRIAL_PART	MOOTHA_HUMAN_MITODB_6_2002	HALLMARK_OXIDATIVE_PHOSPHORYLATION
P01009;P01009-2;P01009-3	P01009;P01009-2;P01009-3	Alpha-1-antitrypsin;Short peptide from AAT	SERPINA1		membrane-enclosed lumen;organelle lumen	YAUCH_HEDGEHOG_SIGNALING_PARACRINE_DN				1340	COX6B1	cytochrome c oxidase subunit VIb polypeptide 1 (ubiquitous)	GO_MITOCHONDRION	GO_MITOCHONDRIAL_PART	MOOTHA_HUMAN_MITODB_6_2002	HALLMARK_OXIDATIVE_PHOSPHORYLATION
P01019	P01019	Angiotensinogen;Angiotensin-1;Angiotensin-2;Angiotensin-3;Angiotensin-4;Angiotensin 1-9;Angiotensin 1-7;Angiotensin 1-5;Angiotensin 1-4	AGT	muscle contraction;muscle system process;small molecule metabolic process;system process		V$TATA_01	Diseasemutation;Disulfidebond			1345	COX6C	cytochrome c oxidase subunit VIc	GO_MITOCHONDRION	GO_MITOCHONDRIAL_PART	MOOTHA_HUMAN_MITODB_6_2002	HALLMARK_OXIDATIVE_PHOSPHORYLATION
P02144;B0QYF8;F2Z2F1;Q8WVH6	P02144;B0QYF8;F2Z2F1;Q8WVH6	Myoglobin	MB	muscle contraction;muscle system process;response to hydrogen peroxide;system process		GNF2_MYL2;HUMMERICH_SKIN_CANCER_PROGRESSION_DN;MODULE_93;MOOTHA_MITOCHONDRIA;RICKMAN_HEAD_AND_NECK_CANCER_F;V$ERR1_Q2;YAUCH_HEDGEHOG_SIGNALING_PARACRINE_DN;YTATTTTNR_V$MEF2_02	Muscleprotein			4696	NDUFA3	NADH dehydrogenase (ubiquinone) 1 alpha subcomplex, 3, 9kDa	GO_MITOCHONDRION	GO_MITOCHONDRIAL_PART	MOOTHA_HUMAN_MITODB_6_2002	HALLMARK_OXIDATIVE_PHOSPHORYLATION
P02452	P02452	Collagen alpha-1(I) chain	COL1A1	response to hydrogen peroxide;system process	intracellular organelle lumen;membrane-enclosed lumen;organelle lumen	V$TATA_01	Diseasemutation;Disulfidebond			4710	NDUFB4	NADH dehydrogenase (ubiquinone) 1 beta subcomplex, 4, 15kDa	GO_MITOCHONDRION	GO_MITOCHONDRIAL_PART	MOOTHA_HUMAN_MITODB_6_2002	HALLMARK_OXIDATIVE_PHOSPHORYLATION
P02461;P02461-2	P02461;P02461-2	Collagen alpha-1(III) chain	COL3A1		intracellular organelle lumen;membrane-enclosed lumen;organelle lumen	HUMMERICH_SKIN_CANCER_PROGRESSION_DN;WWTAAGGC_UNKNOWN	Diseasemutation;Disulfidebond			4726	NDUFS6	NADH dehydrogenase (ubiquinone) Fe-S protein 6, 13kDa (NADH-coenzyme Q reductase)	GO_MITOCHONDRION	GO_MITOCHONDRIAL_PART	MOOTHA_HUMAN_MITODB_6_2002	HALLMARK_OXIDATIVE_PHOSPHORYLATION
P02749;J3QRN2;J3QLI0;J3KS17;CON__P17690	P02749	Beta-2-glycoprotein 1	APOH	small molecule metabolic process			Disulfidebond			1537	CYC1	cytochrome c-1	GO_MITOCHONDRION	GO_MITOCHONDRIAL_PART	MOOTHA_HUMAN_MITODB_6_2002	HALLMARK_OXIDATIVE_PHOSPHORYLATION
P02765;C9JV77	P02765;C9JV77	Alpha-2-HS-glycoprotein;Alpha-2-HS-glycoprotein chain A;Alpha-2-HS-glycoprotein chain B	AHSG				Disulfidebond			4719	NDUFS1	NADH dehydrogenase (ubiquinone) Fe-S protein 1, 75kDa (NADH-coenzyme Q reductase)	GO_MITOCHONDRION	GO_MITOCHONDRIAL_PART	MOOTHA_HUMAN_MITODB_6_2002	HALLMARK_OXIDATIVE_PHOSPHORYLATION
P02766;A0A087WT59;A0A087WV45	P02766;A0A087WT59;A0A087WV45	Transthyretin	TTR	small molecule metabolic process		MODULE_93;V$TATA_01;YAUCH_HEDGEHOG_SIGNALING_PARACRINE_DN	Diseasemutation			4191	MDH2	malate dehydrogenase 2, NAD (mitochondrial)	GO_MITOCHONDRION	GO_MITOCHONDRIAL_PART	MOOTHA_HUMAN_MITODB_6_2002	HALLMARK_OXIDATIVE_PHOSPHORYLATION
P02775	P02775	Platelet basic protein;Connective tissue-activating peptide III;TC-2;Connective tissue-activating peptide III(1-81);Beta-thromboglobulin;Neutrophil-activating peptide 2(74);Neutrophil-activating peptide 2(73);Neutrophil-activating peptide 2;TC-1;Neutrophil-activating peptide 2(1-66);Neutrophil-activating peptide 2(1-63)	PPBP		membrane-enclosed lumen;organelle lumen	SUBSTRATE_SPECIFIC_TRANSMEMBRANE_TRANSPORTER_ACTIVITY;SUBSTRATE_SPECIFIC_TRANSPORTER_ACTIVITY;TRANSMEMBRANE_TRANSPORTER_ACTIVITY	Disulfidebond			7384	UQCRC1	ubiquinol-cytochrome c reductase core protein I	GO_MITOCHONDRION	GO_MITOCHONDRIAL_PART	MOOTHA_HUMAN_MITODB_6_2002	HALLMARK_OXIDATIVE_PHOSPHORYLATION
P02787;C9JVG0;H7C5E8;F8WCI6;C9JB55;F8WEK9;CON__Q2HJF0;F8WC57	P02787	Serotransferrin	TF		membrane-enclosed lumen;organelle lumen	CYTOPLASMIC_PART;TGACCTY_V$ERR1_Q2	Diseasemutation;Disulfidebond			23530	NNT	nicotinamide nucleotide transhydrogenase	GO_MITOCHONDRION	GO_MITOCHONDRIAL_PART	MOOTHA_HUMAN_MITODB_6_2002	HALLMARK_OXIDATIVE_PHOSPHORYLATION
P03905	P03905	NADH-ubiquinone oxidoreductase chain 4	MT-ND4	electron transport chain;generation of precursor metabolites and energy;mitochondrial electron transport, NADH to ubiquinone;oxidation-reduction process;respiratory electron transport chain;small molecule metabolic process	mitochondrial inner membrane;mitochondrial membrane;mitochondrial membrane part;mitochondrial part;mitochondrial respiratory chain complex I;NADH dehydrogenase complex;organelle inner membrane;respiratory chain complex I		Diseasemutation;Electrontransport;Mitochondrion;Oxidoreductase;Respiratorychain			7388	UQCRH	ubiquinol-cytochrome c reductase hinge protein	GO_MITOCHONDRION	GO_MITOCHONDRIAL_PART	MOOTHA_HUMAN_MITODB_6_2002	HALLMARK_OXIDATIVE_PHOSPHORYLATION
P03915	P03915	NADH-ubiquinone oxidoreductase chain 5	MT-ND5	electron transport chain;generation of precursor metabolites and energy;mitochondrial electron transport, NADH to ubiquinone;oxidation-reduction process;respiratory electron transport chain;small molecule metabolic process	mitochondrial inner membrane;mitochondrial membrane;mitochondrial membrane part;mitochondrial part;mitochondrial respiratory chain complex I;NADH dehydrogenase complex;organelle inner membrane;respiratory chain complex I		Diseasemutation;Electrontransport;Mitochondrion;Mitochondrioninnermembrane;Oxidoreductase;Respiratorychain			7385	UQCRC2	ubiquinol-cytochrome c reductase core protein II	GO_MITOCHONDRION	GO_MITOCHONDRIAL_PART	MOOTHA_HUMAN_MITODB_6_2002	HALLMARK_OXIDATIVE_PHOSPHORYLATION
P04075;P04075-2;J3KPS3;H3BQN4;H3BPS8;H3BUH7;H3BR04;H3BMQ8;H3BU78;H3BR68	P04075;P04075-2;J3KPS3;H3BQN4;H3BPS8;H3BUH7;H3BR04	Fructose-bisphosphate aldolase A;Fructose-bisphosphate aldolase	ALDOA	ATP biosynthetic process;ATP metabolic process;generation of precursor metabolites and energy;muscle contraction;muscle system process;nucleoside triphosphate biosynthetic process;purine nucleoside triphosphate biosynthetic process;purine ribonucleoside triphosphate metabolic process;small molecule metabolic process;system process	contractile fiber part;membrane-enclosed lumen;organelle lumen	MODULE_329;MODULE_387;MODULE_43;TGACCTTG_V$SF1_Q6;TGACCTY_V$ERR1_Q2;WWTAAGGC_UNKNOWN	Diseasemutation			8604	SLC25A12	solute carrier family 25 (mitochondrial carrier, Aralar), member 12	GO_MITOCHONDRION	GO_MITOCHONDRIAL_PART	MOOTHA_HUMAN_MITODB_6_2002	HALLMARK_OXIDATIVE_PHOSPHORYLATION
P04196	P04196	Histidine-rich glycoprotein	HRG		membrane-enclosed lumen;organelle lumen		Diseasemutation;Disulfidebond			5160	PDHA1	pyruvate dehydrogenase (lipoamide) alpha 1	GO_MITOCHONDRION	GO_MITOCHONDRIAL_PART	MOOTHA_HUMAN_MITODB_6_2002	HALLMARK_OXIDATIVE_PHOSPHORYLATION
P04406;E7EUT5;O14556	P04406;E7EUT5	Glyceraldehyde-3-phosphate dehydrogenase	GAPDH	small molecule metabolic process		KEGG_ALZHEIMERS_DISEASE;MOOTHA_PGC;TGACCTY_V$ERR1_Q2;V$ERR1_Q2	Oxidoreductase			5162	PDHB	pyruvate dehydrogenase (lipoamide) beta	GO_MITOCHONDRION	GO_MITOCHONDRIAL_PART	MOOTHA_HUMAN_MITODB_6_2002	HALLMARK_OXIDATIVE_PHOSPHORYLATION
P05023;P05023-4;P05023-3;P05023-2;Q5TC01;Q5TC02;Q5TC05	P05023;P05023-4;P05023-3;P05023-2	Sodium/potassium-transporting ATPase subunit alpha-1	ATP1A1	muscle contraction;muscle system process;system process	sarcolemma	ION_TRANSMEMBRANE_TRANSPORTER_ACTIVITY;KEGG_CARDIAC_MUSCLE_CONTRACTION;MOOTHA_PGC;SUBSTRATE_SPECIFIC_TRANSMEMBRANE_TRANSPORTER_ACTIVITY;SUBSTRATE_SPECIFIC_TRANSPORTER_ACTIVITY;TRANSMEMBRANE_TRANSPORTER_ACTIVITY				36	ACADSB	acyl-CoA dehydrogenase, short/branched chain	GO_MITOCHONDRION	GO_MITOCHONDRIAL_PART	MOOTHA_HUMAN_MITODB_6_2002	HALLMARK_OXIDATIVE_PHOSPHORYLATION
P05026;P05026-2;V9GYR2	P05026;P05026-2;V9GYR2	Sodium/potassium-transporting ATPase subunit beta-1	ATP1B1	muscle contraction;muscle system process;system process	sarcolemma	ION_TRANSMEMBRANE_TRANSPORTER_ACTIVITY;KAAB_HEART_ATRIUM_VS_VENTRICLE_DN;KEGG_CARDIAC_MUSCLE_CONTRACTION;MOOTHA_PGC;STEIN_ESRRA_TARGETS;STEIN_ESRRA_TARGETS_UP;SUBSTRATE_SPECIFIC_TRANSMEMBRANE_TRANSPORTER_ACTIVITY;SUBSTRATE_SPECIFIC_TRANSPORTER_ACTIVITY;TGACCTTG_V$SF1_Q6;TGACCTY_V$ERR1_Q2;TRANSMEMBRANE_TRANSPORTER_ACTIVITY;WONG_MITOCHONDRIA_GENE_MODULE	Disulfidebond			2395	FXN	frataxin	GO_MITOCHONDRION	GO_MITOCHONDRIAL_PART	MOOTHA_HUMAN_MITODB_6_2002	HALLMARK_OXIDATIVE_PHOSPHORYLATION
P05062;A0A087WXX2	P05062;A0A087WXX2	Fructose-bisphosphate aldolase B;Fructose-bisphosphate aldolase	ALDOB	generation of precursor metabolites and energy;oxidation-reduction process;small molecule metabolic process			Diseasemutation			34	ACADM	acyl-CoA dehydrogenase, C-4 to C-12 straight chain	GO_MITOCHONDRION	GO_MITOCHONDRIAL_PART	MOOTHA_HUMAN_MITODB_6_2002	HALLMARK_OXIDATIVE_PHOSPHORYLATION
P05091;F8VP50;S4R3S4	P05091	Aldehyde dehydrogenase, mitochondrial	ALDH2	oxidation-reduction process;small molecule metabolic process	intracellular organelle lumen;membrane-enclosed lumen;mitochondrial matrix;mitochondrial part;organelle lumen	MOOTHA_HUMAN_MITODB_6_2002;MOOTHA_MITOCHONDRIA	Mitochondrion;Oxidoreductase;Transitpeptide			6390	SDHB	succinate dehydrogenase complex, subunit B, iron sulfur (Ip)	GO_MITOCHONDRION	GO_MITOCHONDRIAL_PART	MOOTHA_HUMAN_MITODB_6_2002	HALLMARK_OXIDATIVE_PHOSPHORYLATION
P05387;H0YDD8;P05386-2	P05387	60S acidic ribosomal protein P2	RPLP2			MOOTHA_HUMAN_MITODB_6_2002				3418	IDH2	isocitrate dehydrogenase 2 (NADP+), mitochondrial	GO_MITOCHONDRION	GO_MITOCHONDRIAL_PART	MOOTHA_HUMAN_MITODB_6_2002	HALLMARK_OXIDATIVE_PHOSPHORYLATION
P05556;P05556-2;P05556-4;P05556-3;E7EQW5;C9JPK5;Q5T3E6;E9PLR6;E7EUI6;H7C4N8;E7ERX5;C9JJP8;Q5T3E5;E9PQJ2	P05556;P05556-2;P05556-4;P05556-3	Integrin beta-1	ITGB1	actomyosin structure organization;system process	sarcolemma	CYTOPLASMIC_PART;KEGG_DILATED_CARDIOMYOPATHY;KEGG_HYPERTROPHIC_CARDIOMYOPATHY_HCM;YAUCH_HEDGEHOG_SIGNALING_PARACRINE_DN	Disulfidebond			8802	SUCLG1	succinate-CoA ligase, alpha subunit	GO_MITOCHONDRION	GO_MITOCHONDRIAL_PART	MOOTHA_HUMAN_MITODB_6_2002	HALLMARK_OXIDATIVE_PHOSPHORYLATION
P05556-5;H7C4K3	P05556-5	Integrin beta-1	ITGB1	actomyosin structure organization;system process	sarcolemma	CYTOPLASMIC_PART;KEGG_DILATED_CARDIOMYOPATHY;KEGG_HYPERTROPHIC_CARDIOMYOPATHY_HCM;YAUCH_HEDGEHOG_SIGNALING_PARACRINE_DN	Disulfidebond			1632	ECI1	enoyl-CoA delta isomerase 1	GO_MITOCHONDRION	GO_MITOCHONDRIAL_PART	MOOTHA_HUMAN_MITODB_6_2002	HALLMARK_OXIDATIVE_PHOSPHORYLATION
P06576;H0YH81;F8W079;F8W0P7	P06576;H0YH81;F8W079	ATP synthase subunit beta, mitochondrial;ATP synthase subunit beta	ATP5B	ATP biosynthetic process;ATP metabolic process;ATP synthesis coupled proton transport;electron transport chain;energy coupled proton transport, down electrochemical gradient;generation of precursor metabolites and energy;mitochondrial ATP synthesis coupled proton transport;nucleoside triphosphate biosynthetic process;oxidation-reduction process;purine nucleoside triphosphate biosynthetic process;…	intracellular organelle lumen;membrane-enclosed lumen;mitochondrial matrix;mitochondrial membrane;mitochondrial membrane part;mitochondrial part;mitochondrial proton-transporting ATP synthase complex;mitochondrion;organelle lumen;proton-transporting ATP synthase complex	CYTOPLASMIC_PART;KEGG_ALZHEIMERS_DISEASE;KEGG_HUNTINGTONS_DISEASE;KEGG_OXIDATIVE_PHOSPHORYLATION;KEGG_PARKINSONS_DISEASE;MITOCHONDRIAL_ENVELOPE;MITOCHONDRIAL_INNER_MEMBRANE;MITOCHONDRIAL_MEMBRANE;MITOCHONDRIAL_PART;MITOCHONDRION;MODULE_152;MODULE_62;MOOTHA_HUMAN_MITODB_6_2002;MOOTHA_MITOCHONDRIA;MOOTHA_VOXPHOS;ORGANELLE_INNER_MEMBRANE;REACTOME_FORMATION_OF_ATP_BY_CHEMIOSMOTIC_COUPLING;REACTOME_MI…	ATPsynthesis;Mitochondrion;Mitochondrioninnermembrane;Transitpeptide			6389	SDHA	succinate dehydrogenase complex, subunit A, flavoprotein (Fp)	GO_MITOCHONDRION	GO_MITOCHONDRIAL_PART	MOOTHA_HUMAN_MITODB_6_2002	HALLMARK_OXIDATIVE_PHOSPHORYLATION
P06732	P06732	Creatine kinase M-type;Creatine kinase M-type, N-terminally processed	CKM	small molecule metabolic process		KUNINGER_IGF1_VS_PDGFB_TARGETS_UP;RICKMAN_HEAD_AND_NECK_CANCER_F;V$TATA_01;YAUCH_HEDGEHOG_SIGNALING_PARACRINE_DN;YTATTTTNR_V$MEF2_02				37	ACADVL	acyl-CoA dehydrogenase, very long chain	GO_MITOCHONDRION	GO_MITOCHONDRIAL_PART	MOOTHA_HUMAN_MITODB_6_2002	HALLMARK_OXIDATIVE_PHOSPHORYLATION
P06733;P06733-2;K7EM90	P06733;P06733-2	Alpha-enolase	ENO1	generation of precursor metabolites and energy;small molecule metabolic process	contractile fiber part	MOOTHA_PGC				3032	HADHB	hydroxyacyl-CoA dehydrogenase/3-ketoacyl-CoA thiolase/enoyl-CoA hydratase (trifunctional protein), beta subunit	GO_MITOCHONDRION	GO_MITOCHONDRIAL_PART	MOOTHA_HUMAN_MITODB_6_2002	HALLMARK_OXIDATIVE_PHOSPHORYLATION
P07148;A8MW49;Q9NQV6-6	P07148;A8MW49	Fatty acid-binding protein, liver	FABP1	response to hydrogen peroxide;small molecule metabolic process;system process	intracellular organelle lumen;membrane-enclosed lumen;organelle lumen	V$TATA_01;YAUCH_HEDGEHOG_SIGNALING_PARACRINE_DN				2271	FH	fumarate hydratase	GO_MITOCHONDRION	GO_MITOCHONDRIAL_PART	MOOTHA_HUMAN_MITODB_6_2002	HALLMARK_OXIDATIVE_PHOSPHORYLATION
P07585;P07585-2;F8VXZ8;F8VUF6;F8VWU0;P07585-3;F8VNV6;P07585-4;F8VX58;H0YIH3;H0YI87;F8VNW0;F8VU58;F8VSI3;P07585-5	P07585;P07585-2	Decorin	DCN	small molecule metabolic process	intracellular organelle lumen;membrane-enclosed lumen;organelle lumen		Disulfidebond			1666	DECR1	2,4-dienoyl CoA reductase 1, mitochondrial	GO_MITOCHONDRION	GO_MITOCHONDRIAL_PART	MOOTHA_HUMAN_MITODB_6_2002	HALLMARK_OXIDATIVE_PHOSPHORYLATION
P07919;A0A096LP55	P07919;A0A096LP55	Cytochrome b-c1 complex subunit 6, mitochondrial;Cytochrome b-c1 complex subunit 6	UQCRH;UQCRHL	electron transport chain;generation of precursor metabolites and energy;oxidation-reduction process;oxidative phosphorylation;respiratory electron transport chain;small molecule metabolic process	mitochondrial inner membrane;mitochondrial membrane;mitochondrial membrane part;mitochondrial part;mitochondrion;organelle inner membrane;respiratory chain	AEROBIC_RESPIRATION;CELLULAR_RESPIRATION;CYTOPLASMIC_PART;ENERGY_DERIVATION_BY_OXIDATION_OF_ORGANIC_COMPOUNDS;GENERATION_OF_PRECURSOR_METABOLITES_AND_ENERGY;ION_TRANSMEMBRANE_TRANSPORTER_ACTIVITY;KEGG_ALZHEIMERS_DISEASE;KEGG_CARDIAC_MUSCLE_CONTRACTION;KEGG_HUNTINGTONS_DISEASE;KEGG_OXIDATIVE_PHOSPHORYLATION;KEGG_PARKINSONS_DISEASE;MITOCHONDRIAL_ENVELOPE;MITOCHONDRIAL_INNER_MEMBRANE;MITOCHONDRIAL_M…	Disulfidebond;Electrontransport;Mitochondrion;Mitochondrioninnermembrane;Respiratorychain;Transitpeptide			1737	DLAT	dihydrolipoamide S-acetyltransferase	GO_MITOCHONDRION	GO_MITOCHONDRIAL_PART	MOOTHA_HUMAN_MITODB_6_2002	HALLMARK_OXIDATIVE_PHOSPHORYLATION
P07951;Q5TCU8;U3KQK2;H0YL80	P07951;Q5TCU8	Tropomyosin beta chain	TPM2	muscle contraction;muscle system process;system process	contractile fiber part	CHEMELLO_SOLEUS_VS_EDL_MYOFIBERS_UP;CYTOPLASMIC_PART;HUMMERICH_SKIN_CANCER_PROGRESSION_DN;KEGG_CARDIAC_MUSCLE_CONTRACTION;KEGG_DILATED_CARDIOMYOPATHY;KEGG_HYPERTROPHIC_CARDIOMYOPATHY_HCM;KUNINGER_IGF1_VS_PDGFB_TARGETS_UP;RICKMAN_HEAD_AND_NECK_CANCER_F;STRUCTURAL_CONSTITUENT_OF_MUSCLE;TGACCTY_V$ERR1_Q2;V$TATA_01	Diseasemutation;Muscleprotein			50	ACO2	aconitase 2, mitochondrial	GO_MITOCHONDRION	GO_MITOCHONDRIAL_PART	MOOTHA_HUMAN_MITODB_6_2002	HALLMARK_OXIDATIVE_PHOSPHORYLATION
P07954;P07954-2	P07954;P07954-2	Fumarate hydratase, mitochondrial	FH	acetyl-CoA catabolic process;acetyl-CoA metabolic process;coenzyme catabolic process;cofactor catabolic process;small molecule metabolic process;tricarboxylic acid cycle	intracellular organelle lumen;membrane-enclosed lumen;mitochondrial matrix;mitochondrial part;mitochondrion;organelle lumen	BIOCARTA_KREB_PATHWAY;CYTOPLASMIC_PART;KAAB_HEART_ATRIUM_VS_VENTRICLE_DN;KEGG_CITRATE_CYCLE_TCA_CYCLE;MITOCHONDRION;MODULE_152;MODULE_43;MOOTHA_HUMAN_MITODB_6_2002;MOOTHA_MITOCHONDRIA;MOOTHA_PGC;MOOTHA_TCA;REACTOME_CITRIC_ACID_CYCLE_TCA_CYCLE;REACTOME_PYRUVATE_METABOLISM_AND_CITRIC_ACID_TCA_CYCLE;REACTOME_TCA_CYCLE_AND_RESPIRATORY_ELECTRON_TRANSPORT;STEIN_ESRRA_TARGETS;STEIN_ESRRA_TARGETS_UP;TGAC…	Diseasemutation;Mitochondrion;Transitpeptide;Tricarboxylicacidcycle			1431	CS	citrate synthase	GO_MITOCHONDRION	GO_MITOCHONDRIAL_PART	MOOTHA_HUMAN_MITODB_6_2002	HALLMARK_OXIDATIVE_PHOSPHORYLATION
P08174-2;B1AP13;P08174-5;P08174;H3BLV0;H7BY55;P08174-4;P08174-3;P08174-6;P08174-7;B1AP15	P08174-2;B1AP13;P08174-5;P08174;H3BLV0;H7BY55;P08174-4;P08174-3;P08174-6;P08174-7	Complement decay-accelerating factor	CD55				Disulfidebond			509	ATP5C1	ATP synthase, H+ transporting, mitochondrial F1 complex, gamma polypeptide 1	GO_MITOCHONDRION	GO_MITOCHONDRIAL_PART	MOOTHA_HUMAN_MITODB_6_2002	HALLMARK_OXIDATIVE_PHOSPHORYLATION
P08294;M0R1V4	P08294	Extracellular superoxide dismutase [Cu-Zn]	SOD3		intracellular organelle lumen;membrane-enclosed lumen;organelle lumen	MOOTHA_PGC;TGACCTY_V$ERR1_Q2;V$ERR1_Q2	Disulfidebond;Oxidoreductase			506	ATP5B	ATP synthase, H+ transporting, mitochondrial F1 complex, beta polypeptide	GO_MITOCHONDRION	GO_MITOCHONDRIAL_PART	MOOTHA_HUMAN_MITODB_6_2002	HALLMARK_OXIDATIVE_PHOSPHORYLATION
P08559;P08559-4;P08559-3;P08559-2;Q5JPU3;Q5JPU0;Q5JPT9;Q5JPU1;Q5JPU2;P29803	P08559;P08559-4;P08559-3;P08559-2	Pyruvate dehydrogenase E1 component subunit alpha, somatic form, mitochondrial	PDHA1	acetyl-CoA catabolic process;acetyl-CoA metabolic process;coenzyme catabolic process;cofactor catabolic process;generation of precursor metabolites and energy;small molecule metabolic process;tricarboxylic acid cycle	intracellular organelle lumen;membrane-enclosed lumen;mitochondrial matrix;mitochondrial part;mitochondrion;organelle lumen	CYTOPLASMIC_PART;KEGG_CITRATE_CYCLE_TCA_CYCLE;MITOCHONDRION;MOOTHA_HUMAN_MITODB_6_2002;MOOTHA_MITOCHONDRIA;MOOTHA_PGC;REACTOME_PYRUVATE_METABOLISM_AND_CITRIC_ACID_TCA_CYCLE;REACTOME_TCA_CYCLE_AND_RESPIRATORY_ELECTRON_TRANSPORT;STEIN_ESRRA_TARGETS;STEIN_ESRRA_TARGETS_UP;WONG_MITOCHONDRIA_GENE_MODULE	Diseasemutation;Mitochondrion;Oxidoreductase;Transitpeptide;Tricarboxylicacidcycle			539	ATP5O	ATP synthase, H+ transporting, mitochondrial F1 complex, O subunit	GO_MITOCHONDRION	GO_MITOCHONDRIAL_PART	MOOTHA_HUMAN_MITODB_6_2002	HALLMARK_OXIDATIVE_PHOSPHORYLATION
P08574	P08574	Cytochrome c1, heme protein, mitochondrial	CYC1	electron transport chain;generation of precursor metabolites and energy;oxidation-reduction process;respiratory electron transport chain;small molecule metabolic process	mitochondrial inner membrane;mitochondrial membrane;mitochondrial part;mitochondrion;organelle inner membrane;respiratory chain	CYTOPLASMIC_PART;KAAB_HEART_ATRIUM_VS_VENTRICLE_DN;KEGG_ALZHEIMERS_DISEASE;KEGG_CARDIAC_MUSCLE_CONTRACTION;KEGG_HUNTINGTONS_DISEASE;KEGG_OXIDATIVE_PHOSPHORYLATION;KEGG_PARKINSONS_DISEASE;MITOCHONDRION;MODULE_152;MODULE_43;MODULE_62;MODULE_93;MOOTHA_HUMAN_MITODB_6_2002;MOOTHA_MITOCHONDRIA;MOOTHA_PGC;MOOTHA_VOXPHOS;MORF_CSNK2B;MORF_HDAC1;REACTOME_MITOCHONDRIAL_PROTEIN_IMPORT;REACTOME_RESPIRATORY_EL…	Diseasemutation;Electrontransport;Mitochondrion;Mitochondrioninnermembrane;Respiratorychain;Transitpeptide			522	ATP5J	ATP synthase, H+ transporting, mitochondrial Fo complex, subunit F6	GO_MITOCHONDRION	GO_MITOCHONDRIAL_PART	MOOTHA_HUMAN_MITODB_6_2002	HALLMARK_OXIDATIVE_PHOSPHORYLATION
P08582;P08582-2;C9JVN1	P08582	Melanotransferrin	MFI2				Disulfidebond			515	ATP5F1	ATP synthase, H+ transporting, mitochondrial Fo complex, subunit B1	GO_MITOCHONDRION	GO_MITOCHONDRIAL_PART	MOOTHA_HUMAN_MITODB_6_2002	HALLMARK_OXIDATIVE_PHOSPHORYLATION
P09012;M0R268;M0QXK2;M0R221;M0R2B8;M0R0G9;M0QZG7	P09012;M0R268;M0QXK2;M0R221;M0R2B8;M0R0G9	U1 small nuclear ribonucleoprotein A	SNRPA			MORF_CSNK2B;MORF_HDAC1				521	ATP5I	ATP synthase, H+ transporting, mitochondrial Fo complex, subunit E	GO_MITOCHONDRION	GO_MITOCHONDRIAL_PART	MOOTHA_HUMAN_MITODB_6_2002	HALLMARK_OXIDATIVE_PHOSPHORYLATION
P09382;F8WEI7	P09382	Galectin-1	LGALS1			HUMMERICH_SKIN_CANCER_PROGRESSION_DN				38	ACAT1	acetyl-CoA acetyltransferase 1	GO_MITOCHONDRION	GO_MITOCHONDRIAL_PART	MOOTHA_HUMAN_MITODB_6_2002	HALLMARK_OXIDATIVE_PHOSPHORYLATION
P09619;P09619-2;E5RJ14;E5RH16;E5RII0	P09619	Platelet-derived growth factor receptor beta	PDGFRB	actomyosin structure organization;myofibril assembly;response to hydrogen peroxide	intracellular organelle lumen;membrane-enclosed lumen;organelle lumen	MOOTHA_PGC	Diseasemutation;Disulfidebond;Immunoglobulindomain			8402	SLC25A11	solute carrier family 25 (mitochondrial carrier; oxoglutarate carrier), member 11	GO_MITOCHONDRION	GO_MITOCHONDRIAL_PART	MOOTHA_HUMAN_MITODB_6_2002	HALLMARK_OXIDATIVE_PHOSPHORYLATION
P09669	P09669	Cytochrome c oxidase subunit 6C	COX6C	electron transport chain;generation of precursor metabolites and energy;oxidation-reduction process;respiratory electron transport chain;small molecule metabolic process	mitochondrial inner membrane;mitochondrial membrane;mitochondrial part;mitochondrion;organelle inner membrane	KEGG_ALZHEIMERS_DISEASE;KEGG_CARDIAC_MUSCLE_CONTRACTION;KEGG_HUNTINGTONS_DISEASE;KEGG_OXIDATIVE_PHOSPHORYLATION;KEGG_PARKINSONS_DISEASE;MODULE_152;MODULE_43;MODULE_62;MODULE_93;MOOTHA_HUMAN_MITODB_6_2002;MOOTHA_MITOCHONDRIA;MOOTHA_VOXPHOS;MORF_CSNK2B;REACTOME_RESPIRATORY_ELECTRON_TRANSPORT;REACTOME_RESPIRATORY_ELECTRON_TRANSPORT_ATP_SYNTHESIS_BY_CHEMIOSMOTIC_COUPLING_AND_HEAT_PRODUCTION_BY_UNCOUP…	Mitochondrion;Mitochondrioninnermembrane			8050	PDHX	pyruvate dehydrogenase complex, component X	GO_MITOCHONDRION	GO_MITOCHONDRIAL_PART	MOOTHA_HUMAN_MITODB_6_2002	HALLMARK_OXIDATIVE_PHOSPHORYLATION
P09972;A8MVZ9;J3KSV6;J3QKP5;C9J8F3;K7EKH5;J3QKK1	P09972;A8MVZ9	Fructose-bisphosphate aldolase C;Fructose-bisphosphate aldolase	ALDOC	generation of precursor metabolites and energy;small molecule metabolic process	mitochondrion	KAAB_HEART_ATRIUM_VS_VENTRICLE_DN;MODULE_43;STEIN_ESRRA_TARGETS;STEIN_ESRRA_TARGETS_UP				10449	ACAA2	acetyl-CoA acyltransferase 2	GO_MITOCHONDRION	GO_MITOCHONDRIAL_PART	MOOTHA_HUMAN_MITODB_6_2002	HALLMARK_OXIDATIVE_PHOSPHORYLATION
Q71UI9;P0C0S5;C9J0D1;Q71UI9-3;Q71UI9-4;Q71UI9-2;C9J386	Q71UI9;P0C0S5;C9J0D1;Q71UI9-3;Q71UI9-4;Q71UI9-2;C9J386	Histone H2A.V;Histone H2A.Z;Histone H2A	H2AFV;H2AFZ			MORF_CSNK2B;MORF_HDAC1;V$TATA_01				9131	AIFM1	apoptosis-inducing factor, mitochondrion-associated, 1	GO_MITOCHONDRION	GO_MITOCHONDRIAL_PART	MOOTHA_HUMAN_MITODB_6_2002	HALLMARK_OXIDATIVE_PHOSPHORYLATION
P0CAP1;P0CAP1-3;P0CAP1-10;P0CAP1-4	P0CAP1;P0CAP1-3;P0CAP1-10;P0CAP1-4	Myocardial zonula adherens protein	MYZAP		contractile fiber part					10935	PRDX3	peroxiredoxin 3	GO_MITOCHONDRION	GO_MITOCHONDRIAL_PART	MOOTHA_HUMAN_MITODB_6_2002	HALLMARK_OXIDATIVE_PHOSPHORYLATION
P10515;E9PEJ4;H0YDD4	P10515;E9PEJ4;H0YDD4	Dihydrolipoyllysine-residue acetyltransferase component of pyruvate dehydrogenase complex, mitochondrial;Acetyltransferase component of pyruvate dehydrogenase complex	DLAT	acetyl-CoA catabolic process;acetyl-CoA metabolic process;coenzyme catabolic process;cofactor catabolic process;small molecule metabolic process;tricarboxylic acid cycle	intracellular organelle lumen;membrane-enclosed lumen;mitochondrial matrix;mitochondrial part;mitochondrion;organelle lumen	BURTON_ADIPOGENESIS_6;KEGG_CITRATE_CYCLE_TCA_CYCLE;MOOTHA_HUMAN_MITODB_6_2002;MOOTHA_MITOCHONDRIA;REACTOME_PYRUVATE_METABOLISM_AND_CITRIC_ACID_TCA_CYCLE;REACTOME_TCA_CYCLE_AND_RESPIRATORY_ELECTRON_TRANSPORT;STEIN_ESRRA_TARGETS;STEIN_ESRRA_TARGETS_UP;TGACCTY_V$ERR1_Q2	Lipoyl;Mitochondrion;Transitpeptide;Tricarboxylicacidcycle			64960	MRPS15	mitochondrial ribosomal protein S15	GO_MITOCHONDRION	GO_MITOCHONDRIAL_PART	MOOTHA_HUMAN_MITODB_6_2002	HALLMARK_OXIDATIVE_PHOSPHORYLATION
P10606	P10606	Cytochrome c oxidase subunit 5B, mitochondrial	COX5B	electron transport chain;generation of precursor metabolites and energy;oxidation-reduction process;respiratory electron transport chain;small molecule metabolic process	mitochondrial inner membrane;mitochondrial membrane;mitochondrial part;mitochondrion;organelle inner membrane	BURTON_ADIPOGENESIS_6;ION_TRANSMEMBRANE_TRANSPORTER_ACTIVITY;KEGG_ALZHEIMERS_DISEASE;KEGG_CARDIAC_MUSCLE_CONTRACTION;KEGG_HUNTINGTONS_DISEASE;KEGG_OXIDATIVE_PHOSPHORYLATION;KEGG_PARKINSONS_DISEASE;MODULE_152;MODULE_43;MODULE_62;MODULE_93;MOOTHA_HUMAN_MITODB_6_2002;MOOTHA_MITOCHONDRIA;MOOTHA_PGC;MOOTHA_VOXPHOS;MORF_CSNK2B;MORF_HDAC1;REACTOME_RESPIRATORY_ELECTRON_TRANSPORT;REACTOME_RESPIRATORY_ELEC…	Mitochondrion;Mitochondrioninnermembrane;Transitpeptide			291	SLC25A4	solute carrier family 25 (mitochondrial carrier; adenine nucleotide translocator), member 4	GO_MITOCHONDRION	GO_MITOCHONDRIAL_PART	MOOTHA_HUMAN_MITODB_6_2002	HALLMARK_OXIDATIVE_PHOSPHORYLATION
P10644;P10644-2;K7EPB2;K7EIE5;K7EID3;K7EJ40;K7EK41;K7EMZ6;K7EM13;K7EMU2;K7EPR5;K7EQK3;X6RAV4;K7EKR1	P10644;P10644-2;K7EPB2	cAMP-dependent protein kinase type I-alpha regulatory subunit;cAMP-dependent protein kinase type I-alpha regulatory subunit, N-terminally processed	PRKAR1A	actomyosin structure organization;generation of precursor metabolites and energy;oxidation-reduction process;small molecule metabolic process;system process			Diseasemutation;Disulfidebond			5250	SLC25A3	solute carrier family 25 (mitochondrial carrier; phosphate carrier), member 3	GO_MITOCHONDRION	GO_MITOCHONDRIAL_PART	MOOTHA_HUMAN_MITODB_6_2002	HALLMARK_OXIDATIVE_PHOSPHORYLATION
P10809;E7ESH4;E7EXB4;P10809-2;C9JL25;C9JL19;C9JCQ4;C9J0S9	P10809	60 kDa heat shock protein, mitochondrial	HSPD1		intracellular organelle lumen;membrane-enclosed lumen;mitochondrial inner membrane;mitochondrial matrix;mitochondrial membrane;mitochondrial part;mitochondrion;organelle inner membrane;organelle lumen	CYTOPLASMIC_PART;MITOCHONDRION;MOOTHA_HUMAN_MITODB_6_2002;MOOTHA_MITOCHONDRIA;MOOTHA_PGC;MORF_CSNK2B;MORF_HDAC1;REACTOME_MITOCHONDRIAL_PROTEIN_IMPORT;TGACCTTG_V$SF1_Q6;TGACCTY_V$ERR1_Q2;V$ERR1_Q2	Diseasemutation;Mitochondrion;Transitpeptide			1353	COX11	COX11 cytochrome c oxidase assembly homolog (yeast)	GO_MITOCHONDRION	GO_MITOCHONDRIAL_PART	MOOTHA_HUMAN_MITODB_6_2002	HALLMARK_OXIDATIVE_PHOSPHORYLATION
P10916;G3V1V8;Q9BUA6	P10916;G3V1V8	Myosin regulatory light chain 2, ventricular/cardiac muscle isoform	MYL2	actomyosin structure organization;muscle contraction;muscle system process;myofibril assembly;system process	contractile fiber part;mitochondrion	CHEMELLO_SOLEUS_VS_EDL_MYOFIBERS_UP;CYTOPLASMIC_PART;GNF2_MYL2;GNF2_MYL3;KAAB_HEART_ATRIUM_VS_VENTRICLE_DN;KEGG_CARDIAC_MUSCLE_CONTRACTION;KEGG_DILATED_CARDIOMYOPATHY;KEGG_HYPERTROPHIC_CARDIOMYOPATHY_HCM;MITOCHONDRION;MOOTHA_PGC;RICKMAN_HEAD_AND_NECK_CANCER_F;STRUCTURAL_CONSTITUENT_OF_MUSCLE;YTATTTTNR_V$MEF2_02	Diseasemutation;Muscleprotein			10989	IMMT	inner membrane protein, mitochondrial	GO_MITOCHONDRION	GO_MITOCHONDRIAL_PART	MOOTHA_HUMAN_MITODB_6_2002	HALLMARK_OXIDATIVE_PHOSPHORYLATION
P11021	P11021	78 kDa glucose-regulated protein	HSPA5		intracellular organelle lumen;membrane-enclosed lumen;mitochondrion;organelle lumen	MOOTHA_PGC				22	ABCB7	ATP-binding cassette, sub-family B (MDR/TAP), member 7	GO_MITOCHONDRION	GO_MITOCHONDRIAL_PART	MOOTHA_HUMAN_MITODB_6_2002	HALLMARK_OXIDATIVE_PHOSPHORYLATION
P11047;R4GNC7;REV__Q9NQS7-2;REV__Q9NQS7	P11047	Laminin subunit gamma-1	LAMC1				Disulfidebond			3313	HSPA9	heat shock 70kDa protein 9 (mortalin)	GO_MITOCHONDRION	GO_MITOCHONDRIAL_PART	MOOTHA_HUMAN_MITODB_6_2002	HALLMARK_OXIDATIVE_PHOSPHORYLATION
P11177;P11177-3;P11177-2;C9J634;F8WF02	P11177;P11177-3;P11177-2;C9J634	Pyruvate dehydrogenase E1 component subunit beta, mitochondrial	PDHB	acetyl-CoA catabolic process;acetyl-CoA metabolic process;coenzyme catabolic process;cofactor catabolic process;small molecule metabolic process;tricarboxylic acid cycle	intracellular organelle lumen;membrane-enclosed lumen;mitochondrial matrix;mitochondrial part;mitochondrion;organelle lumen	AEROBIC_RESPIRATION;BURTON_ADIPOGENESIS_6;CELLULAR_RESPIRATION;ENERGY_DERIVATION_BY_OXIDATION_OF_ORGANIC_COMPOUNDS;GENERATION_OF_PRECURSOR_METABOLITES_AND_ENERGY;KEGG_CITRATE_CYCLE_TCA_CYCLE;MOOTHA_HUMAN_MITODB_6_2002;MOOTHA_MITOCHONDRIA;MOOTHA_PGC;MORF_CSNK2B;MORF_HDAC1;REACTOME_PYRUVATE_METABOLISM_AND_CITRIC_ACID_TCA_CYCLE;REACTOME_TCA_CYCLE_AND_RESPIRATORY_ELECTRON_TRANSPORT;WONG_MITOCHONDRIA_…	Diseasemutation;Mitochondrion;Oxidoreductase;Transitpeptide;Tricarboxylicacidcycle			9167	COX7A2L	cytochrome c oxidase subunit VIIa polypeptide 2 like	GO_MITOCHONDRION	GO_MITOCHONDRIAL_PART	MOOTHA_HUMAN_MITODB_6_2002	HALLMARK_OXIDATIVE_PHOSPHORYLATION
P11182;Q5VVL7	P11182;Q5VVL7	Lipoamide acyltransferase component of branched-chain alpha-keto acid dehydrogenase complex, mitochondrial	DBT	small molecule metabolic process	intracellular organelle lumen;membrane-enclosed lumen;mitochondrial matrix;mitochondrial part;mitochondrion;organelle lumen	BURTON_ADIPOGENESIS_6;CYTOPLASMIC_PART;MITOCHONDRIAL_PART;MITOCHONDRION;MOOTHA_HUMAN_MITODB_6_2002;MOOTHA_MITOCHONDRIA;WONG_MITOCHONDRIA_GENE_MODULE	Diseasemutation;Lipoyl;Mitochondrion;Transitpeptide			8803	SUCLA2	succinate-CoA ligase, ADP-forming, beta subunit	GO_MITOCHONDRION	GO_MITOCHONDRIAL_PART	MOOTHA_HUMAN_MITODB_6_2002	HALLMARK_OXIDATIVE_PHOSPHORYLATION
P11217;P11217-2	P11217;P11217-2	Glycogen phosphorylase, muscle form	PYGM	generation of precursor metabolites and energy;oxidation-reduction process;small molecule metabolic process		ENERGY_DERIVATION_BY_OXIDATION_OF_ORGANIC_COMPOUNDS;GENERATION_OF_PRECURSOR_METABOLITES_AND_ENERGY;HUMMERICH_SKIN_CANCER_PROGRESSION_DN;KUNINGER_IGF1_VS_PDGFB_TARGETS_UP;MODULE_43;MOOTHA_PGC;TGACCTY_V$ERR1_Q2;YAUCH_HEDGEHOG_SIGNALING_PARACRINE_DN	Diseasemutation			4967	OGDH	oxoglutarate (alpha-ketoglutarate) dehydrogenase (lipoamide)	GO_MITOCHONDRION	GO_MITOCHONDRIAL_PART	MOOTHA_HUMAN_MITODB_6_2002	HALLMARK_OXIDATIVE_PHOSPHORYLATION
P11277-2;H0YJE6	P11277-2	Spectrin beta chain, erythrocytic	SPTB			CYTOPLASMIC_PART;YTATTTTNR_V$MEF2_02	Diseasemutation			3421	IDH3G	isocitrate dehydrogenase 3 (NAD+) gamma	GO_MITOCHONDRION	GO_MITOCHONDRIAL_PART	MOOTHA_HUMAN_MITODB_6_2002	HALLMARK_OXIDATIVE_PHOSPHORYLATION
P11310;Q5T4U5;P11310-2;B7Z9I1;E9PJM9;E9PRX4;H0YDT5	P11310;Q5T4U5;P11310-2;B7Z9I1	Medium-chain specific acyl-CoA dehydrogenase, mitochondrial	ACADM	generation of precursor metabolites and energy;oxidation-reduction process;small molecule metabolic process	intracellular organelle lumen;membrane-enclosed lumen;mitochondrial matrix;mitochondrial part;mitochondrion;organelle lumen	CYTOPLASMIC_PART;MITOCHONDRIAL_PART;MITOCHONDRION;MODULE_43;MODULE_93;MOOTHA_HUMAN_MITODB_6_2002;MOOTHA_MITOCHONDRIA;MOOTHA_PGC;STEIN_ESRRA_TARGETS;STEIN_ESRRA_TARGETS_UP	Diseasemutation;Mitochondrion;Oxidoreductase;Transitpeptide			1743	DLST	dihydrolipoamide S-succinyltransferase (E2 component of 2-oxo-glutarate complex)	GO_MITOCHONDRION	GO_MITOCHONDRIAL_PART	MOOTHA_HUMAN_MITODB_6_2002	HALLMARK_OXIDATIVE_PHOSPHORYLATION
P12235;V9GYG0	P12235;V9GYG0	ADP/ATP translocase 1	SLC25A4	generation of precursor metabolites and energy;oxidation-reduction process;small molecule metabolic process	mitochondrial inner membrane;mitochondrial membrane;mitochondrial part;mitochondrion;organelle inner membrane	CYTOPLASMIC_PART;GENERATION_OF_PRECURSOR_METABOLITES_AND_ENERGY;GNF2_MYL2;KEGG_HUNTINGTONS_DISEASE;KEGG_PARKINSONS_DISEASE;MITOCHONDRION;MODULE_62;MOOTHA_HUMAN_MITODB_6_2002;MOOTHA_MITOCHONDRIA;MOOTHA_PGC;REACTOME_MITOCHONDRIAL_PROTEIN_IMPORT;STEIN_ESRRA_TARGETS;STEIN_ESRRA_TARGETS_UP;SUBSTRATE_SPECIFIC_TRANSMEMBRANE_TRANSPORTER_ACTIVITY;SUBSTRATE_SPECIFIC_TRANSPORTER_ACTIVITY;TGACCTY_V$ERR1_Q2;T…	Diseasemutation;Mitochondrion;Mitochondrioninnermembrane			8659	ALDH4A1	aldehyde dehydrogenase 4 family, member A1	GO_MITOCHONDRION	GO_MITOCHONDRIAL_PART	MOOTHA_HUMAN_MITODB_6_2002
P12277;G3V4N7;H0YJG0;G3V461;G3V2I1;H0YJK0	P12277;G3V4N7	Creatine kinase B-type	CKB	small molecule metabolic process	mitochondrion	STEIN_ESRRA_TARGETS;STEIN_ESRRA_TARGETS_UP;TGACCTTG_V$SF1_Q6;TGACCTY_V$ERR1_Q2;V$TATA_01				3033	HADH	hydroxyacyl-CoA dehydrogenase	GO_MITOCHONDRION	GO_MITOCHONDRIAL_PART	MOOTHA_HUMAN_MITODB_6_2002
P12829;I3L1K6;I3L532;I3L4B1;I3L3U1;I3L1R3	P12829;I3L1K6;I3L532	Myosin light chain 4	MYL4	muscle contraction;muscle system process;system process	contractile fiber part	KUNINGER_IGF1_VS_PDGFB_TARGETS_UP;MODULE_329	Muscleprotein			10229	COQ7	coenzyme Q7 homolog, ubiquinone (yeast)	GO_MITOCHONDRION	GO_MITOCHONDRIAL_PART	MOOTHA_HUMAN_MITODB_6_2002
P13533	P13533	Myosin-6	MYH6	actomyosin structure organization;muscle contraction;muscle organ development;muscle structure development;muscle system process;myofibril assembly;system process	contractile fiber part	CHEMELLO_SOLEUS_VS_EDL_MYOFIBERS_UP;GNF2_MYL2;GNF2_MYL3;KEGG_CARDIAC_MUSCLE_CONTRACTION;KEGG_DILATED_CARDIOMYOPATHY;KEGG_HYPERTROPHIC_CARDIOMYOPATHY_HCM;MUSCLE_DEVELOPMENT;STRUCTURAL_CONSTITUENT_OF_MUSCLE;YTATTTTNR_V$MEF2_02	Diseasemutation;Muscleprotein			25828	TXN2	thioredoxin 2	GO_MITOCHONDRION	GO_MITOCHONDRIAL_PART	MOOTHA_HUMAN_MITODB_6_2002
P13591-1;A0A087WTF6;P13591-4;P13591-3;H7BYX6;A0A087WTE4;A0A087WVD0	P13591-1;A0A087WTF6;P13591-4;P13591-3;H7BYX6;A0A087WTE4	Neural cell adhesion molecule 1	NCAM1			KUNINGER_IGF1_VS_PDGFB_TARGETS_UP;MOOTHA_PGC;WWTAAGGC_UNKNOWN;YTATTTTNR_V$MEF2_02	Disulfidebond;Immunoglobulindomain			35	ACADS	acyl-CoA dehydrogenase, C-2 to C-3 short chain	GO_MITOCHONDRION	GO_MITOCHONDRIAL_PART	MOOTHA_HUMAN_MITODB_6_2002
P13929;P13929-2;P13929-3;E5RGZ4;K7EPM1;K7EKN2;E5RI09;E5RG95;K7EP84;E5RJH5	P13929;P13929-2;P13929-3;E5RGZ4;K7EPM1;K7EKN2	Beta-enolase;Enolase	ENO3	generation of precursor metabolites and energy;small molecule metabolic process		HUMMERICH_SKIN_CANCER_PROGRESSION_DN;KAAB_HEART_ATRIUM_VS_VENTRICLE_DN;RICKMAN_HEAD_AND_NECK_CANCER_F;TGACCTY_V$ERR1_Q2;V$ERR1_Q2	Diseasemutation			217	ALDH2	aldehyde dehydrogenase 2 family (mitochondrial)	GO_MITOCHONDRION	GO_MITOCHONDRIAL_PART	MOOTHA_HUMAN_MITODB_6_2002
P14543;P14543-2	P14543;P14543-2	Nidogen-1	NID1				Disulfidebond			4200	ME2	malic enzyme 2, NAD(+)-dependent, mitochondrial	GO_MITOCHONDRION	GO_MITOCHONDRIAL_PART	MOOTHA_HUMAN_MITODB_6_2002
P14672;I3L2R4;P14672-2;F5H081;I3L1S2	P14672;I3L2R4;P14672-2	Solute carrier family 2, facilitated glucose transporter member 4	SLC2A4	small molecule metabolic process		BURTON_ADIPOGENESIS_6;CYTOPLASMIC_PART;MOOTHA_PGC;SUBSTRATE_SPECIFIC_TRANSMEMBRANE_TRANSPORTER_ACTIVITY;SUBSTRATE_SPECIFIC_TRANSPORTER_ACTIVITY;TGACCTTG_V$SF1_Q6;TGACCTY_V$ERR1_Q2;TRANSMEMBRANE_TRANSPORTER_ACTIVITY;V$TATA_01;WWTAAGGC_UNKNOWN;YTATTTTNR_V$MEF2_02	Diseasemutation			204	AK2	adenylate kinase 2	GO_MITOCHONDRION	GO_MITOCHONDRIAL_PART	MOOTHA_HUMAN_MITODB_6_2002
P14854;K7EQD3	P14854	Cytochrome c oxidase subunit 6B1	COX6B1	electron transport chain;generation of precursor metabolites and energy;oxidation-reduction process;respiratory electron transport chain;small molecule metabolic process	membrane-enclosed lumen;mitochondrial inner membrane;mitochondrial membrane;mitochondrial part;mitochondrion;organelle inner membrane	KEGG_ALZHEIMERS_DISEASE;KEGG_CARDIAC_MUSCLE_CONTRACTION;KEGG_HUNTINGTONS_DISEASE;KEGG_OXIDATIVE_PHOSPHORYLATION;KEGG_PARKINSONS_DISEASE;MODULE_152;MODULE_43;MODULE_62;MODULE_93;MOOTHA_HUMAN_MITODB_6_2002;MOOTHA_MITOCHONDRIA;MOOTHA_VOXPHOS;MORF_CSNK2B;MORF_HDAC1;REACTOME_RESPIRATORY_ELECTRON_TRANSPORT;REACTOME_RESPIRATORY_ELECTRON_TRANSPORT_ATP_SYNTHESIS_BY_CHEMIOSMOTIC_COUPLING_AND_HEAT_PRODUCTIO…	Diseasemutation;Disulfidebond;Mitochondrion			1160	CKMT2	creatine kinase, mitochondrial 2 (sarcomeric)	GO_MITOCHONDRION	GO_MITOCHONDRIAL_PART	MOOTHA_HUMAN_MITODB_6_2002
P14927;B7Z2R2;P14927-2	P14927;B7Z2R2;P14927-2	Cytochrome b-c1 complex subunit 7	UQCRB	electron transport chain;generation of precursor metabolites and energy;oxidation-reduction process;oxidative phosphorylation;respiratory electron transport chain;small molecule metabolic process	mitochondrial inner membrane;mitochondrial membrane;mitochondrial membrane part;mitochondrial part;organelle inner membrane;respiratory chain	AEROBIC_RESPIRATION;BURTON_ADIPOGENESIS_6;CELLULAR_RESPIRATION;CYTOPLASMIC_PART;ENERGY_DERIVATION_BY_OXIDATION_OF_ORGANIC_COMPOUNDS;GENERATION_OF_PRECURSOR_METABOLITES_AND_ENERGY;KEGG_ALZHEIMERS_DISEASE;KEGG_CARDIAC_MUSCLE_CONTRACTION;KEGG_HUNTINGTONS_DISEASE;KEGG_OXIDATIVE_PHOSPHORYLATION;KEGG_PARKINSONS_DISEASE;MITOCHONDRIAL_ENVELOPE;MITOCHONDRIAL_INNER_MEMBRANE;MITOCHONDRIAL_MEMBRANE;MITOCHOND…	Electrontransport;Mitochondrion;Mitochondrioninnermembrane;Respiratorychain			5096	PCCB	propionyl CoA carboxylase, beta polypeptide	GO_MITOCHONDRION	GO_MITOCHONDRIAL_PART	MOOTHA_HUMAN_MITODB_6_2002
P15088	P15088	Mast cell carboxypeptidase A	CPA3			SMID_BREAST_CANCER_LUMINAL_A_UP	Disulfidebond			1629	DBT	dihydrolipoamide branched chain transacylase E2	GO_MITOCHONDRION	GO_MITOCHONDRIAL_PART	MOOTHA_HUMAN_MITODB_6_2002
P15259	P15259	Phosphoglycerate mutase 2	PGAM2	generation of precursor metabolites and energy;muscle contraction;muscle system process;small molecule metabolic process;system process		GNF2_MYL2;GNF2_MYL3;KUNINGER_IGF1_VS_PDGFB_TARGETS_UP;YTATTTTNR_V$MEF2_02	Diseasemutation			10352	WARS2	tryptophanyl tRNA synthetase 2, mitochondrial	GO_MITOCHONDRION	GO_MITOCHONDRIAL_PART	MOOTHA_HUMAN_MITODB_6_2002
P16219;E9PE82	P16219;E9PE82	Short-chain specific acyl-CoA dehydrogenase, mitochondrial	ACADS	oxidation-reduction process;small molecule metabolic process	intracellular organelle lumen;membrane-enclosed lumen;mitochondrial matrix;mitochondrial membrane;mitochondrial part;mitochondrion;organelle lumen	BURTON_ADIPOGENESIS_6;CYTOPLASMIC_PART;KAAB_HEART_ATRIUM_VS_VENTRICLE_DN;MITOCHONDRION;MOOTHA_HUMAN_MITODB_6_2002;MOOTHA_MITOCHONDRIA;MOOTHA_PGC	Diseasemutation;Mitochondrion;Oxidoreductase;Transitpeptide			4128	MAOA	monoamine oxidase A	GO_MITOCHONDRION	GO_MITOCHONDRIAL_PART	MOOTHA_HUMAN_MITODB_6_2002
P16615-2	P16615-2	Sarcoplasmic/endoplasmic reticulum calcium ATPase 2	ATP2A2	muscle system process;system process		CHEMELLO_SOLEUS_VS_EDL_MYOFIBERS_UP;ION_TRANSMEMBRANE_TRANSPORTER_ACTIVITY;KEGG_ALZHEIMERS_DISEASE;KEGG_CARDIAC_MUSCLE_CONTRACTION;KEGG_DILATED_CARDIOMYOPATHY;KEGG_HYPERTROPHIC_CARDIOMYOPATHY_HCM;SUBSTRATE_SPECIFIC_TRANSMEMBRANE_TRANSPORTER_ACTIVITY;SUBSTRATE_SPECIFIC_TRANSPORTER_ACTIVITY;TRANSMEMBRANE_TRANSPORTER_ACTIVITY	Diseasemutation			6648	SOD2	superoxide dismutase 2, mitochondrial	GO_MITOCHONDRION	GO_MITOCHONDRIAL_PART	MOOTHA_HUMAN_MITODB_6_2002
P17540;D6R998	P17540	Creatine kinase S-type, mitochondrial	CKMT2	muscle contraction;muscle system process;small molecule metabolic process;system process	mitochondrial inner membrane;mitochondrial membrane;mitochondrial part;mitochondrion;organelle inner membrane	CYTOPLASMIC_PART;GNF2_MYL2;GNF2_MYL3;KAAB_HEART_ATRIUM_VS_VENTRICLE_DN;MITOCHONDRION;MODULE_329;MODULE_387;MOOTHA_HUMAN_MITODB_6_2002;MOOTHA_MITOCHONDRIA;MOOTHA_PGC;STEIN_ESRRA_TARGETS;STEIN_ESRRA_TARGETS_UP;YAUCH_HEDGEHOG_SIGNALING_PARACRINE_DN;YTATTTTNR_V$MEF2_02	Mitochondrion;Mitochondrioninnermembrane;Transitpeptide			7818	DAP3	death associated protein 3	GO_MITOCHONDRION	GO_MITOCHONDRIAL_PART	MOOTHA_HUMAN_MITODB_6_2002
P17900;H0YBY3;E5RJD0	P17900	Ganglioside GM2 activator;Ganglioside GM2 activator isoform short	GM2A	small molecule metabolic process;system process	intracellular organelle lumen;membrane-enclosed lumen;mitochondrion;organelle lumen	STEIN_ESRRA_TARGETS;STEIN_ESRRA_TARGETS_UP	Diseasemutation;Disulfidebond			51021	MRPS16	mitochondrial ribosomal protein S16	GO_MITOCHONDRION	GO_MITOCHONDRIAL_PART	MOOTHA_HUMAN_MITODB_6_2002
P18135;A0A0B4J1Z6;P18136	P18135;A0A0B4J1Z6;P18136	Ig kappa chain V-III region HAH;Ig kappa chain V-III region HIC	IGKV3-20	system process			Disulfidebond;Immunoglobulindomain			63875	MRPL17	mitochondrial ribosomal protein L17	GO_MITOCHONDRION	GO_MITOCHONDRIAL_PART	MOOTHA_HUMAN_MITODB_6_2002
P18754;P18754-2;C9JW69;C9JRH2;C9JMJ4;C9J3R0;C9JQZ4	P18754;P18754-2;C9JW69;C9JRH2;C9JMJ4;C9J3R0;C9JQZ4	Regulator of chromosome condensation	RCC1							7284	TUFM	Tu translation elongation factor, mitochondrial	GO_MITOCHONDRION	GO_MITOCHONDRIAL_PART	MOOTHA_HUMAN_MITODB_6_2002
P18859;P18859-2;A8MUH2	P18859;P18859-2;A8MUH2	ATP synthase-coupling factor 6, mitochondrial	ATP5J	ATP biosynthetic process;ATP metabolic process;ATP synthesis coupled proton transport;electron transport chain;energy coupled proton transport, down electrochemical gradient;generation of precursor metabolites and energy;mitochondrial ATP synthesis coupled proton transport;nucleoside triphosphate biosynthetic process;oxidation-reduction process;purine nucleoside triphosphate biosynthetic process;…	mitochondrial inner membrane;mitochondrial membrane;mitochondrial membrane part;mitochondrial part;mitochondrial proton-transporting ATP synthase complex;mitochondrion;organelle inner membrane;proton-transporting ATP synthase complex	CYTOPLASMIC_PART;KEGG_ALZHEIMERS_DISEASE;KEGG_HUNTINGTONS_DISEASE;KEGG_OXIDATIVE_PHOSPHORYLATION;KEGG_PARKINSONS_DISEASE;MITOCHONDRIAL_ENVELOPE;MITOCHONDRIAL_INNER_MEMBRANE;MITOCHONDRIAL_MEMBRANE;MITOCHONDRIAL_PART;MITOCHONDRION;MODULE_152;MODULE_22;MODULE_43;MODULE_62;MOOTHA_HUMAN_MITODB_6_2002;MOOTHA_MITOCHONDRIA;MOOTHA_VOXPHOS;MORF_CSNK2B;MORF_HDAC1;ORGANELLE_INNER_MEMBRANE;REACTOME_FORMATION_…	Mitochondrion;Mitochondrioninnermembrane;Transitpeptide			1678	TIMM8A	translocase of inner mitochondrial membrane 8 homolog A (yeast)	GO_MITOCHONDRION	GO_MITOCHONDRIAL_PART	MOOTHA_HUMAN_MITODB_6_2002
P19021;P19021-5;P19021-6;P19021-4;P19021-3;P19021-2;H7BYD9;H0Y9I4;D6RG20;F8W8D9;D6RF09;D6RAQ2;D6RCD5	P19021;P19021-5;P19021-6;P19021-4;P19021-3;P19021-2;H7BYD9	Peptidyl-glycine alpha-amidating monooxygenase;Peptidylglycine alpha-hydroxylating monooxygenase;Peptidyl-alpha-hydroxyglycine alpha-amidating lyase	PAM			CYTOPLASMIC_PART;MODULE_93	Disulfidebond;Oxidoreductase			3329	HSPD1	heat shock 60kDa protein 1 (chaperonin)	GO_MITOCHONDRION	GO_MITOCHONDRIAL_PART	MOOTHA_HUMAN_MITODB_6_2002
P19474;P19474-2;H0YDP8	P19474;P19474-2	E3 ubiquitin-protein ligase TRIM21	TRIM21							10469	TIMM44	translocase of inner mitochondrial membrane 44 homolog (yeast)	GO_MITOCHONDRION	GO_MITOCHONDRIAL_PART	MOOTHA_HUMAN_MITODB_6_2002
P20290;P20290-2;D6RDG3;H0Y9Y1	P20290;P20290-2;D6RDG3;H0Y9Y1	Transcription factor BTF3	BTF3			MORF_HDAC1				7019	TFAM	transcription factor A, mitochondrial	GO_MITOCHONDRION	GO_MITOCHONDRIAL_PART	MOOTHA_HUMAN_MITODB_6_2002
P20338;A0A087WYT5	P20338	Ras-related protein Rab-4A	RAB4A							10131	TRAP1	TNF receptor-associated protein 1	GO_MITOCHONDRION	GO_MITOCHONDRIAL_PART	MOOTHA_HUMAN_MITODB_6_2002
P20774;Q5TBF5	P20774;Q5TBF5	Mimecan	OGN	small molecule metabolic process	intracellular organelle lumen;membrane-enclosed lumen;organelle lumen	CYTOPLASMIC_PART;SMID_BREAST_CANCER_LUMINAL_A_UP	Disulfidebond			10651	MTX2	metaxin 2	GO_MITOCHONDRION	GO_MITOCHONDRIAL_PART		HALLMARK_OXIDATIVE_PHOSPHORYLATION
P21333;P21333-2;Q5HY54;Q60FE5;A0A087WWY3;F8WE98;H0Y5C6;H0Y5F3;H7C2E7	P21333;P21333-2;Q5HY54;Q60FE5;A0A087WWY3	Filamin-A	FLNA			WWTAAGGC_UNKNOWN	Diseasemutation			4723	NDUFV1	NADH dehydrogenase (ubiquinone) flavoprotein 1, 51kDa	GO_MITOCHONDRION	GO_MITOCHONDRIAL_PART		HALLMARK_OXIDATIVE_PHOSPHORYLATION
P21397;P21397-2	P21397;P21397-2	Amine oxidase [flavin-containing] A	MAOA	small molecule metabolic process	mitochondrial membrane;mitochondrial part;mitochondrion	MODULE_43;MODULE_93;MOOTHA_HUMAN_MITODB_6_2002;MOOTHA_MITOCHONDRIA;SMID_BREAST_CANCER_LUMINAL_A_UP;WONG_MITOCHONDRIA_GENE_MODULE	Diseasemutation;Mitochondrion;Oxidoreductase			27089	UQCRQ	ubiquinol-cytochrome c reductase, complex III subunit VII, 9.5kDa	GO_MITOCHONDRION	GO_MITOCHONDRIAL_PART		HALLMARK_OXIDATIVE_PHOSPHORYLATION
P21810	P21810	Biglycan	BGN	small molecule metabolic process	intracellular organelle lumen;membrane-enclosed lumen;organelle lumen;sarcolemma	CYTOPLASMIC_PART	Disulfidebond			498	ATP5A1	ATP synthase, H+ transporting, mitochondrial F1 complex, alpha subunit 1, cardiac muscle	GO_MITOCHONDRION	GO_MITOCHONDRIAL_PART		HALLMARK_OXIDATIVE_PHOSPHORYLATION
P21912;A0A087WWT1	P21912;A0A087WWT1	Succinate dehydrogenase [ubiquinone] iron-sulfur subunit, mitochondrial	SDHB	acetyl-CoA catabolic process;acetyl-CoA metabolic process;coenzyme catabolic process;cofactor catabolic process;electron transport chain;generation of precursor metabolites and energy;oxidation-reduction process;respiratory electron transport chain;small molecule metabolic process;tricarboxylic acid cycle	mitochondrial inner membrane;mitochondrial membrane;mitochondrial membrane part;mitochondrial part;mitochondrion;organelle inner membrane	AEROBIC_RESPIRATION;BURTON_ADIPOGENESIS_6;CELLULAR_RESPIRATION;CYTOPLASMIC_PART;ENERGY_DERIVATION_BY_OXIDATION_OF_ORGANIC_COMPOUNDS;GENERATION_OF_PRECURSOR_METABOLITES_AND_ENERGY;KAAB_HEART_ATRIUM_VS_VENTRICLE_DN;KEGG_ALZHEIMERS_DISEASE;KEGG_CITRATE_CYCLE_TCA_CYCLE;KEGG_HUNTINGTONS_DISEASE;KEGG_OXIDATIVE_PHOSPHORYLATION;KEGG_PARKINSONS_DISEASE;MITOCHONDRION;MODULE_152;MODULE_62;MOOTHA_HUMAN_MITOD…	Diseasemutation;Electrontransport;Mitochondrion;Mitochondrioninnermembrane;Oxidoreductase;Transitpeptide;Tricarboxylicacidcycle			10573	MRPL28	mitochondrial ribosomal protein L28	GO_MITOCHONDRION	GO_MITOCHONDRIAL_PART
P22695;H3BRG4;H3BSJ9;H3BP04;H3BUE4;H3BUI9;A0A087WVZ4	P22695;H3BRG4;H3BSJ9	Cytochrome b-c1 complex subunit 2, mitochondrial	UQCRC2	electron transport chain;generation of precursor metabolites and energy;oxidation-reduction process;oxidative phosphorylation;respiratory electron transport chain;small molecule metabolic process	mitochondrial inner membrane;mitochondrial membrane;mitochondrial membrane part;mitochondrial part;mitochondrion;organelle inner membrane	AEROBIC_RESPIRATION;BURTON_ADIPOGENESIS_6;CELLULAR_RESPIRATION;ENERGY_DERIVATION_BY_OXIDATION_OF_ORGANIC_COMPOUNDS;GENERATION_OF_PRECURSOR_METABOLITES_AND_ENERGY;KEGG_ALZHEIMERS_DISEASE;KEGG_CARDIAC_MUSCLE_CONTRACTION;KEGG_HUNTINGTONS_DISEASE;KEGG_OXIDATIVE_PHOSPHORYLATION;KEGG_PARKINSONS_DISEASE;MODULE_152;MODULE_62;MODULE_93;MOOTHA_HUMAN_MITODB_6_2002;MOOTHA_MITOCHONDRIA;MOOTHA_VOXPHOS;MORF_CSN…	Diseasemutation;Electrontransport;Mitochondrion;Mitochondrioninnermembrane;Respiratorychain;Transitpeptide			708	C1QBP	complement component 1, q subcomponent binding protein	GO_MITOCHONDRION	GO_MITOCHONDRIAL_PART
P23142;CON__ENSEMBL:ENSBTAP00000016046	P23142	Fibulin-1	FBLN1			SMID_BREAST_CANCER_LUMINAL_A_UP;TGACCTY_V$ERR1_Q2	Disulfidebond			4716	NDUFB10	NADH dehydrogenase (ubiquinone) 1 beta subcomplex, 10, 22kDa	GO_MITOCHONDRION	GO_MITOCHONDRIAL_PART
P23229;P23229-5;P23229-3;P23229-2;P23229-4;P23229-9;P23229-6;P23229-7;H7BZ97;C9JXX7	P23229;P23229-5;P23229-3;P23229-2;P23229-4;P23229-9;P23229-6;P23229-7	Integrin alpha-6;Integrin alpha-6 heavy chain;Integrin alpha-6 light chain;Processed integrin alpha-6	ITGA6			BURTON_ADIPOGENESIS_6;KEGG_DILATED_CARDIOMYOPATHY;KEGG_HYPERTROPHIC_CARDIOMYOPATHY_HCM	Disulfidebond			92259	MRPS36	mitochondrial ribosomal protein S36	GO_MITOCHONDRION	GO_MITOCHONDRIAL_PART
P23297;Q5T7Y6;Q5T7Y5;Q5T7Y4	P23297;Q5T7Y6	Protein S100-A1;Protein S100	S100A1		contractile fiber part	BURTON_ADIPOGENESIS_6;CYTOPLASMIC_PART;MOOTHA_PGC				55349	CHDH	choline dehydrogenase	GO_MITOCHONDRION	GO_MITOCHONDRIAL_PART
P23368;P23368-2	P23368;P23368-2	NAD-dependent malic enzyme, mitochondrial	ME2	small molecule metabolic process	intracellular organelle lumen;membrane-enclosed lumen;mitochondrial matrix;mitochondrial part;mitochondrion;organelle lumen	MOOTHA_HUMAN_MITODB_6_2002;MOOTHA_MITOCHONDRIA	Mitochondrion;Oxidoreductase;Transitpeptide			4731	NDUFV3	NADH dehydrogenase (ubiquinone) flavoprotein 3, 10kDa	GO_MITOCHONDRION	GO_MITOCHONDRIAL_PART
P23434;H3BNV1;H3BQ30;H3BUG8	P23434;H3BNV1	Glycine cleavage system H protein, mitochondrial	GCSH	small molecule metabolic process	mitochondrion	BURTON_ADIPOGENESIS_6;CYTOPLASMIC_PART;MITOCHONDRION;MODULE_152	Lipoyl;Mitochondrion;Transitpeptide			57017	COQ9	coenzyme Q9 homolog (S. cerevisiae)	GO_MITOCHONDRION	GO_MITOCHONDRIAL_PART
P24043;A0A087WX80;A0A087WYF1	P24043;A0A087WX80;A0A087WYF1	Laminin subunit alpha-2	LAMA2	muscle organ development;muscle structure development	sarcolemma	KAAB_HEART_ATRIUM_VS_VENTRICLE_DN;KEGG_DILATED_CARDIOMYOPATHY;KEGG_HYPERTROPHIC_CARDIOMYOPATHY_HCM;MODULE_329;MODULE_387;MUSCLE_DEVELOPMENT;SMID_BREAST_CANCER_LUMINAL_A_UP;YTATTTTNR_V$MEF2_02	Diseasemutation;Disulfidebond			25824	PRDX5	peroxiredoxin 5	GO_MITOCHONDRION	GO_MITOCHONDRIAL_PART
P24311	P24311	Cytochrome c oxidase subunit 7B, mitochondrial	COX7B	electron transport chain;generation of precursor metabolites and energy;oxidation-reduction process;respiratory electron transport chain;small molecule metabolic process	mitochondrial inner membrane;mitochondrial membrane;mitochondrial membrane part;mitochondrial part;organelle inner membrane;respiratory chain	BURTON_ADIPOGENESIS_6;ION_TRANSMEMBRANE_TRANSPORTER_ACTIVITY;KEGG_ALZHEIMERS_DISEASE;KEGG_CARDIAC_MUSCLE_CONTRACTION;KEGG_HUNTINGTONS_DISEASE;KEGG_OXIDATIVE_PHOSPHORYLATION;KEGG_PARKINSONS_DISEASE;MODULE_152;MODULE_62;MODULE_93;MOOTHA_HUMAN_MITODB_6_2002;MOOTHA_MITOCHONDRIA;MOOTHA_PGC;MOOTHA_VOXPHOS;REACTOME_RESPIRATORY_ELECTRON_TRANSPORT;REACTOME_RESPIRATORY_ELECTRON_TRANSPORT_ATP_SYNTHESIS_BY_C…	Mitochondrion;Mitochondrioninnermembrane;Transitpeptide			79944	L2HGDH	L-2-hydroxyglutarate dehydrogenase	GO_MITOCHONDRION	GO_MITOCHONDRIAL_PART
P24539;Q5QNZ2	P24539;Q5QNZ2	ATP synthase F(0) complex subunit B1, mitochondrial	ATP5F1	ATP biosynthetic process;ATP metabolic process;ATP synthesis coupled proton transport;electron transport chain;energy coupled proton transport, down electrochemical gradient;generation of precursor metabolites and energy;mitochondrial ATP synthesis coupled proton transport;nucleoside triphosphate biosynthetic process;oxidation-reduction process;purine nucleoside triphosphate biosynthetic process;…	intracellular organelle lumen;membrane-enclosed lumen;mitochondrial inner membrane;mitochondrial matrix;mitochondrial membrane;mitochondrial membrane part;mitochondrial part;mitochondrial proton-transporting ATP synthase complex;mitochondrion;organelle inner membrane;organelle lumen;proton-transporting ATP synthase complex	CYTOPLASMIC_PART;KEGG_ALZHEIMERS_DISEASE;KEGG_HUNTINGTONS_DISEASE;KEGG_OXIDATIVE_PHOSPHORYLATION;KEGG_PARKINSONS_DISEASE;MITOCHONDRIAL_PART;MITOCHONDRION;MOOTHA_HUMAN_MITODB_6_2002;MOOTHA_MITOCHONDRIA;MOOTHA_VOXPHOS;REACTOME_FORMATION_OF_ATP_BY_CHEMIOSMOTIC_COUPLING;REACTOME_RESPIRATORY_ELECTRON_TRANSPORT_ATP_SYNTHESIS_BY_CHEMIOSMOTIC_COUPLING_AND_HEAT_PRODUCTION_BY_UNCOUPLING_PROTEINS_;REACTOME_…	Mitochondrion;Mitochondrioninnermembrane;Transitpeptide			28976	ACAD9	acyl-CoA dehydrogenase family, member 9	GO_MITOCHONDRION	GO_MITOCHONDRIAL_PART
P24752;H0YEL7;P24752-2;E9PRQ6	P24752	Acetyl-CoA acetyltransferase, mitochondrial	ACAT1	small molecule metabolic process	intracellular organelle lumen;membrane-enclosed lumen;mitochondrial inner membrane;mitochondrial matrix;mitochondrial membrane;mitochondrial part;mitochondrion;organelle inner membrane;organelle lumen	CYTOPLASMIC_PART;KAAB_HEART_ATRIUM_VS_VENTRICLE_DN;MITOCHONDRION;MOOTHA_HUMAN_MITODB_6_2002;MOOTHA_MITOCHONDRIA;STEIN_ESRRA_TARGETS;STEIN_ESRRA_TARGETS_UP;TGACCTY_V$ERR1_Q2;WONG_MITOCHONDRIA_GENE_MODULE	Diseasemutation;Mitochondrion;Transitpeptide			51004	COQ6	coenzyme Q6 homolog, monooxygenase (S. cerevisiae)	GO_MITOCHONDRION	GO_MITOCHONDRIAL_PART
P24844;P24844-2	P24844;P24844-2	Myosin regulatory light polypeptide 9	MYL9	muscle contraction;muscle system process;system process	contractile fiber part	CYTOPLASMIC_PART;HUMMERICH_SKIN_CANCER_PROGRESSION_DN;STRUCTURAL_CONSTITUENT_OF_MUSCLE;WWTAAGGC_UNKNOWN	Muscleprotein			8801	SUCLG2	succinate-CoA ligase, GDP-forming, beta subunit	GO_MITOCHONDRION	GO_MITOCHONDRIAL_PART
P25705-2;K7EK77;K7EJP1;K7EQH4	P25705-2	ATP synthase subunit alpha, mitochondrial	ATP5A1	ATP biosynthetic process;ATP metabolic process;ATP synthesis coupled proton transport;electron transport chain;energy coupled proton transport, down electrochemical gradient;generation of precursor metabolites and energy;mitochondrial ATP synthesis coupled proton transport;nucleoside triphosphate biosynthetic process;oxidation-reduction process;purine nucleoside triphosphate biosynthetic process;…	intracellular organelle lumen;membrane-enclosed lumen;mitochondrial inner membrane;mitochondrial matrix;mitochondrial membrane;mitochondrial membrane part;mitochondrial part;mitochondrial proton-transporting ATP synthase complex;mitochondrion;organelle inner membrane;organelle lumen;proton-transporting ATP synthase complex	CYTOPLASMIC_PART;KAAB_HEART_ATRIUM_VS_VENTRICLE_DN;KEGG_ALZHEIMERS_DISEASE;KEGG_HUNTINGTONS_DISEASE;KEGG_OXIDATIVE_PHOSPHORYLATION;KEGG_PARKINSONS_DISEASE;MITOCHONDRIAL_ENVELOPE;MITOCHONDRIAL_INNER_MEMBRANE;MITOCHONDRIAL_MEMBRANE;MITOCHONDRIAL_PART;MITOCHONDRION;MODULE_152;MODULE_22;MODULE_62;MOOTHA_PGC;MORF_CSNK2B;MORF_HDAC1;ORGANELLE_INNER_MEMBRANE;REACTOME_FORMATION_OF_ATP_BY_CHEMIOSMOTIC_COUP…	ATPsynthesis;Diseasemutation;Mitochondrion;Mitochondrioninnermembrane;Transitpeptide			84266	ALKBH7	alkB, alkylation repair homolog 7 (E. coli)	GO_MITOCHONDRION	GO_MITOCHONDRIAL_PART
P26447	P26447	Protein S100-A4	S100A4			V$TATA_01				5138	PDE2A	phosphodiesterase 2A, cGMP-stimulated	GO_MITOCHONDRION	GO_MITOCHONDRIAL_PART
P28289;P28289-2	P28289;P28289-2	Tropomodulin-1	TMOD1	actomyosin structure organization;muscle contraction;muscle system process;myofibril assembly;system process	contractile fiber part;striated muscle thin filament					2653	GCSH	glycine cleavage system protein H (aminomethyl carrier)	GO_MITOCHONDRION	GO_MITOCHONDRIAL_PART
P28331;P28331-2;P28331-4;P28331-5;B4DJ81;P28331-3;C9JPQ5;F8WDL5	P28331;P28331-2;P28331-4;P28331-5;B4DJ81;P28331-3	NADH-ubiquinone oxidoreductase 75 kDa subunit, mitochondrial	NDUFS1	ATP metabolic process;electron transport chain;generation of precursor metabolites and energy;mitochondrial electron transport, NADH to ubiquinone;oxidation-reduction process;purine ribonucleoside triphosphate metabolic process;respiratory electron transport chain;small molecule metabolic process	membrane-enclosed lumen;mitochondrial inner membrane;mitochondrial membrane;mitochondrial membrane part;mitochondrial part;mitochondrial respiratory chain complex I;mitochondrion;NADH dehydrogenase complex;organelle inner membrane;respiratory chain complex I	BURTON_ADIPOGENESIS_6;CELLULAR_RESPIRATION;CYTOPLASMIC_PART;ENERGY_DERIVATION_BY_OXIDATION_OF_ORGANIC_COMPOUNDS;GENERATION_OF_PRECURSOR_METABOLITES_AND_ENERGY;KAAB_HEART_ATRIUM_VS_VENTRICLE_DN;KEGG_ALZHEIMERS_DISEASE;KEGG_HUNTINGTONS_DISEASE;KEGG_OXIDATIVE_PHOSPHORYLATION;KEGG_PARKINSONS_DISEASE;MITOCHONDRIAL_ENVELOPE;MITOCHONDRIAL_INNER_MEMBRANE;MITOCHONDRIAL_MEMBRANE;MITOCHONDRIAL_PART;MITOCHON…	Diseasemutation;Electrontransport;Mitochondrion;Mitochondrioninnermembrane;Oxidoreductase;Respiratorychain;Transitpeptide			686	BTD	biotinidase	GO_MITOCHONDRION	GO_MITOCHONDRIAL_PART
P29536;P29536-2;Q9BV00	P29536;P29536-2	Leiomodin-1	LMOD1	actomyosin structure organization;muscle contraction;muscle system process;myofibril assembly;system process	contractile fiber part;striated muscle thin filament	SMID_BREAST_CANCER_LUMINAL_A_UP				55739	CARKD	carbohydrate kinase domain containing	GO_MITOCHONDRION	GO_MITOCHONDRIAL_PART
P30038;P30038-2;P30038-3;Q5TF55	P30038;P30038-2;P30038-3	Delta-1-pyrroline-5-carboxylate dehydrogenase, mitochondrial	ALDH4A1	small molecule metabolic process	intracellular organelle lumen;membrane-enclosed lumen;mitochondrial matrix;mitochondrial part;organelle lumen	CYTOPLASMIC_PART;MITOCHONDRIAL_PART;MITOCHONDRION;MODULE_93;MOOTHA_HUMAN_MITODB_6_2002;MOOTHA_MITOCHONDRIA	Diseasemutation;Mitochondrion;Oxidoreductase;Transitpeptide			51805	COQ3	coenzyme Q3 homolog, methyltransferase (S. cerevisiae)	GO_MITOCHONDRION	GO_MITOCHONDRIAL_PART
P30044;P30044-2;P30044-3;P30044-4	P30044;P30044-2;P30044-3;P30044-4	Peroxiredoxin-5, mitochondrial	PRDX5	oxidation-reduction process;response to hydrogen peroxide;small molecule metabolic process	intracellular organelle lumen;membrane-enclosed lumen;mitochondrial matrix;mitochondrial part;mitochondrion;organelle lumen	CYTOPLASMIC_PART;MITOCHONDRION;MODULE_152;WONG_MITOCHONDRIA_GENE_MODULE;YTATTTTNR_V$MEF2_02	Disulfidebond;Mitochondrion;Oxidoreductase;Transitpeptide			80221	ACSF2	acyl-CoA synthetase family member 2	GO_MITOCHONDRION	GO_MITOCHONDRIAL_PART
P30048;P30048-2	P30048;P30048-2	Thioredoxin-dependent peroxide reductase, mitochondrial	PRDX3	oxidation-reduction process;response to hydrogen peroxide	intracellular organelle lumen;membrane-enclosed lumen;mitochondrial matrix;mitochondrial part;mitochondrion;organelle lumen	CYTOPLASMIC_PART;KAAB_HEART_ATRIUM_VS_VENTRICLE_DN;MOOTHA_HUMAN_MITODB_6_2002;MOOTHA_MITOCHONDRIA;MOOTHA_PGC;MORF_CSNK2B	Disulfidebond;Mitochondrion;Oxidoreductase;Transitpeptide			64965	MRPS9	mitochondrial ribosomal protein S9	GO_MITOCHONDRION	GO_MITOCHONDRIAL_PART
P31040;D6RFM5;P31040-2;A0A087X1I3;P31040-3;H0Y8X1	P31040;D6RFM5;P31040-2;A0A087X1I3;P31040-3	Succinate dehydrogenase [ubiquinone] flavoprotein subunit, mitochondrial	SDHA	acetyl-CoA catabolic process;acetyl-CoA metabolic process;coenzyme catabolic process;cofactor catabolic process;electron transport chain;generation of precursor metabolites and energy;oxidation-reduction process;respiratory electron transport chain;small molecule metabolic process;tricarboxylic acid cycle	mitochondrial inner membrane;mitochondrial membrane;mitochondrial membrane part;mitochondrial part;mitochondrion;organelle inner membrane	AEROBIC_RESPIRATION;BIOCARTA_KREB_PATHWAY;BURTON_ADIPOGENESIS_6;CELLULAR_RESPIRATION;CYTOPLASMIC_PART;ENERGY_DERIVATION_BY_OXIDATION_OF_ORGANIC_COMPOUNDS;GENERATION_OF_PRECURSOR_METABOLITES_AND_ENERGY;KAAB_HEART_ATRIUM_VS_VENTRICLE_DN;KEGG_ALZHEIMERS_DISEASE;KEGG_CITRATE_CYCLE_TCA_CYCLE;KEGG_HUNTINGTONS_DISEASE;KEGG_OXIDATIVE_PHOSPHORYLATION;KEGG_PARKINSONS_DISEASE;MITOCHONDRIAL_ENVELOPE;MITOCHON…	Diseasemutation;Electrontransport;Mitochondrion;Mitochondrioninnermembrane;Oxidoreductase;Transitpeptide;Tricarboxylicacidcycle			64432	MRPS25	mitochondrial ribosomal protein S25	GO_MITOCHONDRION	GO_MITOCHONDRIAL_PART
P31689;P31689-2	P31689;P31689-2	DnaJ homolog subfamily A member 1	DNAJA1		mitochondrion		Mitochondrion			29957	SLC25A24	solute carrier family 25 (mitochondrial carrier; phosphate carrier), member 24	GO_MITOCHONDRION	GO_MITOCHONDRIAL_PART
P31930	P31930	Cytochrome b-c1 complex subunit 1, mitochondrial	UQCRC1	electron transport chain;generation of precursor metabolites and energy;oxidation-reduction process;oxidative phosphorylation;respiratory electron transport chain;small molecule metabolic process	mitochondrial inner membrane;mitochondrial membrane;mitochondrial membrane part;mitochondrial part;mitochondrion;organelle inner membrane;respiratory chain	AEROBIC_RESPIRATION;BURTON_ADIPOGENESIS_6;CELLULAR_RESPIRATION;CYTOPLASMIC_PART;ENERGY_DERIVATION_BY_OXIDATION_OF_ORGANIC_COMPOUNDS;GENERATION_OF_PRECURSOR_METABOLITES_AND_ENERGY;ION_TRANSMEMBRANE_TRANSPORTER_ACTIVITY;KAAB_HEART_ATRIUM_VS_VENTRICLE_DN;KEGG_ALZHEIMERS_DISEASE;KEGG_CARDIAC_MUSCLE_CONTRACTION;KEGG_HUNTINGTONS_DISEASE;KEGG_OXIDATIVE_PHOSPHORYLATION;KEGG_PARKINSONS_DISEASE;MITOCHONDRI…	Electrontransport;Mitochondrion;Mitochondrioninnermembrane;Respiratorychain;Transitpeptide			54927	CHCHD3	coiled-coil-helix-coiled-coil-helix domain containing 3	GO_MITOCHONDRION	GO_MITOCHONDRIAL_PART
P35232;C9JW96;C9JZ20;E7ESE2;E9PCW0;P35232-2;D6RBK0	P35232;C9JW96;C9JZ20;E7ESE2;E9PCW0	Prohibitin	PHB		mitochondrial inner membrane;mitochondrial membrane;mitochondrial part;mitochondrion;organelle inner membrane	CYTOPLASMIC_PART;MITOCHONDRIAL_ENVELOPE;MITOCHONDRIAL_INNER_MEMBRANE;MITOCHONDRIAL_MEMBRANE;MITOCHONDRIAL_PART;MITOCHONDRION;ORGANELLE_INNER_MEMBRANE;STEIN_ESRRA_TARGETS;TGACCTY_V$ERR1_Q2;V$ERR1_Q2	Mitochondrion;Mitochondrioninnermembrane			5245	PHB	prohibitin	GO_MITOCHONDRION	GO_MITOCHONDRIAL_PART
P35609;P35609-2;F6THM6	P35609;P35609-2;F6THM6	Alpha-actinin-2	ACTN2		contractile fiber part;membrane-enclosed lumen;organelle lumen	CHEMELLO_SOLEUS_VS_EDL_MYOFIBERS_UP;GNF2_MYL2;KAAB_HEART_ATRIUM_VS_VENTRICLE_DN;RICKMAN_HEAD_AND_NECK_CANCER_F;STRUCTURAL_CONSTITUENT_OF_MUSCLE;YAUCH_HEDGEHOG_SIGNALING_PARACRINE_DN	Diseasemutation			139322	APOOL	apolipoprotein O-like	GO_MITOCHONDRION	GO_MITOCHONDRIAL_PART
P35749-2	P35749-2	Myosin-11	MYH11	muscle contraction;muscle system process;system process	contractile fiber part	MODULE_329;MODULE_387;MOOTHA_PGC;MUSCLE_DEVELOPMENT;SMID_BREAST_CANCER_LUMINAL_A_UP;STRUCTURAL_CONSTITUENT_OF_MUSCLE	Diseasemutation;Muscleprotein			10351	ABCA8	ATP-binding cassette, sub-family A (ABC1), member 8	GO_MITOCHONDRION	GO_MITOCHONDRIAL_PART
P36542-2;P36542	P36542-2;P36542	ATP synthase subunit gamma, mitochondrial	ATP5C1	ATP biosynthetic process;ATP metabolic process;ATP synthesis coupled proton transport;electron transport chain;energy coupled proton transport, down electrochemical gradient;generation of precursor metabolites and energy;mitochondrial ATP synthesis coupled proton transport;nucleoside triphosphate biosynthetic process;oxidation-reduction process;oxidative phosphorylation;purine nucleoside triphosp…	intracellular organelle lumen;membrane-enclosed lumen;mitochondrial inner membrane;mitochondrial matrix;mitochondrial membrane;mitochondrial membrane part;mitochondrial part;mitochondrial proton-transporting ATP synthase complex;mitochondrion;organelle inner membrane;organelle lumen;proton-transporting ATP synthase complex	CYTOPLASMIC_PART;HUMMERICH_SKIN_CANCER_PROGRESSION_DN;KAAB_HEART_ATRIUM_VS_VENTRICLE_DN;KEGG_ALZHEIMERS_DISEASE;KEGG_HUNTINGTONS_DISEASE;KEGG_OXIDATIVE_PHOSPHORYLATION;KEGG_PARKINSONS_DISEASE;MITOCHONDRIAL_ENVELOPE;MITOCHONDRIAL_INNER_MEMBRANE;MITOCHONDRIAL_MEMBRANE;MITOCHONDRIAL_PART;MITOCHONDRION;MODULE_152;MODULE_62;MOOTHA_HUMAN_MITODB_6_2002;MOOTHA_MITOCHONDRIA;MOOTHA_PGC;MOOTHA_VOXPHOS;ORGAN…	ATPsynthesis;Mitochondrion;Mitochondrioninnermembrane;Transitpeptide			3303	HSPA1A	heat shock 70kDa protein 1A	GO_MITOCHONDRION		MOOTHA_HUMAN_MITODB_6_2002
P36957;P36957-2;Q86SW4;H0YJF9;G3V3F0;G3V5M3	P36957;P36957-2;Q86SW4	Dihydrolipoyllysine-residue succinyltransferase component of 2-oxoglutarate dehydrogenase complex, mitochondrial	DLST	acetyl-CoA catabolic process;acetyl-CoA metabolic process;coenzyme catabolic process;cofactor catabolic process;generation of precursor metabolites and energy;small molecule metabolic process;tricarboxylic acid cycle	intracellular organelle lumen;membrane-enclosed lumen;mitochondrial matrix;mitochondrial part;mitochondrion;organelle lumen	BURTON_ADIPOGENESIS_6;GENERATION_OF_PRECURSOR_METABOLITES_AND_ENERGY;KEGG_CITRATE_CYCLE_TCA_CYCLE;MOOTHA_HUMAN_MITODB_6_2002;REACTOME_CITRIC_ACID_CYCLE_TCA_CYCLE;REACTOME_PYRUVATE_METABOLISM_AND_CITRIC_ACID_TCA_CYCLE;REACTOME_TCA_CYCLE_AND_RESPIRATORY_ELECTRON_TRANSPORT;STEIN_ESRRA_TARGETS;STEIN_ESRRA_TARGETS_UP	Lipoyl;Mitochondrion;Transitpeptide;Tricarboxylicacidcycle			10455	ECI2	enoyl-CoA delta isomerase 2	GO_MITOCHONDRION
P38646;D6RJI2;H0YBG6;H0Y8S0;D6RA73	P38646	Stress-70 protein, mitochondrial	HSPA9		mitochondrial part;mitochondrion	CYTOPLASMIC_PART;KAAB_HEART_ATRIUM_VS_VENTRICLE_DN;MITOCHONDRION;MOOTHA_HUMAN_MITODB_6_2002;MOOTHA_MITOCHONDRIA;MOOTHA_PGC;MORF_CSNK2B;REACTOME_MITOCHONDRIAL_PROTEIN_IMPORT;TGACCTTG_V$SF1_Q6;TGACCTY_V$ERR1_Q2;V$ERR1_Q2	Mitochondrion;Transitpeptide			230	ALDOC	aldolase C, fructose-bisphosphate	GO_MITOCHONDRION
P40926;P40926-2;G3XAL0	P40926;P40926-2;G3XAL0	Malate dehydrogenase, mitochondrial;Malate dehydrogenase	MDH2	acetyl-CoA catabolic process;acetyl-CoA metabolic process;coenzyme catabolic process;cofactor catabolic process;small molecule metabolic process;tricarboxylic acid cycle	intracellular organelle lumen;membrane-enclosed lumen;mitochondrial inner membrane;mitochondrial matrix;mitochondrial membrane;mitochondrial part;mitochondrion;organelle inner membrane;organelle lumen	KEGG_CITRATE_CYCLE_TCA_CYCLE;MOOTHA_HUMAN_MITODB_6_2002;MOOTHA_MITOCHONDRIA;MOOTHA_PGC;MOOTHA_TCA;REACTOME_CITRIC_ACID_CYCLE_TCA_CYCLE;REACTOME_PYRUVATE_METABOLISM_AND_CITRIC_ACID_TCA_CYCLE;REACTOME_TCA_CYCLE_AND_RESPIRATORY_ELECTRON_TRANSPORT;STEIN_ESRRA_TARGETS;STEIN_ESRRA_TARGETS_UP	Mitochondrion;Oxidoreductase;Transitpeptide;Tricarboxylicacidcycle			4204	MECP2	methyl CpG binding protein 2 (Rett syndrome)	GO_MITOCHONDRION
P41222;Q5SQ11;H0Y5A1	P41222;Q5SQ11;H0Y5A1	Prostaglandin-H2 D-isomerase	PTGDS	small molecule metabolic process		CYTOPLASMIC_PART	Disulfidebond			1543	CYP1A1	cytochrome P450, family 1, subfamily A, polypeptide 1	GO_MITOCHONDRION
P42025	P42025	Beta-centractin	ACTR1B							10901	DHRS4	dehydrogenase/reductase (SDR family) member 4	GO_MITOCHONDRION
P42126;Q96DC0;P42126-2;H3BS70	P42126;Q96DC0;P42126-2;H3BS70	Enoyl-CoA delta isomerase 1, mitochondrial	ECI1;DCI	oxidation-reduction process;small molecule metabolic process	intracellular organelle lumen;membrane-enclosed lumen;mitochondrial inner membrane;mitochondrial matrix;mitochondrial membrane;mitochondrial part;mitochondrion;organelle inner membrane;organelle lumen	HUMMERICH_SKIN_CANCER_PROGRESSION_DN;KAAB_HEART_ATRIUM_VS_VENTRICLE_DN;MOOTHA_HUMAN_MITODB_6_2002;MOOTHA_MITOCHONDRIA;STEIN_ESRRA_TARGETS;STEIN_ESRRA_TARGETS_UP;WONG_MITOCHONDRIA_GENE_MODULE	Mitochondrion;Transitpeptide			51102	MECR	mitochondrial trans-2-enoyl-CoA reductase	GO_MITOCHONDRION
P42765;A0A0B4J2A4;K7EME0;K7EJ68;K7EJB1;K7ER88	P42765;A0A0B4J2A4;K7EME0	3-ketoacyl-CoA thiolase, mitochondrial	ACAA2	small molecule metabolic process	mitochondrial inner membrane;mitochondrial membrane;mitochondrial part;mitochondrion;organelle inner membrane	BURTON_ADIPOGENESIS_6;KAAB_HEART_ATRIUM_VS_VENTRICLE_DN;MODULE_152;MOOTHA_HUMAN_MITODB_6_2002;MOOTHA_MITOCHONDRIA;STEIN_ESRRA_TARGETS;STEIN_ESRRA_TARGETS_UP	Mitochondrion;Transitpeptide			3295	HSD17B4	hydroxysteroid (17-beta) dehydrogenase 4	GO_MITOCHONDRION
P43251;P43251-4;P43251-3;P43251-2;C9JSN9	P43251;P43251-4;P43251-3;P43251-2;C9JSN9	Biotinidase	BTD	small molecule metabolic process	intracellular organelle lumen;membrane-enclosed lumen;mitochondrial matrix;mitochondrial part;organelle lumen		Diseasemutation			8310	ACOX3	acyl-CoA oxidase 3, pristanoyl	GO_MITOCHONDRION
P45877	P45877	Peptidyl-prolyl cis-trans isomerase C	PPIC			STEIN_ESRRA_TARGETS;STEIN_ESRRA_TARGETS_UP				1152	CKB	creatine kinase, brain	GO_MITOCHONDRION
P45954;P45954-2	P45954;P45954-2	Short/branched chain specific acyl-CoA dehydrogenase, mitochondrial	ACADSB	small molecule metabolic process	intracellular organelle lumen;membrane-enclosed lumen;mitochondrial matrix;mitochondrial part;mitochondrion;organelle lumen	CYTOPLASMIC_PART;HUMMERICH_SKIN_CANCER_PROGRESSION_DN;MITOCHONDRION;MODULE_43;MODULE_93;MOOTHA_HUMAN_MITODB_6_2002;MOOTHA_MITOCHONDRIA;STEIN_ESRRA_TARGETS;STEIN_ESRRA_TARGETS_UP;WONG_MITOCHONDRIA_GENE_MODULE	Diseasemutation;Mitochondrion;Oxidoreductase;Transitpeptide			79896	THNSL1	threonine synthase-like 1 (S. cerevisiae)	GO_MITOCHONDRION
P47755;F8W9N7;A0A0D9SET8;C9JUG7;P47755-2	P47755;F8W9N7;A0A0D9SET8;C9JUG7;P47755-2	F-actin-capping protein subunit alpha-2	CAPZA2							84263	HSDL2	hydroxysteroid dehydrogenase like 2	GO_MITOCHONDRION
P47985;P0C7P4	P47985;P0C7P4	Cytochrome b-c1 complex subunit Rieske, mitochondrial;Cytochrome b-c1 complex subunit 11;Putative cytochrome b-c1 complex subunit Rieske-like protein 1	UQCRFS1;UQCRFS1P1	electron transport chain;generation of precursor metabolites and energy;oxidation-reduction process;respiratory electron transport chain;small molecule metabolic process	mitochondrial inner membrane;mitochondrial membrane;mitochondrial membrane part;mitochondrial part;mitochondrion;organelle inner membrane	KAAB_HEART_ATRIUM_VS_VENTRICLE_DN;KEGG_ALZHEIMERS_DISEASE;KEGG_CARDIAC_MUSCLE_CONTRACTION;KEGG_HUNTINGTONS_DISEASE;KEGG_OXIDATIVE_PHOSPHORYLATION;KEGG_PARKINSONS_DISEASE;MODULE_152;MODULE_43;MODULE_62;MODULE_93;MOOTHA_HUMAN_MITODB_6_2002;MOOTHA_MITOCHONDRIA;MOOTHA_VOXPHOS;MORF_CSNK2B;MORF_HDAC1;REACTOME_RESPIRATORY_ELECTRON_TRANSPORT;REACTOME_RESPIRATORY_ELECTRON_TRANSPORT_ATP_SYNTHESIS_BY_CHEMIO…	Disulfidebond;Electrontransport;Mitochondrion;Mitochondrioninnermembrane;Oxidoreductase;Respiratorychain;Transitpeptide			51097	SCCPDH	saccharopine dehydrogenase (putative)	GO_MITOCHONDRION
P48047;H7C0C1;H7C068;H7C086	P48047;H7C0C1	ATP synthase subunit O, mitochondrial	ATP5O	ATP biosynthetic process;ATP metabolic process;ATP synthesis coupled proton transport;electron transport chain;energy coupled proton transport, down electrochemical gradient;generation of precursor metabolites and energy;mitochondrial ATP synthesis coupled proton transport;nucleoside triphosphate biosynthetic process;oxidation-reduction process;purine nucleoside triphosphate biosynthetic process;…	mitochondrial inner membrane;mitochondrial membrane;mitochondrial membrane part;mitochondrial part;mitochondrial proton-transporting ATP synthase complex;mitochondrion;organelle inner membrane;proton-transporting ATP synthase complex	BURTON_ADIPOGENESIS_6;CYTOPLASMIC_PART;KEGG_ALZHEIMERS_DISEASE;KEGG_HUNTINGTONS_DISEASE;KEGG_OXIDATIVE_PHOSPHORYLATION;KEGG_PARKINSONS_DISEASE;MITOCHONDRIAL_ENVELOPE;MITOCHONDRIAL_INNER_MEMBRANE;MITOCHONDRIAL_MEMBRANE;MITOCHONDRIAL_PART;MITOCHONDRION;MODULE_152;MODULE_22;MODULE_62;MOOTHA_HUMAN_MITODB_6_2002;MOOTHA_MITOCHONDRIA;MOOTHA_PGC;MOOTHA_VOXPHOS;MORF_CSNK2B;MORF_HDAC1;ORGANELLE_INNER_MEMBR…	ATPsynthesis;Mitochondrion;Mitochondrioninnermembrane;Transitpeptide			5052	PRDX1	peroxiredoxin 1	GO_MITOCHONDRION
P48735;P48735-2;H0YL11	P48735;P48735-2	Isocitrate dehydrogenase [NADP], mitochondrial	IDH2	acetyl-CoA catabolic process;acetyl-CoA metabolic process;coenzyme catabolic process;cofactor catabolic process;small molecule metabolic process;tricarboxylic acid cycle	intracellular organelle lumen;membrane-enclosed lumen;mitochondrial inner membrane;mitochondrial matrix;mitochondrial membrane;mitochondrial part;mitochondrion;organelle inner membrane;organelle lumen	BIOCARTA_KREB_PATHWAY;CYTOPLASMIC_PART;KAAB_HEART_ATRIUM_VS_VENTRICLE_DN;KEGG_CITRATE_CYCLE_TCA_CYCLE;MITOCHONDRION;MODULE_152;MODULE_43;MODULE_93;MOOTHA_HUMAN_MITODB_6_2002;MOOTHA_MITOCHONDRIA;MOOTHA_PGC;MOOTHA_TCA;MORF_HDAC1;REACTOME_CITRIC_ACID_CYCLE_TCA_CYCLE;REACTOME_PYRUVATE_METABOLISM_AND_CITRIC_ACID_TCA_CYCLE;REACTOME_TCA_CYCLE_AND_RESPIRATORY_ELECTRON_TRANSPORT;WONG_MITOCHONDRIA_GENE_MOD…	Diseasemutation;Mitochondrion;Oxidoreductase;Transitpeptide;Tricarboxylicacidcycle			22921	MSRB2	methionine sulfoxide reductase B2	GO_MITOCHONDRION
P49321;P49321-3;P49321-4;P49321-2;Q5T624;E9PPR5;E9PI86;E9PRH9;H0YF33;E9PPQ8;E9PNB5;H0YDS9;E9PQG5;E9PAU3;E9PKR5	P49321;P49321-3;P49321-4;P49321-2	Nuclear autoantigenic sperm protein	NASP			V$TATA_01				2760	GM2A	GM2 ganglioside activator	GO_MITOCHONDRION
P49411;H3BNU3	P49411	Elongation factor Tu, mitochondrial	TUFM		mitochondrial part;mitochondrion	BURTON_ADIPOGENESIS_6;CYTOPLASMIC_PART;MITOCHONDRION;MOOTHA_HUMAN_MITODB_6_2002;MOOTHA_MITOCHONDRIA;MOOTHA_PGC;MORF_CSNK2B;MORF_HDAC1;WONG_MITOCHONDRIA_GENE_MODULE	Diseasemutation;Mitochondrion;Transitpeptide			5071	PARK2	parkinson protein 2, E3 ubiquitin protein ligase (parkin)	GO_MITOCHONDRION
P49748;P49748-3;P49748-2;G3V1M7;K7EQP4;J3QRJ8;J3KSR4;J3QKU9;K7EJW8;J3KS89;K7EMF8	P49748;P49748-3;P49748-2	Very long-chain specific acyl-CoA dehydrogenase, mitochondrial	ACADVL	generation of precursor metabolites and energy;oxidation-reduction process;small molecule metabolic process	intracellular organelle lumen;membrane-enclosed lumen;mitochondrial inner membrane;mitochondrial matrix;mitochondrial membrane;mitochondrial part;mitochondrion;organelle inner membrane;organelle lumen	CYTOPLASMIC_PART;ENERGY_DERIVATION_BY_OXIDATION_OF_ORGANIC_COMPOUNDS;GENERATION_OF_PRECURSOR_METABOLITES_AND_ENERGY;KAAB_HEART_ATRIUM_VS_VENTRICLE_DN;MITOCHONDRION;MODULE_152;MODULE_43;MODULE_93;MOOTHA_HUMAN_MITODB_6_2002;MOOTHA_MITOCHONDRIA	Diseasemutation;Mitochondrion;Mitochondrioninnermembrane;Oxidoreductase;Transitpeptide			219402	MTIF3	mitochondrial translational initiation factor 3	GO_MITOCHONDRION
P49758;P49758-6;P49758-11;P49758-7;P49758-10;P49758-9;P49758-16;P49758-5;P49758-8;P49758-13;P49758-14;P49758-15;P49758-2;P49758-3;A0A0A0MRA9;B7Z2N1;A0A087WTW9;B7Z7N5;P49758-12;P49802;Q5T3H5;B7Z223;A0A0A0MSE0;A0A0A0MRI6;P49802-4;P49802-2;P49802-3;P49802-5	P49758;P49758-6;P49758-11;P49758-7;P49758-10;P49758-9;P49758-16;P49758-5;P49758-8;P49758-13;P49758-14;P49758-15;P49758-2;P49758-3;A0A0A0MRA9;B7Z2N1;A0A087WTW9;B7Z7N5;P49758-12	Regulator of G-protein signaling 6	RGS6			TGACCTTG_V$SF1_Q6;TGACCTY_V$ERR1_Q2				84681	HINT2	histidine triad nucleotide binding protein 2	GO_MITOCHONDRION
P50461	P50461	Cysteine and glycine-rich protein 3	CSRP3	actomyosin structure organization;muscle contraction;muscle system process;myofibril assembly;system process	contractile fiber part	CHEMELLO_SOLEUS_VS_EDL_MYOFIBERS_UP;GNF2_MYL2;GNF2_MYL3;MODULE_329;MODULE_387;MUSCLE_DEVELOPMENT;RICKMAN_HEAD_AND_NECK_CANCER_F;TGACCTY_V$ERR1_Q2;YTATTTTNR_V$MEF2_02	Diseasemutation			26355	FAM162A	family with sequence similarity 162, member A	GO_MITOCHONDRION
P50895;A0A087WXM8;K7ENU8;K7ERB7	P50895;A0A087WXM8;K7ENU8	Basal cell adhesion molecule	BCAM			HUMMERICH_SKIN_CANCER_PROGRESSION_DN	Disulfidebond;Immunoglobulindomain			27247	NFU1	NFU1 iron-sulfur cluster scaffold homolog (S. cerevisiae)	GO_MITOCHONDRION
P51398;P51398-2;P51398-3;V9GZ03;V9GYL9;V9GYJ9;V9GYA7;V9GZ61;V9GYC9;V9GYW1;V9GY11;V9GYJ3;V9GYF7;V9GYR8;V9GYL4	P51398;P51398-2;P51398-3;V9GZ03;V9GYL9	28S ribosomal protein S29, mitochondrial	DAP3		mitochondrial inner membrane;mitochondrial membrane;mitochondrial part;mitochondrion;organelle inner membrane	MOOTHA_HUMAN_MITODB_6_2002;MOOTHA_MITOCHONDRIA;MORF_CSNK2B;WONG_MITOCHONDRIA_GENE_MODULE	Mitochondrion;Transitpeptide			3309	HSPA5	heat shock 70kDa protein 5 (glucose-regulated protein, 78kDa)	GO_MITOCHONDRION
P51553;P51553-2;G5E9Q7;E7EQB8;E9PF84;H0Y5Q7	P51553;P51553-2;G5E9Q7;E7EQB8;E9PF84	Isocitrate dehydrogenase [NAD] subunit gamma, mitochondrial;Isocitrate dehydrogenase [NAD] subunit, mitochondrial	IDH3G	acetyl-CoA catabolic process;acetyl-CoA metabolic process;coenzyme catabolic process;cofactor catabolic process;small molecule metabolic process;tricarboxylic acid cycle	intracellular organelle lumen;membrane-enclosed lumen;mitochondrial matrix;mitochondrial part;mitochondrion;organelle lumen	KEGG_CITRATE_CYCLE_TCA_CYCLE;MOOTHA_HUMAN_MITODB_6_2002;MOOTHA_PGC;MOOTHA_TCA;MORF_CSNK2B;MORF_HDAC1;REACTOME_CITRIC_ACID_CYCLE_TCA_CYCLE;REACTOME_MITOCHONDRIAL_PROTEIN_IMPORT;REACTOME_PYRUVATE_METABOLISM_AND_CITRIC_ACID_TCA_CYCLE;REACTOME_TCA_CYCLE_AND_RESPIRATORY_ELECTRON_TRANSPORT;V$ERR1_Q2	Mitochondrion;Oxidoreductase;Transitpeptide;Tricarboxylicacidcycle			3301	DNAJA1	DnaJ (Hsp40) homolog, subfamily A, member 1	GO_MITOCHONDRION
P51608-2;P51608;A0A087WXF0;A0A087X1U4;A0A087WVW7;B5MCB4;A0A0D9SFX7;A0A0D9SEX1;C9JH89	P51608-2;P51608;A0A087WXF0;A0A087X1U4	Methyl-CpG-binding protein 2	MECP2	electron transport chain;generation of precursor metabolites and energy;oxidation-reduction process;respiratory electron transport chain;small molecule metabolic process;system process			Diseasemutation			2288	FKBP4	FK506 binding protein 4, 59kDa	GO_MITOCHONDRION
P51659;E7EWE5;P51659-3;P51659-2;G5E9S2;E7ET17;E7ER27;E7EPL9	P51659;E7EWE5;P51659-3;P51659-2;G5E9S2;E7ET17;E7ER27;E7EPL9	Peroxisomal multifunctional enzyme type 2;(3R)-hydroxyacyl-CoA dehydrogenase;Enoyl-CoA hydratase 2	HSD17B4	oxidation-reduction process;small molecule metabolic process	intracellular organelle lumen;membrane-enclosed lumen;mitochondrion;organelle lumen	BURTON_ADIPOGENESIS_6;CYTOPLASMIC_PART;MODULE_93;SUBSTRATE_SPECIFIC_TRANSPORTER_ACTIVITY	Diseasemutation;Oxidoreductase			9172	MYOM2	myomesin (M-protein) 2, 165kDa	GO_MITOCHONDRION
P51665;H3BNT7;H3BTM8;H3BQV2	P51665;H3BNT7;H3BTM8	26S proteasome non-ATPase regulatory subunit 7	PSMD7	small molecule metabolic process						1410	CRYAB	crystallin, alpha B	GO_MITOCHONDRION
P51668;A0A087WW00	P51668;A0A087WW00	Ubiquitin-conjugating enzyme E2 D1	UBE2D1			KAAB_HEART_ATRIUM_VS_VENTRICLE_DN;YTATTTTNR_V$MEF2_02				51020	HDDC2	HD domain containing 2	GO_MITOCHONDRION
P51884;CON__Q05443	P51884	Lumican	LUM	small molecule metabolic process;system process	intracellular organelle lumen;membrane-enclosed lumen;organelle lumen	BURTON_ADIPOGENESIS_6	Disulfidebond			22906	TRAK1	trafficking protein, kinesin binding 1	GO_MITOCHONDRION
P51888	P51888	Prolargin	PRELP	small molecule metabolic process	intracellular organelle lumen;membrane-enclosed lumen;organelle lumen		Disulfidebond			8774	NAPG	N-ethylmaleimide-sensitive factor attachment protein, gamma	GO_MITOCHONDRION
P51911;P51911-2;B7Z7E1;K7EQ72;K7ENC5;K7ERK4;K7ER02;K7ESJ2;K7ERM8	P51911;P51911-2;B7Z7E1	Calponin-1;Calponin	CNN1	actomyosin structure organization		TGACCTY_V$ERR1_Q2;V$TATA_01;WWTAAGGC_UNKNOWN				84896	ATAD1	ATPase family, AAA domain containing 1	GO_MITOCHONDRION
P51970	P51970	NADH dehydrogenase [ubiquinone] 1 alpha subcomplex subunit 8	NDUFA8	electron transport chain;generation of precursor metabolites and energy;mitochondrial electron transport, NADH to ubiquinone;oxidation-reduction process;respiratory electron transport chain;small molecule metabolic process	membrane-enclosed lumen;mitochondrial inner membrane;mitochondrial membrane;mitochondrial membrane part;mitochondrial part;mitochondrial respiratory chain complex I;mitochondrion;NADH dehydrogenase complex;organelle inner membrane;respiratory chain complex I	CYTOPLASMIC_PART;KEGG_ALZHEIMERS_DISEASE;KEGG_HUNTINGTONS_DISEASE;KEGG_OXIDATIVE_PHOSPHORYLATION;KEGG_PARKINSONS_DISEASE;MITOCHONDRION;MOOTHA_HUMAN_MITODB_6_2002;MOOTHA_MITOCHONDRIA;MOOTHA_PGC;MOOTHA_VOXPHOS;REACTOME_RESPIRATORY_ELECTRON_TRANSPORT;REACTOME_RESPIRATORY_ELECTRON_TRANSPORT_ATP_SYNTHESIS_BY_CHEMIOSMOTIC_COUPLING_AND_HEAT_PRODUCTION_BY_UNCOUPLING_PROTEINS_;REACTOME_TCA_CYCLE_AND_RESPI…	Disulfidebond;Electrontransport;Mitochondrion;Mitochondrioninnermembrane;Respiratorychain			27129	HSPB7	heat shock 27kDa protein family, member 7 (cardiovascular)	GO_MITOCHONDRION
P51991;P51991-2;H7C1J8	P51991;P51991-2	Heterogeneous nuclear ribonucleoprotein A3	HNRNPA3			MORF_CSNK2B;MORF_HDAC1				54940	OCIAD1	OCIA domain containing 1	GO_MITOCHONDRION
P52294;C9JYI4;C9J352;C9JWD9;F2Z3G4;C9J4U1	P52294;C9JYI4	Importin subunit alpha-5;Importin subunit alpha-5, N-terminally processed	KPNA1							171425	CLYBL	citrate lyase beta like	GO_MITOCHONDRION
P52943;P52943-2;H0YFA4;H0YHD8	P52943;P52943-2;H0YFA4	Cysteine-rich protein 2	CRIP2							53917	RAB24	RAB24, member RAS oncogene family	GO_MITOCHONDRION
P53597;H7C233	P53597	Succinyl-CoA ligase [ADP/GDP-forming] subunit alpha, mitochondrial	SUCLG1	acetyl-CoA catabolic process;acetyl-CoA metabolic process;coenzyme catabolic process;cofactor catabolic process;small molecule metabolic process;tricarboxylic acid cycle	intracellular organelle lumen;membrane-enclosed lumen;mitochondrial inner membrane;mitochondrial matrix;mitochondrial membrane;mitochondrial part;mitochondrion;organelle inner membrane;organelle lumen	BURTON_ADIPOGENESIS_6;CYTOPLASMIC_PART;KEGG_CITRATE_CYCLE_TCA_CYCLE;MITOCHONDRION;MODULE_152;MODULE_43;MOOTHA_HUMAN_MITODB_6_2002;MOOTHA_MITOCHONDRIA;MOOTHA_PGC;MOOTHA_TCA;REACTOME_CITRIC_ACID_CYCLE_TCA_CYCLE;REACTOME_PYRUVATE_METABOLISM_AND_CITRIC_ACID_TCA_CYCLE;REACTOME_TCA_CYCLE_AND_RESPIRATORY_ELECTRON_TRANSPORT;STEIN_ESRRA_TARGETS;STEIN_ESRRA_TARGETS_UP;WONG_MITOCHONDRIA_GENE_MODULE	Diseasemutation;Mitochondrion;Transitpeptide;Tricarboxylicacidcycle			80017	C14orf159	chromosome 14 open reading frame 159	GO_MITOCHONDRION
P53634;H0YCY8;P53634-2;P53634-3	P53634	Dipeptidyl peptidase 1;Dipeptidyl peptidase 1 exclusion domain chain;Dipeptidyl peptidase 1 heavy chain;Dipeptidyl peptidase 1 light chain	CTSC			CYTOPLASMIC_PART;STEIN_ESRRA_TARGETS;STEIN_ESRRA_TARGETS_UP	Diseasemutation;Disulfidebond			23241	PACS2	phosphofurin acidic cluster sorting protein 2	GO_MITOCHONDRION
P54296	P54296	Myomesin-2	MYOM2	muscle contraction;muscle system process;system process	contractile fiber part;mitochondrion	KAAB_HEART_ATRIUM_VS_VENTRICLE_DN;KUNINGER_IGF1_VS_PDGFB_TARGETS_UP;MODULE_329;MODULE_387;STRUCTURAL_CONSTITUENT_OF_MUSCLE;YAUCH_HEDGEHOG_SIGNALING_PARACRINE_DN	Immunoglobulindomain;Muscleprotein			100131187	TSTD1	thiosulfate sulfurtransferase (rhodanese)-like domain containing 1	GO_MITOCHONDRION
P55060;P55060-3;P55060-4;P55060-2	P55060;P55060-3;P55060-4	Exportin-2	CSE1L							6181	RPLP2	ribosomal protein, large, P2			MOOTHA_HUMAN_MITODB_6_2002
P55084;P55084-2;F5GZQ3;B5MD38;C9JEY0;C9JE81;C9K0M0	P55084;P55084-2;F5GZQ3;B5MD38	Trifunctional enzyme subunit beta, mitochondrial;3-ketoacyl-CoA thiolase	HADHB	oxidation-reduction process;small molecule metabolic process	mitochondrial inner membrane;mitochondrial membrane;mitochondrial part;mitochondrion;organelle inner membrane	BURTON_ADIPOGENESIS_6;CYTOPLASMIC_PART;HUMMERICH_SKIN_CANCER_PROGRESSION_DN;MITOCHONDRIAL_ENVELOPE;MITOCHONDRIAL_PART;MITOCHONDRION;MODULE_93;MOOTHA_HUMAN_MITODB_6_2002;MOOTHA_MITOCHONDRIA;MOOTHA_PGC;MORF_CSNK2B;MORF_HDAC1	Diseasemutation;Mitochondrion;Mitochondrioninnermembrane;Transitpeptide			481	ATP1B1	ATPase, Na+/K+ transporting, beta 1 polypeptide				HALLMARK_OXIDATIVE_PHOSPHORYLATION
P55263;P55263-3;P55263-2;P55263-4	P55263;P55263-3;P55263-2;P55263-4	Adenosine kinase	ADK	nucleoside triphosphate biosynthetic process;purine nucleoside triphosphate biosynthetic process;small molecule metabolic process			Diseasemutation			4151	MB	myoglobin
P55268;F5H520;A4D0S4;C9JMJ0;A4D0S4-2;A4D0S4-3	P55268	Laminin subunit beta-2	LAMB2	system process		HUMMERICH_SKIN_CANCER_PROGRESSION_DN;TGACCTTG_V$SF1_Q6;TGACCTY_V$ERR1_Q2;YTATTTTNR_V$MEF2_02	Diseasemutation;Disulfidebond			2597	GAPDH	glyceraldehyde-3-phosphate dehydrogenase
P56181-2	P56181-2	NADH dehydrogenase [ubiquinone] flavoprotein 3, mitochondrial	NDUFV3	electron transport chain;generation of precursor metabolites and energy;mitochondrial electron transport, NADH to ubiquinone;oxidation-reduction process;respiratory electron transport chain;small molecule metabolic process	mitochondrial inner membrane;mitochondrial membrane;mitochondrial membrane part;mitochondrial part;mitochondrial respiratory chain complex I;mitochondrion;NADH dehydrogenase complex;organelle inner membrane;respiratory chain complex I	KEGG_ALZHEIMERS_DISEASE;KEGG_HUNTINGTONS_DISEASE;KEGG_OXIDATIVE_PHOSPHORYLATION;KEGG_PARKINSONS_DISEASE;REACTOME_RESPIRATORY_ELECTRON_TRANSPORT;REACTOME_RESPIRATORY_ELECTRON_TRANSPORT_ATP_SYNTHESIS_BY_CHEMIOSMOTIC_COUPLING_AND_HEAT_PRODUCTION_BY_UNCOUPLING_PROTEINS_;REACTOME_TCA_CYCLE_AND_RESPIRATORY_ELECTRON_TRANSPORT	Electrontransport;Mitochondrion;Mitochondrioninnermembrane;Respiratorychain;Transitpeptide			2023	ENO1	enolase 1, (alpha)
P56385	P56385	ATP synthase subunit e, mitochondrial	ATP5I	ATP biosynthetic process;ATP metabolic process;ATP synthesis coupled proton transport;electron transport chain;energy coupled proton transport, down electrochemical gradient;generation of precursor metabolites and energy;mitochondrial ATP synthesis coupled proton transport;nucleoside triphosphate biosynthetic process;oxidation-reduction process;purine nucleoside triphosphate biosynthetic process;…	mitochondrial inner membrane;mitochondrial membrane;mitochondrial membrane part;mitochondrial part;mitochondrial proton-transporting ATP synthase complex;mitochondrion;organelle inner membrane;proton-transporting ATP synthase complex	KEGG_OXIDATIVE_PHOSPHORYLATION;MODULE_152;MODULE_22;MODULE_62;MOOTHA_HUMAN_MITODB_6_2002;MOOTHA_MITOCHONDRIA;MOOTHA_VOXPHOS;REACTOME_FORMATION_OF_ATP_BY_CHEMIOSMOTIC_COUPLING;REACTOME_RESPIRATORY_ELECTRON_TRANSPORT_ATP_SYNTHESIS_BY_CHEMIOSMOTIC_COUPLING_AND_HEAT_PRODUCTION_BY_UNCOUPLING_PROTEINS_;REACTOME_TCA_CYCLE_AND_RESPIRATORY_ELECTRON_TRANSPORT;WONG_MITOCHONDRIA_GENE_MODULE;YTATTTTNR_V$MEF2_…	ATPsynthesis;Mitochondrion;Mitochondrioninnermembrane			2027	ENO3	enolase 3 (beta, muscle)
P61020;P61020-2;F8VUA5	P61020;P61020-2;F8VUA5	Ras-related protein Rab-5B	RAB5B			CYTOPLASMIC_PART				229	ALDOB	aldolase B, fructose-bisphosphate
P61758;B4DWR3	P61758;B4DWR3	Prefoldin subunit 3	VBP1			MORF_CSNK2B;MORF_HDAC1				5224	PGAM2	phosphoglycerate mutase 2 (muscle)
P62310	P62310	U6 snRNA-associated Sm-like protein LSm3	LSM3			MORF_CSNK2B				226	ALDOA	aldolase A, fructose-bisphosphate
P62736;C9JFL5;F6UVQ4;F6QUT6;F8WB63;B8ZZJ2	P62736	Actin, aortic smooth muscle	ACTA2	muscle contraction;muscle system process;system process	contractile fiber part	MODULE_329;MODULE_387;WWTAAGGC_UNKNOWN	Diseasemutation;Muscleprotein			5066	PAM	peptidylglycine alpha-amidating monooxygenase
P68032	P68032	Actin, alpha cardiac muscle 1	ACTC1	actomyosin structure organization;muscle contraction;muscle system process;myofibril assembly;system process	contractile fiber part	GNF2_MYL2;GNF2_MYL3;KEGG_CARDIAC_MUSCLE_CONTRACTION;KEGG_DILATED_CARDIOMYOPATHY;KEGG_HYPERTROPHIC_CARDIOMYOPATHY_HCM;KUNINGER_IGF1_VS_PDGFB_TARGETS_UP;MODULE_329;MODULE_387;RICKMAN_HEAD_AND_NECK_CANCER_F;STRUCTURAL_CONSTITUENT_OF_MUSCLE;WWTAAGGC_UNKNOWN;YTATTTTNR_V$MEF2_02	Diseasemutation;Muscleprotein			2531	KDSR	3-ketodihydrosphingosine reductase
P68871;F8W6P5	P68871;F8W6P5	Hemoglobin subunit beta;LVV-hemorphin-7;Spinorphin	HBB	oxidation-reduction process;response to hydrogen peroxide;small molecule metabolic process;system process	membrane-enclosed lumen;organelle lumen	CYTOPLASMIC_PART;SMID_BREAST_CANCER_LUMINAL_A_UP	Diseasemutation			78991	PCYOX1L	prenylcysteine oxidase 1 like
P69905	P69905	Hemoglobin subunit alpha	HBA1	oxidation-reduction process;response to hydrogen peroxide;small molecule metabolic process	membrane-enclosed lumen;organelle lumen	MOOTHA_PGC	Diseasemutation			5239	PGM5	phosphoglucomutase 5
P78560;F8VV49;F5H7C2;F8VVY5;P78560-2	P78560	Death domain-containing protein CRADD	CRADD			KAAB_HEART_ATRIUM_VS_VENTRICLE_DN	Diseasemutation			358	AQP1	aquaporin 1 (Colton blood group)
P80723;P80723-2;U3KQP0	P80723;P80723-2	Brain acid soluble protein 1	BASP1	muscle organ development;muscle structure development						203	AK1	adenylate kinase 1
P82663;E7EPW2;P82663-2;P82663-3	P82663;E7EPW2;P82663-2;P82663-3	28S ribosomal protein S25, mitochondrial	MRPS25		mitochondrial inner membrane;mitochondrial membrane;mitochondrial part;mitochondrion;organelle inner membrane		Mitochondrion			132	ADK	adenosine kinase
P82909	P82909	28S ribosomal protein S36, mitochondrial	MRPS36		mitochondrial inner membrane;mitochondrial membrane;mitochondrial part;mitochondrion;organelle inner membrane	CYTOPLASMIC_PART;MITOCHONDRIAL_PART;MITOCHONDRION;WONG_MITOCHONDRIA_GENE_MODULE	Mitochondrion			4624	MYH6	myosin, heavy chain 6, cardiac muscle, alpha
P82914	P82914	28S ribosomal protein S15, mitochondrial	MRPS15		mitochondrial inner membrane;mitochondrial membrane;mitochondrial part;mitochondrion;organelle inner membrane	CYTOPLASMIC_PART;MITOCHONDRIAL_PART;MITOCHONDRION;MOOTHA_HUMAN_MITODB_6_2002;MOOTHA_MITOCHONDRIA;WONG_MITOCHONDRIA_GENE_MODULE	Mitochondrion;Transitpeptide			10243	GPHN	gephyrin
P82933;H7BZC4	P82933	28S ribosomal protein S9, mitochondrial	MRPS9		mitochondrial inner membrane;mitochondrial membrane;mitochondrial part;mitochondrion;organelle inner membrane		Mitochondrion;Transitpeptide			122622	ADSSL1	adenylosuccinate synthase like 1
Q00059;Q00059-2;H7BYN3	Q00059;Q00059-2;H7BYN3	Transcription factor A, mitochondrial	TFAM		intracellular organelle lumen;membrane-enclosed lumen;mitochondrial matrix;mitochondrial part;mitochondrion;organelle lumen	CYTOPLASMIC_PART;KEGG_HUNTINGTONS_DISEASE;MITOCHONDRION;MOOTHA_HUMAN_MITODB_6_2002;MOOTHA_MITOCHONDRIA;WONG_MITOCHONDRIA_GENE_MODULE	Mitochondrion;Transitpeptide			22875	ENPP4	ectonucleotide pyrophosphatase/phosphodiesterase 4 (putative)
Q00325-2;Q00325;F8VVM2;F8VWQ0;F8VZL5;F8VWR4	Q00325-2;Q00325;F8VVM2	Phosphate carrier protein, mitochondrial	SLC25A3	generation of precursor metabolites and energy	mitochondrial inner membrane;mitochondrial membrane;mitochondrial part;mitochondrion;organelle inner membrane	CYTOPLASMIC_PART;GENERATION_OF_PRECURSOR_METABOLITES_AND_ENERGY;ION_TRANSMEMBRANE_TRANSPORTER_ACTIVITY;KAAB_HEART_ATRIUM_VS_VENTRICLE_DN;MITOCHONDRIAL_ENVELOPE;MITOCHONDRIAL_INNER_MEMBRANE;MITOCHONDRIAL_MEMBRANE;MITOCHONDRIAL_PART;MITOCHONDRION;MODULE_152;MODULE_43;MODULE_62;MOOTHA_HUMAN_MITODB_6_2002;MOOTHA_MITOCHONDRIA;MORF_CSNK2B;MORF_HDAC1;ORGANELLE_INNER_MEMBRANE;STEIN_ESRRA_TARGETS;STEIN_ES…	Diseasemutation;Mitochondrion;Mitochondrioninnermembrane;Transitpeptide			1158	CKM	creatine kinase, muscle
Q00688;G3V5F2	Q00688	Peptidyl-prolyl cis-trans isomerase FKBP3	FKBP3							4060	LUM	lumican
Q00839;Q00839-2;Q5RI18	Q00839;Q00839-2	Heterogeneous nuclear ribonucleoprotein U	HNRNPU			MORF_HDAC1				4958	OMD	osteomodulin
Q01449;H7C243	Q01449;H7C243	Myosin regulatory light chain 2, atrial isoform	MYL7	muscle contraction;muscle system process;system process	contractile fiber part	GNF2_MYL2;GNF2_MYL3;MODULE_329;MODULE_387	Muscleprotein			1634	DCN	decorin
Q01658	Q01658	Protein Dr1	DR1			MORF_HDAC1				633	BGN	biglycan
Q01995;H0YCU9;E9PJ32	Q01995;H0YCU9	Transgelin	TAGLN	muscle organ development;muscle structure development		MUSCLE_DEVELOPMENT	Muscleprotein			5549	PRELP	proline/arginine-rich end leucine-rich repeat protein
Q02790;F5H1U3;H0YFG2;F5H120	Q02790	Peptidyl-prolyl cis-trans isomerase FKBP4;Peptidyl-prolyl cis-trans isomerase FKBP4, N-terminally processed	FKBP4		mitochondrion		Mitochondrion			4969	OGN	osteoglycin
Q05519;Q05519-2;Q5T760;B4DWT1;Q5T757	Q05519;Q05519-2;Q5T760	Serine/arginine-rich splicing factor 11	SRSF11							57153	SLC44A2	solute carrier family 44, member 2
Q05639	Q05639	Elongation factor 1-alpha 2	EEF1A2			MOOTHA_PGC;RICKMAN_HEAD_AND_NECK_CANCER_F;TGACCTTG_V$SF1_Q6;TGACCTY_V$ERR1_Q2;YTATTTTNR_V$MEF2_02				5730	PTGDS	prostaglandin D2 synthase 21kDa (brain)
Q06136;Q06136-2;K7EQS7;K7ERC8	Q06136;Q06136-2;K7EQS7;K7ERC8	3-ketodihydrosphingosine reductase	KDSR	small molecule metabolic process			Oxidoreductase			8821	INPP4B	inositol polyphosphate-4-phosphatase, type II, 105kDa
Q06830;A0A0A0MSI0;A0A0A0MRQ5	Q06830;A0A0A0MSI0;A0A0A0MRQ5	Peroxiredoxin-1	PRDX1	response to hydrogen peroxide	intracellular organelle lumen;membrane-enclosed lumen;mitochondrial matrix;mitochondrial part;organelle lumen	MODULE_93;V$TATA_01	Disulfidebond;Oxidoreductase			7148	TNXB	tenascin XB
Q07021;I3L3Q7;I3L3B0	Q07021;I3L3Q7;I3L3B0	Complement component 1 Q subcomponent-binding protein, mitochondrial	C1QBP		intracellular organelle lumen;membrane-enclosed lumen;mitochondrial matrix;mitochondrial part;mitochondrion;organelle lumen	KAAB_HEART_ATRIUM_VS_VENTRICLE_DN;MOOTHA_MITOCHONDRIA;MORF_CSNK2B	Mitochondrion;Transitpeptide			5563	PRKAA2	protein kinase, AMP-activated, alpha 2 catalytic subunit
Q07507	Q07507	Dermatopontin	DPT			SMID_BREAST_CANCER_LUMINAL_A_UP	Disulfidebond			28965	SLC27A6	solute carrier family 27 (fatty acid transporter), member 6
Q08174-2;Q08174;D6RAX3;H0Y9F5;D6RBG2	Q08174-2;Q08174	Protocadherin-1	PCDH1							23509	POFUT1	protein O-fucosyltransferase 1
Q08380;K7EP36;K7ESM3;K7EKQ5;K7EJY8;K7EQT9;K7ES75;K7EN99;K7ERZ6;K7EJD3	Q08380	Galectin-3-binding protein	LGALS3BP				Disulfidebond			7276	TTR	transthyretin
Q08AF3;B4E128;Q08AF3-2;Q7Z7L1;Q68D06;Q68D06-2	Q08AF3	Schlafen family member 5	SLFN5							3163	HMOX2	heme oxygenase (decycling) 2
Q12931;Q12931-2;I3L0K7;I3L239;I3L2D5;I3L253	Q12931;Q12931-2;I3L0K7	Heat shock protein 75 kDa, mitochondrial	TRAP1		intracellular organelle lumen;membrane-enclosed lumen;mitochondrial inner membrane;mitochondrial matrix;mitochondrial membrane;mitochondrial part;mitochondrion;organelle inner membrane;organelle lumen	MODULE_152;MOOTHA_HUMAN_MITODB_6_2002;TGACCTTG_V$SF1_Q6;TGACCTY_V$ERR1_Q2	Mitochondrion;Mitochondrioninnermembrane;Transitpeptide			8639	AOC3	amine oxidase, copper containing 3 (vascular adhesion protein 1)
Q12955-4;Q12955-5;Q12955-6;A0A087WUY3	Q12955-4;Q12955-5;Q12955-6	Ankyrin-3	ANK3		contractile fiber part;sarcolemma	CYTOPLASMIC_PART;TGACCTY_V$ERR1_Q2				5837	PYGM	phosphorylase, glycogen, muscle
Q13084;A2IDC6;A2IDC7;Q4TT37	Q13084;A2IDC6;A2IDC7;Q4TT37	39S ribosomal protein L28, mitochondrial	MRPL28		mitochondrial inner membrane;mitochondrial membrane;mitochondrial part;mitochondrion;organelle inner membrane	MOOTHA_MITOCHONDRIA	Mitochondrion;Transitpeptide			5257	PHKB	phosphorylase kinase, beta
Q13326	Q13326	Gamma-sarcoglycan	SGCG	muscle organ development;muscle structure development;system process	sarcolemma	CYTOPLASMIC_PART;KEGG_DILATED_CARDIOMYOPATHY;KEGG_HYPERTROPHIC_CARDIOMYOPATHY_HCM;KUNINGER_IGF1_VS_PDGFB_TARGETS_UP;MODULE_329;MODULE_387;MUSCLE_DEVELOPMENT;WWTAAGGC_UNKNOWN;YTATTTTNR_V$MEF2_02	Diseasemutation;Disulfidebond			6649	SOD3	superoxide dismutase 3, extracellular
Q13423;D6RAI5;D6RHU2	Q13423	NAD(P) transhydrogenase, mitochondrial	NNT	acetyl-CoA catabolic process;acetyl-CoA metabolic process;coenzyme catabolic process;cofactor catabolic process;oxidation-reduction process;small molecule metabolic process;tricarboxylic acid cycle	mitochondrial inner membrane;mitochondrial membrane;mitochondrial membrane part;mitochondrial part;mitochondrion;organelle inner membrane;respiratory chain	AEROBIC_RESPIRATION;CELLULAR_RESPIRATION;CYTOPLASMIC_PART;ENERGY_DERIVATION_BY_OXIDATION_OF_ORGANIC_COMPOUNDS;GENERATION_OF_PRECURSOR_METABOLITES_AND_ENERGY;ION_TRANSMEMBRANE_TRANSPORTER_ACTIVITY;MITOCHONDRIAL_ENVELOPE;MITOCHONDRIAL_INNER_MEMBRANE;MITOCHONDRIAL_MEMBRANE;MITOCHONDRIAL_PART;MITOCHONDRION;MOOTHA_HUMAN_MITODB_6_2002;MOOTHA_MITOCHONDRIA;ORGANELLE_INNER_MEMBRANE;REACTOME_CITRIC_ACID_CY…	Diseasemutation;Mitochondrion;Mitochondrioninnermembrane;Oxidoreductase;Transitpeptide			51060	TXNDC12	thioredoxin domain containing 12 (endoplasmic reticulum)
Q13510;Q13510-2;E7EMM4;Q13510-3	Q13510;Q13510-2;E7EMM4;Q13510-3	Acid ceramidase;Acid ceramidase subunit alpha;Acid ceramidase subunit beta	ASAH1	small molecule metabolic process	intracellular organelle lumen;membrane-enclosed lumen;organelle lumen		Diseasemutation			83442	SH3BGRL3	SH3 domain binding glutamic acid-rich protein like 3
Q13683-7;J3KNV4;G3V2C6	Q13683-7;J3KNV4	Integrin alpha-7;Integrin alpha-7 heavy chain;Integrin alpha-7 light chain;Integrin alpha-7 70 kDa form	ITGA7	muscle organ development;muscle structure development	sarcolemma	KEGG_DILATED_CARDIOMYOPATHY;KEGG_HYPERTROPHIC_CARDIOMYOPATHY_HCM;MUSCLE_DEVELOPMENT;SMID_BREAST_CANCER_LUMINAL_A_UP;TGACCTY_V$ERR1_Q2;YTATTTTNR_V$MEF2_02	Disulfidebond			56255	TMX4	thioredoxin-related transmembrane protein 4
Q13740;Q13740-2;F5GXJ9;H7C543;Q13740-3;Q13740-4	Q13740;Q13740-2;F5GXJ9	CD166 antigen	ALCAM				Disulfidebond;Immunoglobulindomain			1984	EIF5A	eukaryotic translation initiation factor 5A
Q14108;Q14108-2;D6RDG0	Q14108;Q14108-2	Lysosome membrane protein 2	SCARB2		intracellular organelle lumen;membrane-enclosed lumen;organelle lumen		Diseasemutation;Disulfidebond			5159	PDGFRB	platelet-derived growth factor receptor, beta polypeptide
Q14112;Q14112-2;A0A0A0MTL9;A0A087WZP6;H0YJV3	Q14112;Q14112-2;A0A0A0MTL9;A0A087WZP6;H0YJV3	Nidogen-2	NID2				Disulfidebond			1917	EEF1A2	eukaryotic translation elongation factor 1 alpha 2
Q14118	Q14118	Dystroglycan;Alpha-dystroglycan;Beta-dystroglycan	DAG1		contractile fiber part;sarcolemma	KEGG_DILATED_CARDIOMYOPATHY;KEGG_HYPERTROPHIC_CARDIOMYOPATHY_HCM	Diseasemutation;Disulfidebond			427	ASAH1	N-acylsphingosine amidohydrolase (acid ceramidase) 1
Q14515;Q14515-2;D6RA29;F5H331;C9JJR8;E9PC64	Q14515;Q14515-2	SPARC-like protein 1	SPARCL1				Disulfidebond			7458	EIF4H	eukaryotic translation initiation factor 4H
Q14520;Q14520-2	Q14520;Q14520-2	Hyaluronan-binding protein 2;Hyaluronan-binding protein 2 50 kDa heavy chain;Hyaluronan-binding protein 2 50 kDa heavy chain alternate form;Hyaluronan-binding protein 2 27 kDa light chain;Hyaluronan-binding protein 2 27 kDa light chain alternate form	HABP2				Disulfidebond			23367	LARP1	La ribonucleoprotein domain family, member 1
Q14765;E9PBE2;E9PG69	Q14765	Signal transducer and activator of transcription 4	STAT4							165	AEBP1	AE binding protein 1
Q15056;Q15056-2	Q15056;Q15056-2	Eukaryotic translation initiation factor 4H	EIF4H			CYTOPLASMIC_PART;MORF_CSNK2B;MORF_HDAC1;V$ERR1_Q2				4666	NACA	nascent polypeptide-associated complex alpha subunit
Q15111;H3BUD4;A0A0A0MT40;Q15111-2;F8WAR2	Q15111;H3BUD4;A0A0A0MT40;Q15111-2	Inactive phospholipase C-like protein 1;Phosphoinositide phospholipase C	PLCL1			KAAB_HEART_ATRIUM_VS_VENTRICLE_DN				6892	TAPBP	TAP binding protein (tapasin)
Q15124;Q15124-2;Q5JTY7	Q15124;Q15124-2	Phosphoglucomutase-like protein 5	PGM5		contractile fiber part;sarcolemma					2147	F2	coagulation factor II (thrombin)
Q15459;Q15459-2;F8WB66;H7C1L2;F8WC79	Q15459;Q15459-2	Splicing factor 3A subunit 1	SF3A1			MORF_CSNK2B;MORF_HDAC1				9217	VAPB	VAMP (vesicle-associated membrane protein)-associated protein B and C
Q15599;H3BMF5	Q15599	Na(+)/H(+) exchange regulatory cofactor NHE-RF2	SLC9A3R2							183	AGT	angiotensinogen (serpin peptidase inhibitor, clade A, member 8)
Q15746;Q15746-7;Q15746-2;Q15746-11;Q15746-4;Q15746-3;Q15746-6;Q15746-5;Q15746-9;D6R9C2;Q15746-8;Q15746-10	Q15746;Q15746-7;Q15746-2;Q15746-11;Q15746-4;Q15746-3;Q15746-6;Q15746-5;Q15746-9	Myosin light chain kinase, smooth muscle;Myosin light chain kinase, smooth muscle, deglutamylated form	MYLK	muscle contraction;muscle system process;system process		TGACCTY_V$ERR1_Q2;WWTAAGGC_UNKNOWN	Diseasemutation;Disulfidebond;Immunoglobulindomain			9789	SPCS2	signal peptidase complex subunit 2 homolog (S. cerevisiae)
Q15772;Q15772-1;B9ZVR7;H7BZM6;C9J8D8;Q15772-4;Q15772-3;H7C3Y5;C9JWU5	Q15772;Q15772-1	Striated muscle preferentially expressed protein kinase	SPEG	muscle organ development;muscle structure development		MODULE_329;MODULE_387;MUSCLE_DEVELOPMENT;YAUCH_HEDGEHOG_SIGNALING_PARACRINE_DN	Diseasemutation;Disulfidebond;Immunoglobulindomain			1359	CPA3	carboxypeptidase A3 (mast cell)
Q16222;Q16222-3;Q16222-2	Q16222;Q16222-3;Q16222-2	UDP-N-acetylhexosamine pyrophosphorylase;UDP-N-acetylgalactosamine pyrophosphorylase;UDP-N-acetylglucosamine pyrophosphorylase	UAP1	small molecule metabolic process						84823	LMNB2	lamin B2
Q16586;Q16586-2;E9PCT8;H0Y8T1;H7C5V0	Q16586;Q16586-2;E9PCT8	Alpha-sarcoglycan	SGCA	muscle contraction;muscle organ development;muscle structure development;muscle system process;system process	sarcolemma	CYTOPLASMIC_PART;GNF2_MYL3;KEGG_DILATED_CARDIOMYOPATHY;KEGG_HYPERTROPHIC_CARDIOMYOPATHY_HCM;KUNINGER_IGF1_VS_PDGFB_TARGETS_UP;MUSCLE_DEVELOPMENT	Diseasemutation			23353	SUN1	Sad1 and UNC84 domain containing 1
Q16643;Q16643-3;Q16643-2;D6R9W4;D6RFI1;D6R9Q9;D6RCR4	Q16643;Q16643-3;Q16643-2;D6R9W4	Drebrin	DBN1							3839	KPNA3	karyopherin alpha 3 (importin alpha 4)
Q16698;Q16698-2;E5RFV2;E5RJG7;E5RJD2;E5RID6;H0YAW3	Q16698;Q16698-2;E5RFV2;E5RJG7	2,4-dienoyl-CoA reductase, mitochondrial	DECR1	oxidation-reduction process;small molecule metabolic process	intracellular organelle lumen;membrane-enclosed lumen;mitochondrial matrix;mitochondrial part;mitochondrion;organelle lumen	BURTON_ADIPOGENESIS_6;CYTOPLASMIC_PART;KAAB_HEART_ATRIUM_VS_VENTRICLE_DN;MITOCHONDRION;MODULE_152;MODULE_93;MOOTHA_HUMAN_MITODB_6_2002;MOOTHA_MITOCHONDRIA;STEIN_ESRRA_TARGETS;STEIN_ESRRA_TARGETS_UP;WONG_MITOCHONDRIA_GENE_MODULE	Mitochondrion;Oxidoreductase;Transitpeptide			1434	CSE1L	CSE1 chromosome segregation 1-like (yeast)
Q16718;A0A087X1G1;H7BYD0;Q16718-2;F8WAS3;A0A087WXR5;C9IZN5	Q16718;A0A087X1G1;H7BYD0;Q16718-2;F8WAS3;A0A087WXR5	NADH dehydrogenase [ubiquinone] 1 alpha subcomplex subunit 5	NDUFA5	electron transport chain;generation of precursor metabolites and energy;mitochondrial electron transport, NADH to ubiquinone;oxidation-reduction process;respiratory electron transport chain;small molecule metabolic process	mitochondrial inner membrane;mitochondrial membrane;mitochondrial membrane part;mitochondrial part;mitochondrial respiratory chain complex I;NADH dehydrogenase complex;organelle inner membrane;respiratory chain complex I	BURTON_ADIPOGENESIS_6;KEGG_ALZHEIMERS_DISEASE;KEGG_HUNTINGTONS_DISEASE;KEGG_OXIDATIVE_PHOSPHORYLATION;KEGG_PARKINSONS_DISEASE;MODULE_152;MODULE_22;MODULE_62;MOOTHA_HUMAN_MITODB_6_2002;MOOTHA_MITOCHONDRIA;MOOTHA_PGC;MOOTHA_VOXPHOS;REACTOME_RESPIRATORY_ELECTRON_TRANSPORT;REACTOME_RESPIRATORY_ELECTRON_TRANSPORT_ATP_SYNTHESIS_BY_CHEMIOSMOTIC_COUPLING_AND_HEAT_PRODUCTION_BY_UNCOUPLING_PROTEINS_;REACTO…	Electrontransport;Mitochondrion;Mitochondrioninnermembrane;Respiratorychain			1605	DAG1	dystroglycan 1 (dystrophin-associated glycoprotein 1)
Q16853;Q16853-2;O75106;O75106-2;K7EQZ5;K7EL47;Q16853-3;K7EIK5	Q16853;Q16853-2	Membrane primary amine oxidase	AOC3	small molecule metabolic process;system process		BURTON_ADIPOGENESIS_6;GENERATION_OF_PRECURSOR_METABOLITES_AND_ENERGY;MODULE_93;TGACCTY_V$ERR1_Q2;V$ERR1_Q2	Disulfidebond;Oxidoreductase			1104	RCC1	regulator of chromosome condensation 1
Q16891-3	Q16891-3	MICOS complex subunit MIC60	IMMT		mitochondrial inner membrane;mitochondrial membrane;mitochondrial part;mitochondrion;organelle inner membrane	CYTOPLASMIC_PART;MITOCHONDRIAL_ENVELOPE;MITOCHONDRIAL_INNER_MEMBRANE;MITOCHONDRIAL_MEMBRANE;MITOCHONDRIAL_PART;MITOCHONDRION;MOOTHA_HUMAN_MITODB_6_2002;MOOTHA_MITOCHONDRIA;ORGANELLE_INNER_MEMBRANE;STEIN_ESRRA_TARGETS;STEIN_ESRRA_TARGETS_UP;TGACCTTG_V$SF1_Q6;TGACCTY_V$ERR1_Q2	Mitochondrion;Mitochondrioninnermembrane;Transitpeptide			1047	CLGN	calmegin
Q2UY09;Q2UY09-3;Q2UY09-2;H7C3P2;H7BZU0	Q2UY09;Q2UY09-3;Q2UY09-2	Collagen alpha-1(XXVIII) chain	COL28A1		intracellular organelle lumen;membrane-enclosed lumen;organelle lumen		Disulfidebond			3836	KPNA1	karyopherin alpha 1 (importin alpha 5)
Q562R1	Q562R1	Beta-actin-like protein 2	ACTBL2							3039	HBA1	hemoglobin, alpha 1
Q5SV97;Q5SV97-3;Q5SV97-2	Q5SV97;Q5SV97-3	PGC-1 and ERR-induced regulator in muscle protein 1	PERM1							3043	HBB	hemoglobin, beta
Q9NZJ6;Q5T063;F6WGP0	Q9NZJ6;Q5T063	Ubiquinone biosynthesis O-methyltransferase, mitochondrial	COQ3	small molecule metabolic process	intracellular organelle lumen;membrane-enclosed lumen;mitochondrial inner membrane;mitochondrial matrix;mitochondrial membrane;mitochondrial part;mitochondrion;organelle inner membrane;organelle lumen	STEIN_ESRRA_TARGETS;STEIN_ESRRA_TARGETS_UP;WONG_MITOCHONDRIA_GENE_MODULE	Mitochondrion;Mitochondrioninnermembrane;Transitpeptide			11344	TWF2	twinfilin, actin-binding protein, homolog 2 (Drosophila)
Q5TCU3	Q5TCU3		TPM2			CHEMELLO_SOLEUS_VS_EDL_MYOFIBERS_UP;CYTOPLASMIC_PART;HUMMERICH_SKIN_CANCER_PROGRESSION_DN;KEGG_CARDIAC_MUSCLE_CONTRACTION;KEGG_DILATED_CARDIOMYOPATHY;KEGG_HYPERTROPHIC_CARDIOMYOPATHY_HCM;KUNINGER_IGF1_VS_PDGFB_TARGETS_UP;RICKMAN_HEAD_AND_NECK_CANCER_F;STRUCTURAL_CONSTITUENT_OF_MUSCLE;TGACCTY_V$ERR1_Q2				57447	NDRG2	NDRG family member 2
Q5TDH0;Q5TDH0-3;Q5TDH0-2;H0YII4;H0YI90;Q8WTU0	Q5TDH0;Q5TDH0-3;Q5TDH0-2	Protein DDI1 homolog 2	DDI2							1075	CTSC	cathepsin C
Q5TZA2;Q5TZA2-2;B1AKD8;A0A087WW81;Q8IVE0;A0A087WU09;Q86T23	Q5TZA2;Q5TZA2-2;B1AKD8	Rootletin	CROCC			CYTOPLASMIC_PART				10848	PPP1R13L	protein phosphatase 1, regulatory subunit 13 like
Q5VST9-3	Q5VST9-3	Obscurin	OBSCN	actomyosin structure organization	contractile fiber part	TGACCTY_V$ERR1_Q2;V$ERR1_Q2;YTATTTTNR_V$MEF2_02	Disulfidebond;Immunoglobulindomain;Muscleprotein			5480	PPIC	peptidylprolyl isomerase C (cyclophilin C)
Q5VTT5;Q5VTT5-2;Q5VTT5-3	Q5VTT5;Q5VTT5-2	Myomesin-3	MYOM3		contractile fiber part	TGACCTTG_V$SF1_Q6;TGACCTY_V$ERR1_Q2	Immunoglobulindomain			55544	RBM38	RNA binding motif protein 38
Q6IBS0;D6RG15;H0Y858;H7C5I2;Q9NR96-4	Q6IBS0;D6RG15	Twinfilin-2	TWF2	system process		KAAB_HEART_ATRIUM_VS_VENTRICLE_DN;MOOTHA_PGC;STEIN_ESRRA_TARGETS;STEIN_ESRRA_TARGETS_UP				476	ATP1A1	ATPase, Na+/K+ transporting, alpha 1 polypeptide
Q6IQ22	Q6IQ22	Ras-related protein Rab-12	RAB12							4633	MYL2	myosin, light chain 2, regulatory, cardiac, slow
Q6NUK1;Q6NUK1-2;J3KN42;H3BMI3	Q6NUK1;Q6NUK1-2	Calcium-binding mitochondrial carrier protein SCaMC-1	SLC25A24		mitochondrial inner membrane;mitochondrial membrane;mitochondrial part;mitochondrion;organelle inner membrane		Mitochondrion;Mitochondrioninnermembrane			4629	MYH11	myosin, heavy chain 11, smooth muscle
Q6NY19;Q6NY19-2;M0QZJ3	Q6NY19;Q6NY19-2	KN motif and ankyrin repeat domain-containing protein 3	KANK3							4684	NCAM1	neural cell adhesion molecule 1
Q6P5Q4;C9J8F4;Q6P5Q4-3;Q6P5Q4-2	Q6P5Q4	Leiomodin-2	LMOD2	actomyosin structure organization;muscle contraction;muscle system process;myofibril assembly;system process	contractile fiber part;striated muscle thin filament	KUNINGER_IGF1_VS_PDGFB_TARGETS_UP				6517	SLC2A4	solute carrier family 2 (facilitated glucose transporter), member 4
Q6PKG0;Q6PKG0-3;A0A0B4J210;E5RH50;H0YBW1;H0YC33;H0YC73;H0YBR8;H0YAX9;H0YBJ5;E5RHK4;H0YAN4;H0YBM7;Q659C4-7;Q659C4-6;Q659C4-5	Q6PKG0;Q6PKG0-3;A0A0B4J210	La-related protein 1	LARP1			MORF_CSNK2B				6271	S100A1	S100 calcium binding protein A1
Q6WCQ1;Q6WCQ1-3;Q6WCQ1-2;J3KSW8;H0Y2S9;H0Y7E2;H7C3G6;J3KSK7;J3QRL2;K7EL39	Q6WCQ1;Q6WCQ1-3;Q6WCQ1-2;J3KSW8;H0Y2S9	Myosin phosphatase Rho-interacting protein	MPRIP			V$ERR1_Q2				3912	LAMB1	laminin, beta 1
Q6XQN6;G5E977;Q6XQN6-2;C9J8U2;Q6XQN6-3;H0YF31;H0YDA6;A0A087WUT5	Q6XQN6;G5E977;Q6XQN6-2;C9J8U2;Q6XQN6-3	Nicotinate phosphoribosyltransferase	NAPRT	small molecule metabolic process						94239	H2AFV	H2A histone family, member V
Q6YN16;Q6YN16-2	Q6YN16;Q6YN16-2	Hydroxysteroid dehydrogenase-like protein 2	HSDL2		mitochondrion	MOOTHA_PGC	Oxidoreductase			488	ATP2A2	ATPase, Ca++ transporting, cardiac muscle, slow twitch 2
Q6ZN40	Q6ZN40		TPM1			CYTOPLASMIC_PART;KEGG_CARDIAC_MUSCLE_CONTRACTION;KEGG_DILATED_CARDIOMYOPATHY;KEGG_HYPERTROPHIC_CARDIOMYOPATHY_HCM;KUNINGER_IGF1_VS_PDGFB_TARGETS_UP;RICKMAN_HEAD_AND_NECK_CANCER_F;STRUCTURAL_CONSTITUENT_OF_MUSCLE;V$TATA_01				5573	PRKAR1A	protein kinase, cAMP-dependent, regulatory, type I, alpha (tissue specific extinguisher 1)
Q6ZUT6;Q6ZUT6-4;Q6ZUT6-2;H0YM82;Q6ZUT6-3;H0YK65	Q6ZUT6;Q6ZUT6-4;Q6ZUT6-2	Uncharacterized protein C15orf52	C15orf52							7411	VBP1	von Hippel-Lindau binding protein 1
Q7Z3D6-2;Q7Z3D6;H0YB09;Q7Z3D6-4;Q7Z3D6-3;Q7Z3D6-5;A0A0C4DGD4;H0YB62;E5RJ62;E5RIU5;A0A0C4DGD8;E5RIL4;H0YB11;E5RJ87;E5RGP9;E5RFZ6;E5RGN8;E5RK56;E5RFT5;E5RHG2;E5RJD1	Q7Z3D6-2;Q7Z3D6;H0YB09;Q7Z3D6-4;Q7Z3D6-3;Q7Z3D6-5;A0A0C4DGD4;H0YB62	UPF0317 protein C14orf159, mitochondrial	C14orf159		mitochondrion		Mitochondrion;Transitpeptide			5110	PCMT1	protein-L-isoaspartate (D-aspartate) O-methyltransferase
Q7Z406-6;Q7Z406-2;M0QY43	Q7Z406-6;Q7Z406-2	Myosin-14	MYH14	actomyosin structure organization;muscle contraction;muscle system process;system process			Diseasemutation			6451	SH3BGRL	SH3 domain binding glutamic acid-rich protein like
Q7Z4H3;Q7Z4H3-2;V9GYS5;V9GZ04;Q7Z4H3-3	Q7Z4H3;Q7Z4H3-2	HD domain-containing protein 2	HDDC2		mitochondrion	MORF_CSNK2B				8428	STK24	serine/threonine kinase 24
Q7Z4Q2;Q7Z4Q2-2;Q7Z4Q2-3	Q7Z4Q2;Q7Z4Q2-2;Q7Z4Q2-3	HEAT repeat-containing protein 3	HEATR3							10473	HMGN4	high mobility group nucleosomal binding domain 4
Q86TD4;Q86TD4-2;I3L4D6	Q86TD4;Q86TD4-2	Sarcalumenin	SRL		intracellular organelle lumen;membrane-enclosed lumen;organelle lumen	KUNINGER_IGF1_VS_PDGFB_TARGETS_UP				2287	FKBP3	FK506 binding protein 3, 25kDa
Q96MW1;Q86WV7;Q96MW1-2;K7ER24	Q96MW1;Q86WV7;Q96MW1-2;K7ER24	Coiled-coil domain-containing protein 43	CCDC43							10920	COPS8	COP9 constitutive photomorphogenic homolog subunit 8 (Arabidopsis)
Q8IUX7;Q8IUX7-2;H7C1J5;H7C0W8;H7C3D7;H7C4B5;H7C391;C9JLQ8	Q8IUX7;Q8IUX7-2	Adipocyte enhancer-binding protein 1	AEBP1	muscle organ development;muscle structure development		HUMMERICH_SKIN_CANCER_PROGRESSION_DN;MODULE_329;MODULE_387;MUSCLE_DEVELOPMENT				1012	CDH13	cadherin 13, H-cadherin (heart)
Q8IW45;Q8IW45-2;Q8IW45-4;Q8IW45-3	Q8IW45;Q8IW45-2;Q8IW45-4	ATP-dependent (S)-NAD(P)H-hydrate dehydratase	CARKD	small molecule metabolic process	mitochondrion		Mitochondrion;Transitpeptide			288	ANK3	ankyrin 3, node of Ranvier (ankyrin G)
Q8IWA5-2;K7ESP7	Q8IWA5-2	Choline transporter-like protein 2	SLC44A2	small molecule metabolic process		TRANSMEMBRANE_TRANSPORTER_ACTIVITY				6990	DYNLT3	dynein, light chain, Tctex-type 3
Q8IYQ7	Q8IYQ7	Threonine synthase-like 1	THNSL1	small molecule metabolic process	mitochondrion					27258	LSM3	LSM3 homolog, U6 small nuclear RNA associated (S. cerevisiae)
Q8N0X4;Q8N0X4-2;Q5JVC0;Q5JVC2;Q5JVC1;Q5JVB9;REV__J3QL73	Q8N0X4;Q8N0X4-2	Citrate lyase subunit beta-like protein, mitochondrial	CLYBL		mitochondrion		Mitochondrion;Transitpeptide			6675	UAP1	UDP-N-acteylglucosamine pyrophosphorylase 1
Q8N142;Q8N142-2;G3V5D8;G3V232;S4R2Z1;G3V2N1	Q8N142;Q8N142-2	Adenylosuccinate synthetase isozyme 1	ADSSL1	small molecule metabolic process						7111	TMOD1	tropomodulin 1
Q8N3L3;H7BY59	Q8N3L3	Beta-taxilin	TXLNB							6857	SYT1	synaptotagmin I
Q8N6Y2;Q8N6Y2-2	Q8N6Y2;Q8N6Y2-2	Leucine-rich repeat-containing protein 17	LRRC17			SMID_BREAST_CANCER_LUMINAL_A_UP				10120	ACTR1B	ARP1 actin-related protein 1 homolog B, centractin beta (yeast)
Q8NBU5;Q8NBU5-2	Q8NBU5;Q8NBU5-2	ATPase family AAA domain-containing protein 1	ATAD1	system process	mitochondrion					10611	PDLIM5	PDZ and LIM domain 5
Q8NBX0	Q8NBX0	Saccharopine dehydrogenase-like oxidoreductase	SCCPDH		mitochondrion		Oxidoreductase			948	CD36	CD36 molecule (thrombospondin receptor)
Q8ND76;Q8ND76-3;Q8ND76-2	Q8ND76;Q8ND76-3;Q8ND76-2	Cyclin-Y	CCNY							8738	CRADD	CASP2 and RIPK1 domain containing adaptor with death domain
Q8NE62;C9JYW4;C9J7D8	Q8NE62	Choline dehydrogenase, mitochondrial	CHDH	small molecule metabolic process	mitochondrial inner membrane;mitochondrial membrane;mitochondrial part;organelle inner membrane	WONG_MITOCHONDRIA_GENE_MODULE	Mitochondrion;Mitochondrioninnermembrane;Oxidoreductase;Transitpeptide			10424	PGRMC2	progesterone receptor membrane component 2
Q8NEZ2;Q8NEZ2-2;E5RG91;H0YBN0;Q8NEZ2-3;E5RJX6;E5RJ10;E5RHB8	Q8NEZ2;Q8NEZ2-2;E5RG91	Vacuolar protein sorting-associated protein 37A	VPS37A				Diseasemutation			4635	MYL4	myosin, light chain 4, alkali; atrial, embryonic
Q8NFU3;Q8NFU3-4;R4GNF9;Q8NFU3-2;Q8NFU3-3	Q8NFU3;Q8NFU3-4;R4GNF9;Q8NFU3-2;Q8NFU3-3	Thiosulfate sulfurtransferase/rhodanese-like domain-containing protein 1	TSTD1		mitochondrion					3182	HNRNPAB	heterogeneous nuclear ribonucleoprotein A/B
Q8WUF5;A0A087WUG2;K7EN03;K7EPP1	Q8WUF5	RelA-associated inhibitor	PPP1R13L	muscle contraction;muscle system process;system process		STEIN_ESRRA_TARGETS;STEIN_ESRRA_TARGETS_UP				10291	SF3A1	splicing factor 3a, subunit 1, 120kDa
Q8WZ42;Q8WZ42-8;Q8WZ42-13;Q8WZ42-11;Q8WZ42-4;Q8WZ42-7	Q8WZ42;Q8WZ42-8;Q8WZ42-13;Q8WZ42-11;Q8WZ42-4;Q8WZ42-7	Titin	TTN	actomyosin structure organization;muscle contraction;muscle system process;myofibril assembly;system process	contractile fiber part;striated muscle thin filament	CYTOPLASMIC_PART;KEGG_DILATED_CARDIOMYOPATHY;KEGG_HYPERTROPHIC_CARDIOMYOPATHY_HCM;KUNINGER_IGF1_VS_PDGFB_TARGETS_UP;MUSCLE_DEVELOPMENT;RICKMAN_HEAD_AND_NECK_CANCER_F;STRUCTURAL_CONSTITUENT_OF_MUSCLE;YAUCH_HEDGEHOG_SIGNALING_PARACRINE_DN;YTATTTTNR_V$MEF2_02	Diseasemutation;Disulfidebond;Immunoglobulindomain			1736	DKC1	dyskeratosis congenita 1, dyskerin
Q8WZ42-6	Q8WZ42-6	Titin	TTN	actomyosin structure organization;muscle contraction;muscle system process;myofibril assembly;system process	contractile fiber part;striated muscle thin filament	CYTOPLASMIC_PART;KEGG_DILATED_CARDIOMYOPATHY;KEGG_HYPERTROPHIC_CARDIOMYOPATHY_HCM;KUNINGER_IGF1_VS_PDGFB_TARGETS_UP;MUSCLE_DEVELOPMENT;RICKMAN_HEAD_AND_NECK_CANCER_F;STRUCTURAL_CONSTITUENT_OF_MUSCLE;YAUCH_HEDGEHOG_SIGNALING_PARACRINE_DN;YTATTTTNR_V$MEF2_02	Diseasemutation;Disulfidebond;Immunoglobulindomain			8125	ANP32A	acidic (leucine-rich) nuclear phosphoprotein 32 family, member A
Q8WZ82	Q8WZ82	Ovarian cancer-associated gene 2 protein	OVCA2							1810	DR1	down-regulator of transcription 1, TBP-binding (negative cofactor 2)
Q8WZA0;Q8WZA0-2;K7ES95	Q8WZA0;Q8WZA0-2;K7ES95	Protein LZIC	LZIC							830	CAPZA2	capping protein (actin filament) muscle Z-line, alpha 2
Q92629-2;Q92629;Q92629-3;E5RI34	Q92629-2;Q92629;Q92629-3	Delta-sarcoglycan	SGCD	muscle organ development;muscle structure development;system process	sarcolemma	BURTON_ADIPOGENESIS_6;CYTOPLASMIC_PART;KAAB_HEART_ATRIUM_VS_VENTRICLE_DN;KEGG_DILATED_CARDIOMYOPATHY;KEGG_HYPERTROPHIC_CARDIOMYOPATHY_HCM;MUSCLE_DEVELOPMENT;YTATTTTNR_V$MEF2_02	Diseasemutation;Disulfidebond			2316	FLNA	filamin A, alpha
Q93062-3;Q93062;B4E3T4;Q93062-4;Q93062-5;Q93062-2;H0YBU9;H0YC46;E5RFP4	Q93062-3;Q93062;B4E3T4;Q93062-4;Q93062-5;Q93062-2;H0YBU9	RNA-binding protein with multiple splicing	RBPMS			BURTON_ADIPOGENESIS_6;TGACCTY_V$ERR1_Q2				5713	PSMD7	proteasome (prosome, macropain) 26S subunit, non-ATPase, 7
Q93100-4;Q93100-3;Q93100;Q93100-2;I3L213;H3BQ89;H3BV13;I3L3F2;I3NHZ9;I3L0Z1;I3L1N3	Q93100-4;Q93100-3;Q93100;Q93100-2	Phosphorylase b kinase regulatory subunit beta	PHKB	generation of precursor metabolites and energy;oxidation-reduction process;small molecule metabolic process		GENERATION_OF_PRECURSOR_METABOLITES_AND_ENERGY	Diseasemutation			5567	PRKACB	protein kinase, cAMP-dependent, catalytic, beta
Q96A00;Q96A00-2;A0A0B4J2A3;K7EJB8;K7EMN0	Q96A00;Q96A00-2;A0A0B4J2A3	Protein phosphatase 1 regulatory subunit 14A	PPP1R14A							7168	TPM1	tropomyosin 1 (alpha)
Q96CM8;Q96CM8-3;Q96CM8-2;E9PF16;Q96CM8-4;D6RF87;H0Y8N1	Q96CM8;Q96CM8-3;Q96CM8-2;E9PF16;Q96CM8-4	Acyl-CoA synthetase family member 2, mitochondrial	ACSF2	small molecule metabolic process	mitochondrion		Mitochondrion;Transitpeptide			29780	PARVB	parvin, beta
Q96GC9;K7EPE7;Q96GC9-2;K7EL93;K7EL74;K7ENU2;K7EK01;K7EMI0;K7ELS2	Q96GC9;K7EPE7;Q96GC9-2	Vacuole membrane protein 1	VMP1							6775	STAT4	signal transducer and activator of transcription 4
Q96HC4-2;H0YBI4;H0Y929	Q96HC4-2;H0YBI4	PDZ and LIM domain protein 5	PDLIM5		contractile fiber part	CYTOPLASMIC_PART;KAAB_HEART_ATRIUM_VS_VENTRICLE_DN;YTATTTTNR_V$MEF2_02				10550	ARL6IP5	ADP-ribosylation-like factor 6 interacting protein 5
Q96I99;E9PDQ8;Q96I99-2;H0Y852	Q96I99;E9PDQ8;Q96I99-2	Succinyl-CoA ligase [GDP-forming] subunit beta, mitochondrial	SUCLG2	acetyl-CoA catabolic process;acetyl-CoA metabolic process;coenzyme catabolic process;cofactor catabolic process;small molecule metabolic process;tricarboxylic acid cycle	intracellular organelle lumen;membrane-enclosed lumen;mitochondrial matrix;mitochondrial part;mitochondrion;organelle lumen	KEGG_CITRATE_CYCLE_TCA_CYCLE;REACTOME_CITRIC_ACID_CYCLE_TCA_CYCLE;REACTOME_PYRUVATE_METABOLISM_AND_CITRIC_ACID_TCA_CYCLE;REACTOME_TCA_CYCLE_AND_RESPIRATORY_ELECTRON_TRANSPORT	Mitochondrion;Transitpeptide;Tricarboxylicacidcycle			1604	CD55	CD55 molecule, decay accelerating factor for complement (Cromer blood group)
Q96L96	Q96L96	Alpha-protein kinase 3	ALPK3			KAAB_HEART_ATRIUM_VS_VENTRICLE_DN	Disulfidebond;Immunoglobulindomain			5867	RAB4A	RAB4A, member RAS oncogene family
Q96MG8;F5H1M8;Q96MG8-2;H0YBU4;E5RGG7	Q96MG8;F5H1M8;Q96MG8-2;H0YBU4	Protein-L-isoaspartate O-methyltransferase domain-containing protein 1	PCMTD1			YTATTTTNR_V$MEF2_02				1500	CTNND1	catenin (cadherin-associated protein), delta 1
Q96MM6;Q5JX83	Q96MM6;Q5JX83	Heat shock 70 kDa protein 12B	HSPA12B							950	SCARB2	scavenger receptor class B, member 2
Q99470	Q99470	Stromal cell-derived factor 2	SDF2							6444	SGCD	sarcoglycan, delta (35kDa dystrophin-associated glycoprotein)
Q99471;H3BPF6;Q99471-3;H3BMQ1;Q99471-2	Q99471;H3BPF6;Q99471-3;H3BMQ1	Prefoldin subunit 5	PFDN5							88	ACTN2	actinin, alpha 2
Q99622;U3KQ85;F5GXW5;U3KQ07	Q99622;U3KQ85;F5GXW5	Protein C10	C12orf57				Diseasemutation			4607	MYBPC3	myosin binding protein C, cardiac
Q99747;Q99747-2;J3KTJ6;J3QS28;J3QKW4	Q99747;Q99747-2	Gamma-soluble NSF attachment protein	NAPG		mitochondrion	CYTOPLASMIC_PART;MITOCHONDRION				3908	LAMA2	laminin, alpha 2
Q99757;M0QXH0;F8WDN2	Q99757;M0QXH0	Thioredoxin, mitochondrial	TXN2	oxidation-reduction process;small molecule metabolic process	intracellular organelle lumen;membrane-enclosed lumen;mitochondrial matrix;mitochondrial part;mitochondrion;organelle lumen	MODULE_43;MODULE_93;MOOTHA_HUMAN_MITODB_6_2002;MOOTHA_MITOCHONDRIA;MOOTHA_PGC	Disulfidebond;Electrontransport;Mitochondrion;Transitpeptide			57538	ALPK3	alpha-kinase 3
Q99798;A2A274	Q99798;A2A274	Aconitate hydratase, mitochondrial	ACO2	acetyl-CoA catabolic process;acetyl-CoA metabolic process;coenzyme catabolic process;cofactor catabolic process;generation of precursor metabolites and energy;small molecule metabolic process;tricarboxylic acid cycle	intracellular organelle lumen;membrane-enclosed lumen;mitochondrial matrix;mitochondrial part;mitochondrion;organelle lumen	AEROBIC_RESPIRATION;BIOCARTA_KREB_PATHWAY;CELLULAR_RESPIRATION;CYTOPLASMIC_PART;ENERGY_DERIVATION_BY_OXIDATION_OF_ORGANIC_COMPOUNDS;GENERATION_OF_PRECURSOR_METABOLITES_AND_ENERGY;KEGG_CITRATE_CYCLE_TCA_CYCLE;MITOCHONDRION;MODULE_43;MOOTHA_HUMAN_MITODB_6_2002;MOOTHA_MITOCHONDRIA;MOOTHA_PGC;MOOTHA_TCA;REACTOME_CITRIC_ACID_CYCLE_TCA_CYCLE;REACTOME_MITOCHONDRIAL_PROTEIN_IMPORT;REACTOME_PYRUVATE_METAB…	Diseasemutation;Mitochondrion;Transitpeptide;Tricarboxylicacidcycle			126393	HSPB6	heat shock protein, alpha-crystallin-related, B6
Q99983	Q99983	Osteomodulin	OMD	small molecule metabolic process	intracellular organelle lumen;membrane-enclosed lumen;organelle lumen	SMID_BREAST_CANCER_LUMINAL_A_UP;YTATTTTNR_V$MEF2_02	Disulfidebond			7321	UBE2D1	ubiquitin-conjugating enzyme E2D 1
Q9BQS8;Q9BQS8-4;Q9BQS8-3;Q9BQS8-2;C9J2W6;H7BZ74	Q9BQS8;Q9BQS8-4	FYVE and coiled-coil domain-containing protein 1	FYCO1				Diseasemutation			4008	LMO7	LIM domain 7
Q9BRX8;Q9BRX8-2	Q9BRX8;Q9BRX8-2	Redox-regulatory protein FAM213A	FAM213A	oxidation-reduction process	mitochondrion					5334	PLCL1	phospholipase C-like 1
Q9BT30;M0QZI0;M0QZH2	Q9BT30	Alpha-ketoglutarate-dependent dioxygenase alkB homolog 7, mitochondrial	ALKBH7	small molecule metabolic process	intracellular organelle lumen;membrane-enclosed lumen;mitochondrial matrix;mitochondrial part;organelle lumen		Mitochondrion;Oxidoreductase;Transitpeptide			11030	RBPMS	RNA binding protein with multiple splicing
Q9BTZ2;Q9BTZ2-4;Q9BTZ2-8;Q9BTZ2-5;Q6PKH6;F5GWZ1;H0YN69;D3YTE6;Q9BTZ2-7;Q9BTZ2-2;Q6PKH6-2;P0CG22;H0YLE1;H0YKN3;A0A087WSZ6;Q9BTZ2-3;A0A087WXI8;H0YNP7;F6TD35;E9PFL3;Q9BTZ2-6	Q9BTZ2;Q9BTZ2-4;Q9BTZ2-8;Q9BTZ2-5	Dehydrogenase/reductase SDR family member 4	DHRS4	oxidation-reduction process;small molecule metabolic process	mitochondrion	CYTOPLASMIC_PART;GENERATION_OF_PRECURSOR_METABOLITES_AND_ENERGY;MITOCHONDRION	Oxidoreductase			3655	ITGA6	integrin, alpha 6
Q9BV79;Q9BV79-2;H3BM30	Q9BV79;Q9BV79-2	Trans-2-enoyl-CoA reductase, mitochondrial	MECR	small molecule metabolic process	mitochondrion	CYTOPLASMIC_PART;MITOCHONDRION;STEIN_ESRRA_TARGETS;STEIN_ESRRA_TARGETS_UP	Mitochondrion;Oxidoreductase;Transitpeptide			50999	TMED5	transmembrane emp24 protein transport domain containing 5
Q9BVA1	Q9BVA1	Tubulin beta-2B chain	TUBB2B				Diseasemutation			2168	FABP1	fatty acid binding protein 1, liver
Q9BX68	Q9BX68	Histidine triad nucleotide-binding protein 2, mitochondrial	HINT2		mitochondrion	CYTOPLASMIC_PART;MITOCHONDRION;WONG_MITOCHONDRIA_GENE_MODULE	Mitochondrion;Transitpeptide			350	APOH	apolipoprotein H (beta-2-glycoprotein I)
Q9BYV6;Q9BYV6-2;Q9BYV6-3;Q9BYV6-4	Q9BYV6;Q9BYV6-2;Q9BYV6-3;Q9BYV6-4	Tripartite motif-containing protein 55	TRIM55				Muscleprotein			1675	CFD	complement factor D (adipsin)
Q9BZK7;A0A0D9SF63;O60907;O60907-2;Q9BQ87;A0A0D9SFI2	Q9BZK7;A0A0D9SF63;O60907;O60907-2	F-box-like/WD repeat-containing protein TBL1XR1;F-box-like/WD repeat-containing protein TBL1X	TBL1XR1;TBL1X	small molecule metabolic process;system process		MOOTHA_PGC;TGACCTTG_V$SF1_Q6;TGACCTY_V$ERR1_Q2				3688	ITGB1	integrin, beta 1 (fibronectin receptor, beta polypeptide, antigen CD29 includes MDF2, MSK12)
Q9H1E5;E9PIN7	Q9H1E5	Thioredoxin-related transmembrane protein 4	TMX4	oxidation-reduction process		STEIN_ESRRA_TARGETS;STEIN_ESRRA_TARGETS_UP	Disulfidebond;Electrontransport			1277	COL1A1	collagen, type I, alpha 1
Q9H2K0	Q9H2K0	Translation initiation factor IF-3, mitochondrial	MTIF3		mitochondrion	CYTOPLASMIC_PART;MITOCHONDRION	Mitochondrion;Transitpeptide			70	ACTC1	actin, alpha, cardiac muscle 1
Q9H488;Q9H488-2	Q9H488;Q9H488-2	GDP-fucose protein O-fucosyltransferase 1	POFUT1	small molecule metabolic process		YTATTTTNR_V$MEF2_02	Disulfidebond			7139	TNNT2	troponin T type 2 (cardiac)
Q9H4G4;Q5VZR0;A0A088AWP7;A0A087WUM5	Q9H4G4;Q5VZR0	Golgi-associated plant pathogenesis-related protein 1	GLIPR2							1281	COL3A1	collagen, type III, alpha 1
Q9H845;H0Y8Z9;D6RCD8	Q9H845;H0Y8Z9	Acyl-CoA dehydrogenase family member 9, mitochondrial	ACAD9		mitochondrion	BURTON_ADIPOGENESIS_6	Diseasemutation;Mitochondrion;Oxidoreductase;Transitpeptide			4638	MYLK	myosin light chain kinase
Q9H9P8;C9JVN9;Q9H9P8-2;G3V272;G3V5S1	Q9H9P8;C9JVN9;Q9H9P8-2	L-2-hydroxyglutarate dehydrogenase, mitochondrial	L2HGDH	small molecule metabolic process	mitochondrial inner membrane;mitochondrial membrane;mitochondrial membrane part;mitochondrial part;mitochondrion;organelle inner membrane	CYTOPLASMIC_PART;MITOCHONDRION;REACTOME_PYRUVATE_METABOLISM_AND_CITRIC_ACID_TCA_CYCLE;REACTOME_TCA_CYCLE_AND_RESPIRATORY_ELECTRON_TRANSPORT	Diseasemutation;Mitochondrion;Oxidoreductase;Transitpeptide			7169	TPM2	tropomyosin 2 (beta)
Q9HAU0;Q9HAU0-2;Q9HAU0-4;Q9HAU0-6;Q9HAU0-5;B4DJX4;Q9HAU0-8;A0JP02;Q9HAU0-3;H0YGJ6;H0YG48;Q9HAU0-7;F5H1X3	Q9HAU0;Q9HAU0-2;Q9HAU0-4;Q9HAU0-6;Q9HAU0-5;B4DJX4;Q9HAU0-8;A0JP02;Q9HAU0-3	Pleckstrin homology domain-containing family A member 5	PLEKHA5							8048	CSRP3	cysteine and glycine-rich protein 3 (cardiac LIM protein)
Q9HAU5;Q9HAU5-2	Q9HAU5	Regulator of nonsense transcripts 2	UPF2							3270	HRC	histidine rich calcium binding protein
Q9HBI1;Q9HBI1-3;Q9HBI1-2;A0A087WZB5;B0QYP8	Q9HBI1;Q9HBI1-3;Q9HBI1-2;A0A087WZB5	Beta-parvin	PARVB		contractile fiber part					3679	ITGA7	integrin, alpha 7
Q9NPC6	Q9NPC6	Myozenin-2	MYOZ2		contractile fiber part	CHEMELLO_SOLEUS_VS_EDL_MYOFIBERS_UP;CYTOPLASMIC_PART;GNF2_MYL2;GNF2_MYL3;V$TATA_01;YTATTTTNR_V$MEF2_02	Diseasemutation			10290	SPEG	SPEG complex locus
Q9NRX2;E9PKV2	Q9NRX2;E9PKV2	39S ribosomal protein L17, mitochondrial	MRPL17		mitochondrial inner membrane;mitochondrial membrane;mitochondrial part;organelle inner membrane	MOOTHA_HUMAN_MITODB_6_2002;MOOTHA_MITOCHONDRIA	Mitochondrion;Transitpeptide			58498	MYL7	myosin, light chain 7, regulatory
Q9NRX4;Q9NRX4-2	Q9NRX4;Q9NRX4-2	14 kDa phosphohistidine phosphatase	PHPT1							6442	SGCA	sarcoglycan, alpha (50kDa dystrophin-associated glycoprotein)
Q9NRY5;E7ESJ7;I6L9D5;E5RGF9;E5RFK2;E5RHI8;E5RH43;E5RK42;E5RHP2	Q9NRY5;E7ESJ7	Protein FAM114A2	FAM114A2							6876	TAGLN	transgelin
Q9NS87;C9JKA9;Q9NS87-3;Q9NS87-4;Q9NS87-2;H7BZT2	Q9NS87;C9JKA9;Q9NS87-3;Q9NS87-4;Q9NS87-2	Kinesin-like protein KIF15	KIF15			CYTOPLASMIC_PART				6445	SGCG	sarcoglycan, gamma (35kDa dystrophin-associated glycoprotein)
Q9NT22;Q9NT22-2	Q9NT22	EMILIN-3	EMILIN3				Disulfidebond			220988	HNRNPA3	heterogeneous nuclear ribonucleoprotein A3
Q9NVA1;F6UTR7;Q9NVA1-4;Q9NVA1-2;B1AKV3;Q9NVA1-5;B1AKV4;Q9NVA1-3;B1AKV6;B1AKV2;F8WCR2;H7BZM2	Q9NVA1;F6UTR7;Q9NVA1-4;Q9NVA1-2;B1AKV3;Q9NVA1-5;B1AKV4;Q9NVA1-3;B1AKV6	Ubiquinol-cytochrome-c reductase complex assembly factor 1	UQCC1		mitochondrial inner membrane;mitochondrial membrane;mitochondrial part;organelle inner membrane		Mitochondrion;Mitochondrioninnermembrane			6626	SNRPA	small nuclear ribonucleoprotein polypeptide A
Q9NVJ2;Q9NVJ2-2	Q9NVJ2	ADP-ribosylation factor-like protein 8B	ARL8B							10067	SCAMP3	secretory carrier membrane protein 3
Q9NX40;D6RG39;D6RIT9;Q9NX40-3;Q9NX40-2;Q9NX40-4;D6RBN5;D6RDK6;D6R918;D6RBC5;D6RDI5;D6RA54;D6RC55;D6RF07;D6R9T5;D6RI08;D6RDK1;D6RIV2;D6RF01	Q9NX40;D6RG39;D6RIT9;Q9NX40-3;Q9NX40-2;Q9NX40-4;D6RBN5;D6RDK6;D6R918;D6RBC5;D6RDI5;D6RA54;D6RC55	OCIA domain-containing protein 1	OCIAD1		mitochondrion					5715	PSMD9	proteasome (prosome, macropain) 26S subunit, non-ATPase, 9
Q9NZR1;G5EA42;Q9NZR1-2;H0YMA2	Q9NZR1;G5EA42;Q9NZR1-2	Tropomodulin-2	TMOD2	actomyosin structure organization;muscle contraction;muscle system process;myofibril assembly;system process	contractile fiber part;striated muscle thin filament					6388	SDF2	stromal cell-derived factor 2
Q9P0M6;Q5SQT3	Q9P0M6;Q5SQT3	Core histone macro-H2A.2;Histone H2A	H2AFY2							478	ATP1A3	ATPase, Na+/K+ transporting, alpha 3 polypeptide
Q9P1Z2;Q9P1Z2-2;Q9P1Z2-3;Q9P1Z2-4;F8VRQ9;F8VQE3;F8VWP8;F8VPN1;F8VUB3;F8VZI3;F8W0X2;F8VXS2	Q9P1Z2;Q9P1Z2-2;Q9P1Z2-3;Q9P1Z2-4	Calcium-binding and coiled-coil domain-containing protein 1	CALCOCO1							79784	MYH14	myosin, heavy chain 14, non-muscle
Q9P2R7;Q9P2R7-2;Q5T9Q5;Q5T9Q8	Q9P2R7;Q9P2R7-2;Q5T9Q5	Succinyl-CoA ligase [ADP-forming] subunit beta, mitochondrial	SUCLA2	acetyl-CoA catabolic process;acetyl-CoA metabolic process;coenzyme catabolic process;cofactor catabolic process;small molecule metabolic process;tricarboxylic acid cycle	intracellular organelle lumen;membrane-enclosed lumen;mitochondrial matrix;mitochondrial part;mitochondrion;organelle lumen	BIOCARTA_KREB_PATHWAY;CYTOPLASMIC_PART;KEGG_CITRATE_CYCLE_TCA_CYCLE;MITOCHONDRION;MOOTHA_HUMAN_MITODB_6_2002;MOOTHA_PGC;MOOTHA_TCA;REACTOME_CITRIC_ACID_CYCLE_TCA_CYCLE;REACTOME_PYRUVATE_METABOLISM_AND_CITRIC_ACID_TCA_CYCLE;REACTOME_TCA_CYCLE_AND_RESPIRATORY_ELECTRON_TRANSPORT;STEIN_ESRRA_TARGETS;STEIN_ESRRA_TARGETS_UP;V$ERR1_Q2;WONG_MITOCHONDRIA_GENE_MODULE	Diseasemutation;Mitochondrion;Transitpeptide;Tricarboxylicacidcycle			689	BTF3	basic transcription factor 3
Q9UBY9;Q8N241;D3YTC6	Q9UBY9;Q8N241;D3YTC6	Heat shock protein beta-7	HSPB7		mitochondrion	GNF2_MYL2;GNF2_MYL3;HUMMERICH_SKIN_CANCER_PROGRESSION_DN;TGACCTY_V$ERR1_Q2;WWTAAGGC_UNKNOWN				3192	HNRNPU	heterogeneous nuclear ribonucleoprotein U (scaffold attachment factor A)
Q9UGM6;Q9UGM6-2	Q9UGM6	Tryptophan--tRNA ligase, mitochondrial	WARS2	small molecule metabolic process	intracellular organelle lumen;membrane-enclosed lumen;mitochondrial matrix;mitochondrial part;organelle lumen	MOOTHA_HUMAN_MITODB_6_2002;MOOTHA_MITOCHONDRIA;WONG_MITOCHONDRIA_GENE_MODULE	Mitochondrion;Transitpeptide			7273	TTN	titin
Q9UHL4;R4GMR2;R4GNE8;R4GMV4;R4GN05	Q9UHL4;R4GMR2	Dipeptidyl peptidase 2	DPP7							1278	COL1A2	collagen, type I, alpha 2
Q9UMS0;Q9UMS0-3;C9J8Q1;F8W9P7;H7C537;Q9UMS0-2	Q9UMS0;Q9UMS0-3;C9J8Q1;F8W9P7;H7C537;Q9UMS0-2	NFU1 iron-sulfur cluster scaffold homolog, mitochondrial	NFU1		mitochondrion	STEIN_ESRRA_TARGETS;STEIN_ESRRA_TARGETS_UP	Diseasemutation;Mitochondrion;Transitpeptide			4678	NASP	nuclear autoantigenic sperm protein (histone-binding)
Q9UN36-2;Q9UN36-6;A0A0A0MS87;G3V4S9;G3V5H8;Q9UN36-4;Q9UN36-5;G3V392;G3V5G0;G3V5B7;G3V271;G3V239;G3V5D7;G3V3C3;G3V2Y3;G3V5G7;A0A0E3D6M8;G3V3X3;G3V5A6;G3V280;G3V5V9;G3V3X2;G3V285;G3V4S2;H7C0X0;G3V420;G3V237	Q9UN36-2;Q9UN36-6;A0A0A0MS87;G3V4S9;G3V5H8;Q9UN36-4;Q9UN36-5;G3V392;G3V5G0	Protein NDRG2	NDRG2			MOOTHA_PGC;STEIN_ESRRA_TARGETS;STEIN_ESRRA_TARGETS_UP;TGACCTY_V$ERR1_Q2;V$ERR1_Q2;V$TATA_01				1805	DPT	dermatopontin
Q9UP95;Q9UP95-2;Q9UP95-5;Q9UP95-6;Q9UP95-3;I3L4N6;Q9UP95-7;Q9UP95-4;Q9UHW9;Q9UHW9-2;B3KXX3;Q9UHW9-6;Q9UHW9-5;Q9UHW9-3;Q9UHW9-4;H0YMQ9;H0YKQ8;J3QSF2;I3L1N8	Q9UP95;Q9UP95-2;Q9UP95-5;Q9UP95-6;Q9UP95-3;I3L4N6;Q9UP95-7;Q9UP95-4	Solute carrier family 12 member 4	SLC12A4			ION_TRANSMEMBRANE_TRANSPORTER_ACTIVITY;SUBSTRATE_SPECIFIC_TRANSMEMBRANE_TRANSPORTER_ACTIVITY;SUBSTRATE_SPECIFIC_TRANSPORTER_ACTIVITY;TRANSMEMBRANE_TRANSPORTER_ACTIVITY				5830	PEX5	peroxisomal biogenesis factor 5
Q9UPV9;Q9UPV9-2;A0A0D9SGH2;A0A087X0N0;A0A0D9SFL5;C9JC32;Q9UPV9-3;H7C3T3	Q9UPV9;Q9UPV9-2;A0A0D9SGH2;A0A087X0N0;A0A0D9SFL5;C9JC32;Q9UPV9-3	Trafficking kinesin-binding protein 1	TRAK1		mitochondrion	CYTOPLASMIC_PART;MITOCHONDRION	Mitochondrion			442721	LMOD2	leiomodin 2 (cardiac)
Q9Y2P4;D6RAJ2	Q9Y2P4	Long-chain fatty acid transport protein 6	SLC27A6	small molecule metabolic process	sarcolemma					25802	LMOD1	leiomodin 1 (smooth muscle)
Q9Y3A6;B1AKT3;Q9Y3A6-2;M0R072	Q9Y3A6;B1AKT3;Q9Y3A6-2	Transmembrane emp24 domain-containing protein 5	TMED5			CYTOPLASMIC_PART				29767	TMOD2	tropomodulin 2 (neuronal)
Q9Y3D2;H0YE51	Q9Y3D2	Methionine-R-sulfoxide reductase B2, mitochondrial	MSRB2		mitochondrion	CYTOPLASMIC_PART;MITOCHONDRION	Mitochondrion;Oxidoreductase;Transitpeptide			1627	DBN1	drebrin 1
Q9Y3D3;A6ND22;Q9Y3D3-2	Q9Y3D3;A6ND22;Q9Y3D3-2	28S ribosomal protein S16, mitochondrial	MRPS16		mitochondrial inner membrane;mitochondrial membrane;mitochondrial part;mitochondrion;organelle inner membrane	CYTOPLASMIC_PART;MITOCHONDRIAL_PART;MITOCHONDRION;MOOTHA_HUMAN_MITODB_6_2002;MOOTHA_MITOCHONDRIA;WONG_MITOCHONDRIA_GENE_MODULE	Mitochondrion;Transitpeptide			9351	SLC9A3R2	solute carrier family 9 (sodium/hydrogen exchanger), member 3 regulator 2
Q9Y4D7;Q9Y4D7-2;H0YAM9;H0YAB2	Q9Y4D7;Q9Y4D7-2	Plexin-D1	PLXND1			TGACCTY_V$ERR1_Q2	Disulfidebond			3915	LAMC1	laminin, gamma 1 (formerly LAMB2)
Q9Y6N1;B4DI26;Q9Y6N1-2;I3L4E7	Q9Y6N1;B4DI26;Q9Y6N1-2	Cytochrome c oxidase assembly protein COX11, mitochondrial	COX11		mitochondrial inner membrane;mitochondrial membrane;mitochondrial part;mitochondrion;organelle inner membrane	CYTOPLASMIC_PART;ION_TRANSMEMBRANE_TRANSPORTER_ACTIVITY;KEGG_OXIDATIVE_PHOSPHORYLATION;MITOCHONDRION;MODULE_62;MOOTHA_HUMAN_MITODB_6_2002;MOOTHA_MITOCHONDRIA;MOOTHA_VOXPHOS;SUBSTRATE_SPECIFIC_TRANSMEMBRANE_TRANSPORTER_ACTIVITY;SUBSTRATE_SPECIFIC_TRANSPORTER_ACTIVITY;TRANSMEMBRANE_TRANSPORTER_ACTIVITY;WONG_MITOCHONDRIA_GENE_MODULE	Mitochondrion;Mitochondrioninnermembrane;Transitpeptide			5265	SERPINA1	serpin peptidase inhibitor, clade A (alpha-1 antiproteinase, antitrypsin), member 1
Q9Y6X5;Q6UWV6	Q9Y6X5	Bis(5-adenosyl)-triphosphatase ENPP4	ENPP4	small molecule metabolic process		CYTOPLASMIC_PART	Disulfidebond			6737	TRIM21	tripartite motif containing 21
										55506	H2AFY2	H2A histone family, member Y2
										84033	OBSCN	obscurin, cytoskeletal calmodulin and titin-interacting RhoGEF
										2192	FBLN1	fibulin 1
										79718	TBL1XR1	transducin (beta)-like 1 X-linked receptor 1
										127294	MYOM3	myomesin family, member 3
										1264	CNN1	calponin 1, basic, smooth muscle
										10516	FBLN5	fibulin 5
										7018	TF	transferrin
										3913	LAMB2	laminin, beta 2 (laminin S)
										23129	PLXND1	plexin D1
										91663	MYADM	myeloid-associated differentiation marker
										388115	C15orf52	chromosome 15 open reading frame 52
										6710	SPTB	spectrin, beta, erythrocytic
										29085	PHPT1	phosphohistidine phosphatase 1
										3500	IGHG1	immunoglobulin heavy constant gamma 1 (G1m marker)
										26019	UPF2	UPF2 regulator of nonsense transcripts homolog (yeast)
										9295	SRSF11	serine/arginine-rich splicing factor 11
										9628	RGS6	regulator of G-protein signaling 6
										10398	MYL9	myosin, light chain 9, regulatory
										9499	MYOT	myotilin
										59	ACTA2	actin, alpha 2, smooth muscle, aorta
										8404	SPARCL1	SPARC-like 1 (hevin)
										57552	NCEH1	neutral cholesterol ester hydrolase 1
										51778	MYOZ2	myozenin 2
										3956	LGALS1	lectin, galactoside-binding, soluble, 1
										5204	PFDN5	prefoldin subunit 5
										214	ALCAM	activated leukocyte cell adhesion molecule
										57658	CALCOCO1	calcium binding and coiled-coil domain 1
										56992	KIF15	kinesin family member 15
										6275	S100A4	S100 calcium binding protein A4
										22885	ABLIM3	actin binding LIM protein family, member 3
										9696	CROCC	ciliary rootlet coiled-coil, rootletin
										23164	MPRIP	myosin phosphatase Rho interacting protein
										55207	ARL8B	ADP-ribosylation factor-like 8B
										23281	MTUS2	microtubule associated tumor suppressor candidate 2
										4781	NFIB	nuclear factor I/B
										347733	TUBB2B	tubulin, beta 2B class IIb
										3273	HRG	histidine-rich glycoprotein
										3911	LAMA5	laminin, alpha 5
										3502	IGHG3	immunoglobulin heavy constant gamma 3 (G3m marker)
										197	AHSG	alpha-2-HS-glycoprotein
										4241	MFI2	antigen p97 (melanoma associated) identified by monoclonal antibodies 133.2 and 96.5
										3959	LGALS3BP	lectin, galactoside-binding, soluble, 3 binding protein
										2161	F12	coagulation factor XII (Hageman factor)
										3026	HABP2	hyaluronan binding protein 2
										10234	LRRC17	leucine rich repeat containing 17
										5473	PPBP	pro-platelet basic protein (chemokine (C-X-C motif) ligand 7)
										28912	IGKV3-20	immunoglobulin kappa variable 3-20
										3503	IGHG4	immunoglobulin heavy constant gamma 4 (G4m marker)
										4239	MFAP4	microfibrillar-associated protein 4
										10409	BASP1	brain abundant, membrane attached signal protein 1
										150572	SMYD1	SET and MYND domain containing 1
										50804	MYEF2	myelin expression factor 2
										137492	VPS37A	vacuolar protein sorting 37 homolog A (S. cerevisiae)
										201475	RAB12	RAB12, member RAS oncogene family
										4811	NID1	nidogen 1
										10521	DDX17	DEAD (Asp-Glu-Ala-Asp) box polypeptide 17
										1397	CRIP2	cysteine-rich protein 2
										343263	MYBPHL	myosin binding protein H-like
										167838	TXLNB	taxilin beta
										219771	CCNY	cyclin Y
										22795	NID2	nidogen 2 (osteonidogen)
										4059	BCAM	basal cell adhesion molecule (Lutheran blood group)
										90187	EMILIN3	elastin microfibril interfacer 3
										340267	COL28A1	collagen, type XXVIII, alpha 1
										124808	CCDC43	coiled-coil domain containing 43
										115294	PCMTD1	protein-L-isoaspartate (D-aspartate) O-methyltransferase domain containing 1
										54477	PLEKHA5	pleckstrin homology domain containing, family A member 5
										84301	DDI2	DNA-damage inducible 1 homolog 2 (S. cerevisiae)
										256949	KANK3	KN motif and ankyrin repeat domains 3
										6560	SLC12A4	solute carrier family 12 (potassium/chloride transporters), member 4
										81671	VMP1	vacuole membrane protein 1
										5869	RAB5B	RAB5B, member RAS oncogene family
										116835	HSPA12B	heat shock 70kD protein 12B
										162394	SLFN5	schlafen family member 5
										6345	SRL	sarcalumenin
										84675	TRIM55	tripartite motif containing 55
										5097	PCDH1	protocadherin 1
										51397	COMMD10	COMM domain containing 10
										10827	FAM114A2	family with sequence similarity 114, member A2
										29952	DPP7	dipeptidyl-peptidase 7
										152007	GLIPR2	GLI pathogenesis-related 2
										683	BST1	bone marrow stromal cell antigen 1
										3671	ISLR	immunoglobulin superfamily containing leucine-rich repeat
										113246	C12orf57	chromosome 12 open reading frame 57
										124641	OVCA2	ovarian tumor suppressor candidate 2
										55027	HEATR3	HEAT repeat containing 3
										79443	FYCO1	FYVE and coiled-coil domain containing 1
										84328	LZIC	leucine zipper and CTNNBIP1 domain containing
										94274	PPP1R14A	protein phosphatase 1, regulatory (inhibitor) subunit 14A
										28883	IGKV2D-28	immunoglobulin kappa variable 2D-28
										28914	IGKV3-11	immunoglobulin kappa variable 3-11

## Sheet: AFib heatmap UP
Protein IDs	Majority protein IDs	Protein names	Gene names	GOBP name	GOCC name	GSEA	Keywords		Gene names		Gene set enrichment analysis
P35237;A0A024QZX5;A0A087X1N8;C9JTJ8	P35237;A0A024QZX5;A0A087X1N8	Serpin B6	SERPINB6	cellular response to stimulus	cytoplasm;cytoplasmic part;cytosol;intracellular part;macromolecular complex;membrane-bounded vesicle;vesicle		Acetylation;Cytoplasm		SERPINB6		Overlap Results
A0A024R4E5;Q00341;Q00341-2;H0Y394;H7C0A4;C9J5E5;C9JIZ1;H7BZC3;C9JHZ8;C9JES8;C9JZI8;H7C2D1;C9JHS7;C9JT62;C9JK79;C9JBS3;C9JEJ8;A0A0E3D6N3;C9JHN6;C9JMQ6;C9JQ82;C9JHS9;C9J739	A0A024R4E5;Q00341;Q00341-2;H0Y394	Vigilin	HDLBP	establishment of localization;transport	cytoplasm;intracellular part;macromolecular complex;membrane	CAIRO_HEPATOBLASTOMA_CLASSES_UP;GRADE_COLON_CANCER_UP;MODULE_32	Acetylation;Cytoplasm;Phosphoprotein		HDLBP
A0A075B738;A0A075B727;A0A075B728;A0A075B737	A0A075B738		PECAM1	cellular component organization;cellular response to stimulus;intracellular signal transduction;signal transduction	cytoplasmic part;intracellular non-membrane-bounded organelle;intracellular part;non-membrane-bounded organelle	SIGNAL_TRANSDUCTION			PECAM1		Collection(s):	C1, C2, C3, C4, C5, C6, C7, H
O75044;A2RUF3;A0A075B7B5;B7ZM87;P0DJJ0;P0DMP2;A0A075B743;Q7Z6B7;E9PDX4;A0A087X0L1;A0A087WW56;Q5VZB4;G5EA48;Q7Z6B7-2;A0A087X1G6;A0A075B7C8	O75044;A2RUF3;A0A075B7B5;B7ZM87;P0DJJ0;P0DMP2;A0A075B743	SLIT-ROBO Rho GTPase-activating protein 2;SLIT-ROBO Rho GTPase-activating protein 2C;SLIT-ROBO Rho GTPase-activating protein 2B	SRGAP2;SRGAP2C;SRGAP2B	cellular component organization;cellular component organization at cellular level;cellular component organization or biogenesis at cellular level;cellular response to stimulus;intracellular signal transduction;signal transduction	cell junction;cell projection part;cytoplasm;cytoplasmic part;cytoskeletal part;cytosol;intracellular part;lamellipodium;membrane;membrane-bounded vesicle;nuclear part;vesicle	GRADE_COLON_CANCER_UP;PILON_KLF1_TARGETS_DN	Celljunction;Cytoplasm;GTPaseactivation;Phosphoprotein		SRGAP2		# overlaps shown:	100
V9HW75;A0A087WSV8;P80303;P80303-2;E9PKG6;Q2L696;E9PLR0;E9PLE9;H0YEG8;H0YD18;E9PM22;E9PJP3	V9HW75;A0A087WSV8;P80303;P80303-2;E9PKG6;Q2L696	Nucleobindin-2;Nesfatin-1	HEL-S-109;NUCB2;Nucb2		cytoplasmic part;cytosol;intracellular part;membrane;membrane-bounded vesicle;nuclear part;vesicle		Cytoplasm;Endoplasmicreticulum;Phosphoprotein		HEL-S-109		# genesets in collections:	17779
P07203;A0A087WUQ6;P07203-2	P07203;A0A087WUQ6	Glutathione peroxidase 1;Glutathione peroxidase	GPX1	cellular protein metabolic process;cellular response to stimulus	cytoplasm;cytoplasmic part;cytosol;intracellular part;membrane-bounded vesicle;vesicle	SIGNAL_TRANSDUCTION	Acetylation;Cytoplasm;Phosphoprotein		GPX1		# genes in comparison (n):	764
P62847;E7ETK0;A0A087WUS0;P62847-2;P62847-3;P62847-4	P62847;E7ETK0;A0A087WUS0;P62847-2;P62847-3;P62847-4	40S ribosomal protein S24	RPS24	cellular component organization;cellular component organization at cellular level;cellular component organization or biogenesis at cellular level;cellular macromolecule catabolic process;cellular process involved in reproduction;cellular protein metabolic process;cotranslational protein targeting to membrane;establishment of localization;establishment of localization in cell;establishment of prot…	cytoplasm;cytoplasmic part;cytosol;intracellular non-membrane-bounded organelle;intracellular part;macromolecular complex;membrane;non-membrane-bounded organelle;nuclear part;ribonucleoprotein complex;ribosome	GNF2_EIF3S6;GNF2_NPM1;GNF2_TPT1;GRADE_COLON_CANCER_UP;KEGG_RIBOSOME;MODULE_32;OSMAN_BLADDER_CANCER_DN;REACTOME_3_UTR_MEDIATED_TRANSLATIONAL_REGULATION;REACTOME_ACTIVATION_OF_THE_MRNA_UPON_BINDING_OF_THE_CAP_BINDING_COMPLEX_AND_EIFS_AND_SUBSEQUENT_BINDING_TO_43S;REACTOME_FORMATION_OF_THE_TERNARY_COMPLEX_AND_SUBSEQUENTLY_THE_43S_COMPLEX;REACTOME_INFLUENZA_LIFE_CYCLE;REACTOME_INFLUENZA_VIRAL_RNA_TRA…	Acetylation;Phosphoprotein		RPS24		# genes in universe (N):	45956
Q00610;A0A087WVQ6;Q00610-2;J3KS13;P53675;P53675-2;A0A087WX41;K7EJJ5;J3KRF5;J3KSQ2;J3QL20;F5H5N6;A0A087WV74;A0A087WXH4	Q00610;A0A087WVQ6;Q00610-2	Clathrin heavy chain 1;Clathrin heavy chain	CLTC	cellular component organization;cellular component organization at cellular level;cellular component organization or biogenesis at cellular level;cellular response to stimulus;establishment of localization;establishment of localization in cell;establishment of protein localization;Golgi vesicle transport;intracellular protein transport;intracellular transport;protein transport;signal transduction…	adherens junction;anchoring junction;cell junction;cell-substrate adherens junction;cell-substrate junction;cytoplasm;cytoplasmic part;cytoskeletal part;cytosol;focal adhesion;intracellular non-membrane-bounded organelle;intracellular part;macromolecular complex;membrane;membrane coat;membrane-bounded vesicle;non-membrane-bounded organelle;vesicle	MARSON_BOUND_BY_FOXP3_UNSTIMULATED;MORF_RAB1A;REACTOME_INFLUENZA_LIFE_CYCLE	Acetylation;Phosphoprotein		CLTC
O43681;A0A087WXS7;K7ERW9	O43681;A0A087WXS7	ATPase ASNA1	ASNA1	cellular protein metabolic process;cellular response to stimulus;establishment of localization;signal transduction;transport	cytoplasm;cytoplasmic part;intracellular non-membrane-bounded organelle;intracellular part;membrane;membrane-bounded vesicle;non-membrane-bounded organelle;nuclear part;vesicle	GRADE_COLON_CANCER_UP	Acetylation;Cytoplasm;Endoplasmicreticulum		ASNA1		Gene Set Name	# Genes in Gene Set (K)	Description	# Genes in Overlap (k)	k/K	p-value	FDR q-value
A0FGR8;A0FGR8-2;H7BXI1;A0A087WXU3;A0FGR8-6;A0FGR8-4;A0FGR8-5	A0FGR8;A0FGR8-2;H7BXI1;A0A087WXU3;A0FGR8-6;A0FGR8-4	Extended synaptotagmin-2	ESYT2	cellular component organization;establishment of localization;transport;vesicle-mediated transport	cytoplasmic part;intracellular part;membrane	GRADE_COLON_CANCER_UP;PILON_KLF1_TARGETS_DN	Endoplasmicreticulum;Phosphoprotein		ESYT2		GO_RNA_BINDING	1598	Interacting selectively and non-covalently with an RNA molecule or a portion thereof.	179	0.112	4.96e-95	8.83e-91
Q8IZQ5;A0A087WYP2;H0YE28	Q8IZQ5;A0A087WYP2;H0YE28	Selenoprotein H	SELH;C11orf31				Acetylation		SELH		GO_POLY_A_RNA_BINDING	1170	Interacting non-covalently with a poly(A) RNA, a RNA molecule which has a tail of adenine bases.	152	0.1299	3e-89	2.67e-85
Q15185;A0A087WYT3;Q15185-4;Q15185-3;B4DDC6;Q15185-2	Q15185;A0A087WYT3;Q15185-4;Q15185-3;B4DDC6	Prostaglandin E synthase 3	PTGES3	cellular component organization;cellular component organization at cellular level;cellular component organization or biogenesis at cellular level;cellular protein metabolic process;cellular response to stimulus;signal transduction	cytoplasm;cytoplasmic part;cytosol;intracellular part;macromolecular complex;membrane-bounded vesicle;nuclear part;ribonucleoprotein complex;vesicle	BIOSYNTHETIC_PROCESS;CELLULAR_BIOSYNTHETIC_PROCESS;PILON_KLF1_TARGETS_DN;SIGNAL_TRANSDUCTION	Acetylation;Cytoplasm;Phosphoprotein		PTGES3		GO_PROTEIN_LOCALIZATION	1805	Any process in which a protein is transported to, or maintained in, a specific location.	181	0.1003	4.72e-88	2.8e-84
Q9Y5X1;A0A087WYU1;A0A087WVE4;A0A087WZW2	Q9Y5X1;A0A087WYU1	Sorting nexin-9;Sorting nexin	SNX9	cellular component organization;cellular component organization at cellular level;cellular component organization or biogenesis at cellular level;establishment of localization;establishment of localization in cell;establishment of protein localization;intracellular protein transport;intracellular transport;protein transport;transport;vesicle-mediated transport	cytoplasm;cytoplasmic part;intracellular part;membrane;membrane-bounded vesicle;vesicle		Acetylation;Cytoplasm;Phosphoprotein;Proteintransport		SNX9		GO_ESTABLISHMENT_OF_LOCALIZATION_IN_CELL	1676	The directed movement of a substance or cellular entity, such as a protein complex or organelle, to a specific location within, or in the membrane of, a cell.	174	0.1038	7.72e-87	3.43e-83
A0A087WZH9;P01607;A0A0B4J1U0;P80362;P01610;P01600;P01599	A0A087WZH9;P01607;A0A0B4J1U0;P80362;P01610;P01600;P01599	Ig kappa chain V-I region Rei;Ig kappa chain V-I region WAT;Ig kappa chain V-I region WEA;Ig kappa chain V-I region Hau;Ig kappa chain V-I region Gal	IGKV1D-33	cellular component organization;establishment of localization;transport;vesicle-mediated transport	membrane;membrane-bounded vesicle;vesicle				IGKV1D-33		GO_ESTABLISHMENT_OF_PROTEIN_LOCALIZATION	1423	The directed movement of a protein to a specific location.	162	0.1138	1.5e-86	5.32e-83
P39059;A0A087X0K0	P39059;A0A087X0K0	Collagen alpha-1(XV) chain;Restin;Restin-2;Restin-3;Restin-4	COL15A1	cellular component organization;cellular component organization at cellular level;cellular component organization or biogenesis at cellular level;cellular response to stimulus;signal transduction	cytoplasmic part;intracellular part;membrane-bounded vesicle;vesicle				COL15A1		DIAZ_CHRONIC_MEYLOGENOUS_LEUKEMIA_UP	1382	Genes up-regulated in CD34+ [GeneID=947] cells isolated from bone marrow of CML (chronic myelogenous leukemia) patients, compared to those from normal donors.	154	0.1114	1.03e-80	3.05e-77
Q7Z739;A0A087X0Q1;A0A024R7W5;A0A087WY31;A0A087X0C3;S4R373	Q7Z739;A0A087X0Q1;A0A024R7W5;A0A087WY31	YTH domain-containing family protein 3	YTHDF3			GCACTTT,MIR-17-5P,MIR-20A,MIR-106A,MIR-106B,MIR-20B,MIR-519D;MARSON_BOUND_BY_FOXP3_UNSTIMULATED;SCGGAAGY_V$ELK1_02	Acetylation;Phosphoprotein		YTHDF3		BLALOCK_ALZHEIMERS_DISEASE_DN	1237	Genes down-regulated in brain from patients with Alzheimer's disease.	143	0.1156	7.83e-77	1.99e-73
Q9BVL4;A0A087X0Q9	Q9BVL4;A0A087X0Q9	Selenoprotein O	SELO						SELO		GO_CELLULAR_MACROMOLECULE_LOCALIZATION	1234	Any process in which a macromolecule is transported to, and/or maintained in, a specific location at the level of a cell. Localization at the cellular level encompasses movement within the cell, from within the cell to the cell surface, or from one location to another at the surface of a cell.	141	0.1143	4.83e-75	1.07e-71
A0A087X0T3;A7E2Y1;Q5JW46;Q5JW48;Q5JW45;Q5JW47;Q5JW49	A0A087X0T3;A7E2Y1	Myosin-7B	MYH7B		cytoskeletal part;intracellular part;macromolecular complex;membrane				MYH7B		GO_VESICLE_MEDIATED_TRANSPORT	1239	A cellular transport process in which transported substances are moved in membrane-bounded vesicles; transported substances are enclosed in the vesicle lumen or located in the vesicle membrane. The process begins with a step that directs a substance to the forming vesicle, and includes vesicle budding and coating. Vesicles are then targeted to, and fuse with, an acceptor membrane.	141	0.1138	8.26e-75	1.63e-71
A0A087X1K9;O75608;O75608-2;E5RGR0;B4DP64;E5RJ48;E5RI35	A0A087X1K9;O75608;O75608-2;E5RGR0;B4DP64	Acyl-protein thioesterase 1	LYPLA1	cellular macromolecule catabolic process;cellular protein metabolic process;macromolecule catabolic process	cytoplasmic part;cytosol;intracellular part;membrane-bounded vesicle;vesicle	PILON_KLF1_TARGETS_DN	Acetylation;Cytoplasm		LYPLA1		GO_ORGANONITROGEN_COMPOUND_METABOLIC_PROCESS	1796	The chemical reactions and pathways involving organonitrogen compound.	161	0.0896	1.25e-70	2.23e-67
Q9UL46;A0A087X1Z3;H0YM70;H0YKU2	Q9UL46;A0A087X1Z3;H0YM70	Proteasome activator complex subunit 2	PSME2	cell cycle;cellular macromolecule catabolic process;cellular protein metabolic process;cellular response to stimulus;gene expression;intracellular signal transduction;macromolecule catabolic process;mitotic cell cycle;signal transduction;viral reproduction	cytoplasmic part;cytosol;intracellular part;macromolecular complex;membrane;membrane-bounded vesicle;nuclear part;vesicle	REACTOME_CELL_CYCLE;REACTOME_CELL_CYCLE_MITOTIC;REACTOME_METABOLISM_OF_MRNA;REACTOME_METABOLISM_OF_RNA	Acetylation;Phosphoprotein		PSME2		GO_CATABOLIC_PROCESS	1773	The chemical reactions and pathways resulting in the breakdown of substances, including the breakdown of carbon compounds with the liberation of energy for use by the cell or organism.	160	0.0902	1.41e-70	2.27e-67
P09871;A0A087X232;F8WCZ6;H0Y5D1;F5H7T4;B5MCV4;C9JMA2	P09871;A0A087X232;F8WCZ6	Complement C1s subcomponent;Complement C1s subcomponent heavy chain;Complement C1s subcomponent light chain	C1S		membrane-bounded vesicle;vesicle				C1S		PILON_KLF1_TARGETS_DN	1972	Genes down-regulated in erythroid progenitor cells from fetal livers of E13.5 embryos with KLF1 [GeneID=10661] knockout compared to those from the wild type embryos.	166	0.0842	6.34e-69	9.4e-66
Q99439;A0A087X271;B4DDF4;B4DUT8;K7ES69;H3BVI6;Q99439-2;A0A087X1X5;A0A087WV51;H3BQH0	Q99439;A0A087X271;B4DDF4;B4DUT8;K7ES69;H3BVI6;Q99439-2;A0A087X1X5	Calponin-2;Calponin	CNN2	cellular component organization;cellular component organization at cellular level;cellular component organization or biogenesis at cellular level;cellular response to stimulus	adherens junction;anchoring junction;cell junction;cell-substrate adherens junction;cell-substrate junction;cytoskeletal part;focal adhesion;intracellular non-membrane-bounded organelle;intracellular part;membrane;membrane-bounded vesicle;non-membrane-bounded organelle;vesicle		Acetylation		CNN2		HSIAO_HOUSEKEEPING_GENES	389	Housekeeping genes identified as expressed across 19 normal tissues.	85	0.2185	1.33e-68	1.81e-65
Q14185;A0A096LNH6	Q14185;A0A096LNH6	Dedicator of cytokinesis protein 1	DOCK1	cellular component organization;cellular response to stimulus;intracellular signal transduction;signal transduction	cytoplasm;cytoplasmic part;cytosol;intracellular part;membrane;nuclear part	SIGNAL_TRANSDUCTION	Cytoplasm;Phosphoprotein		DOCK1		GO_ANCHORING_JUNCTION	489	A cell junction that mechanically attaches a cell (and its cytoskeleton) to neighboring cells or to the extracellular matrix.	92	0.1881	4.88e-68	6.2e-65
Q9Y508;A0A096LNV3;A0A096LP02;Q9Y508-2;A0A096LNT1;A0A096LNN8;A0A096LPF9	Q9Y508;A0A096LNV3;A0A096LP02;Q9Y508-2;A0A096LNT1;A0A096LNN8;A0A096LPF9	E3 ubiquitin-protein ligase RNF114	RNF114	cellular protein metabolic process;reproductive process	cytoplasm;intracellular part		Acetylation;Cytoplasm		RNF114		GO_CELL_SUBSTRATE_JUNCTION	398	A cell junction that forms a connection between a cell and the extracellular matrix.	84	0.2111	1.85e-66	2.19e-63
A0A096LP25;Q6ZSR9;A0A096LNZ0	A0A096LP25;Q6ZSR9;A0A096LNZ0	Uncharacterized protein FLJ45252	AAK1			SCGGAAGY_V$ELK1_02	Acetylation;Phosphoprotein		AAK1		GO_CELLULAR_CATABOLIC_PROCESS	1322	The chemical reactions and pathways resulting in the breakdown of substances, carried out by individual cells.	132	0.0998	6.29e-63	6.99e-60
A0A096LP75;C4AMC7;Q6VEQ5;A0A096LNU2;A0A096LP26;A8K0Z3;A8MWX3	A0A096LP75;C4AMC7;Q6VEQ5;A0A096LNU2;A0A096LP26;A8K0Z3	Putative WAS protein family homolog 3;WAS protein family homolog 2;WAS protein family homolog 1	WASH3P;WASH2P;WASH1	cellular component organization;cellular component organization at cellular level;cellular component organization or biogenesis at cellular level;establishment of localization;establishment of localization in cell;establishment of protein localization;establishment of protein localization to organelle;intracellular protein transport;intracellular transport;protein transport;transport;vesicle-medi…	cytoplasmic part;cytoskeletal part;intracellular non-membrane-bounded organelle;intracellular part;lamellipodium;macromolecular complex;membrane;non-membrane-bounded organelle;vesicle		Cytoplasm;Cytoskeleton;Proteintransport		WASH3P		GO_INTRACELLULAR_PROTEIN_TRANSPORT	781	The directed movement of proteins in a cell, including the movement of proteins between specific compartments or structures within a cell, such as organelles of a eukaryotic cell.	105	0.1344	1.77e-62	1.85e-59
Q9BY50;A0A0A0MR04;B4DI03;K7EJQ7	Q9BY50;A0A0A0MR04;B4DI03;K7EJQ7	Signal peptidase complex catalytic subunit SEC11C;Signal peptidase complex catalytic subunit SEC11	SEC11C;SEC11L3	cellular protein metabolic process;cotranslational protein targeting to membrane;establishment of localization;establishment of localization in cell;establishment of protein localization;establishment of protein localization in endoplasmic reticulum;establishment of protein localization to organelle;gene expression;intracellular protein transport;intracellular transport;protein targeting to ER;pr…	cytoplasmic part;intracellular part;membrane	PILON_KLF1_TARGETS_DN;REACTOME_METABOLISM_OF_PROTEINS;REACTOME_SRP_DEPENDENT_COTRANSLATIONAL_PROTEIN_TARGETING_TO_MEMBRANE;REACTOME_TRANSLATION	Endoplasmicreticulum		SEC11C		PUJANA_BRCA1_PCC_NETWORK	1652	Genes constituting the BRCA1-PCC network of transcripts whose expression positively correlated (Pearson correlation coefficient, PCC >= 0.4) with that of BRCA1 [GeneID=672] across a compendium of normal tissues.	145	0.0878	4.47e-62	4.42e-59
A0A0A0MR66;P98175;P98175-2;P98175-3;P98175-4	A0A0A0MR66;P98175;P98175-2;P98175-3;P98175-4	RNA-binding protein 10	RBM10		intracellular part;nuclear part	GNF2_FBL;PILON_KLF1_TARGETS_DN	Acetylation;Phosphoprotein		RBM10		GO_CELL_JUNCTION	1151	A cellular component that forms a specialized region of connection between two or more cells or between a cell and the extracellular matrix. At a cell junction, anchoring proteins extend through the plasma membrane to link cytoskeletal proteins in one cell to cytoskeletal proteins in neighboring cells or to proteins in the extracellular matrix.	123	0.1069	7.88e-62	7.37e-59
Q9UNH7;A0A0A0MRI2;Q9UNH7-2;G3V5X9;H0YJF8;G3V4Z5;G3V5U2;Q86XE0;G3V2U1;Q86XE0-2	Q9UNH7;A0A0A0MRI2;Q9UNH7-2	Sorting nexin-6;Sorting nexin-6, N-terminally processed	SNX6	cellular component organization;cellular component organization at cellular level;cellular component organization or biogenesis at cellular level;establishment of localization;establishment of localization in cell;establishment of protein localization;intracellular protein transport;intracellular transport;protein transport;transport;vesicle-mediated transport	cytoplasm;cytoplasmic part;intracellular part;macromolecular complex;membrane;membrane-bounded vesicle;vesicle	PILON_KLF1_TARGETS_DN;SIGNAL_TRANSDUCTION	Acetylation;Cytoplasm;Phosphoprotein;Proteintransport		SNX6		GO_MITOCHONDRION	1633	A semiautonomous, self replicating organelle that occurs in varying numbers, shapes, and sizes in the cytoplasm of virtually all eukaryotic cells. It is notably the site of tissue respiration.	138	0.0845	6.02e-57	5.35e-54
Q8IZP0;Q8IZP0-3;Q8IZP0-2;B6VEX4;A0A0A0MRT6;Q8IZP0-10;Q8IZP0-8;Q8IZP0-7;Q8IZP0-4;Q8IZP0-5;Q8IZP0-6;Q8IZP0-9;Q8IZP0-12;Q8IZP0-11;H0Y6B5	Q8IZP0;Q8IZP0-3;Q8IZP0-2;B6VEX4;A0A0A0MRT6;Q8IZP0-10;Q8IZP0-8;Q8IZP0-7;Q8IZP0-4;Q8IZP0-5;Q8IZP0-6;Q8IZP0-9;Q8IZP0-12;Q8IZP0-11	Abl interactor 1	ABI1	cellular component organization;cellular component organization at cellular level;cellular component organization or biogenesis at cellular level;cellular protein metabolic process;cellular response to stimulus;intracellular signal transduction;signal transduction;viral reproduction	cell junction;cell projection part;cytoplasm;cytoplasmic part;cytoskeletal part;cytosol;intracellular non-membrane-bounded organelle;intracellular part;lamellipodium;macromolecular complex;membrane;membrane-bounded vesicle;non-membrane-bounded organelle;vesicle	CELLULAR_MACROMOLECULE_METABOLIC_PROCESS;CELLULAR_PROTEIN_METABOLIC_PROCESS;PILON_KLF1_TARGETS_DN;SIGNAL_TRANSDUCTION	Acetylation;Celljunction;Cytoplasm;Cytoskeleton;Phosphoprotein		ABI1		GO_ORGANONITROGEN_COMPOUND_BIOSYNTHETIC_PROCESS	1024	The chemical reactions and pathways resulting in the formation of organonitrogen compound.	111	0.1084	2.68e-56	2.27e-53
Q9P2E9;A0A0A0MRV0;Q9P2E9-2;Q9P2E9-3;A0A087WVV2;F8W7S5;A0A087WU26;A2A2S5;V9GY78	Q9P2E9;A0A0A0MRV0;Q9P2E9-2;Q9P2E9-3;A0A087WVV2;F8W7S5	Ribosome-binding protein 1	RRBP1	cellular protein metabolic process;establishment of localization;establishment of protein localization;protein transport;translation;transport	cytoplasmic part;intracellular non-membrane-bounded organelle;intracellular part;macromolecular complex;membrane;non-membrane-bounded organelle;ribonucleoprotein complex;ribosome	BIOSYNTHETIC_PROCESS;CELLULAR_BIOSYNTHETIC_PROCESS;CELLULAR_MACROMOLECULE_METABOLIC_PROCESS;CELLULAR_PROTEIN_METABOLIC_PROCESS	Acetylation;Endoplasmicreticulum;Phosphoprotein;Proteintransport		RRBP1		GO_ENZYME_BINDING	1737	Interacting selectively and non-covalently with any enzyme.	141	0.0812	4.38e-56	3.54e-53
Q9UPT5;A0A0A0MSB8;Q9UPT5-2;Q9UPT5-5;Q9UPT5-1;Q9UPT5-6;A0A0A0MRE1;B4DJ07;Q9UPT5-4;B5MCY9;K7ERQ5;C9JME6;C9JKC2	Q9UPT5;A0A0A0MSB8;Q9UPT5-2;Q9UPT5-5;Q9UPT5-1;Q9UPT5-6;A0A0A0MRE1;B4DJ07	Exocyst complex component 7	EXOC7	cellular component organization;cellular component organization at cellular level;cellular component organization or biogenesis at cellular level;cellular protein metabolic process;establishment of localization;establishment of localization in cell;establishment of protein localization;protein transport;transport;vesicle-mediated transport	cell projection part;cytoplasmic part;cytoskeletal part;cytosol;intracellular part;macromolecular complex;membrane		Cytoplasm;Proteintransport		EXOC7		GO_INTERSPECIES_INTERACTION_BETWEEN_ORGANISMS	662	Any process in which an organism has an effect on an organism of a different species.	92	0.139	5.96e-56	4.6e-53
Q86XP3;A0A0A0MSJ0;Q86XP3-2	Q86XP3;A0A0A0MSJ0;Q86XP3-2	ATP-dependent RNA helicase DDX42	DDX42		cytoplasm;intracellular non-membrane-bounded organelle;intracellular part;membrane;non-membrane-bounded organelle;nuclear part	CAIRO_HEPATOBLASTOMA_CLASSES_UP;MARSON_BOUND_BY_FOXP3_UNSTIMULATED;SCGGAAGY_V$ELK1_02	Acetylation;Cytoplasm;Phosphoprotein		DDX42		GO_PROTEIN_COMPLEX_SUBUNIT_ORGANIZATION	1527	Any process in which macromolecules aggregate, disaggregate, or are modified, resulting in the formation, disassembly, or alteration of a protein complex.	132	0.0864	1.62e-55	1.2e-52
P42330;A0A0A0MSS8;S4R3Z2;S4R3D5;P17516	P42330;A0A0A0MSS8;S4R3Z2;S4R3D5	Aldo-keto reductase family 1 member C3	AKR1C3	cellular response to stimulus;establishment of localization;establishment of localization in cell;establishment of protein localization;intracellular protein transport;intracellular transport;protein transport;reproductive process;signal transduction;transport	cytoplasm;cytoplasmic part;cytosol;intracellular part;membrane-bounded vesicle;vesicle		Cytoplasm		AKR1C3		GO_RIBONUCLEOTIDE_BINDING	1860	Interacting selectively and non-covalently with a ribonucleotide, any compound consisting of a ribonucleoside that is esterified with (ortho)phosphate or an oligophosphate at any hydroxyl group on the ribose moiety.	142	0.0763	3.08e-53	2.19e-50
P02746;A0A0A0MSV6;D6R934;D6RGJ1	P02746;A0A0A0MSV6;D6R934;D6RGJ1	Complement C1q subcomponent subunit B	C1QB		macromolecular complex;membrane-bounded vesicle;vesicle				C1QB		GRAESSMANN_APOPTOSIS_BY_DOXORUBICIN_DN	1781	Genes down-regulated in ME-A cells (breast cancer) undergoing apoptosis in response to doxorubicin [PubChem=31703].	139	0.078	3.33e-53	2.27e-50
P26440;A0A0A0MT83;P26440-2;H0YLC3;H7C4G6;H0YKV0;H0YN10;A0A087WVD3	P26440;A0A0A0MT83;P26440-2;H0YLC3;H7C4G6	Isovaleryl-CoA dehydrogenase, mitochondrial	IVD		cytoplasmic part;intracellular part;membrane;nuclear part	GRADE_COLON_CANCER_UP;PILON_KLF1_TARGETS_DN	Acetylation		IVD		GO_CYTOSKELETON	1967	Any of the various filamentous elements that form the internal framework of cells, and typically remain after treatment of the cells with mild detergent to remove membrane constituents and soluble components of the cytoplasm. The term embraces intermediate filaments, microfilaments, microtubules, the microtrabecular lattice, and other structures characterized by a polymeric filamentous nature and…	144	0.0732	8.64e-52	5.69e-49
Q13418;A0A0A0MTH3;Q13418-3;Q13418-2;A0A087WWY6;E9PQ52;A0A087WW45	Q13418;A0A0A0MTH3;Q13418-3;Q13418-2	Integrin-linked protein kinase	ILK	cellular component organization;cellular component organization at cellular level;cellular component organization or biogenesis at cellular level;cellular protein metabolic process;cellular response to stimulus;intracellular signal transduction;signal transduction	adherens junction;anchoring junction;cell junction;cell projection part;cell-substrate adherens junction;cell-substrate junction;cytoplasm;cytoplasmic part;cytoskeletal part;cytosol;focal adhesion;intracellular part;lamellipodium;macromolecular complex;membrane;nuclear part	CELLULAR_MACROMOLECULE_METABOLIC_PROCESS;CELLULAR_PROTEIN_METABOLIC_PROCESS	Acetylation;Celljunction;Cytoplasm;Phosphoprotein		ILK		MODULE_83	320	Genes in the cancer module 83.	66	0.2062	1.37e-51	8.68e-49
P0DMM9;P0DMN0;A0A0A6YYL2;P0DMM9-3;P0DMM9-2;H3BPL6;H3BNY7;H3BRT0	P0DMM9;P0DMN0;A0A0A6YYL2;P0DMM9-3;P0DMM9-2	Sulfotransferase 1A3;Sulfotransferase 1A4;Sulfotransferase	SULT1A3;SULT1A4	cellular protein metabolic process;cellular response to stimulus;signal transduction	cytoplasm;cytoplasmic part;cytosol;intracellular part		Cytoplasm		SULT1A3		GO_CELLULAR_AMIDE_METABOLIC_PROCESS	727	The chemical reactions and pathways involving an amide, any derivative of an oxoacid in which an acidic hydroxy group has been replaced by an amino or substituted amino group, as carried out by individual cells.	91	0.1252	2.25e-51	1.38e-48
P62841;K7EM56;A0A0B4J2B4;S4R417;K7ELC2;S4R456;K7EJ78;K7EQJ5	P62841;K7EM56;A0A0B4J2B4;S4R417;K7ELC2;S4R456;K7EJ78;K7EQJ5	40S ribosomal protein S15	RPS15	cellular component organization;cellular component organization at cellular level;cellular component organization or biogenesis at cellular level;cellular macromolecule catabolic process;cellular process involved in reproduction;cellular protein metabolic process;cotranslational protein targeting to membrane;establishment of localization;establishment of localization in cell;establishment of prot…	adherens junction;anchoring junction;cell junction;cell-substrate adherens junction;cell-substrate junction;cytoplasm;cytoplasmic part;cytosol;focal adhesion;intracellular non-membrane-bounded organelle;intracellular part;macromolecular complex;membrane;non-membrane-bounded organelle;nuclear part;ribonucleoprotein complex;ribosome	GNF2_EIF3S6;GNF2_FBL;KEGG_RIBOSOME;MODULE_32;OSMAN_BLADDER_CANCER_DN;REACTOME_3_UTR_MEDIATED_TRANSLATIONAL_REGULATION;REACTOME_ACTIVATION_OF_THE_MRNA_UPON_BINDING_OF_THE_CAP_BINDING_COMPLEX_AND_EIFS_AND_SUBSEQUENT_BINDING_TO_43S;REACTOME_FORMATION_OF_THE_TERNARY_COMPLEX_AND_SUBSEQUENTLY_THE_43S_COMPLEX;REACTOME_INFLUENZA_LIFE_CYCLE;REACTOME_INFLUENZA_VIRAL_RNA_TRANSCRIPTION_AND_REPLICATION;REACTO…	Acetylation		RPS15		YRTCANNRCGC_UNKNOWN	2940	Genes having at least one occurence of the highly conserved motif M115 YRTCANNRCGC in the region spanning up to 4 kb around their tarnscription start sites. The motif does not match any known transcription factor binding site.	176	0.0599	2.46e-51	1.46e-48
Q5TBA9;A0A0C4DFX2;Q5JS89	Q5TBA9;A0A0C4DFX2	Protein furry homolog	FRY		cytoplasm;cytoplasmic part;cytoskeletal part;intracellular part	PILON_KLF1_TARGETS_DN	Cytoplasm;Cytoskeleton;Phosphoprotein		FRY		GO_PROTEIN_COMPLEX_BINDING	935	Interacting selectively and non-covalently with any protein complex (a complex of two or more proteins that may include other nonprotein molecules).	101	0.108	5.17e-51	2.97e-48
P08865;C9J9K3;A0A0C4DG17;A6NE09;C9JQR9	P08865;C9J9K3;A0A0C4DG17;A6NE09	40S ribosomal protein SA	RPSA;RPSAP58	cellular component organization;cellular component organization at cellular level;cellular component organization or biogenesis at cellular level;cellular macromolecule catabolic process;cellular process involved in reproduction;cellular protein metabolic process;cotranslational protein targeting to membrane;establishment of localization;establishment of localization in cell;establishment of prot…	cytoplasm;cytoplasmic part;cytosol;intracellular part;macromolecular complex;membrane;membrane-bounded vesicle;ribonucleoprotein complex;vesicle	GNF2_EIF3S6;GNF2_FBL;GNF2_NPM1;KEGG_RIBOSOME;OSMAN_BLADDER_CANCER_DN;REACTOME_3_UTR_MEDIATED_TRANSLATIONAL_REGULATION;REACTOME_ACTIVATION_OF_THE_MRNA_UPON_BINDING_OF_THE_CAP_BINDING_COMPLEX_AND_EIFS_AND_SUBSEQUENT_BINDING_TO_43S;REACTOME_FORMATION_OF_THE_TERNARY_COMPLEX_AND_SUBSEQUENTLY_THE_43S_COMPLEX;REACTOME_INFLUENZA_LIFE_CYCLE;REACTOME_INFLUENZA_VIRAL_RNA_TRANSCRIPTION_AND_REPLICATION;REACTO…	Acetylation;Cytoplasm;Phosphoprotein		RPSA		GO_SINGLE_ORGANISM_CELLULAR_LOCALIZATION	898	A cellular localization which involves only one organism.	99	0.1102	8.41e-51	4.67e-48
Q6IAN0;A0A0C4DGQ8;J3KRS1;J3QKT1;J3QLJ8;J3QLK1	Q6IAN0;A0A0C4DGQ8	Dehydrogenase/reductase SDR family member 7B	DHRS7B		cytoplasmic part;intracellular part;membrane		Endoplasmicreticulum		DHRS7B		GO_MACROMOLECULAR_COMPLEX_BINDING	1399	Interacting selectively and non-covalently with any macromolecular complex.	121	0.0865	8.91e-51	4.8e-48
P39656;A0A0C4DGS1;P39656-3;P39656-2;U3KQ84	P39656;A0A0C4DGS1;P39656-3;P39656-2;U3KQ84	Dolichyl-diphosphooligosaccharide--protein glycosyltransferase 48 kDa subunit	DDOST	cellular protein metabolic process;cotranslational protein targeting to membrane;establishment of localization;establishment of localization in cell;establishment of protein localization;establishment of protein localization in endoplasmic reticulum;establishment of protein localization to organelle;gene expression;intracellular protein transport;intracellular transport;protein targeting to ER;pr…	cytoplasmic part;intracellular part;macromolecular complex;membrane	CAIRO_HEPATOBLASTOMA_CLASSES_UP;GRADE_COLON_CANCER_UP;REACTOME_METABOLISM_OF_PROTEINS;REACTOME_SRP_DEPENDENT_COTRANSLATIONAL_PROTEIN_TARGETING_TO_MEMBRANE;REACTOME_TRANSLATION;SCGGAAGY_V$ELK1_02	Endoplasmicreticulum		DDOST		GO_MEMBRANE_ORGANIZATION	899	A process which results in the assembly, arrangement of constituent parts, or disassembly of a membrane. A membrane is a double layer of lipid molecules that encloses all cells, and, in eukaryotes, many organelles; may be a single or double lipid bilayer; also includes associated proteins.	99	0.1101	9.31e-51	4.87e-48
A0A0D9SEY1;G5E948;O95819-3;O95819;O95819-5;G3XAA2;E7ESS2;E7EX83;A0A0D9SG62;E7ENQ1;E7EN19;O95819-4;O95819-2;H7C360;C9J840;H7C0P6;E7ETN6;H7C3Z6;C9J338;I3L203;I3L1U1	A0A0D9SEY1;G5E948;O95819-3;O95819;O95819-5;G3XAA2;E7ESS2;E7EX83;A0A0D9SG62;E7ENQ1;E7EN19;O95819-4;O95819-2;H7C360;C9J840;H7C0P6	Mitogen-activated protein kinase kinase kinase kinase 4	MAP4K4	cellular component organization;cellular component organization at cellular level;cellular component organization or biogenesis at cellular level;cellular protein metabolic process;cellular response to stimulus;intracellular signal transduction;signal transduction	cytoplasm;intracellular part	CELLULAR_MACROMOLECULE_METABOLIC_PROCESS;CELLULAR_PROTEIN_METABOLIC_PROCESS;GCACTTT,MIR-17-5P,MIR-20A,MIR-106A,MIR-106B,MIR-20B,MIR-519D;MARSON_BOUND_BY_FOXP3_UNSTIMULATED;SIGNAL_TRANSDUCTION;V$NMYC_01	Acetylation;Cytoplasm;Phosphoprotein		MAP4K4		GO_PEPTIDE_METABOLIC_PROCESS	571	The chemical reactions and pathways involving peptides, compounds of two or more amino acids where the alpha carboxyl group of one is bound to the alpha amino group of another.	81	0.1419	5.87e-50	2.98e-47
Q99569;Q99569-2;A0A0D9SF60;E7EST6;H0YFB1;E7EMY7;D6RBA8;D6RHE9	Q99569;Q99569-2;A0A0D9SF60	Plakophilin-4	PKP4	cellular component organization;cellular component organization at cellular level;cellular component organization or biogenesis at cellular level	anchoring junction;cell junction;cytoplasm;cytoplasmic part;cytoskeletal part;intracellular non-membrane-bounded organelle;intracellular part;membrane;non-membrane-bounded organelle	SIGNAL_TRANSDUCTION	Celljunction;Cytoplasm;Cytoskeleton;Phosphoprotein		PKP4		KIM_BIPOLAR_DISORDER_OLIGODENDROCYTE_DENSITY_CORR_UP	682	Genes whose expression significantly and positively correlated with oligodendrocyte density in layer VI of BA9 brain region in patients with bipolar disorder.	87	0.1276	8.59e-50	4.24e-47
O95870;A0A0G2JJD3;O95870-2;A0A0G2JI89;F2Z3H2;F2Z3G6	O95870;A0A0G2JJD3;O95870-2	Abhydrolase domain-containing protein 16A	ABHD16A			GSE37416_12H_VS_24H_F_TULARENSIS_LVS_NEUTROPHIL_UP			ABHD16A		GO_MACROMOLECULE_CATABOLIC_PROCESS	926	The chemical reactions and pathways resulting in the breakdown of a macromolecule, any molecule of high relative molecular mass, the structure of which essentially comprises the multiple repetition of units derived, actually or conceptually, from molecules of low relative molecular mass.	98	0.1058	1.11e-48	5.32e-46
Q9Y666;A0A0G2JNW7;H0YB78;Q9Y666-2	Q9Y666;A0A0G2JNW7	Solute carrier family 12 member 7	SLC12A7	establishment of localization;transport	membrane		Phosphoprotein		SLC12A7		GO_CYTOSKELETAL_PROTEIN_BINDING	819	Interacting selectively and non-covalently with any protein component of any cytoskeleton (actin, microtubule, or intermediate filament cytoskeleton).	92	0.1123	6.99e-48	3.27e-45
A0A0G2JPR0	A0A0G2JPR0										GO_AMIDE_BIOSYNTHETIC_PROCESS	507	The chemical reactions and pathways resulting in the formation of an amide, any derivative of an oxoacid in which an acidic hydroxy group has been replaced by an amino or substituted amino group.	75	0.1479	1.31e-47	5.96e-45
A1L0T0;M0R026;M0QZX5;E9PJS0;M0R1B5;E9PL44;E9PNL1	A1L0T0;M0R026	Acetolactate synthase-like protein	ILVBL		membrane	MORF_RAB1A			ILVBL		FLECHNER_BIOPSY_KIDNEY_TRANSPLANT_OK_VS_DONOR_UP	555	Genes up-regulated in kidney biopsies from patients with well functioning kidneys more than 1-year post transplant compared to the biopsies from normal living kidney donors.	77	0.1387	8.79e-47	3.91e-44
A6NI79;H0YBY5	A6NI79;H0YBY5	Coiled-coil domain-containing protein 69	CCDC69				Phosphoprotein		CCDC69		MODULE_151	318	Genes in the cancer module 151.	61	0.1918	9.62e-46	4.17e-43
P60033;E9PJK1;E9PRJ8;H0YDL9;H0YDJ9;E9PIF1;A6NMH8;E9PM31;H0YEE2	P60033;E9PJK1;E9PRJ8;H0YDL9;H0YDJ9;E9PIF1;A6NMH8	CD81 antigen;Tetraspanin	CD81	cellular protein metabolic process;reproductive process;viral reproductive process	adherens junction;anchoring junction;cell junction;cell-substrate adherens junction;cell-substrate junction;focal adhesion;membrane;membrane-bounded vesicle;vesicle	BIOSYNTHETIC_PROCESS;CELLULAR_MACROMOLECULE_METABOLIC_PROCESS;CELLULAR_PROTEIN_METABOLIC_PROCESS;SIGNAL_TRANSDUCTION			CD81		GO_PROTEIN_LOCALIZATION_TO_ORGANELLE	556	A process in which a protein is transported to, or maintained in, a location within an organelle.	76	0.1367	1.05e-45	4.44e-43
A6NNS2-2;A6NNS2;I3NI52	A6NNS2-2;A6NNS2;I3NI52	Dehydrogenase/reductase SDR family member 7C	DHRS7C		cytoplasmic part;intracellular part;membrane				DHRS7C		LOPEZ_MBD_TARGETS	957	Genes up-regulated in HeLa cells (cervical cancer) after simultaneus knockdown of all three MBD (methyl-CpG binding domain) proteins MeCP2, MBD1 and MBD2 [GeneID=4204;4152;8932] by RNAi.	96	0.1003	1.2e-45	4.97e-43
P55145;A8K878;H7C2D6	P55145;A8K878	Mesencephalic astrocyte-derived neurotrophic factor	MANF		cytoplasmic part;intracellular part		Phosphoprotein		MANF		GO_SMALL_MOLECULE_METABOLIC_PROCESS	1767	The chemical reactions and pathways involving small molecules, any low molecular weight, monomeric, non-encoded molecule.	128	0.0724	2.52e-45	1.02e-42
B1AH87;P30536	B1AH87;P30536	Translocator protein	TSPO	cellular component organization;cellular component organization at cellular level;cellular component organization or biogenesis at cellular level;cellular response to stimulus;establishment of localization;establishment of localization in cell;establishment of protein localization;establishment of protein localization to organelle;intracellular protein transport;intracellular transport;protein tr…	cytoplasm;cytoplasmic part;intracellular part;membrane;membrane-bounded vesicle;nuclear part;vesicle	BIOSYNTHETIC_PROCESS;CELLULAR_BIOSYNTHETIC_PROCESS;GRADE_COLON_CANCER_UP;PILON_KLF1_TARGETS_DN			TSPO		MODULE_114	338	Protein biosynthesis and ribosomes.	62	0.1834	3.02e-45	1.19e-42
P07910-2;B2R5W2;G3V4C1;P07910;G3V4W0;B4DY08;G3V2Q1;P07910-4;G3V576;G3V2D6;P07910-3;G3V555;G3V5V7;G3V575;O60812;B7ZW38;B2RXH8;P0DMR1;G3V5X6;G3V3K6;G3V251;A0A0G2JPF8;A0A0G2JNQ3;B4DSU6;G3V4M8;G3V2H6	P07910-2;B2R5W2;G3V4C1;P07910;G3V4W0;B4DY08;G3V2Q1;P07910-4;G3V576;G3V2D6;P07910-3;G3V555;G3V5V7;G3V575	Heterogeneous nuclear ribonucleoproteins C1/C2	HNRNPC	cellular component organization;cellular component organization at cellular level;cellular component organization or biogenesis at cellular level;gene expression	cytoplasmic part;cytosol;intracellular part;macromolecular complex;membrane;membrane-bounded vesicle;nuclear part;ribonucleoprotein complex;vesicle	CAIRO_HEPATOBLASTOMA_CLASSES_UP;GNF2_FBL;GNF2_NPM1;MODULE_32;OSMAN_BLADDER_CANCER_DN	Acetylation;Phosphoprotein		HNRNPC		GO_MACROMOLECULAR_COMPLEX_ASSEMBLY	1398	The aggregation, arrangement and bonding together of a set of macromolecules to form a complex.	114	0.0815	3.12e-45	1.21e-42
O15372;B3KS98;A0A087WZK9;E5RJT0;E5RGU4;E5RFW7;E5RFH0;E5RHC7;E5RH59	O15372;B3KS98;A0A087WZK9;E5RJT0	Eukaryotic translation initiation factor 3 subunit H	EIF3H	cellular component organization;cellular component organization at cellular level;cellular component organization or biogenesis at cellular level;cellular protein metabolic process;gene expression;ribonucleoprotein complex assembly;ribonucleoprotein complex subunit organization;translation	cytoplasmic part;cytosol;intracellular part;macromolecular complex;membrane;membrane-bounded vesicle;ribonucleoprotein complex;vesicle	BIOSYNTHETIC_PROCESS;CAIRO_HEPATOBLASTOMA_CLASSES_UP;CELLULAR_BIOSYNTHETIC_PROCESS;CELLULAR_MACROMOLECULE_METABOLIC_PROCESS;CELLULAR_PROTEIN_METABOLIC_PROCESS;GNF2_EIF3S6;GNF2_FBL;GRADE_COLON_CANCER_UP;MARSON_BOUND_BY_FOXP3_UNSTIMULATED;MODULE_32;REACTOME_3_UTR_MEDIATED_TRANSLATIONAL_REGULATION;REACTOME_ACTIVATION_OF_THE_MRNA_UPON_BINDING_OF_THE_CAP_BINDING_COMPLEX_AND_EIFS_AND_SUBSEQUENT_BINDING…	Cytoplasm;Phosphoprotein		EIF3H		GO_RIBONUCLEOPROTEIN_COMPLEX	721	A macromolecular complex containing both protein and RNA molecules.	84	0.1165	5.89e-45	2.23e-42
Q13126;B4DUC8;Q13126-4;Q13126-3;Q13126-2;J3QSB7;Q13126-7;Q13126-6;Q13126-5;F2Z2F3;F8WES2;J3KRN1	Q13126;B4DUC8;Q13126-4;Q13126-3;Q13126-2;J3QSB7;Q13126-7;Q13126-6;Q13126-5	S-methyl-5-thioadenosine phosphorylase;Purine nucleoside phosphorylase	MTAP		cytoplasm;cytoplasmic part;cytosol;intracellular part;membrane-bounded vesicle;vesicle	PILON_KLF1_TARGETS_DN;SCGGAAGY_V$ELK1_02	Acetylation;Cytoplasm		MTAP		GRADE_COLON_CANCER_UP	871	Up-regulated genes in colon carcinoma tumors compared to the matched normal mucosa samples.	91	0.1045	1.01e-44	3.74e-42
P36268;B5MCK8;P36268-2;P36268-3;P19440;E7ETR7;E7ET76;P19440-2;A6NGU5	P36268;B5MCK8;P36268-2;P36268-3;P19440;E7ETR7;E7ET76;P19440-2;A6NGU5	Inactive gamma-glutamyltranspeptidase 2;Gamma-glutamyltranspeptidase 1;Gamma-glutamyltranspeptidase 1 heavy chain;Gamma-glutamyltranspeptidase 1 light chain;Putative gamma-glutamyltranspeptidase 3;Putative gamma-glutamyltranspeptidase 3 heavy chain;Putative gamma-glutamyltranspeptidase 3 light chain	GGT2;GGT1;GGT3P	reproductive process	cytoplasmic part;intracellular part;membrane;membrane-bounded vesicle;vesicle	MARSON_BOUND_BY_FOXP3_UNSTIMULATED	Cytoplasm;Endoplasmicreticulum		GGT2		GO_INTRACELLULAR_VESICLE	1259	Any vesicle that is part of the intracellular region.	107	0.085	4.47e-44	1.62e-41
B5MCX3;Q15019;Q15019-3;Q15019-2;C9J2Q4;H7C2Y0;C9IY94;H7C310;C9JB25;C9J938;B5MD47;C9IZU3;C9JQJ4;C9JZI2;H7C1T1;C9JFT1;F8WB65	B5MCX3;Q15019;Q15019-3;Q15019-2;C9J2Q4;H7C2Y0	Septin-2	2017-09-02	cell cycle;cellular component organization;cellular component organization at cellular level;cellular component organization or biogenesis at cellular level;cellular response to stimulus;signal transduction	cell projection part;cytoplasm;cytoplasmic part;cytoskeletal part;intracellular non-membrane-bounded organelle;intracellular part;macromolecular complex;membrane-bounded vesicle;non-membrane-bounded organelle;nuclear part;vesicle	GRADE_COLON_CANCER_UP;MODULE_32	Acetylation;Cytoplasm;Cytoskeleton;Phosphoprotein		"SEPT2"		GO_CELL_PROJECTION	1786	A prolongation or process extending from a cell, e.g. a flagellum or axon.	126	0.0705	2.2e-43	7.82e-41
P62826;B5MDF5;J3KQE5;F5H018;B4DV51;H0YFC6;A0A087X0W0	P62826;B5MDF5;J3KQE5;F5H018;B4DV51	GTP-binding nuclear protein Ran	RAN	cellular component organization;cellular component organization at cellular level;cellular component organization or biogenesis at cellular level;cellular process involved in reproduction;cellular response to stimulus;establishment of localization;establishment of localization in cell;establishment of protein localization;gene expression;intracellular protein transport;intracellular signal transd…	cytoplasm;cytoplasmic part;cytoskeletal part;cytosol;intracellular non-membrane-bounded organelle;intracellular part;macromolecular complex;membrane;membrane-bounded vesicle;non-membrane-bounded organelle;nuclear part;vesicle	CAIRO_HEPATOBLASTOMA_CLASSES_UP;MODULE_32;PILON_KLF1_TARGETS_DN;REACTOME_INFLUENZA_LIFE_CYCLE;SIGNAL_TRANSDUCTION	Acetylation;Cytoplasm;Proteintransport		RAN		HALLMARK_MYC_TARGETS_V1	200	A subgroup of genes regulated by MYC - version 1 (v1).	49	0.245	2.05e-42	7.15e-40
Q9P0V9;E7EW69;E7EX04;B5ME97;Q9P0V9-2;Q9P0V9-3;F5H1F2;C9JEW2;C9JNR7;F5GYV2;C9JEQ7	Q9P0V9;E7EW69;E7EX04;B5ME97;Q9P0V9-2;Q9P0V9-3	Septin-10	2017-09-10	cell cycle	cytoplasm;intracellular non-membrane-bounded organelle;intracellular part;non-membrane-bounded organelle	SCGGAAGY_V$ELK1_02	Cytoplasm;Cytoskeleton		"SEPT10"		REACTOME_METABOLISM_OF_PROTEINS	518	Genes involved in Metabolism of proteins	70	0.1351	8.44e-42	2.89e-39
Q9H8M1;B8ZZV9;Q9H8M1-2;B8ZZX2	Q9H8M1;B8ZZV9;Q9H8M1-2;B8ZZX2	Coenzyme Q-binding protein COQ10 homolog B, mitochondrial	COQ10B		cytoplasmic part;intracellular part;membrane				COQ10B		GO_CYTOSKELETAL_PART	1436	Any constituent part of the cytoskeleton, a cellular scaffolding or skeleton that maintains cell shape, enables some cell motion (using structures such as flagella and cilia), and plays important roles in both intra-cellular transport (e.g. the movement of vesicles and organelles) and cellular division. Includes constituent parts of intermediate filaments, microfilaments, microtubules, and the mi…	109	0.0759	2.6e-40	8.71e-38
Q9NY65;C9J2C0;V9GZ17;Q9H853	Q9NY65;C9J2C0	Tubulin alpha-8 chain	TUBA8	cellular component organization;cellular component organization at cellular level;cellular component organization or biogenesis at cellular level	cytoplasm;cytoskeletal part;intracellular part;macromolecular complex	MARSON_BOUND_BY_FOXP3_UNSTIMULATED	Cytoplasm;Cytoskeleton		TUBA8		GO_INTRACELLULAR_SIGNAL_TRANSDUCTION	1572	The process in which a signal is passed on to downstream components within the cell, which become activated themselves to further propagate the signal and finally trigger a change in the function or state of the cell.	114	0.0725	2.72e-40	8.97e-38
P30876;C9J2Y9;C9J4M6	P30876;C9J2Y9;C9J4M6	DNA-directed RNA polymerase II subunit RPB2;DNA-directed RNA polymerase	POLR2B	cellular response to stimulus;gene expression;viral reproduction	intracellular part;macromolecular complex;membrane;nuclear part	PILON_KLF1_TARGETS_DN;REACTOME_INFLUENZA_LIFE_CYCLE;REACTOME_INFLUENZA_VIRAL_RNA_TRANSCRIPTION_AND_REPLICATION			POLR2B		MORF_RAD23A	345	Neighborhood of RAD23A	58	0.1681	3.69e-40	1.19e-37
Q9BTE6-2;C9J5N1;Q9BTE6;Q9BTE6-3;K7EQ85;L7N2F4;K7N799;H7C054	Q9BTE6-2;C9J5N1;Q9BTE6;Q9BTE6-3	Alanyl-tRNA editing protein Aarsd1	AARSD1;PTGES3L-AARSD1		cytoplasm;intracellular part	CAIRO_HEPATOBLASTOMA_CLASSES_UP	Cytoplasm		AARSD1		GO_ESTABLISHMENT_OF_PROTEIN_LOCALIZATION_TO_MEMBRANE	264	The directed movement of a protein to a specific location in a membrane.	52	0.197	9.64e-40	3.04e-37
Q96D46;C9JA08;C9J0B9;C9IY70;C9IZW9;C9K0C2	Q96D46;C9JA08	60S ribosomal export protein NMD3	NMD3	establishment of localization;establishment of localization in cell;establishment of protein localization;intracellular transport;protein transport;transport	cytoplasm;intracellular non-membrane-bounded organelle;intracellular part;membrane;non-membrane-bounded organelle;nuclear part		Acetylation;Cytoplasm;Phosphoprotein;Proteintransport		NMD3		KIM_ALL_DISORDERS_OLIGODENDROCYTE_NUMBER_CORR_UP	756	Genes whose expression was significantly and positively correlated with the number of perineuronal oligodendrocytes in the layer III of BA9 brain region.	80	0.1058	9.74e-40	3.04e-37
C9JF17;P05090;C9JX71;F8WBT9	C9JF17;P05090;C9JX71	Apolipoprotein D	APOD	cellular component organization;cellular component organization at cellular level;cellular component organization or biogenesis at cellular level;cellular response to stimulus;establishment of localization;transport	cytoplasmic part;intracellular non-membrane-bounded organelle;intracellular part;macromolecular complex;membrane-bounded vesicle;non-membrane-bounded organelle;ribonucleoprotein complex;ribosome;vesicle				APOD		GO_ADENYL_NUCLEOTIDE_BINDING	1514	Interacting selectively and non-covalently with adenyl nucleotides, any compound consisting of adenosine esterified with (ortho)phosphate.	111	0.0733	1.18e-39	3.63e-37
P18065;C9JMY1;C9JW52;H7C1H0	P18065;C9JMY1	Insulin-like growth factor-binding protein 2	IGFBP2	cellular protein metabolic process;cellular response to stimulus;reproductive process;signal transduction	cytoplasmic part;intracellular part;membrane-bounded vesicle;vesicle				IGFBP2		GO_CELLULAR_RESPONSE_TO_ORGANIC_SUBSTANCE	1848	Any process that results in a change in state or activity of a cell (in terms of movement, secretion, enzyme production, gene expression, etc.) as a result of an organic substance stimulus.	122	0.066	4.51e-39	1.36e-36
O75718;C9JP16	O75718;C9JP16	Cartilage-associated protein	CRTAP	cellular component organization;cellular component organization at cellular level;cellular component organization or biogenesis at cellular level;cellular protein metabolic process;reproductive process	cytoplasmic part;intracellular part;macromolecular complex				CRTAP		ONKEN_UVEAL_MELANOMA_UP	783	Genes up-regulated in uveal melanoma: class 2 vs class 1 tumors.	80	0.1022	1.26e-38	3.72e-36
Q9NNW7;E7ENA2;D3YTF9;Q9NNW7-2;A0A096LPK7;A0A096LPD9;E7EWK1	Q9NNW7;E7ENA2;D3YTF9;Q9NNW7-2;A0A096LPK7;A0A096LPD9;E7EWK1	Thioredoxin reductase 2, mitochondrial	TXNRD2		cytoplasmic part;intracellular part				TXNRD2		CAIRO_HEPATOBLASTOMA_CLASSES_UP	605	Genes up-regulated in robust Cluster 2 (rC2) of hepatoblastoma samples compared to those in the robust Cluster 1 (rC1).	71	0.1174	2.88e-38	8.39e-36
P32969;D6RAN4;H0Y9V9;E7ESE0;H0Y9R4	P32969;D6RAN4;H0Y9V9;E7ESE0	60S ribosomal protein L9	RPL9	cellular component organization;cellular component organization at cellular level;cellular component organization or biogenesis at cellular level;cellular macromolecule catabolic process;cellular process involved in reproduction;cellular protein metabolic process;cotranslational protein targeting to membrane;establishment of localization;establishment of localization in cell;establishment of prot…	adherens junction;anchoring junction;cell junction;cell-substrate adherens junction;cell-substrate junction;cytoplasm;cytoplasmic part;cytosol;cytosolic large ribosomal subunit;focal adhesion;intracellular non-membrane-bounded organelle;intracellular part;macromolecular complex;membrane;non-membrane-bounded organelle;nuclear part;ribonucleoprotein complex;ribosome	BIOSYNTHETIC_PROCESS;CELLULAR_BIOSYNTHETIC_PROCESS;CELLULAR_MACROMOLECULE_METABOLIC_PROCESS;CELLULAR_PROTEIN_METABOLIC_PROCESS;GNF2_EIF3S6;GNF2_FBL;GNF2_TPT1;GRADE_COLON_CANCER_UP;KEGG_RIBOSOME;MODULE_32;OSMAN_BLADDER_CANCER_DN;REACTOME_3_UTR_MEDIATED_TRANSLATIONAL_REGULATION;REACTOME_INFLUENZA_LIFE_CYCLE;REACTOME_INFLUENZA_VIRAL_RNA_TRANSCRIPTION_AND_REPLICATION;REACTOME_METABOLISM_OF_MRNA;REACT…	Acetylation		RPL9		GO_IMMUNE_SYSTEM_PROCESS	1984	Any process involved in the development or functioning of the immune system, an organismal system for calibrated responses to potential internal or invasive threats.	125	0.063	5.23e-38	1.5e-35
P01591;D6RHJ6;D6RD17;C9JA05	P01591;D6RHJ6;D6RD17;C9JA05	Immunoglobulin J chain	IGJ;JCHAIN		macromolecular complex;membrane-bounded vesicle;vesicle				IGJ		GO_REGULATION_OF_ORGANELLE_ORGANIZATION	1178	Any process that modulates the frequency, rate or extent of a process involved in the formation, arrangement of constituent parts, or disassembly of an organelle.	96	0.0815	5.43e-38	1.53e-35
Q9NVA2;D6RGI3;D6RER5;Q9NVA2-2;D6RDU5;H0Y961;D6RDP1;D6R9Y6;H0Y9G8	Q9NVA2;D6RGI3;D6RER5;Q9NVA2-2;D6RDU5	Septin-11	2017-09-11	cell cycle;cellular component organization	cell junction;cell projection part;cytoplasm;cytoskeletal part;intracellular part;membrane-bounded vesicle;vesicle	PILON_KLF1_TARGETS_DN	Acetylation;Celljunction;Cytoplasm;Cytoskeleton		"SEPT11"		MORF_NPM1	162	Neighborhood of NPM1	42	0.2593	1.23e-37	3.42e-35
O94979;O94979-9;D6REX3;O94979-3;O94979-2;O94979-8;O94979-6;O94979-10;O94979-4;D6RHZ5;H7BXG7;O94979-7;O94979-5;H0Y8V7;H0YAB3;H0Y9K1;H0Y9T9;H0Y8W8;H0YAF5;H0Y9V3;D6RE64;D6RCQ9	O94979;O94979-9;D6REX3;O94979-3;O94979-2;O94979-8;O94979-6;O94979-10;O94979-4;D6RHZ5;H7BXG7;O94979-7	Protein transport protein Sec31A	SEC31A	cellular component organization;cellular component organization at cellular level;cellular component organization or biogenesis at cellular level;cellular protein metabolic process;cellular response to stimulus;establishment of localization;establishment of localization in cell;establishment of protein localization;Golgi vesicle transport;intracellular transport;protein transport;signal transduct…	cytoplasm;cytoplasmic part;cytosol;intracellular part;macromolecular complex;membrane;membrane coat;membrane-bounded vesicle;vesicle	PILON_KLF1_TARGETS_DN;REACTOME_METABOLISM_OF_PROTEINS;SCGGAAGY_V$ELK1_02	Cytoplasm;Endoplasmicreticulum;ER-Golgitransport;Phosphoprotein;Proteintransport		SEC31A		DODD_NASOPHARYNGEAL_CARCINOMA_DN	1375	Genes down-regulated in nasopharyngeal carcinoma (NPC) compared to the normal tissue.	103	0.0749	1.44e-37	3.93e-35
P49908;D6REX5;D6RIS9;R4GMT5	P49908;D6REX5;D6RIS9	Selenoprotein P	SEPP1		membrane-bounded vesicle;vesicle		Phosphoprotein		SEPP1		GO_PROTEIN_TARGETING	406	The process of targeting specific proteins to particular regions of the cell, typically membrane-bounded subcellular organelles. Usually requires an organelle specific protein sequence motif.	59	0.1453	3.78e-37	1.02e-34
O75347;E5RIW3;E5RJD8;E5RHG6;O75347-2;E5RIX8	O75347;E5RIW3;E5RJD8;E5RHG6;O75347-2;E5RIX8	Tubulin-specific chaperone A	TBCA	cellular component organization;cellular component organization at cellular level;cellular component organization or biogenesis at cellular level;cellular protein metabolic process;'de novo' posttranslational protein folding	cytoplasm;cytoskeletal part;intracellular non-membrane-bounded organelle;intracellular part;macromolecular complex;membrane-bounded vesicle;non-membrane-bounded organelle;nuclear part;vesicle	CELLULAR_MACROMOLECULE_METABOLIC_PROCESS;CELLULAR_PROTEIN_METABOLIC_PROCESS;GRADE_COLON_CANCER_UP;PILON_KLF1_TARGETS_DN;REACTOME_METABOLISM_OF_PROTEINS	Acetylation;Cytoplasm;Cytoskeleton		TBCA		PUJANA_CHEK2_PCC_NETWORK	779	Genes constituting the CHEK2-PCC network of transcripts whose expression positively correlates (Pearson correlation coefficient, PCC >= 0.4) with that of CHEK2 [GeneID=11200].	78	0.1001	4.72e-37	1.25e-34
P63208;E5RJR5;E7ERH2;F8W8N3;P63208-2;E5RGM3	P63208;E5RJR5;E7ERH2;F8W8N3;P63208-2;E5RGM3	S-phase kinase-associated protein 1	SKP1	cell cycle;cellular component organization;cellular component organization at cellular level;cellular component organization or biogenesis at cellular level;cellular macromolecule catabolic process;cellular protein metabolic process;cellular response to stimulus;macromolecule catabolic process;mitotic cell cycle;signal transduction;viral reproduction	cytoplasmic part;cytosol;intracellular part;macromolecular complex;membrane-bounded vesicle;nuclear part;vesicle	PILON_KLF1_TARGETS_DN;REACTOME_CELL_CYCLE;REACTOME_CELL_CYCLE_MITOTIC	Phosphoprotein		SKP1		REACTOME_METABOLISM_OF_MRNA	284	Genes involved in Metabolism of mRNA	51	0.1796	6.68e-37	1.75e-34
P62158;E7ETZ0;H0Y7A7;E7EMB3;Q96HY3;M0QZ52;G3V361;F8WBR5;G3V226;G3V479;P27482;P02585;C9J7T9	P62158;E7ETZ0;H0Y7A7;E7EMB3;Q96HY3;M0QZ52;G3V361	Calmodulin	CALM1;CALM2;CALM3	cellular component organization;cellular response to stimulus;establishment of localization;establishment of localization in cell;intracellular signal transduction;macromolecule catabolic process;signal transduction;transport;vesicle-mediated transport	cell projection part;cytoplasm;cytoplasmic part;cytoskeletal part;cytosol;intracellular non-membrane-bounded organelle;intracellular part;macromolecular complex;membrane;membrane-bounded vesicle;non-membrane-bounded organelle;nuclear part;vesicle	MORF_RAB1A;PILON_KLF1_TARGETS_DN;SIGNAL_TRANSDUCTION	Acetylation;Cytoplasm;Cytoskeleton;Phosphoprotein		CALM1		GO_ENDOPLASMIC_RETICULUM	1631	The irregular network of unit membranes, visible only by electron microscopy, that occurs in the cytoplasm of many eukaryotic cells. The membranes form a complex meshwork of tubular channels, which are often expanded into slitlike cavities called cisternae. The ER takes two forms, rough (or granular), with ribosomes adhering to the outer surface, and smooth (with no ribosomes attached).	111	0.0681	1.12e-36	2.88e-34
P50914;E7EPB3	P50914;E7EPB3	60S ribosomal protein L14	RPL14	cellular component organization;cellular component organization at cellular level;cellular component organization or biogenesis at cellular level;cellular macromolecule catabolic process;cellular process involved in reproduction;cellular protein metabolic process;cotranslational protein targeting to membrane;establishment of localization;establishment of localization in cell;establishment of prot…	cytoplasm;cytoplasmic part;cytosol;cytosolic large ribosomal subunit;intracellular non-membrane-bounded organelle;intracellular part;macromolecular complex;membrane;membrane-bounded vesicle;non-membrane-bounded organelle;ribonucleoprotein complex;ribosome;vesicle	BIOSYNTHETIC_PROCESS;CAIRO_HEPATOBLASTOMA_CLASSES_UP;CELLULAR_BIOSYNTHETIC_PROCESS;CELLULAR_MACROMOLECULE_METABOLIC_PROCESS;CELLULAR_PROTEIN_METABOLIC_PROCESS;GNF2_EIF3S6;GNF2_FBL;GNF2_NPM1;GRADE_COLON_CANCER_UP;KEGG_RIBOSOME;OSMAN_BLADDER_CANCER_DN;REACTOME_3_UTR_MEDIATED_TRANSLATIONAL_REGULATION;REACTOME_INFLUENZA_LIFE_CYCLE;REACTOME_INFLUENZA_VIRAL_RNA_TRANSCRIPTION_AND_REPLICATION;REACTOME_ME…	Acetylation;Phosphoprotein		RPL14		MORF_ACTG1	138	Neighborhood of ACTG1	39	0.2826	1.2e-36	3.06e-34
O14905;E7EPC3;I3L0L8	O14905;E7EPC3	Protein Wnt-9b;Protein Wnt	WNT9B	cellular response to stimulus;reproductive process;signal transduction					WNT9B		BLALOCK_ALZHEIMERS_DISEASE_UP	1691	Genes up-regulated in brain from patients with Alzheimer's disease.	113	0.0668	1.29e-36	3.23e-34
P15311;E7EQR4	P15311;E7EQR4	Ezrin	EZR	cellular component organization;cellular component organization at cellular level;cellular component organization or biogenesis at cellular level;cellular response to stimulus;establishment of localization;intracellular signal transduction;signal transduction;transport;vesicle-mediated transport	adherens junction;anchoring junction;cell junction;cell projection part;cell-substrate adherens junction;cell-substrate junction;cytoplasm;cytoplasmic part;cytoskeletal part;cytosol;focal adhesion;intracellular non-membrane-bounded organelle;intracellular part;macromolecular complex;membrane;membrane-bounded vesicle;non-membrane-bounded organelle;nuclear part;vesicle		Acetylation;Cytoplasm;Cytoskeleton;Phosphoprotein		EZR		REACTOME_TRANSLATION	222	Genes involved in Translation	46	0.2072	2.49e-36	6.14e-34
P05156;G3XAM2;E7ETH0;A0A087X0I2;D6R9Z8;CON__Q32PI4	P05156;G3XAM2;E7ETH0	Complement factor I;Complement factor I heavy chain;Complement factor I light chain	CFI		intracellular part;membrane;membrane-bounded vesicle;vesicle				CFI		GO_CYTOSOLIC_PART	223	Any constituent part of cytosol, that part of the cytoplasm that does not contain membranous or particulate subcellular components.	46	0.2063	3.09e-36	7.52e-34
P68400;E7EU96;Q5U5J2;Q8NEV1;P68400-2;A0A087WY74;V9GYA2;V9GY80;V9GYW6	P68400;E7EU96;Q5U5J2;Q8NEV1;P68400-2	Casein kinase II subunit alpha;Casein kinase II subunit alpha 3	CSNK2A1;CSNK2A3	cell cycle;cellular protein metabolic process;cellular response to stimulus;mitotic cell cycle;signal transduction	cytoplasmic part;cytosol;intracellular part;macromolecular complex;membrane;nuclear part	CAIRO_HEPATOBLASTOMA_CLASSES_UP;CELLULAR_MACROMOLECULE_METABOLIC_PROCESS;CELLULAR_PROTEIN_METABOLIC_PROCESS;SIGNAL_TRANSDUCTION	Phosphoprotein		CSNK2A1		GO_PHOSPHATE_CONTAINING_COMPOUND_METABOLIC_PROCESS	1977	The chemical reactions and pathways involving the phosphate group, the anion or salt of any phosphoric acid.	122	0.0617	3.42e-36	8.21e-34
E7EVA0;P27816;P27816-6;P27816-4;B5MEG9;P27816-2;H0Y2V1;F8W9U4;H7C456;P27816-7;P27816-3	E7EVA0	Microtubule-associated protein	MAP4	cellular component organization;cellular component organization at cellular level;cellular component organization or biogenesis at cellular level;establishment of localization;establishment of localization in cell	cytoplasm;cytoskeletal part;intracellular non-membrane-bounded organelle;intracellular part;macromolecular complex;membrane;membrane-bounded vesicle;non-membrane-bounded organelle;vesicle		Acetylation;Cytoplasm;Cytoskeleton;Phosphoprotein		MAP4		GO_PROTEIN_LOCALIZATION_TO_MEMBRANE	376	A process in which a protein is transported to, or maintained in, a specific location in a membrane.	56	0.1489	6.87e-36	1.63e-33
Q07866;Q07866-4;Q07866-6;Q07866-7;Q07866-2;G3V2E7;F8W6L3;G3V3H3;G3V5R9;E7EVH7;Q07866-8;Q07866-3;Q07866-5;Q07866-10;Q07866-9;G5E9S8;G3V2P7;H0YG16;H0YJU9;H0YJL0;H0YJT3;H0YGB8	Q07866;Q07866-4;Q07866-6;Q07866-7;Q07866-2;G3V2E7;F8W6L3;G3V3H3;G3V5R9;E7EVH7;Q07866-8;Q07866-3;Q07866-5;Q07866-10;Q07866-9;G5E9S8	Kinesin light chain 1	KLC1	cellular component organization;cellular component organization at cellular level;cellular component organization or biogenesis at cellular level;cellular response to stimulus;establishment of localization;establishment of localization in cell;establishment of protein localization;intracellular protein transport;intracellular signal transduction;intracellular transport;protein transport;ribonucle…	cell projection part;cytoplasmic part;cytoskeletal part;cytosol;intracellular part;macromolecular complex;membrane;membrane-bounded vesicle;vesicle		Cytoplasm;Cytoskeleton;Phosphoprotein		KLC1		MODULE_32	241	Genes in the cancer module 32.	47	0.195	8.19e-36	1.92e-33
Q9BTU6;E9PAM4	Q9BTU6;E9PAM4	Phosphatidylinositol 4-kinase type 2-alpha	PI4K2A		cell junction;cytoplasmic part;cytosol;intracellular part;membrane;membrane-bounded vesicle;vesicle	BIOSYNTHETIC_PROCESS	Acetylation;Celljunction;Phosphoprotein		PI4K2A		GO_ORGANIC_ACID_METABOLIC_PROCESS	953	The chemical reactions and pathways involving organic acids, any acidic compound containing carbon in covalent linkage.	84	0.0881	9.71e-36	2.24e-33
Q5HYJ1;E9PD39;D6RBZ3	Q5HYJ1;E9PD39;D6RBZ3	Trans-2,3-enoyl-CoA reductase-like	TECRL		cytoplasm;intracellular part				TECRL		REACTOME_METABOLISM_OF_RNA	330	Genes involved in Metabolism of RNA	53	0.1606	9.91e-36	2.26e-33
O43795;E9PDF6;O43795-2;E7EQD9;H7C2Y7;C9JYW1;C9JUP5;C9K0I9	O43795;E9PDF6;O43795-2	Unconventional myosin-Ib	MYO1B	cellular component organization;cellular component organization at cellular level;cellular component organization or biogenesis at cellular level;establishment of localization;establishment of localization in cell;Golgi vesicle transport;intracellular transport;transport;vesicle-mediated transport	cytoplasm;cytoplasmic part;cytoskeletal part;intracellular part;macromolecular complex;membrane;membrane-bounded vesicle;vesicle		Phosphoprotein		MYO1B		GO_TRANSLATIONAL_INITIATION	146	The process preceding formation of the peptide bond between the first two amino acids of a protein. This includes the formation of a complex of the ribosome, mRNA, and an initiation complex that contains the first aminoacyl-tRNA.	39	0.2671	1.37e-35	3.09e-33
Q9Y4P3;E9PF19;Q96E41;A0A087WXC6;F8WDI9;F8WCR3	Q9Y4P3;E9PF19;Q96E41	Transducin beta-like protein 2	TBL2	cellular response to stimulus;signal transduction	cytoplasmic part;intracellular part	CAIRO_HEPATOBLASTOMA_CLASSES_UP	Phosphoprotein		TBL2		GO_STRUCTURAL_MOLECULE_ACTIVITY	732	The action of a molecule that contributes to the structural integrity of a complex or assembly within or outside a cell.	74	0.1011	1.87e-35	4.1e-33
P78559;E9PGC8;P78559-2	P78559;E9PGC8;P78559-2	Microtubule-associated protein 1A;MAP1A heavy chain;MAP1 light chain LC2	MAP1A	cellular component organization;cellular component organization at cellular level;cellular component organization or biogenesis at cellular level	cytoplasmic part;cytoskeletal part;cytosol;intracellular part;macromolecular complex		Cytoplasm;Cytoskeleton;Phosphoprotein		MAP1A		GO_CELL_LEADING_EDGE	350	The area of a motile cell closest to the direction of movement.	54	0.1543	1.87e-35	4.1e-33
E9PGP6;Q9UGJ0;Q9UGJ0-3;Q9UGJ0-2;C9JUG1;F8WDB5;F8WDA1;F8VSH3	E9PGP6;Q9UGJ0;Q9UGJ0-3;Q9UGJ0-2	5-AMP-activated protein kinase subunit gamma-2	PRKAG2	cellular component organization;cellular component organization at cellular level;cellular component organization or biogenesis at cellular level;cellular response to stimulus;establishment of localization;establishment of localization in cell;gene expression;intracellular signal transduction;intracellular transport;signal transduction;transport	cytoplasmic part;cytosol;intracellular part;macromolecular complex;nuclear part	CELLULAR_MACROMOLECULE_METABOLIC_PROCESS;CELLULAR_PROTEIN_METABOLIC_PROCESS;MORF_RAB1A;SCGGAAGY_V$ELK1_02;SIGNAL_TRANSDUCTION	Phosphoprotein		PRKAG2		GO_REGULATION_OF_RESPONSE_TO_STRESS	1468	Any process that modulates the frequency, rate or extent of a response to stress. Response to stress is a change in state or activity of a cell or an organism (in terms of movement, secretion, enzyme production, gene expression, etc.) as a result of a disturbance in organismal or cellular homeostasis, usually, but not necessarily, exogenous (e.g. temperature, humidity, ionizing radiation).	103	0.0702	3.97e-35	8.61e-33
P04216;J3QRJ3;E9PIM6;E9PNQ8	P04216;J3QRJ3;E9PIM6;E9PNQ8	Thy-1 membrane glycoprotein	THY1	cellular component organization;cellular component organization at cellular level;cellular component organization or biogenesis at cellular level;cellular response to stimulus;signal transduction	adherens junction;anchoring junction;cell junction;cell projection part;cell-substrate adherens junction;cell-substrate junction;cytoplasmic part;cytosol;focal adhesion;intracellular part;membrane;membrane-bounded vesicle;vesicle	SIGNAL_TRANSDUCTION			THY1		WANG_TUMOR_INVASIVENESS_UP	374	Up-regulated genes in the subpopulation of invasive PyMT cells (breast cancer) compared to the general population of PyMT cells.	55	0.1471	5.71e-35	1.22e-32
Q6IQ23;E9PKC0;H0YDE2;Q6IQ23-2;Q6IQ23-3;E9PL74	Q6IQ23;E9PKC0;H0YDE2;Q6IQ23-2;Q6IQ23-3;E9PL74	Pleckstrin homology domain-containing family A member 7	PLEKHA7	cellular component organization;cellular component organization at cellular level;cellular component organization or biogenesis at cellular level	adherens junction;anchoring junction;cell junction;cytoplasm;cytoplasmic part;cytoskeletal part;intracellular non-membrane-bounded organelle;intracellular part;membrane-bounded vesicle;non-membrane-bounded organelle;vesicle		Celljunction;Cytoplasm;Cytoskeleton;Phosphoprotein		PLEKHA7		DANG_BOUND_BY_MYC	1103	Genes whose promoters are bound by MYC [GeneID=4609], according to MYC Target Gene Database.	89	0.0807	6.8e-35	1.44e-32
P48509;E9PMR4;E9PRJ3	P48509;E9PMR4;E9PRJ3	CD151 antigen;Tetraspanin	CD151	cellular component organization;cellular component organization at cellular level;cellular component organization or biogenesis at cellular level	adherens junction;anchoring junction;cell junction;cell-substrate adherens junction;cell-substrate junction;cytoplasmic part;cytosol;focal adhesion;intracellular part;membrane				CD151		GO_RIBOSOME	226	An intracellular organelle, about 200 A in diameter, consisting of RNA and protein. It is the site of protein biosynthesis resulting from translation of messenger RNA (mRNA). It consists of two subunits, one large and one small, each containing only protein and RNA. Both the ribosome and its subunits are characterized by their sedimentation coefficients, expressed in Svedberg units (symbol: S). H…	45	0.1991	9.33e-35	1.95e-32
Q9NZN5;Q9NZN5-2;E9PMR6	Q9NZN5;Q9NZN5-2;E9PMR6	Rho guanine nucleotide exchange factor 12	ARHGEF12	cellular response to stimulus;intracellular signal transduction;signal transduction	cytoplasm;cytoplasmic part;cytosol;intracellular part;membrane;membrane-bounded vesicle;vesicle	MARSON_BOUND_BY_FOXP3_UNSTIMULATED	Acetylation;Cytoplasm;GTPaseactivation;Phosphoprotein		ARHGEF12		GO_ESTABLISHMENT_OF_PROTEIN_LOCALIZATION_TO_ORGANELLE	361	The directed movement of a protein to a specific location on or in an organelle. Encompasses establishment of localization in the membrane or lumen of a membrane-bounded organelle.	54	0.1496	9.64e-35	1.99e-32
Q16890;E9PNK6;E9PPQ1;J3KNE7;Q16890-5;Q16890-4;Q16890-3;Q16890-2;E9PNQ9	Q16890;E9PNK6;E9PPQ1;J3KNE7;Q16890-5;Q16890-4;Q16890-3;Q16890-2;E9PNQ9	Tumor protein D53	TPD52L1		cytoplasm;cytoplasmic part;intracellular part	SIGNAL_TRANSDUCTION	Phosphoprotein		TPD52L1		MORF_RAN	268	Neighborhood of RAN	48	0.1791	9.73e-35	1.99e-32
Q96BW1;E9PSD7;A0A0A0MRR5;Q96BW1-3	Q96BW1;E9PSD7;A0A0A0MRR5;Q96BW1-3	Uracil phosphoribosyltransferase homolog	UPRT	establishment of localization;reproductive process;transport	cytoplasm;intracellular part		Cytoplasm		UPRT		GO_ENDOPLASMIC_RETICULUM_PART	1163	Any constituent part of the endoplasmic reticulum, the irregular network of unit membranes, visible only by electron microscopy, that occurs in the cytoplasm of many eukaryotic cells. The membranes form a complex meshwork of tubular channels, which are often expanded into slitlike cavities called cisternae.	91	0.0782	1.23e-34	2.48e-32
E9PSI1;E9PQI5;E9PQ80;O15321;E9PL78;E9PJM1;E9PMQ9;O15321-2;H0YI89;E9PJC4;E9PQY7;E9PS99;G3V1B9;E9PNW2	E9PSI1;E9PQI5;E9PQ80		CHMP4A	establishment of localization;establishment of localization in cell;intracellular transport;transport	cytoplasmic part;intracellular part;membrane;vesicle	SCGGAAGY_V$ELK1_02			CHMP4A		ACEVEDO_LIVER_CANCER_UP	973	Genes up-regulated in hepatocellular carcinoma (HCC) compared to normal liver samples.	83	0.0853	2.75e-34	5.49e-32
P49023-2;P49023;P49023-3;F5GZ78;P49023-4;H0YIE4;F5H836	P49023-2;P49023;P49023-3;F5GZ78;P49023-4	Paxillin	PXN	cellular component organization;cellular component organization at cellular level;cellular component organization or biogenesis at cellular level;cellular protein metabolic process;cellular response to stimulus;signal transduction	adherens junction;anchoring junction;cell junction;cell-substrate adherens junction;cell-substrate junction;cytoplasm;cytoplasmic part;cytoskeletal part;cytosol;focal adhesion;intracellular non-membrane-bounded organelle;intracellular part;lamellipodium;macromolecular complex;membrane;non-membrane-bounded organelle;nuclear part	CELLULAR_MACROMOLECULE_METABOLIC_PROCESS;CELLULAR_PROTEIN_METABOLIC_PROCESS;GSE37416_12H_VS_24H_F_TULARENSIS_LVS_NEUTROPHIL_UP;SIGNAL_TRANSDUCTION	Acetylation;Celljunction;Cytoplasm;Cytoskeleton;Phosphoprotein		PXN		GO_POSITIVE_REGULATION_OF_CELLULAR_COMPONENT_ORGANIZATION	1152	Any process that activates or increases the frequency, rate or extent of a process involved in the formation, arrangement of constituent parts, or disassembly of cell structures, including the plasma membrane and any external encapsulating structures such as the cell wall and cell envelope.	90	0.0781	3.3e-34	6.52e-32
Q8IXL7-2;F5H199;Q8IXL7;F5H7C4;F5H6G9;H0YFW5;H7C2B7	Q8IXL7-2;F5H199;Q8IXL7;F5H7C4;F5H6G9;H0YFW5;H7C2B7	Methionine-R-sulfoxide reductase B3	MSRB3	cellular protein metabolic process	cytoplasmic part;intracellular part	CELLULAR_MACROMOLECULE_METABOLIC_PROCESS;CELLULAR_PROTEIN_METABOLIC_PROCESS	Acetylation;Endoplasmicreticulum		MSRB3		GO_POSITIVE_REGULATION_OF_RESPONSE_TO_STIMULUS	1929	Any process that activates, maintains or increases the rate of a response to a stimulus. Response to stimulus is a change in state or activity of a cell or an organism (in terms of movement, secretion, enzyme production, gene expression, etc.) as a result of a stimulus.	117	0.0607	5.56e-34	1.09e-31
Q9Y606;F5H1S9;G8JLB3;Q9Y606-2;F5GY32;F5GXL3	Q9Y606;F5H1S9;G8JLB3;Q9Y606-2	tRNA pseudouridine synthase A, mitochondrial;tRNA pseudouridine synthase	PUS1		cytoplasmic part;intracellular non-membrane-bounded organelle;intracellular part;macromolecular complex;non-membrane-bounded organelle;nuclear part	CAIRO_HEPATOBLASTOMA_CLASSES_UP;GRADE_COLON_CANCER_UP;SCGGAAGY_V$ELK1_02	Phosphoprotein		PUS1		GO_NUCLEAR_TRANSCRIBED_MRNA_CATABOLIC_PROCESS_NONSENSE_MEDIATED_DECAY	118	The nonsense-mediated decay pathway for nuclear-transcribed mRNAs degrades mRNAs in which an amino-acid codon has changed to a nonsense codon; this prevents the translation of such mRNAs into truncated, and potentially harmful, proteins.	35	0.2966	7.73e-34	1.49e-31
Q6NXE6;F5H4P3;Q6NXE6-2;F5H052;F5H2X2;F5H2K4;F5GWV0;F5H3X1;F5GZP0;F5H7V0;B4E1N1	Q6NXE6;F5H4P3;Q6NXE6-2;F5H052;F5H2X2;F5H2K4;F5GWV0;F5H3X1	Armadillo repeat-containing protein 6	ARMC6			MARSON_BOUND_BY_FOXP3_UNSTIMULATED;V$NMYC_01	Phosphoprotein		ARMC6		MORF_CSNK2B	287	Neighborhood of CSNK2B	48	0.1672	2.66e-33	5.09e-31
[truncated: 776 more rows]
